# Supplementary material for: Development of High-Density Genetic Maps for Barley and Wheat Using a Novel Two-Enzyme Genotyping-by-Sequencing Approach
Source: PLoS One. 2012 Feb 28;7(2):e32253. doi: 10.1371/journal.pone.0032253 (PMC3289635; doi:10.1371/journal.pone.0032253)
Supplement: Table S1 — GBS barcodes sequences optimized for 48-plex with PstI . (XLSX) [file pone.0032253.s002.xlsx]

## Sheet: Sheet1
well_A01	well_01A	barcode	adapterName_bot	adapter_bot	adatperName_top	adapter_top
A01	01A	AAGTGA	A01_AAGTGA_bot	TCACTTagatcggaagagcgtcgtgtagggaaagagtgtagatc	A01_AAGTGA_top	gatctacactctttccctacacgacgctcttccgatctAAGTGAtgca
B01	01B	AATCG	B01_AATCG_bot	CGATTagatcggaagagcgtcgtgtagggaaagagtgtagatc	B01_AATCG_top	gatctacactctttccctacacgacgctcttccgatctAATCGtgca
C01	01C	ACAGA	C01_ACAGA_bot	TCTGTagatcggaagagcgtcgtgtagggaaagagtgtagatc	C01_ACAGA_top	gatctacactctttccctacacgacgctcttccgatctACAGAtgca
D01	01D	ACCA	D01_ACCA_bot	TGGTagatcggaagagcgtcgtgtagggaaagagtgtagatc	D01_ACCA_top	gatctacactctttccctacacgacgctcttccgatctACCAtgca
E01	01E	AGAATGA	E01_AGAATGA_bot	TCATTCTagatcggaagagcgtcgtgtagggaaagagtgtagatc	E01_AGAATGA_top	gatctacactctttccctacacgacgctcttccgatctAGAATGAtgca
F01	01F	AGGAG	F01_AGGAG_bot	CTCCTagatcggaagagcgtcgtgtagggaaagagtgtagatc	F01_AGGAG_top	gatctacactctttccctacacgacgctcttccgatctAGGAGtgca
G01	01G	AGTCAAGA	G01_AGTCAAGA_bot	TCTTGACTagatcggaagagcgtcgtgtagggaaagagtgtagatc	G01_AGTCAAGA_top	gatctacactctttccctacacgacgctcttccgatctAGTCAAGAtgca
H01	01H	AGTGTTAA	H01_AGTGTTAA_bot	TTAACACTagatcggaagagcgtcgtgtagggaaagagtgtagatc	H01_AGTGTTAA_top	gatctacactctttccctacacgacgctcttccgatctAGTGTTAAtgca
A02	02A	AGTTAAT	A02_AGTTAAT_bot	ATTAACTagatcggaagagcgtcgtgtagggaaagagtgtagatc	A02_AGTTAAT_top	gatctacactctttccctacacgacgctcttccgatctAGTTAATtgca
B02	02B	ATCATACCT	B02_ATCATACCT_bot	AGGTATGATagatcggaagagcgtcgtgtagggaaagagtgtagatc	B02_ATCATACCT_top	gatctacactctttccctacacgacgctcttccgatctATCATACCTtgca
C02	02C	ATGG	C02_ATGG_bot	CCATagatcggaagagcgtcgtgtagggaaagagtgtagatc	C02_ATGG_top	gatctacactctttccctacacgacgctcttccgatctATGGtgca
D02	02D	ATGTTCAAT	D02_ATGTTCAAT_bot	ATTGAACATagatcggaagagcgtcgtgtagggaaagagtgtagatc	D02_ATGTTCAAT_top	gatctacactctttccctacacgacgctcttccgatctATGTTCAATtgca
E02	02E	ATTACA	E02_ATTACA_bot	TGTAATagatcggaagagcgtcgtgtagggaaagagtgtagatc	E02_ATTACA_top	gatctacactctttccctacacgacgctcttccgatctATTACAtgca
F02	02F	CACGACCA	F02_CACGACCA_bot	TGGTCGTGagatcggaagagcgtcgtgtagggaaagagtgtagatc	F02_CACGACCA_top	gatctacactctttccctacacgacgctcttccgatctCACGACCAtgca
G02	02G	CAGGCCACT	G02_CAGGCCACT_bot	AGTGGCCTGagatcggaagagcgtcgtgtagggaaagagtgtagatc	G02_CAGGCCACT_top	gatctacactctttccctacacgacgctcttccgatctCAGGCCACTtgca
H02	02H	CAGGCG	H02_CAGGCG_bot	CGCCTGagatcggaagagcgtcgtgtagggaaagagtgtagatc	H02_CAGGCG_top	gatctacactctttccctacacgacgctcttccgatctCAGGCGtgca
A03	03A	CCACCA	A03_CCACCA_bot	TGGTGGagatcggaagagcgtcgtgtagggaaagagtgtagatc	A03_CCACCA_top	gatctacactctttccctacacgacgctcttccgatctCCACCAtgca
B03	03B	CCACTGG	B03_CCACTGG_bot	CCAGTGGagatcggaagagcgtcgtgtagggaaagagtgtagatc	B03_CCACTGG_top	gatctacactctttccctacacgacgctcttccgatctCCACTGGtgca
C03	03C	CCATCCACT	C03_CCATCCACT_bot	AGTGGATGGagatcggaagagcgtcgtgtagggaaagagtgtagatc	C03_CCATCCACT_top	gatctacactctttccctacacgacgctcttccgatctCCATCCACTtgca
D03	03D	CCTG	D03_CCTG_bot	CAGGagatcggaagagcgtcgtgtagggaaagagtgtagatc	D03_CCTG_top	gatctacactctttccctacacgacgctcttccgatctCCTGtgca
E03	03E	CGACG	E03_CGACG_bot	CGTCGagatcggaagagcgtcgtgtagggaaagagtgtagatc	E03_CGACG_top	gatctacactctttccctacacgacgctcttccgatctCGACGtgca
F03	03F	CGATGCGT	F03_CGATGCGT_bot	ACGCATCGagatcggaagagcgtcgtgtagggaaagagtgtagatc	F03_CGATGCGT_top	gatctacactctttccctacacgacgctcttccgatctCGATGCGTtgca
G03	03G	CGCTCA	G03_CGCTCA_bot	TGAGCGagatcggaagagcgtcgtgtagggaaagagtgtagatc	G03_CGCTCA_top	gatctacactctttccctacacgacgctcttccgatctCGCTCAtgca
H03	03H	CTCACT	H03_CTCACT_bot	AGTGAGagatcggaagagcgtcgtgtagggaaagagtgtagatc	H03_CTCACT_top	gatctacactctttccctacacgacgctcttccgatctCTCACTtgca
A04	04A	CTCGTCGT	A04_CTCGTCGT_bot	ACGACGAGagatcggaagagcgtcgtgtagggaaagagtgtagatc	A04_CTCGTCGT_top	gatctacactctttccctacacgacgctcttccgatctCTCGTCGTtgca
B04	04B	CTTCCTCT	B04_CTTCCTCT_bot	AGAGGAAGagatcggaagagcgtcgtgtagggaaagagtgtagatc	B04_CTTCCTCT_top	gatctacactctttccctacacgacgctcttccgatctCTTCCTCTtgca
C04	04C	GACAG	C04_GACAG_bot	CTGTCagatcggaagagcgtcgtgtagggaaagagtgtagatc	C04_GACAG_top	gatctacactctttccctacacgacgctcttccgatctGACAGtgca
D04	04D	GACATCCA	D04_GACATCCA_bot	TGGATGTCagatcggaagagcgtcgtgtagggaaagagtgtagatc	D04_GACATCCA_top	gatctacactctttccctacacgacgctcttccgatctGACATCCAtgca
E04	04E	GACTCGG	E04_GACTCGG_bot	CCGAGTCagatcggaagagcgtcgtgtagggaaagagtgtagatc	E04_GACTCGG_top	gatctacactctttccctacacgacgctcttccgatctGACTCGGtgca
F04	04F	GAGCGAA	F04_GAGCGAA_bot	TTCGCTCagatcggaagagcgtcgtgtagggaaagagtgtagatc	F04_GAGCGAA_top	gatctacactctttccctacacgacgctcttccgatctGAGCGAAtgca
G04	04G	GATGA	G04_GATGA_bot	TCATCagatcggaagagcgtcgtgtagggaaagagtgtagatc	G04_GATGA_top	gatctacactctttccctacacgacgctcttccgatctGATGAtgca
H04	04H	GCGCCACT	H04_GCGCCACT_bot	AGTGGCGCagatcggaagagcgtcgtgtagggaaagagtgtagatc	H04_GCGCCACT_top	gatctacactctttccctacacgacgctcttccgatctGCGCCACTtgca
A05	05A	GCTAACA	A05_GCTAACA_bot	TGTTAGCagatcggaagagcgtcgtgtagggaaagagtgtagatc	A05_GCTAACA_top	gatctacactctttccctacacgacgctcttccgatctGCTAACAtgca
B05	05B	GGAG	B05_GGAG_bot	CTCCagatcggaagagcgtcgtgtagggaaagagtgtagatc	B05_GGAG_top	gatctacactctttccctacacgacgctcttccgatctGGAGtgca
C05	05C	GGCCGA	C05_GGCCGA_bot	TCGGCCagatcggaagagcgtcgtgtagggaaagagtgtagatc	C05_GGCCGA_top	gatctacactctttccctacacgacgctcttccgatctGGCCGAtgca
D05	05D	GTATA	D05_GTATA_bot	TATACagatcggaagagcgtcgtgtagggaaagagtgtagatc	D05_GTATA_top	gatctacactctttccctacacgacgctcttccgatctGTATAtgca
E05	05E	GTGCACCA	E05_GTGCACCA_bot	TGGTGCACagatcggaagagcgtcgtgtagggaaagagtgtagatc	E05_GTGCACCA_top	gatctacactctttccctacacgacgctcttccgatctGTGCACCAtgca
F05	05F	TATGGA	F05_TATGGA_bot	TCCATAagatcggaagagcgtcgtgtagggaaagagtgtagatc	F05_TATGGA_top	gatctacactctttccctacacgacgctcttccgatctTATGGAtgca
G05	05G	TATTCCACT	G05_TATTCCACT_bot	AGTGGAATAagatcggaagagcgtcgtgtagggaaagagtgtagatc	G05_TATTCCACT_top	gatctacactctttccctacacgacgctcttccgatctTATTCCACTtgca
H05	05H	TCAT	H05_TCAT_bot	ATGAagatcggaagagcgtcgtgtagggaaagagtgtagatc	H05_TCAT_top	gatctacactctttccctacacgacgctcttccgatctTCATtgca
A06	06A	TCCGCA	A06_TCCGCA_bot	TGCGGAagatcggaagagcgtcgtgtagggaaagagtgtagatc	A06_TCCGCA_top	gatctacactctttccctacacgacgctcttccgatctTCCGCAtgca
B06	06B	TCTCA	B06_TCTCA_bot	TGAGAagatcggaagagcgtcgtgtagggaaagagtgtagatc	B06_TCTCA_top	gatctacactctttccctacacgacgctcttccgatctTCTCAtgca
C06	06C	TGCGAGA	C06_TGCGAGA_bot	TCTCGCAagatcggaagagcgtcgtgtagggaaagagtgtagatc	C06_TGCGAGA_top	gatctacactctttccctacacgacgctcttccgatctTGCGAGAtgca
D06	06D	TGCTGAA	D06_TGCTGAA_bot	TTCAGCAagatcggaagagcgtcgtgtagggaaagagtgtagatc	D06_TGCTGAA_top	gatctacactctttccctacacgacgctcttccgatctTGCTGAAtgca
E06	06E	TGGC	E06_TGGC_bot	GCCAagatcggaagagcgtcgtgtagggaaagagtgtagatc	E06_TGGC_top	gatctacactctttccctacacgacgctcttccgatctTGGCtgca
F06	06F	TTGACCAG	F06_TTGACCAG_bot	CTGGTCAAagatcggaagagcgtcgtgtagggaaagagtgtagatc	F06_TTGACCAG_top	gatctacactctttccctacacgacgctcttccgatctTTGACCAGtgca
G06	06G	TTGCGTCT	G06_TTGCGTCT_bot	AGACGCAAagatcggaagagcgtcgtgtagggaaagagtgtagatc	G06_TTGCGTCT_top	gatctacactctttccctacacgacgctcttccgatctTTGCGTCTtgca
H06	06H	TTGTAG	H06_TTGTAG_bot	CTACAAagatcggaagagcgtcgtgtagggaaagagtgtagatc	H06_TTGTAG_top	gatctacactctttccctacacgacgctcttccgatctTTGTAGtgca

## Sheet: order
Well	Barcode	Adapter Name	Sequence (5'- 3')	Adapter Name	Sequence (5'- 3')
A01	AAGTGA	A01_AAGTGA_top	gatctacactctttccctacacgacgctcttccgatctAAGTGAtgca	A01_AAGTGA_bot	TCACTTagatcggaagagcgtcgtgtagggaaagagtgtagatc
B01	AATCG	B01_AATCG_top	gatctacactctttccctacacgacgctcttccgatctAATCGtgca	B01_AATCG_bot	CGATTagatcggaagagcgtcgtgtagggaaagagtgtagatc
C01	ACAGA	C01_ACAGA_top	gatctacactctttccctacacgacgctcttccgatctACAGAtgca	C01_ACAGA_bot	TCTGTagatcggaagagcgtcgtgtagggaaagagtgtagatc
D01	ACCA	D01_ACCA_top	gatctacactctttccctacacgacgctcttccgatctACCAtgca	D01_ACCA_bot	TGGTagatcggaagagcgtcgtgtagggaaagagtgtagatc
E01	AGAATGA	E01_AGAATGA_top	gatctacactctttccctacacgacgctcttccgatctAGAATGAtgca	E01_AGAATGA_bot	TCATTCTagatcggaagagcgtcgtgtagggaaagagtgtagatc
F01	AGGAG	F01_AGGAG_top	gatctacactctttccctacacgacgctcttccgatctAGGAGtgca	F01_AGGAG_bot	CTCCTagatcggaagagcgtcgtgtagggaaagagtgtagatc
G01	AGTCAAGA	G01_AGTCAAGA_top	gatctacactctttccctacacgacgctcttccgatctAGTCAAGAtgca	G01_AGTCAAGA_bot	TCTTGACTagatcggaagagcgtcgtgtagggaaagagtgtagatc
H01	AGTGTTAA	H01_AGTGTTAA_top	gatctacactctttccctacacgacgctcttccgatctAGTGTTAAtgca	H01_AGTGTTAA_bot	TTAACACTagatcggaagagcgtcgtgtagggaaagagtgtagatc
A02	AGTTAAT	A02_AGTTAAT_top	gatctacactctttccctacacgacgctcttccgatctAGTTAATtgca	A02_AGTTAAT_bot	ATTAACTagatcggaagagcgtcgtgtagggaaagagtgtagatc
B02	ATCATACCT	B02_ATCATACCT_top	gatctacactctttccctacacgacgctcttccgatctATCATACCTtgca	B02_ATCATACCT_bot	AGGTATGATagatcggaagagcgtcgtgtagggaaagagtgtagatc
C02	ATGG	C02_ATGG_top	gatctacactctttccctacacgacgctcttccgatctATGGtgca	C02_ATGG_bot	CCATagatcggaagagcgtcgtgtagggaaagagtgtagatc
D02	ATGTTCAAT	D02_ATGTTCAAT_top	gatctacactctttccctacacgacgctcttccgatctATGTTCAATtgca	D02_ATGTTCAAT_bot	ATTGAACATagatcggaagagcgtcgtgtagggaaagagtgtagatc
E02	ATTACA	E02_ATTACA_top	gatctacactctttccctacacgacgctcttccgatctATTACAtgca	E02_ATTACA_bot	TGTAATagatcggaagagcgtcgtgtagggaaagagtgtagatc
F02	CACGACCA	F02_CACGACCA_top	gatctacactctttccctacacgacgctcttccgatctCACGACCAtgca	F02_CACGACCA_bot	TGGTCGTGagatcggaagagcgtcgtgtagggaaagagtgtagatc
G02	CAGGCCACT	G02_CAGGCCACT_top	gatctacactctttccctacacgacgctcttccgatctCAGGCCACTtgca	G02_CAGGCCACT_bot	AGTGGCCTGagatcggaagagcgtcgtgtagggaaagagtgtagatc
H02	CAGGCG	H02_CAGGCG_top	gatctacactctttccctacacgacgctcttccgatctCAGGCGtgca	H02_CAGGCG_bot	CGCCTGagatcggaagagcgtcgtgtagggaaagagtgtagatc
A03	CCACCA	A03_CCACCA_top	gatctacactctttccctacacgacgctcttccgatctCCACCAtgca	A03_CCACCA_bot	TGGTGGagatcggaagagcgtcgtgtagggaaagagtgtagatc
B03	CCACTGG	B03_CCACTGG_top	gatctacactctttccctacacgacgctcttccgatctCCACTGGtgca	B03_CCACTGG_bot	CCAGTGGagatcggaagagcgtcgtgtagggaaagagtgtagatc
C03	CCATCCACT	C03_CCATCCACT_top	gatctacactctttccctacacgacgctcttccgatctCCATCCACTtgca	C03_CCATCCACT_bot	AGTGGATGGagatcggaagagcgtcgtgtagggaaagagtgtagatc
D03	CCTG	D03_CCTG_top	gatctacactctttccctacacgacgctcttccgatctCCTGtgca	D03_CCTG_bot	CAGGagatcggaagagcgtcgtgtagggaaagagtgtagatc
E03	CGACG	E03_CGACG_top	gatctacactctttccctacacgacgctcttccgatctCGACGtgca	E03_CGACG_bot	CGTCGagatcggaagagcgtcgtgtagggaaagagtgtagatc
F03	CGATGCGT	F03_CGATGCGT_top	gatctacactctttccctacacgacgctcttccgatctCGATGCGTtgca	F03_CGATGCGT_bot	ACGCATCGagatcggaagagcgtcgtgtagggaaagagtgtagatc
G03	CGCTCA	G03_CGCTCA_top	gatctacactctttccctacacgacgctcttccgatctCGCTCAtgca	G03_CGCTCA_bot	TGAGCGagatcggaagagcgtcgtgtagggaaagagtgtagatc
H03	CTCACT	H03_CTCACT_top	gatctacactctttccctacacgacgctcttccgatctCTCACTtgca	H03_CTCACT_bot	AGTGAGagatcggaagagcgtcgtgtagggaaagagtgtagatc
A04	CTCGTCGT	A04_CTCGTCGT_top	gatctacactctttccctacacgacgctcttccgatctCTCGTCGTtgca	A04_CTCGTCGT_bot	ACGACGAGagatcggaagagcgtcgtgtagggaaagagtgtagatc
B04	CTTCCTCT	B04_CTTCCTCT_top	gatctacactctttccctacacgacgctcttccgatctCTTCCTCTtgca	B04_CTTCCTCT_bot	AGAGGAAGagatcggaagagcgtcgtgtagggaaagagtgtagatc
C04	GACAG	C04_GACAG_top	gatctacactctttccctacacgacgctcttccgatctGACAGtgca	C04_GACAG_bot	CTGTCagatcggaagagcgtcgtgtagggaaagagtgtagatc
D04	GACATCCA	D04_GACATCCA_top	gatctacactctttccctacacgacgctcttccgatctGACATCCAtgca	D04_GACATCCA_bot	TGGATGTCagatcggaagagcgtcgtgtagggaaagagtgtagatc
E04	GACTCGG	E04_GACTCGG_top	gatctacactctttccctacacgacgctcttccgatctGACTCGGtgca	E04_GACTCGG_bot	CCGAGTCagatcggaagagcgtcgtgtagggaaagagtgtagatc
F04	GAGCGAA	F04_GAGCGAA_top	gatctacactctttccctacacgacgctcttccgatctGAGCGAAtgca	F04_GAGCGAA_bot	TTCGCTCagatcggaagagcgtcgtgtagggaaagagtgtagatc
G04	GATGA	G04_GATGA_top	gatctacactctttccctacacgacgctcttccgatctGATGAtgca	G04_GATGA_bot	TCATCagatcggaagagcgtcgtgtagggaaagagtgtagatc
H04	GCGCCACT	H04_GCGCCACT_top	gatctacactctttccctacacgacgctcttccgatctGCGCCACTtgca	H04_GCGCCACT_bot	AGTGGCGCagatcggaagagcgtcgtgtagggaaagagtgtagatc
A05	GCTAACA	A05_GCTAACA_top	gatctacactctttccctacacgacgctcttccgatctGCTAACAtgca	A05_GCTAACA_bot	TGTTAGCagatcggaagagcgtcgtgtagggaaagagtgtagatc
B05	GGAG	B05_GGAG_top	gatctacactctttccctacacgacgctcttccgatctGGAGtgca	B05_GGAG_bot	CTCCagatcggaagagcgtcgtgtagggaaagagtgtagatc
C05	GGCCGA	C05_GGCCGA_top	gatctacactctttccctacacgacgctcttccgatctGGCCGAtgca	C05_GGCCGA_bot	TCGGCCagatcggaagagcgtcgtgtagggaaagagtgtagatc
D05	GTATA	D05_GTATA_top	gatctacactctttccctacacgacgctcttccgatctGTATAtgca	D05_GTATA_bot	TATACagatcggaagagcgtcgtgtagggaaagagtgtagatc
E05	GTGCACCA	E05_GTGCACCA_top	gatctacactctttccctacacgacgctcttccgatctGTGCACCAtgca	E05_GTGCACCA_bot	TGGTGCACagatcggaagagcgtcgtgtagggaaagagtgtagatc
F05	TATGGA	F05_TATGGA_top	gatctacactctttccctacacgacgctcttccgatctTATGGAtgca	F05_TATGGA_bot	TCCATAagatcggaagagcgtcgtgtagggaaagagtgtagatc
G05	TATTCCACT	G05_TATTCCACT_top	gatctacactctttccctacacgacgctcttccgatctTATTCCACTtgca	G05_TATTCCACT_bot	AGTGGAATAagatcggaagagcgtcgtgtagggaaagagtgtagatc
H05	TCAT	H05_TCAT_top	gatctacactctttccctacacgacgctcttccgatctTCATtgca	H05_TCAT_bot	ATGAagatcggaagagcgtcgtgtagggaaagagtgtagatc
A06	TCCGCA	A06_TCCGCA_top	gatctacactctttccctacacgacgctcttccgatctTCCGCAtgca	A06_TCCGCA_bot	TGCGGAagatcggaagagcgtcgtgtagggaaagagtgtagatc
B06	TCTCA	B06_TCTCA_top	gatctacactctttccctacacgacgctcttccgatctTCTCAtgca	B06_TCTCA_bot	TGAGAagatcggaagagcgtcgtgtagggaaagagtgtagatc
C06	TGCGAGA	C06_TGCGAGA_top	gatctacactctttccctacacgacgctcttccgatctTGCGAGAtgca	C06_TGCGAGA_bot	TCTCGCAagatcggaagagcgtcgtgtagggaaagagtgtagatc
D06	TGCTGAA	D06_TGCTGAA_top	gatctacactctttccctacacgacgctcttccgatctTGCTGAAtgca	D06_TGCTGAA_bot	TTCAGCAagatcggaagagcgtcgtgtagggaaagagtgtagatc
E06	TGGC	E06_TGGC_top	gatctacactctttccctacacgacgctcttccgatctTGGCtgca	E06_TGGC_bot	GCCAagatcggaagagcgtcgtgtagggaaagagtgtagatc
F06	TTGACCAG	F06_TTGACCAG_top	gatctacactctttccctacacgacgctcttccgatctTTGACCAGtgca	F06_TTGACCAG_bot	CTGGTCAAagatcggaagagcgtcgtgtagggaaagagtgtagatc
G06	TTGCGTCT	G06_TTGCGTCT_top	gatctacactctttccctacacgacgctcttccgatctTTGCGTCTtgca	G06_TTGCGTCT_bot	AGACGCAAagatcggaagagcgtcgtgtagggaaagagtgtagatc
H06	TTGTAG	H06_TTGTAG_top	gatctacactctttccctacacgacgctcttccgatctTTGTAGtgca	H06_TTGTAG_bot	CTACAAagatcggaagagcgtcgtgtagggaaagagtgtagatc
