# Supplementary material for: Development of High-Density Genetic Maps for Barley and Wheat Using a Novel Two-Enzyme Genotyping-by-Sequencing Approach
Source: PLoS One. 2012 Feb 28;7(2):e32253. doi: 10.1371/journal.pone.0032253 (PMC3289635; doi:10.1371/journal.pone.0032253)
Supplement: Table S2 — Design of 384 barcodes optimized for PstI . (XLSX) [file pone.0032253.s003.xlsx]

## Sheet: 384
order	well	well	well_01A	plate	plate	set	barcode	name_top	name_top	adapter_top	name_bot	name_bot	adapter_bot	bc_length	dilution_factor_0.1uM
0.193134		A01	01A	384A	A	48	TGACGCCA	TGACGCCA_top	384A_A01_TGACGCCA_top	cacgacgctcttccgatctTGACGCCAtgca	TGACGCCA_bot	384A_A01_TGACGCCA_bot	TGGCGTCAagatcggaagagcgtcgtg	8	1.677
0.714469		B01	01B	384A	A	48	CAGATA	CAGATA_top	384A_B01_CAGATA_top	cacgacgctcttccgatctCAGATAtgca	CAGATA_bot	384A_B01_CAGATA_bot	TATCTGagatcggaagagcgtcgtg	6	1.5522
0.787086		C01	01C	384A	A	48	GAAGTG	GAAGTG_top	384A_C01_GAAGTG_top	cacgacgctcttccgatctGAAGTGtgca	GAAGTG_bot	384A_C01_GAAGTG_bot	CACTTCagatcggaagagcgtcgtg	6	1.5522
0.921416		D01	01D	384A	A	48	TAGCGGAT	TAGCGGAT_top	384A_D01_TAGCGGAT_top	cacgacgctcttccgatctTAGCGGATtgca	TAGCGGAT_bot	384A_D01_TAGCGGAT_bot	ATCCGCTAagatcggaagagcgtcgtg	8	1.677
0.907424		E01	01E	384A	A	48	TATTCGCAT	TATTCGCAT_top	384A_E01_TATTCGCAT_top	cacgacgctcttccgatctTATTCGCATtgca	TATTCGCAT_bot	384A_E01_TATTCGCAT_bot	ATGCGAATAagatcggaagagcgtcgtg	9	1.7394
0.638186		F01	01F	384A	A	48	ATAGAT	ATAGAT_top	384A_F01_ATAGAT_top	cacgacgctcttccgatctATAGATtgca	ATAGAT_bot	384A_F01_ATAGAT_bot	ATCTATagatcggaagagcgtcgtg	6	1.5522
0.721407		G01	01G	384A	A	48	CCGAACA	CCGAACA_top	384A_G01_CCGAACA_top	cacgacgctcttccgatctCCGAACAtgca	CCGAACA_bot	384A_G01_CCGAACA_bot	TGTTCGGagatcggaagagcgtcgtg	7	1.6146
0.19326		H01	01H	384A	A	48	GGAAGACAT	GGAAGACAT_top	384A_H01_GGAAGACAT_top	cacgacgctcttccgatctGGAAGACATtgca	GGAAGACAT_bot	384A_H01_GGAAGACAT_bot	ATGTCTTCCagatcggaagagcgtcgtg	9	1.7394
0.589777		A02	02A	384A	A	48	GGCTTA	GGCTTA_top	384A_A02_GGCTTA_top	cacgacgctcttccgatctGGCTTAtgca	GGCTTA_bot	384A_A02_GGCTTA_bot	TAAGCCagatcggaagagcgtcgtg	6	1.5522
0.28523		B02	02B	384A	A	48	AACGCACATT	AACGCACATT_top	384A_B02_AACGCACATT_top	cacgacgctcttccgatctAACGCACATTtgca	AACGCACATT_bot	384A_B02_AACGCACATT_bot	AATGTGCGTTagatcggaagagcgtcgtg	10	1.8018
0.767655		C02	02C	384A	A	48	GAGCGACAT	GAGCGACAT_top	384A_C02_GAGCGACAT_top	cacgacgctcttccgatctGAGCGACATtgca	GAGCGACAT_bot	384A_C02_GAGCGACAT_bot	ATGTCGCTCagatcggaagagcgtcgtg	9	1.7394
0.839122		D02	02D	384A	A	48	CCTTGCCATT	CCTTGCCATT_top	384A_D02_CCTTGCCATT_top	cacgacgctcttccgatctCCTTGCCATTtgca	CCTTGCCATT_bot	384A_D02_CCTTGCCATT_bot	AATGGCAAGGagatcggaagagcgtcgtg	10	1.8018
0.151931		E02	02E	384A	A	48	GGTATA	GGTATA_top	384A_E02_GGTATA_top	cacgacgctcttccgatctGGTATAtgca	GGTATA_bot	384A_E02_GGTATA_bot	TATACCagatcggaagagcgtcgtg	6	1.5522
0.498626		F02	02F	384A	A	48	TCTTGG	TCTTGG_top	384A_F02_TCTTGG_top	cacgacgctcttccgatctTCTTGGtgca	TCTTGG_bot	384A_F02_TCTTGG_bot	CCAAGAagatcggaagagcgtcgtg	6	1.5522
0.0336937		G02	02G	384A	A	48	GGTGT	GGTGT_top	384A_G02_GGTGT_top	cacgacgctcttccgatctGGTGTtgca	GGTGT_bot	384A_G02_GGTGT_bot	ACACCagatcggaagagcgtcgtg	5	1.4898
0.437847		H02	02H	384A	A	48	GGATA	GGATA_top	384A_H02_GGATA_top	cacgacgctcttccgatctGGATAtgca	GGATA_bot	384A_H02_GGATA_bot	TATCCagatcggaagagcgtcgtg	5	1.4898
0.0686674		A03	03A	384A	A	48	CTAAGCA	CTAAGCA_top	384A_A03_CTAAGCA_top	cacgacgctcttccgatctCTAAGCAtgca	CTAAGCA_bot	384A_A03_CTAAGCA_bot	TGCTTAGagatcggaagagcgtcgtg	7	1.6146
0.673671		B03	03B	384A	A	48	ATTAT	ATTAT_top	384A_B03_ATTAT_top	cacgacgctcttccgatctATTATtgca	ATTAT_bot	384A_B03_ATTAT_bot	ATAATagatcggaagagcgtcgtg	5	1.4898
0.719734		C03	03C	384A	A	48	GCGCTCA	GCGCTCA_top	384A_C03_GCGCTCA_top	cacgacgctcttccgatctGCGCTCAtgca	GCGCTCA_bot	384A_C03_GCGCTCA_bot	TGAGCGCagatcggaagagcgtcgtg	7	1.6146
0.43507		D03	03D	384A	A	48	ACTGCGAT	ACTGCGAT_top	384A_D03_ACTGCGAT_top	cacgacgctcttccgatctACTGCGATtgca	ACTGCGAT_bot	384A_D03_ACTGCGAT_bot	ATCGCAGTagatcggaagagcgtcgtg	8	1.677
0.354026		E03	03E	384A	A	48	TTCGTT	TTCGTT_top	384A_E03_TTCGTT_top	cacgacgctcttccgatctTTCGTTtgca	TTCGTT_bot	384A_E03_TTCGTT_bot	AACGAAagatcggaagagcgtcgtg	6	1.5522
0.74029		F03	03F	384A	A	48	ATATAA	ATATAA_top	384A_F03_ATATAA_top	cacgacgctcttccgatctATATAAtgca	ATATAA_bot	384A_F03_ATATAA_bot	TTATATagatcggaagagcgtcgtg	6	1.5522
0.735548		G03	03G	384A	A	48	TGGCAACAGA	TGGCAACAGA_top	384A_G03_TGGCAACAGA_top	cacgacgctcttccgatctTGGCAACAGAtgca	TGGCAACAGA_bot	384A_G03_TGGCAACAGA_bot	TCTGTTGCCAagatcggaagagcgtcgtg	10	1.8018
0.0979354		H03	03H	384A	A	48	CTCGTCG	CTCGTCG_top	384A_H03_CTCGTCG_top	cacgacgctcttccgatctCTCGTCGtgca	CTCGTCG_bot	384A_H03_CTCGTCG_bot	CGACGAGagatcggaagagcgtcgtg	7	1.6146
0.50761		A04	04A	384A	A	48	GCCTACCT	GCCTACCT_top	384A_A04_GCCTACCT_top	cacgacgctcttccgatctGCCTACCTtgca	GCCTACCT_bot	384A_A04_GCCTACCT_bot	AGGTAGGCagatcggaagagcgtcgtg	8	1.677
0.999302		B04	04B	384A	A	48	CACCA	CACCA_top	384A_B04_CACCA_top	cacgacgctcttccgatctCACCAtgca	CACCA_bot	384A_B04_CACCA_bot	TGGTGagatcggaagagcgtcgtg	5	1.4898
0.664067		C04	04C	384A	A	48	AATTAG	AATTAG_top	384A_C04_AATTAG_top	cacgacgctcttccgatctAATTAGtgca	AATTAG_bot	384A_C04_AATTAG_bot	CTAATTagatcggaagagcgtcgtg	6	1.5522
0.53665		D04	04D	384A	A	48	GGAACGA	GGAACGA_top	384A_D04_GGAACGA_top	cacgacgctcttccgatctGGAACGAtgca	GGAACGA_bot	384A_D04_GGAACGA_bot	TCGTTCCagatcggaagagcgtcgtg	7	1.6146
0.0265837		E04	04E	384A	A	48	ACAACT	ACAACT_top	384A_E04_ACAACT_top	cacgacgctcttccgatctACAACTtgca	ACAACT_bot	384A_E04_ACAACT_bot	AGTTGTagatcggaagagcgtcgtg	6	1.5522
0.465099		F04	04F	384A	A	48	ACTGCT	ACTGCT_top	384A_F04_ACTGCT_top	cacgacgctcttccgatctACTGCTtgca	ACTGCT_bot	384A_F04_ACTGCT_bot	AGCAGTagatcggaagagcgtcgtg	6	1.5522
0.989375		G04	04G	384A	A	48	CGTGGACAGT	CGTGGACAGT_top	384A_G04_CGTGGACAGT_top	cacgacgctcttccgatctCGTGGACAGTtgca	CGTGGACAGT_bot	384A_G04_CGTGGACAGT_bot	ACTGTCCACGagatcggaagagcgtcgtg	10	1.8018
0.914959		H04	04H	384A	A	48	TGGCACAGA	TGGCACAGA_top	384A_H04_TGGCACAGA_top	cacgacgctcttccgatctTGGCACAGAtgca	TGGCACAGA_bot	384A_H04_TGGCACAGA_bot	TCTGTGCCAagatcggaagagcgtcgtg	9	1.7394
0.0812147		A05	05A	384A	A	48	TGCTT	TGCTT_top	384A_A05_TGCTT_top	cacgacgctcttccgatctTGCTTtgca	TGCTT_bot	384A_A05_TGCTT_bot	AAGCAagatcggaagagcgtcgtg	5	1.4898
0.705675		B05	05B	384A	A	48	GCAAGCCAT	GCAAGCCAT_top	384A_B05_GCAAGCCAT_top	cacgacgctcttccgatctGCAAGCCATtgca	GCAAGCCAT_bot	384A_B05_GCAAGCCAT_bot	ATGGCTTGCagatcggaagagcgtcgtg	9	1.7394
0.0239664		C05	05C	384A	A	48	CGCACCAATT	CGCACCAATT_top	384A_C05_CGCACCAATT_top	cacgacgctcttccgatctCGCACCAATTtgca	CGCACCAATT_bot	384A_C05_CGCACCAATT_bot	AATTGGTGCGagatcggaagagcgtcgtg	10	1.8018
0.431404		D05	05D	384A	A	48	CTCGCGG	CTCGCGG_top	384A_D05_CTCGCGG_top	cacgacgctcttccgatctCTCGCGGtgca	CTCGCGG_bot	384A_D05_CTCGCGG_bot	CCGCGAGagatcggaagagcgtcgtg	7	1.6146
0.515509		E05	05E	384A	A	48	AACTGG	AACTGG_top	384A_E05_AACTGG_top	cacgacgctcttccgatctAACTGGtgca	AACTGG_bot	384A_E05_AACTGG_bot	CCAGTTagatcggaagagcgtcgtg	6	1.5522
0.506366		F05	05F	384A	A	48	ATGAGCAA	ATGAGCAA_top	384A_F05_ATGAGCAA_top	cacgacgctcttccgatctATGAGCAAtgca	ATGAGCAA_bot	384A_F05_ATGAGCAA_bot	TTGCTCATagatcggaagagcgtcgtg	8	1.677
0.784677		G05	05G	384A	A	48	CTTGA	CTTGA_top	384A_G05_CTTGA_top	cacgacgctcttccgatctCTTGAtgca	CTTGA_bot	384A_G05_CTTGA_bot	TCAAGagatcggaagagcgtcgtg	5	1.4898
0.523815		H05	05H	384A	A	48	GCGTCCT	GCGTCCT_top	384A_H05_GCGTCCT_top	cacgacgctcttccgatctGCGTCCTtgca	GCGTCCT_bot	384A_H05_GCGTCCT_bot	AGGACGCagatcggaagagcgtcgtg	7	1.6146
0.746622		A06	06A	384A	A	48	ACCAGGA	ACCAGGA_top	384A_A06_ACCAGGA_top	cacgacgctcttccgatctACCAGGAtgca	ACCAGGA_bot	384A_A06_ACCAGGA_bot	TCCTGGTagatcggaagagcgtcgtg	7	1.6146
0.47986		B06	06B	384A	A	48	CCACTCA	CCACTCA_top	384A_B06_CCACTCA_top	cacgacgctcttccgatctCCACTCAtgca	CCACTCA_bot	384A_B06_CCACTCA_bot	TGAGTGGagatcggaagagcgtcgtg	7	1.6146
0.132242		C06	06C	384A	A	48	TCACGGAAG	TCACGGAAG_top	384A_C06_TCACGGAAG_top	cacgacgctcttccgatctTCACGGAAGtgca	TCACGGAAG_bot	384A_C06_TCACGGAAG_bot	CTTCCGTGAagatcggaagagcgtcgtg	9	1.7394
0.687086		D06	06D	384A	A	48	TATCA	TATCA_top	384A_D06_TATCA_top	cacgacgctcttccgatctTATCAtgca	TATCA_bot	384A_D06_TATCA_bot	TGATAagatcggaagagcgtcgtg	5	1.4898
0.530137		E06	06E	384A	A	48	TAGCCAA	TAGCCAA_top	384A_E06_TAGCCAA_top	cacgacgctcttccgatctTAGCCAAtgca	TAGCCAA_bot	384A_E06_TAGCCAA_bot	TTGGCTAagatcggaagagcgtcgtg	7	1.6146
0.40223		F06	06F	384A	A	48	ATATCGCCA	ATATCGCCA_top	384A_F06_ATATCGCCA_top	cacgacgctcttccgatctATATCGCCAtgca	ATATCGCCA_bot	384A_F06_ATATCGCCA_bot	TGGCGATATagatcggaagagcgtcgtg	9	1.7394
0.0931111		G06	06G	384A	A	48	CTCTA	CTCTA_top	384A_G06_CTCTA_top	cacgacgctcttccgatctCTCTAtgca	CTCTA_bot	384A_G06_CTCTA_bot	TAGAGagatcggaagagcgtcgtg	5	1.4898
0.863722		H06	06H	384A	A	48	GGTGCACATT	GGTGCACATT_top	384A_H06_GGTGCACATT_top	cacgacgctcttccgatctGGTGCACATTtgca	GGTGCACATT_bot	384A_H06_GGTGCACATT_bot	AATGTGCACCagatcggaagagcgtcgtg	10	1.8018
0.638257		A07	07A	384A	A	96	CTCTCGCAT	CTCTCGCAT_top	384A_A07_CTCTCGCAT_top	cacgacgctcttccgatctCTCTCGCATtgca	CTCTCGCAT_bot	384A_A07_CTCTCGCAT_bot	ATGCGAGAGagatcggaagagcgtcgtg	9	1.7394
0.0543193		B07	07B	384A	A	96	CAGAGGT	CAGAGGT_top	384A_B07_CAGAGGT_top	cacgacgctcttccgatctCAGAGGTtgca	CAGAGGT_bot	384A_B07_CAGAGGT_bot	ACCTCTGagatcggaagagcgtcgtg	7	1.6146
0.178562		C07	07C	384A	A	96	GCGTACAAT	GCGTACAAT_top	384A_C07_GCGTACAAT_top	cacgacgctcttccgatctGCGTACAATtgca	GCGTACAAT_bot	384A_C07_GCGTACAAT_bot	ATTGTACGCagatcggaagagcgtcgtg	9	1.7394
0.323494		D07	07D	384A	A	96	ACGCGCG	ACGCGCG_top	384A_D07_ACGCGCG_top	cacgacgctcttccgatctACGCGCGtgca	ACGCGCG_bot	384A_D07_ACGCGCG_bot	CGCGCGTagatcggaagagcgtcgtg	7	1.6146
0.680356		E07	07E	384A	A	96	GTCGCCT	GTCGCCT_top	384A_E07_GTCGCCT_top	cacgacgctcttccgatctGTCGCCTtgca	GTCGCCT_bot	384A_E07_GTCGCCT_bot	AGGCGACagatcggaagagcgtcgtg	7	1.6146
0.947029		F07	07F	384A	A	96	AATAACCAA	AATAACCAA_top	384A_F07_AATAACCAA_top	cacgacgctcttccgatctAATAACCAAtgca	AATAACCAA_bot	384A_F07_AATAACCAA_bot	TTGGTTATTagatcggaagagcgtcgtg	9	1.7394
0.53017		G07	07G	384A	A	96	AATGAACGA	AATGAACGA_top	384A_G07_AATGAACGA_top	cacgacgctcttccgatctAATGAACGAtgca	AATGAACGA_bot	384A_G07_AATGAACGA_bot	TCGTTCATTagatcggaagagcgtcgtg	9	1.7394
0.343128		H07	07H	384A	A	96	CGTCGCCACT	CGTCGCCACT_top	384A_H07_CGTCGCCACT_top	cacgacgctcttccgatctCGTCGCCACTtgca	CGTCGCCACT_bot	384A_H07_CGTCGCCACT_bot	AGTGGCGACGagatcggaagagcgtcgtg	10	1.8018
0.359402		A08	08A	384A	A	96	ATGGCAA	ATGGCAA_top	384A_A08_ATGGCAA_top	cacgacgctcttccgatctATGGCAAtgca	ATGGCAA_bot	384A_A08_ATGGCAA_bot	TTGCCATagatcggaagagcgtcgtg	7	1.6146
0.874198		B08	08B	384A	A	96	GAAGCA	GAAGCA_top	384A_B08_GAAGCA_top	cacgacgctcttccgatctGAAGCAtgca	GAAGCA_bot	384A_B08_GAAGCA_bot	TGCTTCagatcggaagagcgtcgtg	6	1.5522
0.522359		C08	08C	384A	A	96	AACGTGCCT	AACGTGCCT_top	384A_C08_AACGTGCCT_top	cacgacgctcttccgatctAACGTGCCTtgca	AACGTGCCT_bot	384A_C08_AACGTGCCT_bot	AGGCACGTTagatcggaagagcgtcgtg	9	1.7394
0.0225581		D08	08D	384A	A	96	CCTCG	CCTCG_top	384A_D08_CCTCG_top	cacgacgctcttccgatctCCTCGtgca	CCTCG_bot	384A_D08_CCTCG_bot	CGAGGagatcggaagagcgtcgtg	5	1.4898
0.434699		E08	08E	384A	A	96	CTCAT	CTCAT_top	384A_E08_CTCAT_top	cacgacgctcttccgatctCTCATtgca	CTCAT_bot	384A_E08_CTCAT_bot	ATGAGagatcggaagagcgtcgtg	5	1.4898
0.169505		F08	08F	384A	A	96	ACGGTACT	ACGGTACT_top	384A_F08_ACGGTACT_top	cacgacgctcttccgatctACGGTACTtgca	ACGGTACT_bot	384A_F08_ACGGTACT_bot	AGTACCGTagatcggaagagcgtcgtg	8	1.677
0.26768		G08	08G	384A	A	96	GCGCCG	GCGCCG_top	384A_G08_GCGCCG_top	cacgacgctcttccgatctGCGCCGtgca	GCGCCG_bot	384A_G08_GCGCCG_bot	CGGCGCagatcggaagagcgtcgtg	6	1.5522
0.909736		H08	08H	384A	A	96	CAAGT	CAAGT_top	384A_H08_CAAGT_top	cacgacgctcttccgatctCAAGTtgca	CAAGT_bot	384A_H08_CAAGT_bot	ACTTGagatcggaagagcgtcgtg	5	1.4898
0.894063		A09	09A	384A	A	96	TCCGAG	TCCGAG_top	384A_A09_TCCGAG_top	cacgacgctcttccgatctTCCGAGtgca	TCCGAG_bot	384A_A09_TCCGAG_bot	CTCGGAagatcggaagagcgtcgtg	6	1.5522
0.41221		B09	09B	384A	A	96	TAGATGA	TAGATGA_top	384A_B09_TAGATGA_top	cacgacgctcttccgatctTAGATGAtgca	TAGATGA_bot	384A_B09_TAGATGA_bot	TCATCTAagatcggaagagcgtcgtg	7	1.6146
0.00058733		C09	09C	384A	A	96	TGGCCAG	TGGCCAG_top	384A_C09_TGGCCAG_top	cacgacgctcttccgatctTGGCCAGtgca	TGGCCAG_bot	384A_C09_TGGCCAG_bot	CTGGCCAagatcggaagagcgtcgtg	7	1.6146
0.699278		D09	09D	384A	A	96	GCACGAT	GCACGAT_top	384A_D09_GCACGAT_top	cacgacgctcttccgatctGCACGATtgca	GCACGAT_bot	384A_D09_GCACGAT_bot	ATCGTGCagatcggaagagcgtcgtg	7	1.6146
0.0552034		E09	09E	384A	A	96	TTGCTG	TTGCTG_top	384A_E09_TTGCTG_top	cacgacgctcttccgatctTTGCTGtgca	TTGCTG_bot	384A_E09_TTGCTG_bot	CAGCAAagatcggaagagcgtcgtg	6	1.5522
0.0108708		F09	09F	384A	A	96	CGCAACCAGT	CGCAACCAGT_top	384A_F09_CGCAACCAGT_top	cacgacgctcttccgatctCGCAACCAGTtgca	CGCAACCAGT_bot	384A_F09_CGCAACCAGT_bot	ACTGGTTGCGagatcggaagagcgtcgtg	10	1.8018
0.702476		G09	09G	384A	A	96	TCACTG	TCACTG_top	384A_G09_TCACTG_top	cacgacgctcttccgatctTCACTGtgca	TCACTG_bot	384A_G09_TCACTG_bot	CAGTGAagatcggaagagcgtcgtg	6	1.5522
0.261506		H09	09H	384A	A	96	ACAGT	ACAGT_top	384A_H09_ACAGT_top	cacgacgctcttccgatctACAGTtgca	ACAGT_bot	384A_H09_ACAGT_bot	ACTGTagatcggaagagcgtcgtg	5	1.4898
0.230496		A10	10A	384A	A	96	GGAGTCAAG	GGAGTCAAG_top	384A_A10_GGAGTCAAG_top	cacgacgctcttccgatctGGAGTCAAGtgca	GGAGTCAAG_bot	384A_A10_GGAGTCAAG_bot	CTTGACTCCagatcggaagagcgtcgtg	9	1.7394
0.515057		B10	10B	384A	A	96	TGAAT	TGAAT_top	384A_B10_TGAAT_top	cacgacgctcttccgatctTGAATtgca	TGAAT_bot	384A_B10_TGAAT_bot	ATTCAagatcggaagagcgtcgtg	5	1.4898
0.76175		C10	10C	384A	A	96	CATAT	CATAT_top	384A_C10_CATAT_top	cacgacgctcttccgatctCATATtgca	CATAT_bot	384A_C10_CATAT_bot	ATATGagatcggaagagcgtcgtg	5	1.4898
0.920126		D10	10D	384A	A	96	GTGACACAT	GTGACACAT_top	384A_D10_GTGACACAT_top	cacgacgctcttccgatctGTGACACATtgca	GTGACACAT_bot	384A_D10_GTGACACAT_bot	ATGTGTCACagatcggaagagcgtcgtg	9	1.7394
0.217169		E10	10E	384A	A	96	TATGT	TATGT_top	384A_E10_TATGT_top	cacgacgctcttccgatctTATGTtgca	TATGT_bot	384A_E10_TATGT_bot	ACATAagatcggaagagcgtcgtg	5	1.4898
0.803124		F10	10F	384A	A	96	CAGTGCCATT	CAGTGCCATT_top	384A_F10_CAGTGCCATT_top	cacgacgctcttccgatctCAGTGCCATTtgca	CAGTGCCATT_bot	384A_F10_CAGTGCCATT_bot	AATGGCACTGagatcggaagagcgtcgtg	10	1.8018
0.459051		G10	10G	384A	A	96	ACAACCAACT	ACAACCAACT_top	384A_G10_ACAACCAACT_top	cacgacgctcttccgatctACAACCAACTtgca	ACAACCAACT_bot	384A_G10_ACAACCAACT_bot	AGTTGGTTGTagatcggaagagcgtcgtg	10	1.8018
0.434951		H10	10H	384A	A	96	TGCAGA	TGCAGA_top	384A_H10_TGCAGA_top	cacgacgctcttccgatctTGCAGAtgca	TGCAGA_bot	384A_H10_TGCAGA_bot	TCTGCAagatcggaagagcgtcgtg	6	1.5522
0.990681		A11	11A	384A	A	96	CATCTGCCG	CATCTGCCG_top	384A_A11_CATCTGCCG_top	cacgacgctcttccgatctCATCTGCCGtgca	CATCTGCCG_bot	384A_A11_CATCTGCCG_bot	CGGCAGATGagatcggaagagcgtcgtg	9	1.7394
0.94151		B11	11B	384A	A	96	GGACAG	GGACAG_top	384A_B11_GGACAG_top	cacgacgctcttccgatctGGACAGtgca	GGACAG_bot	384A_B11_GGACAG_bot	CTGTCCagatcggaagagcgtcgtg	6	1.5522
0.166519		C11	11C	384A	A	96	ATCTGT	ATCTGT_top	384A_C11_ATCTGT_top	cacgacgctcttccgatctATCTGTtgca	ATCTGT_bot	384A_C11_ATCTGT_bot	ACAGATagatcggaagagcgtcgtg	6	1.5522
0.904277		D11	11D	384A	A	96	AAGACGCT	AAGACGCT_top	384A_D11_AAGACGCT_top	cacgacgctcttccgatctAAGACGCTtgca	AAGACGCT_bot	384A_D11_AAGACGCT_bot	AGCGTCTTagatcggaagagcgtcgtg	8	1.677
0.143177		E11	11E	384A	A	96	GAATGCAATA	GAATGCAATA_top	384A_E11_GAATGCAATA_top	cacgacgctcttccgatctGAATGCAATAtgca	GAATGCAATA_bot	384A_E11_GAATGCAATA_bot	TATTGCATTCagatcggaagagcgtcgtg	10	1.8018
0.238198		F11	11F	384A	A	96	TAGCAG	TAGCAG_top	384A_F11_TAGCAG_top	cacgacgctcttccgatctTAGCAGtgca	TAGCAG_bot	384A_F11_TAGCAG_bot	CTGCTAagatcggaagagcgtcgtg	6	1.5522
0.302016		G11	11G	384A	A	96	ATCCG	ATCCG_top	384A_G11_ATCCG_top	cacgacgctcttccgatctATCCGtgca	ATCCG_bot	384A_G11_ATCCG_bot	CGGATagatcggaagagcgtcgtg	5	1.4898
0.524654		H11	11H	384A	A	96	CTTAG	CTTAG_top	384A_H11_CTTAG_top	cacgacgctcttccgatctCTTAGtgca	CTTAG_bot	384A_H11_CTTAG_bot	CTAAGagatcggaagagcgtcgtg	5	1.4898
0.157175		A12	12A	384A	A	96	TTATTACAT	TTATTACAT_top	384A_A12_TTATTACAT_top	cacgacgctcttccgatctTTATTACATtgca	TTATTACAT_bot	384A_A12_TTATTACAT_bot	ATGTAATAAagatcggaagagcgtcgtg	9	1.7394
0.0228061		B12	12B	384A	A	96	GCCAACAAGA	GCCAACAAGA_top	384A_B12_GCCAACAAGA_top	cacgacgctcttccgatctGCCAACAAGAtgca	GCCAACAAGA_bot	384A_B12_GCCAACAAGA_bot	TCTTGTTGGCagatcggaagagcgtcgtg	10	1.8018
0.187293		C12	12C	384A	A	96	TGCCGCAT	TGCCGCAT_top	384A_C12_TGCCGCAT_top	cacgacgctcttccgatctTGCCGCATtgca	TGCCGCAT_bot	384A_C12_TGCCGCAT_bot	ATGCGGCAagatcggaagagcgtcgtg	8	1.677
0.339656		D12	12D	384A	A	96	CGTGTCA	CGTGTCA_top	384A_D12_CGTGTCA_top	cacgacgctcttccgatctCGTGTCAtgca	CGTGTCA_bot	384A_D12_CGTGTCA_bot	TGACACGagatcggaagagcgtcgtg	7	1.6146
0.463728		E12	12E	384A	A	96	CAACCACACA	CAACCACACA_top	384A_E12_CAACCACACA_top	cacgacgctcttccgatctCAACCACACAtgca	CAACCACACA_bot	384A_E12_CAACCACACA_bot	TGTGTGGTTGagatcggaagagcgtcgtg	10	1.8018
0.510364		F12	12F	384A	A	96	GCTCCGA	GCTCCGA_top	384A_F12_GCTCCGA_top	cacgacgctcttccgatctGCTCCGAtgca	GCTCCGA_bot	384A_F12_GCTCCGA_bot	TCGGAGCagatcggaagagcgtcgtg	7	1.6146
0.236769		G12	12G	384A	A	96	TCAGAGAT	TCAGAGAT_top	384A_G12_TCAGAGAT_top	cacgacgctcttccgatctTCAGAGATtgca	TCAGAGAT_bot	384A_G12_TCAGAGAT_bot	ATCTCTGAagatcggaagagcgtcgtg	8	1.677
0.905623		H12	12H	384A	A	96	CGTTCA	CGTTCA_top	384A_H12_CGTTCA_top	cacgacgctcttccgatctCGTTCAtgca	CGTTCA_bot	384A_H12_CGTTCA_bot	TGAACGagatcggaagagcgtcgtg	6	1.5522
0.599289		A01	01A	384B	B	192	CATCACAAG	CATCACAAG_top	384B_A01_CATCACAAG_top	cacgacgctcttccgatctCATCACAAGtgca	CATCACAAG_bot	384B_A01_CATCACAAG_bot	CTTGTGATGagatcggaagagcgtcgtg	9	1.7394
0.995155		B01	01B	384B	B	192	TCCAG	TCCAG_top	384B_B01_TCCAG_top	cacgacgctcttccgatctTCCAGtgca	TCCAG_bot	384B_B01_TCCAG_bot	CTGGAagatcggaagagcgtcgtg	5	1.4898
0.181292		C01	01C	384B	B	192	AACTGAAG	AACTGAAG_top	384B_C01_AACTGAAG_top	cacgacgctcttccgatctAACTGAAGtgca	AACTGAAG_bot	384B_C01_AACTGAAG_bot	CTTCAGTTagatcggaagagcgtcgtg	8	1.677
0.295777		D01	01D	384B	B	192	GATTCA	GATTCA_top	384B_D01_GATTCA_top	cacgacgctcttccgatctGATTCAtgca	GATTCA_bot	384B_D01_GATTCA_bot	TGAATCagatcggaagagcgtcgtg	6	1.5522
0.683516		E01	01E	384B	B	192	CAAGCCAATT	CAAGCCAATT_top	384B_E01_CAAGCCAATT_top	cacgacgctcttccgatctCAAGCCAATTtgca	CAAGCCAATT_bot	384B_E01_CAAGCCAATT_bot	AATTGGCTTGagatcggaagagcgtcgtg	10	1.8018
0.819687		F01	01F	384B	B	192	CAATCAT	CAATCAT_top	384B_F01_CAATCAT_top	cacgacgctcttccgatctCAATCATtgca	CAATCAT_bot	384B_F01_CAATCAT_bot	ATGATTGagatcggaagagcgtcgtg	7	1.6146
0.269667		G01	01G	384B	B	192	ACATCACCG	ACATCACCG_top	384B_G01_ACATCACCG_top	cacgacgctcttccgatctACATCACCGtgca	ACATCACCG_bot	384B_G01_ACATCACCG_bot	CGGTGATGTagatcggaagagcgtcgtg	9	1.7394
0.941171		H01	01H	384B	B	192	TTGCGCT	TTGCGCT_top	384B_H01_TTGCGCT_top	cacgacgctcttccgatctTTGCGCTtgca	TTGCGCT_bot	384B_H01_TTGCGCT_bot	AGCGCAAagatcggaagagcgtcgtg	7	1.6146
0.818026		A02	02A	384B	B	192	CGCAGACACT	CGCAGACACT_top	384B_A02_CGCAGACACT_top	cacgacgctcttccgatctCGCAGACACTtgca	CGCAGACACT_bot	384B_A02_CGCAGACACT_bot	AGTGTCTGCGagatcggaagagcgtcgtg	10	1.8018
0.286824		B02	02B	384B	B	192	TGTGGA	TGTGGA_top	384B_B02_TGTGGA_top	cacgacgctcttccgatctTGTGGAtgca	TGTGGA_bot	384B_B02_TGTGGA_bot	TCCACAagatcggaagagcgtcgtg	6	1.5522
0.713521		C02	02C	384B	B	192	TGGATA	TGGATA_top	384B_C02_TGGATA_top	cacgacgctcttccgatctTGGATAtgca	TGGATA_bot	384B_C02_TGGATA_bot	TATCCAagatcggaagagcgtcgtg	6	1.5522
0.665956		D02	02D	384B	B	192	ATAGCGT	ATAGCGT_top	384B_D02_ATAGCGT_top	cacgacgctcttccgatctATAGCGTtgca	ATAGCGT_bot	384B_D02_ATAGCGT_bot	ACGCTATagatcggaagagcgtcgtg	7	1.6146
0.934246		E02	02E	384B	B	192	CCATAGA	CCATAGA_top	384B_E02_CCATAGA_top	cacgacgctcttccgatctCCATAGAtgca	CCATAGA_bot	384B_E02_CCATAGA_bot	TCTATGGagatcggaagagcgtcgtg	7	1.6146
0.859478		F02	02F	384B	B	192	GGCACGCAT	GGCACGCAT_top	384B_F02_GGCACGCAT_top	cacgacgctcttccgatctGGCACGCATtgca	GGCACGCAT_bot	384B_F02_GGCACGCAT_bot	ATGCGTGCCagatcggaagagcgtcgtg	9	1.7394
0.363474		G02	02G	384B	B	192	GTGTT	GTGTT_top	384B_G02_GTGTT_top	cacgacgctcttccgatctGTGTTtgca	GTGTT_bot	384B_G02_GTGTT_bot	AACACagatcggaagagcgtcgtg	5	1.4898
0.191602		H02	02H	384B	B	192	ATTAACAATT	ATTAACAATT_top	384B_H02_ATTAACAATT_top	cacgacgctcttccgatctATTAACAATTtgca	ATTAACAATT_bot	384B_H02_ATTAACAATT_bot	AATTGTTAATagatcggaagagcgtcgtg	10	1.8018
0.219519		A03	03A	384B	B	192	CAATA	CAATA_top	384B_A03_CAATA_top	cacgacgctcttccgatctCAATAtgca	CAATA_bot	384B_A03_CAATA_bot	TATTGagatcggaagagcgtcgtg	5	1.4898
0.825911		B03	03B	384B	B	192	TAGTCCAT	TAGTCCAT_top	384B_B03_TAGTCCAT_top	cacgacgctcttccgatctTAGTCCATtgca	TAGTCCAT_bot	384B_B03_TAGTCCAT_bot	ATGGACTAagatcggaagagcgtcgtg	8	1.677
0.409175		C03	03C	384B	B	192	CGTGACCT	CGTGACCT_top	384B_C03_CGTGACCT_top	cacgacgctcttccgatctCGTGACCTtgca	CGTGACCT_bot	384B_C03_CGTGACCT_bot	AGGTCACGagatcggaagagcgtcgtg	8	1.677
0.333999		D03	03D	384B	B	192	CTTCAGA	CTTCAGA_top	384B_D03_CTTCAGA_top	cacgacgctcttccgatctCTTCAGAtgca	CTTCAGA_bot	384B_D03_CTTCAGA_bot	TCTGAAGagatcggaagagcgtcgtg	7	1.6146
0.836943		E03	03E	384B	B	192	ATCTGCAACA	ATCTGCAACA_top	384B_E03_ATCTGCAACA_top	cacgacgctcttccgatctATCTGCAACAtgca	ATCTGCAACA_bot	384B_E03_ATCTGCAACA_bot	TGTTGCAGATagatcggaagagcgtcgtg	10	1.8018
0.323239		F03	03F	384B	B	192	AAGGA	AAGGA_top	384B_F03_AAGGA_top	cacgacgctcttccgatctAAGGAtgca	AAGGA_bot	384B_F03_AAGGA_bot	TCCTTagatcggaagagcgtcgtg	5	1.4898
0.78566		G03	03G	384B	B	192	TTACT	TTACT_top	384B_G03_TTACT_top	cacgacgctcttccgatctTTACTtgca	TTACT_bot	384B_G03_TTACT_bot	AGTAAagatcggaagagcgtcgtg	5	1.4898
0.712435		H03	03H	384B	B	192	CCTTCG	CCTTCG_top	384B_H03_CCTTCG_top	cacgacgctcttccgatctCCTTCGtgca	CCTTCG_bot	384B_H03_CCTTCG_bot	CGAAGGagatcggaagagcgtcgtg	6	1.5522
0.0369557		A04	04A	384B	B	192	TTATCCAT	TTATCCAT_top	384B_A04_TTATCCAT_top	cacgacgctcttccgatctTTATCCATtgca	TTATCCAT_bot	384B_A04_TTATCCAT_bot	ATGGATAAagatcggaagagcgtcgtg	8	1.677
0.707		B04	04B	384B	B	192	GGATTG	GGATTG_top	384B_B04_GGATTG_top	cacgacgctcttccgatctGGATTGtgca	GGATTG_bot	384B_B04_GGATTG_bot	CAATCCagatcggaagagcgtcgtg	6	1.5522
0.516941		C04	04C	384B	B	192	GACGTGA	GACGTGA_top	384B_C04_GACGTGA_top	cacgacgctcttccgatctGACGTGAtgca	GACGTGA_bot	384B_C04_GACGTGA_bot	TCACGTCagatcggaagagcgtcgtg	7	1.6146
0.249866		D04	04D	384B	B	192	GACGGCA	GACGGCA_top	384B_D04_GACGGCA_top	cacgacgctcttccgatctGACGGCAtgca	GACGGCA_bot	384B_D04_GACGGCA_bot	TGCCGTCagatcggaagagcgtcgtg	7	1.6146
0.102338		E04	04E	384B	B	192	CGTCTG	CGTCTG_top	384B_E04_CGTCTG_top	cacgacgctcttccgatctCGTCTGtgca	CGTCTG_bot	384B_E04_CGTCTG_bot	CAGACGagatcggaagagcgtcgtg	6	1.5522
0.924051		F04	04F	384B	B	192	TCTGA	TCTGA_top	384B_F04_TCTGA_top	cacgacgctcttccgatctTCTGAtgca	TCTGA_bot	384B_F04_TCTGA_bot	TCAGAagatcggaagagcgtcgtg	5	1.4898
0.133622		G04	04G	384B	B	192	ATCTTA	ATCTTA_top	384B_G04_ATCTTA_top	cacgacgctcttccgatctATCTTAtgca	ATCTTA_bot	384B_G04_ATCTTA_bot	TAAGATagatcggaagagcgtcgtg	6	1.5522
0.935803		H04	04H	384B	B	192	TGTATACAG	TGTATACAG_top	384B_H04_TGTATACAG_top	cacgacgctcttccgatctTGTATACAGtgca	TGTATACAG_bot	384B_H04_TGTATACAG_bot	CTGTATACAagatcggaagagcgtcgtg	9	1.7394
0.254362		A05	05A	384B	B	192	AACTT	AACTT_top	384B_A05_AACTT_top	cacgacgctcttccgatctAACTTtgca	AACTT_bot	384B_A05_AACTT_bot	AAGTTagatcggaagagcgtcgtg	5	1.4898
0.201208		B05	05B	384B	B	192	GAGTCACAAT	GAGTCACAAT_top	384B_B05_GAGTCACAAT_top	cacgacgctcttccgatctGAGTCACAATtgca	GAGTCACAAT_bot	384B_B05_GAGTCACAAT_bot	ATTGTGACTCagatcggaagagcgtcgtg	10	1.8018
0.67177		C05	05C	384B	B	192	CGGTTGCAT	CGGTTGCAT_top	384B_C05_CGGTTGCAT_top	cacgacgctcttccgatctCGGTTGCATtgca	CGGTTGCAT_bot	384B_C05_CGGTTGCAT_bot	ATGCAACCGagatcggaagagcgtcgtg	9	1.7394
0.237749		D05	05D	384B	B	192	TGTGACAAGA	TGTGACAAGA_top	384B_D05_TGTGACAAGA_top	cacgacgctcttccgatctTGTGACAAGAtgca	TGTGACAAGA_bot	384B_D05_TGTGACAAGA_bot	TCTTGTCACAagatcggaagagcgtcgtg	10	1.8018
0.191704		E05	05E	384B	B	192	GTCCTGCCA	GTCCTGCCA_top	384B_E05_GTCCTGCCA_top	cacgacgctcttccgatctGTCCTGCCAtgca	GTCCTGCCA_bot	384B_E05_GTCCTGCCA_bot	TGGCAGGACagatcggaagagcgtcgtg	9	1.7394
0.204759		F05	05F	384B	B	192	GTTACA	GTTACA_top	384B_F05_GTTACA_top	cacgacgctcttccgatctGTTACAtgca	GTTACA_bot	384B_F05_GTTACA_bot	TGTAACagatcggaagagcgtcgtg	6	1.5522
0.336582		G05	05G	384B	B	192	GCGGA	GCGGA_top	384B_G05_GCGGA_top	cacgacgctcttccgatctGCGGAtgca	GCGGA_bot	384B_G05_GCGGA_bot	TCCGCagatcggaagagcgtcgtg	5	1.4898
0.718261		H05	05H	384B	B	192	ATGATACG	ATGATACG_top	384B_H05_ATGATACG_top	cacgacgctcttccgatctATGATACGtgca	ATGATACG_bot	384B_H05_ATGATACG_bot	CGTATCATagatcggaagagcgtcgtg	8	1.677
0.742182		A06	06A	384B	B	192	CTGTTG	CTGTTG_top	384B_A06_CTGTTG_top	cacgacgctcttccgatctCTGTTGtgca	CTGTTG_bot	384B_A06_CTGTTG_bot	CAACAGagatcggaagagcgtcgtg	6	1.5522
0.39928		B06	06B	384B	B	192	TCAGTAAT	TCAGTAAT_top	384B_B06_TCAGTAAT_top	cacgacgctcttccgatctTCAGTAATtgca	TCAGTAAT_bot	384B_B06_TCAGTAAT_bot	ATTACTGAagatcggaagagcgtcgtg	8	1.677
0.532422		C06	06C	384B	B	192	TCACA	TCACA_top	384B_C06_TCACA_top	cacgacgctcttccgatctTCACAtgca	TCACA_bot	384B_C06_TCACA_bot	TGTGAagatcggaagagcgtcgtg	5	1.4898
0.427885		D06	06D	384B	B	192	GTCGT	GTCGT_top	384B_D06_GTCGT_top	cacgacgctcttccgatctGTCGTtgca	GTCGT_bot	384B_D06_GTCGT_bot	ACGACagatcggaagagcgtcgtg	5	1.4898
0.406424		E06	06E	384B	B	192	ACGCTAA	ACGCTAA_top	384B_E06_ACGCTAA_top	cacgacgctcttccgatctACGCTAAtgca	ACGCTAA_bot	384B_E06_ACGCTAA_bot	TTAGCGTagatcggaagagcgtcgtg	7	1.6146
0.373499		F06	06F	384B	B	192	ATAGG	ATAGG_top	384B_F06_ATAGG_top	cacgacgctcttccgatctATAGGtgca	ATAGG_bot	384B_F06_ATAGG_bot	CCTATagatcggaagagcgtcgtg	5	1.4898
0.847476		G06	06G	384B	B	192	CCTGCCA	CCTGCCA_top	384B_G06_CCTGCCA_top	cacgacgctcttccgatctCCTGCCAtgca	CCTGCCA_bot	384B_G06_CCTGCCA_bot	TGGCAGGagatcggaagagcgtcgtg	7	1.6146
0.150492		H06	06H	384B	B	192	GGTATGAAT	GGTATGAAT_top	384B_H06_GGTATGAAT_top	cacgacgctcttccgatctGGTATGAATtgca	GGTATGAAT_bot	384B_H06_GGTATGAAT_bot	ATTCATACCagatcggaagagcgtcgtg	9	1.7394
0.0886318		A07	07A	384B	B	192	TAAGACA	TAAGACA_top	384B_A07_TAAGACA_top	cacgacgctcttccgatctTAAGACAtgca	TAAGACA_bot	384B_A07_TAAGACA_bot	TGTCTTAagatcggaagagcgtcgtg	7	1.6146
0.583942		B07	07B	384B	B	192	TGAGA	TGAGA_top	384B_B07_TGAGA_top	cacgacgctcttccgatctTGAGAtgca	TGAGA_bot	384B_B07_TGAGA_bot	TCTCAagatcggaagagcgtcgtg	5	1.4898
0.231648		C07	07C	384B	B	192	AATGCAG	AATGCAG_top	384B_C07_AATGCAG_top	cacgacgctcttccgatctAATGCAGtgca	AATGCAG_bot	384B_C07_AATGCAG_bot	CTGCATTagatcggaagagcgtcgtg	7	1.6146
0.950149		D07	07D	384B	B	192	CCGTGA	CCGTGA_top	384B_D07_CCGTGA_top	cacgacgctcttccgatctCCGTGAtgca	CCGTGA_bot	384B_D07_CCGTGA_bot	TCACGGagatcggaagagcgtcgtg	6	1.5522
0.0438452		E07	07E	384B	B	192	GCCAGACATT	GCCAGACATT_top	384B_E07_GCCAGACATT_top	cacgacgctcttccgatctGCCAGACATTtgca	GCCAGACATT_bot	384B_E07_GCCAGACATT_bot	AATGTCTGGCagatcggaagagcgtcgtg	10	1.8018
0.592516		F07	07F	384B	B	192	GTGCG	GTGCG_top	384B_F07_GTGCG_top	cacgacgctcttccgatctGTGCGtgca	GTGCG_bot	384B_F07_GTGCG_bot	CGCACagatcggaagagcgtcgtg	5	1.4898
0.64453		G07	07G	384B	B	192	TTACACA	TTACACA_top	384B_G07_TTACACA_top	cacgacgctcttccgatctTTACACAtgca	TTACACA_bot	384B_G07_TTACACA_bot	TGTGTAAagatcggaagagcgtcgtg	7	1.6146
0.705718		H07	07H	384B	B	192	CCGTCACAGT	CCGTCACAGT_top	384B_H07_CCGTCACAGT_top	cacgacgctcttccgatctCCGTCACAGTtgca	CCGTCACAGT_bot	384B_H07_CCGTCACAGT_bot	ACTGTGACGGagatcggaagagcgtcgtg	10	1.8018
0.516224		A08	08A	384B	B	192	CTGTGT	CTGTGT_top	384B_A08_CTGTGT_top	cacgacgctcttccgatctCTGTGTtgca	CTGTGT_bot	384B_A08_CTGTGT_bot	ACACAGagatcggaagagcgtcgtg	6	1.5522
0.00987028		B08	08B	384B	B	192	CGCGCCG	CGCGCCG_top	384B_B08_CGCGCCG_top	cacgacgctcttccgatctCGCGCCGtgca	CGCGCCG_bot	384B_B08_CGCGCCG_bot	CGGCGCGagatcggaagagcgtcgtg	7	1.6146
0.560306		C08	08C	384B	B	192	CTAACA	CTAACA_top	384B_C08_CTAACA_top	cacgacgctcttccgatctCTAACAtgca	CTAACA_bot	384B_C08_CTAACA_bot	TGTTAGagatcggaagagcgtcgtg	6	1.5522
0.949727		D08	08D	384B	B	192	GGCCTG	GGCCTG_top	384B_D08_GGCCTG_top	cacgacgctcttccgatctGGCCTGtgca	GGCCTG_bot	384B_D08_GGCCTG_bot	CAGGCCagatcggaagagcgtcgtg	6	1.5522
0.298351		E08	08E	384B	B	192	TGACGT	TGACGT_top	384B_E08_TGACGT_top	cacgacgctcttccgatctTGACGTtgca	TGACGT_bot	384B_E08_TGACGT_bot	ACGTCAagatcggaagagcgtcgtg	6	1.5522
0.782953		F08	08F	384B	B	192	ACTGAG	ACTGAG_top	384B_F08_ACTGAG_top	cacgacgctcttccgatctACTGAGtgca	ACTGAG_bot	384B_F08_ACTGAG_bot	CTCAGTagatcggaagagcgtcgtg	6	1.5522
0.289338		G08	08G	384B	B	192	GCGCACT	GCGCACT_top	384B_G08_GCGCACT_top	cacgacgctcttccgatctGCGCACTtgca	GCGCACT_bot	384B_G08_GCGCACT_bot	AGTGCGCagatcggaagagcgtcgtg	7	1.6146
0.439667		H08	08H	384B	B	192	GGTAAGCA	GGTAAGCA_top	384B_H08_GGTAAGCA_top	cacgacgctcttccgatctGGTAAGCAtgca	GGTAAGCA_bot	384B_H08_GGTAAGCA_bot	TGCTTACCagatcggaagagcgtcgtg	8	1.677
0.642876		A09	09A	384B	B	192	AATCGGAGG	AATCGGAGG_top	384B_A09_AATCGGAGG_top	cacgacgctcttccgatctAATCGGAGGtgca	AATCGGAGG_bot	384B_A09_AATCGGAGG_bot	CCTCCGATTagatcggaagagcgtcgtg	9	1.7394
0.706639		B09	09B	384B	B	192	TGGAGCCT	TGGAGCCT_top	384B_B09_TGGAGCCT_top	cacgacgctcttccgatctTGGAGCCTtgca	TGGAGCCT_bot	384B_B09_TGGAGCCT_bot	AGGCTCCAagatcggaagagcgtcgtg	8	1.677
0.416718		C09	09C	384B	B	192	GATGGCCAT	GATGGCCAT_top	384B_C09_GATGGCCAT_top	cacgacgctcttccgatctGATGGCCATtgca	GATGGCCAT_bot	384B_C09_GATGGCCAT_bot	ATGGCCATCagatcggaagagcgtcgtg	9	1.7394
0.896624		D09	09D	384B	B	192	TGCAA	TGCAA_top	384B_D09_TGCAA_top	cacgacgctcttccgatctTGCAAtgca	TGCAA_bot	384B_D09_TGCAA_bot	TTGCAagatcggaagagcgtcgtg	5	1.4898
0.50102		E09	09E	384B	B	192	AACGG	AACGG_top	384B_E09_AACGG_top	cacgacgctcttccgatctAACGGtgca	AACGG_bot	384B_E09_AACGG_bot	CCGTTagatcggaagagcgtcgtg	5	1.4898
0.984552		F09	09F	384B	B	192	GAGACG	GAGACG_top	384B_F09_GAGACG_top	cacgacgctcttccgatctGAGACGtgca	GAGACG_bot	384B_F09_GAGACG_bot	CGTCTCagatcggaagagcgtcgtg	6	1.5522
0.66425		G09	09G	384B	B	192	CTTATCA	CTTATCA_top	384B_G09_CTTATCA_top	cacgacgctcttccgatctCTTATCAtgca	CTTATCA_bot	384B_G09_CTTATCA_bot	TGATAAGagatcggaagagcgtcgtg	7	1.6146
0.501933		H09	09H	384B	B	192	CCGTACCACT	CCGTACCACT_top	384B_H09_CCGTACCACT_top	cacgacgctcttccgatctCCGTACCACTtgca	CCGTACCACT_bot	384B_H09_CCGTACCACT_bot	AGTGGTACGGagatcggaagagcgtcgtg	10	1.8018
0.714365		A10	10A	384B	B	192	GTAACG	GTAACG_top	384B_A10_GTAACG_top	cacgacgctcttccgatctGTAACGtgca	GTAACG_bot	384B_A10_GTAACG_bot	CGTTACagatcggaagagcgtcgtg	6	1.5522
0.19512		B10	10B	384B	B	192	TCCTCACAT	TCCTCACAT_top	384B_B10_TCCTCACAT_top	cacgacgctcttccgatctTCCTCACATtgca	TCCTCACAT_bot	384B_B10_TCCTCACAT_bot	ATGTGAGGAagatcggaagagcgtcgtg	9	1.7394
0.451865		C10	10C	384B	B	192	TCGTA	TCGTA_top	384B_C10_TCGTA_top	cacgacgctcttccgatctTCGTAtgca	TCGTA_bot	384B_C10_TCGTA_bot	TACGAagatcggaagagcgtcgtg	5	1.4898
0.707618		D10	10D	384B	B	192	GTATTGACT	GTATTGACT_top	384B_D10_GTATTGACT_top	cacgacgctcttccgatctGTATTGACTtgca	GTATTGACT_bot	384B_D10_GTATTGACT_bot	AGTCAATACagatcggaagagcgtcgtg	9	1.7394
0.577234		E10	10E	384B	B	192	GCGCGAG	GCGCGAG_top	384B_E10_GCGCGAG_top	cacgacgctcttccgatctGCGCGAGtgca	GCGCGAG_bot	384B_E10_GCGCGAG_bot	CTCGCGCagatcggaagagcgtcgtg	7	1.6146
0.00749014		F10	10F	384B	B	192	GCTCA	GCTCA_top	384B_F10_GCTCA_top	cacgacgctcttccgatctGCTCAtgca	GCTCA_bot	384B_F10_GCTCA_bot	TGAGCagatcggaagagcgtcgtg	5	1.4898
0.580087		G10	10G	384B	B	192	ACGATA	ACGATA_top	384B_G10_ACGATA_top	cacgacgctcttccgatctACGATAtgca	ACGATA_bot	384B_G10_ACGATA_bot	TATCGTagatcggaagagcgtcgtg	6	1.5522
0.00329199		H10	10H	384B	B	192	CAGTAA	CAGTAA_top	384B_H10_CAGTAA_top	cacgacgctcttccgatctCAGTAAtgca	CAGTAA_bot	384B_H10_CAGTAA_bot	TTACTGagatcggaagagcgtcgtg	6	1.5522
0.634895		A11	11A	384B	B	192	GGAGAGCAT	GGAGAGCAT_top	384B_A11_GGAGAGCAT_top	cacgacgctcttccgatctGGAGAGCATtgca	GGAGAGCAT_bot	384B_A11_GGAGAGCAT_bot	ATGCTCTCCagatcggaagagcgtcgtg	9	1.7394
0.196119		B11	11B	384B	B	192	CCATG	CCATG_top	384B_B11_CCATG_top	cacgacgctcttccgatctCCATGtgca	CCATG_bot	384B_B11_CCATG_bot	CATGGagatcggaagagcgtcgtg	5	1.4898
0.859391		C11	11C	384B	B	192	CGCTCACACA	CGCTCACACA_top	384B_C11_CGCTCACACA_top	cacgacgctcttccgatctCGCTCACACAtgca	CGCTCACACA_bot	384B_C11_CGCTCACACA_bot	TGTGTGAGCGagatcggaagagcgtcgtg	10	1.8018
0.884685		D11	11D	384B	B	192	TGTTACG	TGTTACG_top	384B_D11_TGTTACG_top	cacgacgctcttccgatctTGTTACGtgca	TGTTACG_bot	384B_D11_TGTTACG_bot	CGTAACAagatcggaagagcgtcgtg	7	1.6146
0.464565		E11	11E	384B	B	192	GATTGGAAGA	GATTGGAAGA_top	384B_E11_GATTGGAAGA_top	cacgacgctcttccgatctGATTGGAAGAtgca	GATTGGAAGA_bot	384B_E11_GATTGGAAGA_bot	TCTTCCAATCagatcggaagagcgtcgtg	10	1.8018
0.299546		F11	11F	384B	B	192	AATAAGAGT	AATAAGAGT_top	384B_F11_AATAAGAGT_top	cacgacgctcttccgatctAATAAGAGTtgca	AATAAGAGT_bot	384B_F11_AATAAGAGT_bot	ACTCTTATTagatcggaagagcgtcgtg	9	1.7394
0.0674652		G11	11G	384B	B	192	GAGCAA	GAGCAA_top	384B_G11_GAGCAA_top	cacgacgctcttccgatctGAGCAAtgca	GAGCAA_bot	384B_G11_GAGCAA_bot	TTGCTCagatcggaagagcgtcgtg	6	1.5522
0.831534		H11	11H	384B	B	192	CTTCCGCAA	CTTCCGCAA_top	384B_H11_CTTCCGCAA_top	cacgacgctcttccgatctCTTCCGCAAtgca	CTTCCGCAA_bot	384B_H11_CTTCCGCAA_bot	TTGCGGAAGagatcggaagagcgtcgtg	9	1.7394
0.452064		A12	12A	384B	B	192	TACAAG	TACAAG_top	384B_A12_TACAAG_top	cacgacgctcttccgatctTACAAGtgca	TACAAG_bot	384B_A12_TACAAG_bot	CTTGTAagatcggaagagcgtcgtg	6	1.5522
0.464833		B12	12B	384B	B	192	TTCAGCCAGT	TTCAGCCAGT_top	384B_B12_TTCAGCCAGT_top	cacgacgctcttccgatctTTCAGCCAGTtgca	TTCAGCCAGT_bot	384B_B12_TTCAGCCAGT_bot	ACTGGCTGAAagatcggaagagcgtcgtg	10	1.8018
0.336054		C12	12C	384B	B	192	TGAAGCAACT	TGAAGCAACT_top	384B_C12_TGAAGCAACT_top	cacgacgctcttccgatctTGAAGCAACTtgca	TGAAGCAACT_bot	384B_C12_TGAAGCAACT_bot	AGTTGCTTCAagatcggaagagcgtcgtg	10	1.8018
0.699728		D12	12D	384B	B	192	ACAACGCAT	ACAACGCAT_top	384B_D12_ACAACGCAT_top	cacgacgctcttccgatctACAACGCATtgca	ACAACGCAT_bot	384B_D12_ACAACGCAT_bot	ATGCGTTGTagatcggaagagcgtcgtg	9	1.7394
0.240613		E12	12E	384B	B	192	GGCGGACGA	GGCGGACGA_top	384B_E12_GGCGGACGA_top	cacgacgctcttccgatctGGCGGACGAtgca	GGCGGACGA_bot	384B_E12_GGCGGACGA_bot	TCGTCCGCCagatcggaagagcgtcgtg	9	1.7394
0.0654943		F12	12F	384B	B	192	ATCGTACGT	ATCGTACGT_top	384B_F12_ATCGTACGT_top	cacgacgctcttccgatctATCGTACGTtgca	ATCGTACGT_bot	384B_F12_ATCGTACGT_bot	ACGTACGATagatcggaagagcgtcgtg	9	1.7394
0.822229		G12	12G	384B	B	192	AATGTA	AATGTA_top	384B_G12_AATGTA_top	cacgacgctcttccgatctAATGTAtgca	AATGTA_bot	384B_G12_AATGTA_bot	TACATTagatcggaagagcgtcgtg	6	1.5522
0.357394		H12	12H	384B	B	192	GTACGGACG	GTACGGACG_top	384B_H12_GTACGGACG_top	cacgacgctcttccgatctGTACGGACGtgca	GTACGGACG_bot	384B_H12_GTACGGACG_bot	CGTCCGTACagatcggaagagcgtcgtg	9	1.7394
0.267797		A01	01A	384C	C	384	CTCTCCAG	CTCTCCAG_top	384C_A01_CTCTCCAG_top	cacgacgctcttccgatctCTCTCCAGtgca	CTCTCCAG_bot	384C_A01_CTCTCCAG_bot	CTGGAGAGagatcggaagagcgtcgtg	8	1.677
0.184142		B01	01B	384C	C	384	TAATTG	TAATTG_top	384C_B01_TAATTG_top	cacgacgctcttccgatctTAATTGtgca	TAATTG_bot	384C_B01_TAATTG_bot	CAATTAagatcggaagagcgtcgtg	6	1.5522
0.468368		C01	01C	384C	C	384	ATCTCGT	ATCTCGT_top	384C_C01_ATCTCGT_top	cacgacgctcttccgatctATCTCGTtgca	ATCTCGT_bot	384C_C01_ATCTCGT_bot	ACGAGATagatcggaagagcgtcgtg	7	1.6146
0.41499		D01	01D	384C	C	384	GACAACT	GACAACT_top	384C_D01_GACAACT_top	cacgacgctcttccgatctGACAACTtgca	GACAACT_bot	384C_D01_GACAACT_bot	AGTTGTCagatcggaagagcgtcgtg	7	1.6146
0.239909		E01	01E	384C	C	384	CTCGCAA	CTCGCAA_top	384C_E01_CTCGCAA_top	cacgacgctcttccgatctCTCGCAAtgca	CTCGCAA_bot	384C_E01_CTCGCAA_bot	TTGCGAGagatcggaagagcgtcgtg	7	1.6146
0.696646		F01	01F	384C	C	384	TGGACACT	TGGACACT_top	384C_F01_TGGACACT_top	cacgacgctcttccgatctTGGACACTtgca	TGGACACT_bot	384C_F01_TGGACACT_bot	AGTGTCCAagatcggaagagcgtcgtg	8	1.677
0.408659		G01	01G	384C	C	384	TGTCAAT	TGTCAAT_top	384C_G01_TGTCAAT_top	cacgacgctcttccgatctTGTCAATtgca	TGTCAAT_bot	384C_G01_TGTCAAT_bot	ATTGACAagatcggaagagcgtcgtg	7	1.6146
0.968095		H01	01H	384C	C	384	TCCTGCT	TCCTGCT_top	384C_H01_TCCTGCT_top	cacgacgctcttccgatctTCCTGCTtgca	TCCTGCT_bot	384C_H01_TCCTGCT_bot	AGCAGGAagatcggaagagcgtcgtg	7	1.6146
0.241999		A02	02A	384C	C	384	GAACTT	GAACTT_top	384C_A02_GAACTT_top	cacgacgctcttccgatctGAACTTtgca	GAACTT_bot	384C_A02_GAACTT_bot	AAGTTCagatcggaagagcgtcgtg	6	1.5522
0.132376		B02	02B	384C	C	384	ATGCT	ATGCT_top	384C_B02_ATGCT_top	cacgacgctcttccgatctATGCTtgca	ATGCT_bot	384C_B02_ATGCT_bot	AGCATagatcggaagagcgtcgtg	5	1.4898
0.195538		C02	02C	384C	C	384	ATTCCAA	ATTCCAA_top	384C_C02_ATTCCAA_top	cacgacgctcttccgatctATTCCAAtgca	ATTCCAA_bot	384C_C02_ATTCCAA_bot	TTGGAATagatcggaagagcgtcgtg	7	1.6146
0.0309328		D02	02D	384C	C	384	GACACACT	GACACACT_top	384C_D02_GACACACT_top	cacgacgctcttccgatctGACACACTtgca	GACACACT_bot	384C_D02_GACACACT_bot	AGTGTGTCagatcggaagagcgtcgtg	8	1.677
0.425555		E02	02E	384C	C	384	CGCGT	CGCGT_top	384C_E02_CGCGT_top	cacgacgctcttccgatctCGCGTtgca	CGCGT_bot	384C_E02_CGCGT_bot	ACGCGagatcggaagagcgtcgtg	5	1.4898
0.822878		F02	02F	384C	C	384	CATACGCG	CATACGCG_top	384C_F02_CATACGCG_top	cacgacgctcttccgatctCATACGCGtgca	CATACGCG_bot	384C_F02_CATACGCG_bot	CGCGTATGagatcggaagagcgtcgtg	8	1.677
0.837761		G02	02G	384C	C	384	CTATCACT	CTATCACT_top	384C_G02_CTATCACT_top	cacgacgctcttccgatctCTATCACTtgca	CTATCACT_bot	384C_G02_CTATCACT_bot	AGTGATAGagatcggaagagcgtcgtg	8	1.677
0.895536		H02	02H	384C	C	384	CTGAACCA	CTGAACCA_top	384C_H02_CTGAACCA_top	cacgacgctcttccgatctCTGAACCAtgca	CTGAACCA_bot	384C_H02_CTGAACCA_bot	TGGTTCAGagatcggaagagcgtcgtg	8	1.677
0.789379		A03	03A	384C	C	384	TCTCCGT	TCTCCGT_top	384C_A03_TCTCCGT_top	cacgacgctcttccgatctTCTCCGTtgca	TCTCCGT_bot	384C_A03_TCTCCGT_bot	ACGGAGAagatcggaagagcgtcgtg	7	1.6146
0.683164		B03	03B	384C	C	384	TGTACA	TGTACA_top	384C_B03_TGTACA_top	cacgacgctcttccgatctTGTACAtgca	TGTACA_bot	384C_B03_TGTACA_bot	TGTACAagatcggaagagcgtcgtg	6	1.5522
0.169673		C03	03C	384C	C	384	AAGCAACT	AAGCAACT_top	384C_C03_AAGCAACT_top	cacgacgctcttccgatctAAGCAACTtgca	AAGCAACT_bot	384C_C03_AAGCAACT_bot	AGTTGCTTagatcggaagagcgtcgtg	8	1.677
0.293209		D03	03D	384C	C	384	ACCGA	ACCGA_top	384C_D03_ACCGA_top	cacgacgctcttccgatctACCGAtgca	ACCGA_bot	384C_D03_ACCGA_bot	TCGGTagatcggaagagcgtcgtg	5	1.4898
0.22074		E03	03E	384C	C	384	GTAAG	GTAAG_top	384C_E03_GTAAG_top	cacgacgctcttccgatctGTAAGtgca	GTAAG_bot	384C_E03_GTAAG_bot	CTTACagatcggaagagcgtcgtg	5	1.4898
0.39946		F03	03F	384C	C	384	TGATCGCT	TGATCGCT_top	384C_F03_TGATCGCT_top	cacgacgctcttccgatctTGATCGCTtgca	TGATCGCT_bot	384C_F03_TGATCGCT_bot	AGCGATCAagatcggaagagcgtcgtg	8	1.677
0.633165		G03	03G	384C	C	384	TGCGG	TGCGG_top	384C_G03_TGCGG_top	cacgacgctcttccgatctTGCGGtgca	TGCGG_bot	384C_G03_TGCGG_bot	CCGCAagatcggaagagcgtcgtg	5	1.4898
0.147097		H03	03H	384C	C	384	ACTAA	ACTAA_top	384C_H03_ACTAA_top	cacgacgctcttccgatctACTAAtgca	ACTAA_bot	384C_H03_ACTAA_bot	TTAGTagatcggaagagcgtcgtg	5	1.4898
0.405577		A04	04A	384C	C	384	GAGGTCCT	GAGGTCCT_top	384C_A04_GAGGTCCT_top	cacgacgctcttccgatctGAGGTCCTtgca	GAGGTCCT_bot	384C_A04_GAGGTCCT_bot	AGGACCTCagatcggaagagcgtcgtg	8	1.677
0.71636		B04	04B	384C	C	384	TAGCTAT	TAGCTAT_top	384C_B04_TAGCTAT_top	cacgacgctcttccgatctTAGCTATtgca	TAGCTAT_bot	384C_B04_TAGCTAT_bot	ATAGCTAagatcggaagagcgtcgtg	7	1.6146
0.858366		C04	04C	384C	C	384	CAGCGCAAGA	CAGCGCAAGA_top	384C_C04_CAGCGCAAGA_top	cacgacgctcttccgatctCAGCGCAAGAtgca	CAGCGCAAGA_bot	384C_C04_CAGCGCAAGA_bot	TCTTGCGCTGagatcggaagagcgtcgtg	10	1.8018
0.0522711		D04	04D	384C	C	384	GCTCGCCAT	GCTCGCCAT_top	384C_D04_GCTCGCCAT_top	cacgacgctcttccgatctGCTCGCCATtgca	GCTCGCCAT_bot	384C_D04_GCTCGCCAT_bot	ATGGCGAGCagatcggaagagcgtcgtg	9	1.7394
0.577503		E04	04E	384C	C	384	TGTACCAG	TGTACCAG_top	384C_E04_TGTACCAG_top	cacgacgctcttccgatctTGTACCAGtgca	TGTACCAG_bot	384C_E04_TGTACCAG_bot	CTGGTACAagatcggaagagcgtcgtg	8	1.677
0.0194421		F04	04F	384C	C	384	TGTACGCA	TGTACGCA_top	384C_F04_TGTACGCA_top	cacgacgctcttccgatctTGTACGCAtgca	TGTACGCA_bot	384C_F04_TGTACGCA_bot	TGCGTACAagatcggaagagcgtcgtg	8	1.677
0.407311		G04	04G	384C	C	384	TTGGCGCT	TTGGCGCT_top	384C_G04_TTGGCGCT_top	cacgacgctcttccgatctTTGGCGCTtgca	TTGGCGCT_bot	384C_G04_TTGGCGCT_bot	AGCGCCAAagatcggaagagcgtcgtg	8	1.677
0.459775		H04	04H	384C	C	384	GTTCACA	GTTCACA_top	384C_H04_GTTCACA_top	cacgacgctcttccgatctGTTCACAtgca	GTTCACA_bot	384C_H04_GTTCACA_bot	TGTGAACagatcggaagagcgtcgtg	7	1.6146
0.62768		A05	05A	384C	C	384	CATGG	CATGG_top	384C_A05_CATGG_top	cacgacgctcttccgatctCATGGtgca	CATGG_bot	384C_A05_CATGG_bot	CCATGagatcggaagagcgtcgtg	5	1.4898
0.190351		B05	05B	384C	C	384	ACTACAAT	ACTACAAT_top	384C_B05_ACTACAAT_top	cacgacgctcttccgatctACTACAATtgca	ACTACAAT_bot	384C_B05_ACTACAAT_bot	ATTGTAGTagatcggaagagcgtcgtg	8	1.677
0.578001		C05	05C	384C	C	384	GACTAACT	GACTAACT_top	384C_C05_GACTAACT_top	cacgacgctcttccgatctGACTAACTtgca	GACTAACT_bot	384C_C05_GACTAACT_bot	AGTTAGTCagatcggaagagcgtcgtg	8	1.677
0.674345		D05	05D	384C	C	384	ATGGTGA	ATGGTGA_top	384C_D05_ATGGTGA_top	cacgacgctcttccgatctATGGTGAtgca	ATGGTGA_bot	384C_D05_ATGGTGA_bot	TCACCATagatcggaagagcgtcgtg	7	1.6146
0.0784539		E05	05E	384C	C	384	TATTGCAG	TATTGCAG_top	384C_E05_TATTGCAG_top	cacgacgctcttccgatctTATTGCAGtgca	TATTGCAG_bot	384C_E05_TATTGCAG_bot	CTGCAATAagatcggaagagcgtcgtg	8	1.677
0.762348		F05	05F	384C	C	384	ATCTGACT	ATCTGACT_top	384C_F05_ATCTGACT_top	cacgacgctcttccgatctATCTGACTtgca	ATCTGACT_bot	384C_F05_ATCTGACT_bot	AGTCAGATagatcggaagagcgtcgtg	8	1.677
0.121037		G05	05G	384C	C	384	GTCACGA	GTCACGA_top	384C_G05_GTCACGA_top	cacgacgctcttccgatctGTCACGAtgca	GTCACGA_bot	384C_G05_GTCACGA_bot	TCGTGACagatcggaagagcgtcgtg	7	1.6146
0.957247		H05	05H	384C	C	384	AACGACCACA	AACGACCACA_top	384C_H05_AACGACCACA_top	cacgacgctcttccgatctAACGACCACAtgca	AACGACCACA_bot	384C_H05_AACGACCACA_bot	TGTGGTCGTTagatcggaagagcgtcgtg	10	1.8018
0.343178		A06	06A	384C	C	384	CGCCTCAT	CGCCTCAT_top	384C_A06_CGCCTCAT_top	cacgacgctcttccgatctCGCCTCATtgca	CGCCTCAT_bot	384C_A06_CGCCTCAT_bot	ATGAGGCGagatcggaagagcgtcgtg	8	1.677
0.286517		B06	06B	384C	C	384	CTTATG	CTTATG_top	384C_B06_CTTATG_top	cacgacgctcttccgatctCTTATGtgca	CTTATG_bot	384C_B06_CTTATG_bot	CATAAGagatcggaagagcgtcgtg	6	1.5522
0.22873		C06	06C	384C	C	384	TAGAG	TAGAG_top	384C_C06_TAGAG_top	cacgacgctcttccgatctTAGAGtgca	TAGAG_bot	384C_C06_TAGAG_bot	CTCTAagatcggaagagcgtcgtg	5	1.4898
0.493022		D06	06D	384C	C	384	GGCAT	GGCAT_top	384C_D06_GGCAT_top	cacgacgctcttccgatctGGCATtgca	GGCAT_bot	384C_D06_GGCAT_bot	ATGCCagatcggaagagcgtcgtg	5	1.4898
0.791302		E06	06E	384C	C	384	CCGACG	CCGACG_top	384C_E06_CCGACG_top	cacgacgctcttccgatctCCGACGtgca	CCGACG_bot	384C_E06_CCGACG_bot	CGTCGGagatcggaagagcgtcgtg	6	1.5522
0.534401		F06	06F	384C	C	384	TGGTCAAG	TGGTCAAG_top	384C_F06_TGGTCAAG_top	cacgacgctcttccgatctTGGTCAAGtgca	TGGTCAAG_bot	384C_F06_TGGTCAAG_bot	CTTGACCAagatcggaagagcgtcgtg	8	1.677
0.822705		G06	06G	384C	C	384	ACCAAG	ACCAAG_top	384C_G06_ACCAAG_top	cacgacgctcttccgatctACCAAGtgca	ACCAAG_bot	384C_G06_ACCAAG_bot	CTTGGTagatcggaagagcgtcgtg	6	1.5522
0.675564		H06	06H	384C	C	384	CCATCCAA	CCATCCAA_top	384C_H06_CCATCCAA_top	cacgacgctcttccgatctCCATCCAAtgca	CCATCCAA_bot	384C_H06_CCATCCAA_bot	TTGGATGGagatcggaagagcgtcgtg	8	1.677
0.0327477		A07	07A	384C	C	384	GTTCGGT	GTTCGGT_top	384C_A07_GTTCGGT_top	cacgacgctcttccgatctGTTCGGTtgca	GTTCGGT_bot	384C_A07_GTTCGGT_bot	ACCGAACagatcggaagagcgtcgtg	7	1.6146
0.870661		B07	07B	384C	C	384	GCCGCAAT	GCCGCAAT_top	384C_B07_GCCGCAAT_top	cacgacgctcttccgatctGCCGCAATtgca	GCCGCAAT_bot	384C_B07_GCCGCAAT_bot	ATTGCGGCagatcggaagagcgtcgtg	8	1.677
0.12883		C07	07C	384C	C	384	CATAAG	CATAAG_top	384C_C07_CATAAG_top	cacgacgctcttccgatctCATAAGtgca	CATAAG_bot	384C_C07_CATAAG_bot	CTTATGagatcggaagagcgtcgtg	6	1.5522
0.368966		D07	07D	384C	C	384	TTGAGACAG	TTGAGACAG_top	384C_D07_TTGAGACAG_top	cacgacgctcttccgatctTTGAGACAGtgca	TTGAGACAG_bot	384C_D07_TTGAGACAG_bot	CTGTCTCAAagatcggaagagcgtcgtg	9	1.7394
0.322215		E07	07E	384C	C	384	ACCGTCCAT	ACCGTCCAT_top	384C_E07_ACCGTCCAT_top	cacgacgctcttccgatctACCGTCCATtgca	ACCGTCCAT_bot	384C_E07_ACCGTCCAT_bot	ATGGACGGTagatcggaagagcgtcgtg	9	1.7394
0.0458056		F07	07F	384C	C	384	GCGTGCCAGA	GCGTGCCAGA_top	384C_F07_GCGTGCCAGA_top	cacgacgctcttccgatctGCGTGCCAGAtgca	GCGTGCCAGA_bot	384C_F07_GCGTGCCAGA_bot	TCTGGCACGCagatcggaagagcgtcgtg	10	1.8018
0.505249		G07	07G	384C	C	384	CCGAT	CCGAT_top	384C_G07_CCGAT_top	cacgacgctcttccgatctCCGATtgca	CCGAT_bot	384C_G07_CCGAT_bot	ATCGGagatcggaagagcgtcgtg	5	1.4898
0.0911691		H07	07H	384C	C	384	TCCTCCA	TCCTCCA_top	384C_H07_TCCTCCA_top	cacgacgctcttccgatctTCCTCCAtgca	TCCTCCA_bot	384C_H07_TCCTCCA_bot	TGGAGGAagatcggaagagcgtcgtg	7	1.6146
0.792598		A08	08A	384C	C	384	ACACG	ACACG_top	384C_A08_ACACG_top	cacgacgctcttccgatctACACGtgca	ACACG_bot	384C_A08_ACACG_bot	CGTGTagatcggaagagcgtcgtg	5	1.4898
0.519981		B08	08B	384C	C	384	CGCAAGA	CGCAAGA_top	384C_B08_CGCAAGA_top	cacgacgctcttccgatctCGCAAGAtgca	CGCAAGA_bot	384C_B08_CGCAAGA_bot	TCTTGCGagatcggaagagcgtcgtg	7	1.6146
0.796035		C08	08C	384C	C	384	ACACAACA	ACACAACA_top	384C_C08_ACACAACA_top	cacgacgctcttccgatctACACAACAtgca	ACACAACA_bot	384C_C08_ACACAACA_bot	TGTTGTGTagatcggaagagcgtcgtg	8	1.677
0.27548		D08	08D	384C	C	384	ATATT	ATATT_top	384C_D08_ATATT_top	cacgacgctcttccgatctATATTtgca	ATATT_bot	384C_D08_ATATT_bot	AATATagatcggaagagcgtcgtg	5	1.4898
0.123398		E08	08E	384C	C	384	GTCTCAACG	GTCTCAACG_top	384C_E08_GTCTCAACG_top	cacgacgctcttccgatctGTCTCAACGtgca	GTCTCAACG_bot	384C_E08_GTCTCAACG_bot	CGTTGAGACagatcggaagagcgtcgtg	9	1.7394
0.598036		F08	08F	384C	C	384	CCGCA	CCGCA_top	384C_F08_CCGCA_top	cacgacgctcttccgatctCCGCAtgca	CCGCA_bot	384C_F08_CCGCA_bot	TGCGGagatcggaagagcgtcgtg	5	1.4898
0.96473		G08	08G	384C	C	384	TCGTGACAGT	TCGTGACAGT_top	384C_G08_TCGTGACAGT_top	cacgacgctcttccgatctTCGTGACAGTtgca	TCGTGACAGT_bot	384C_G08_TCGTGACAGT_bot	ACTGTCACGAagatcggaagagcgtcgtg	10	1.8018
0.468721		H08	08H	384C	C	384	AATTG	AATTG_top	384C_H08_AATTG_top	cacgacgctcttccgatctAATTGtgca	AATTG_bot	384C_H08_AATTG_bot	CAATTagatcggaagagcgtcgtg	5	1.4898
0.396566		A09	09A	384C	C	384	TCCGT	TCCGT_top	384C_A09_TCCGT_top	cacgacgctcttccgatctTCCGTtgca	TCCGT_bot	384C_A09_TCCGT_bot	ACGGAagatcggaagagcgtcgtg	5	1.4898
0.438656		B09	09B	384C	C	384	TATAAGCAG	TATAAGCAG_top	384C_B09_TATAAGCAG_top	cacgacgctcttccgatctTATAAGCAGtgca	TATAAGCAG_bot	384C_B09_TATAAGCAG_bot	CTGCTTATAagatcggaagagcgtcgtg	9	1.7394
0.85154		C09	09C	384C	C	384	ATTCA	ATTCA_top	384C_C09_ATTCA_top	cacgacgctcttccgatctATTCAtgca	ATTCA_bot	384C_C09_ATTCA_bot	TGAATagatcggaagagcgtcgtg	5	1.4898
0.715185		D09	09D	384C	C	384	ACATGCCAG	ACATGCCAG_top	384C_D09_ACATGCCAG_top	cacgacgctcttccgatctACATGCCAGtgca	ACATGCCAG_bot	384C_D09_ACATGCCAG_bot	CTGGCATGTagatcggaagagcgtcgtg	9	1.7394
0.161405		E09	09E	384C	C	384	TGCCTA	TGCCTA_top	384C_E09_TGCCTA_top	cacgacgctcttccgatctTGCCTAtgca	TGCCTA_bot	384C_E09_TGCCTA_bot	TAGGCAagatcggaagagcgtcgtg	6	1.5522
0.16228		F09	09F	384C	C	384	AAGGCCAACT	AAGGCCAACT_top	384C_F09_AAGGCCAACT_top	cacgacgctcttccgatctAAGGCCAACTtgca	AAGGCCAACT_bot	384C_F09_AAGGCCAACT_bot	AGTTGGCCTTagatcggaagagcgtcgtg	10	1.8018
0.771943		G09	09G	384C	C	384	ACTCCACG	ACTCCACG_top	384C_G09_ACTCCACG_top	cacgacgctcttccgatctACTCCACGtgca	ACTCCACG_bot	384C_G09_ACTCCACG_bot	CGTGGAGTagatcggaagagcgtcgtg	8	1.677
0.571337		H09	09H	384C	C	384	GGTTG	GGTTG_top	384C_H09_GGTTG_top	cacgacgctcttccgatctGGTTGtgca	GGTTG_bot	384C_H09_GGTTG_bot	CAACCagatcggaagagcgtcgtg	5	1.4898
0.518453		A10	10A	384C	C	384	TTCTCA	TTCTCA_top	384C_A10_TTCTCA_top	cacgacgctcttccgatctTTCTCAtgca	TTCTCA_bot	384C_A10_TTCTCA_bot	TGAGAAagatcggaagagcgtcgtg	6	1.5522
0.942373		B10	10B	384C	C	384	CTGCCGT	CTGCCGT_top	384C_B10_CTGCCGT_top	cacgacgctcttccgatctCTGCCGTtgca	CTGCCGT_bot	384C_B10_CTGCCGT_bot	ACGGCAGagatcggaagagcgtcgtg	7	1.6146
0.721891		C10	10C	384C	C	384	TTCCA	TTCCA_top	384C_C10_TTCCA_top	cacgacgctcttccgatctTTCCAtgca	TTCCA_bot	384C_C10_TTCCA_bot	TGGAAagatcggaagagcgtcgtg	5	1.4898
0.28765		D10	10D	384C	C	384	GAGCGCT	GAGCGCT_top	384C_D10_GAGCGCT_top	cacgacgctcttccgatctGAGCGCTtgca	GAGCGCT_bot	384C_D10_GAGCGCT_bot	AGCGCTCagatcggaagagcgtcgtg	7	1.6146
0.972489		E10	10E	384C	C	384	TAATTAA	TAATTAA_top	384C_E10_TAATTAA_top	cacgacgctcttccgatctTAATTAAtgca	TAATTAA_bot	384C_E10_TAATTAA_bot	TTAATTAagatcggaagagcgtcgtg	7	1.6146
0.841644		F10	10F	384C	C	384	TGTGAGG	TGTGAGG_top	384C_F10_TGTGAGG_top	cacgacgctcttccgatctTGTGAGGtgca	TGTGAGG_bot	384C_F10_TGTGAGG_bot	CCTCACAagatcggaagagcgtcgtg	7	1.6146
0.50475		G10	10G	384C	C	384	TGTTGACG	TGTTGACG_top	384C_G10_TGTTGACG_top	cacgacgctcttccgatctTGTTGACGtgca	TGTTGACG_bot	384C_G10_TGTTGACG_bot	CGTCAACAagatcggaagagcgtcgtg	8	1.677
0.359101		H10	10H	384C	C	384	TACCT	TACCT_top	384C_H10_TACCT_top	cacgacgctcttccgatctTACCTtgca	TACCT_bot	384C_H10_TACCT_bot	AGGTAagatcggaagagcgtcgtg	5	1.4898
0.524713		A11	11A	384C	C	384	CCAGGA	CCAGGA_top	384C_A11_CCAGGA_top	cacgacgctcttccgatctCCAGGAtgca	CCAGGA_bot	384C_A11_CCAGGA_bot	TCCTGGagatcggaagagcgtcgtg	6	1.5522
0.552722		B11	11B	384C	C	384	GGATGA	GGATGA_top	384C_B11_GGATGA_top	cacgacgctcttccgatctGGATGAtgca	GGATGA_bot	384C_B11_GGATGA_bot	TCATCCagatcggaagagcgtcgtg	6	1.5522
0.54754		C11	11C	384C	C	384	ACAGAAT	ACAGAAT_top	384C_C11_ACAGAAT_top	cacgacgctcttccgatctACAGAATtgca	ACAGAAT_bot	384C_C11_ACAGAAT_bot	ATTCTGTagatcggaagagcgtcgtg	7	1.6146
0.327898		D11	11D	384C	C	384	ATACTGAG	ATACTGAG_top	384C_D11_ATACTGAG_top	cacgacgctcttccgatctATACTGAGtgca	ATACTGAG_bot	384C_D11_ATACTGAG_bot	CTCAGTATagatcggaagagcgtcgtg	8	1.677
0.975704		E11	11E	384C	C	384	CTCCAA	CTCCAA_top	384C_E11_CTCCAA_top	cacgacgctcttccgatctCTCCAAtgca	CTCCAA_bot	384C_E11_CTCCAA_bot	TTGGAGagatcggaagagcgtcgtg	6	1.5522
0.601134		F11	11F	384C	C	384	TTAGGA	TTAGGA_top	384C_F11_TTAGGA_top	cacgacgctcttccgatctTTAGGAtgca	TTAGGA_bot	384C_F11_TTAGGA_bot	TCCTAAagatcggaagagcgtcgtg	6	1.5522
0.599693		G11	11G	384C	C	384	CCAAGACAGT	CCAAGACAGT_top	384C_G11_CCAAGACAGT_top	cacgacgctcttccgatctCCAAGACAGTtgca	CCAAGACAGT_bot	384C_G11_CCAAGACAGT_bot	ACTGTCTTGGagatcggaagagcgtcgtg	10	1.8018
0.500253		H11	11H	384C	C	384	CATTGA	CATTGA_top	384C_H11_CATTGA_top	cacgacgctcttccgatctCATTGAtgca	CATTGA_bot	384C_H11_CATTGA_bot	TCAATGagatcggaagagcgtcgtg	6	1.5522
0.292273		A12	12A	384C	C	384	TCATT	TCATT_top	384C_A12_TCATT_top	cacgacgctcttccgatctTCATTtgca	TCATT_bot	384C_A12_TCATT_bot	AATGAagatcggaagagcgtcgtg	5	1.4898
0.960406		B12	12B	384C	C	384	GAATAGA	GAATAGA_top	384C_B12_GAATAGA_top	cacgacgctcttccgatctGAATAGAtgca	GAATAGA_bot	384C_B12_GAATAGA_bot	TCTATTCagatcggaagagcgtcgtg	7	1.6146
0.11591		C12	12C	384C	C	384	TTCTG	TTCTG_top	384C_C12_TTCTG_top	cacgacgctcttccgatctTTCTGtgca	TTCTG_bot	384C_C12_TTCTG_bot	CAGAAagatcggaagagcgtcgtg	5	1.4898
0.624944		D12	12D	384C	C	384	ACCTAA	ACCTAA_top	384C_D12_ACCTAA_top	cacgacgctcttccgatctACCTAAtgca	ACCTAA_bot	384C_D12_ACCTAA_bot	TTAGGTagatcggaagagcgtcgtg	6	1.5522
0.100984		E12	12E	384C	C	384	GCGTAG	GCGTAG_top	384C_E12_GCGTAG_top	cacgacgctcttccgatctGCGTAGtgca	GCGTAG_bot	384C_E12_GCGTAG_bot	CTACGCagatcggaagagcgtcgtg	6	1.5522
0.911394		F12	12F	384C	C	384	CGTAGCAACA	CGTAGCAACA_top	384C_F12_CGTAGCAACA_top	cacgacgctcttccgatctCGTAGCAACAtgca	CGTAGCAACA_bot	384C_F12_CGTAGCAACA_bot	TGTTGCTACGagatcggaagagcgtcgtg	10	1.8018
0.421992		G12	12G	384C	C	384	AAGCAGA	AAGCAGA_top	384C_G12_AAGCAGA_top	cacgacgctcttccgatctAAGCAGAtgca	AAGCAGA_bot	384C_G12_AAGCAGA_bot	TCTGCTTagatcggaagagcgtcgtg	7	1.6146
0.378199		H12	12H	384C	C	384	CAATTGCT	CAATTGCT_top	384C_H12_CAATTGCT_top	cacgacgctcttccgatctCAATTGCTtgca	CAATTGCT_bot	384C_H12_CAATTGCT_bot	AGCAATTGagatcggaagagcgtcgtg	8	1.677
0.537561		A01	01A	384D	D	384	AACCTA	AACCTA_top	384D_A01_AACCTA_top	cacgacgctcttccgatctAACCTAtgca	AACCTA_bot	384D_A01_AACCTA_bot	TAGGTTagatcggaagagcgtcgtg	6	1.5522
0.716538		B01	01B	384D	D	384	GATCAT	GATCAT_top	384D_B01_GATCAT_top	cacgacgctcttccgatctGATCATtgca	GATCAT_bot	384D_B01_GATCAT_bot	ATGATCagatcggaagagcgtcgtg	6	1.5522
0.612639		C01	01C	384D	D	384	CCAGGCAACA	CCAGGCAACA_top	384D_C01_CCAGGCAACA_top	cacgacgctcttccgatctCCAGGCAACAtgca	CCAGGCAACA_bot	384D_C01_CCAGGCAACA_bot	TGTTGCCTGGagatcggaagagcgtcgtg	10	1.8018
0.97741		D01	01D	384D	D	384	TGATAAT	TGATAAT_top	384D_D01_TGATAAT_top	cacgacgctcttccgatctTGATAATtgca	TGATAAT_bot	384D_D01_TGATAAT_bot	ATTATCAagatcggaagagcgtcgtg	7	1.6146
0.355024		E01	01E	384D	D	384	ATCCTG	ATCCTG_top	384D_E01_ATCCTG_top	cacgacgctcttccgatctATCCTGtgca	ATCCTG_bot	384D_E01_ATCCTG_bot	CAGGATagatcggaagagcgtcgtg	6	1.5522
0.941876		F01	01F	384D	D	384	GTCTTACT	GTCTTACT_top	384D_F01_GTCTTACT_top	cacgacgctcttccgatctGTCTTACTtgca	GTCTTACT_bot	384D_F01_GTCTTACT_bot	AGTAAGACagatcggaagagcgtcgtg	8	1.677
0.935107		G01	01G	384D	D	384	TTGCACCAG	TTGCACCAG_top	384D_G01_TTGCACCAG_top	cacgacgctcttccgatctTTGCACCAGtgca	TTGCACCAG_bot	384D_G01_TTGCACCAG_bot	CTGGTGCAAagatcggaagagcgtcgtg	9	1.7394
0.421463		H01	01H	384D	D	384	GGAGG	GGAGG_top	384D_H01_GGAGG_top	cacgacgctcttccgatctGGAGGtgca	GGAGG_bot	384D_H01_GGAGG_bot	CCTCCagatcggaagagcgtcgtg	5	1.4898
0.485075		A02	02A	384D	D	384	GCGCTT	GCGCTT_top	384D_A02_GCGCTT_top	cacgacgctcttccgatctGCGCTTtgca	GCGCTT_bot	384D_A02_GCGCTT_bot	AAGCGCagatcggaagagcgtcgtg	6	1.5522
0.845472		B02	02B	384D	D	384	CGCCG	CGCCG_top	384D_B02_CGCCG_top	cacgacgctcttccgatctCGCCGtgca	CGCCG_bot	384D_B02_CGCCG_bot	CGGCGagatcggaagagcgtcgtg	5	1.4898
0.890297		C02	02C	384D	D	384	TTCACG	TTCACG_top	384D_C02_TTCACG_top	cacgacgctcttccgatctTTCACGtgca	TTCACG_bot	384D_C02_TTCACG_bot	CGTGAAagatcggaagagcgtcgtg	6	1.5522
0.221966		D02	02D	384D	D	384	AAGCG	AAGCG_top	384D_D02_AAGCG_top	cacgacgctcttccgatctAAGCGtgca	AAGCG_bot	384D_D02_AAGCG_bot	CGCTTagatcggaagagcgtcgtg	5	1.4898
0.444415		E02	02E	384D	D	384	GAATT	GAATT_top	384D_E02_GAATT_top	cacgacgctcttccgatctGAATTtgca	GAATT_bot	384D_E02_GAATT_bot	AATTCagatcggaagagcgtcgtg	5	1.4898
0.576255		F02	02F	384D	D	384	TTGAA	TTGAA_top	384D_F02_TTGAA_top	cacgacgctcttccgatctTTGAAtgca	TTGAA_bot	384D_F02_TTGAA_bot	TTCAAagatcggaagagcgtcgtg	5	1.4898
0.973524		G02	02G	384D	D	384	CTCGG	CTCGG_top	384D_G02_CTCGG_top	cacgacgctcttccgatctCTCGGtgca	CTCGG_bot	384D_G02_CTCGG_bot	CCGAGagatcggaagagcgtcgtg	5	1.4898
0.21948		H02	02H	384D	D	384	CTTGGCAG	CTTGGCAG_top	384D_H02_CTTGGCAG_top	cacgacgctcttccgatctCTTGGCAGtgca	CTTGGCAG_bot	384D_H02_CTTGGCAG_bot	CTGCCAAGagatcggaagagcgtcgtg	8	1.677
0.82809		A03	03A	384D	D	384	ATAAGG	ATAAGG_top	384D_A03_ATAAGG_top	cacgacgctcttccgatctATAAGGtgca	ATAAGG_bot	384D_A03_ATAAGG_bot	CCTTATagatcggaagagcgtcgtg	6	1.5522
0.579771		B03	03B	384D	D	384	GGCCA	GGCCA_top	384D_B03_GGCCA_top	cacgacgctcttccgatctGGCCAtgca	GGCCA_bot	384D_B03_GGCCA_bot	TGGCCagatcggaagagcgtcgtg	5	1.4898
0.845826		C03	03C	384D	D	384	AACAGCACT	AACAGCACT_top	384D_C03_AACAGCACT_top	cacgacgctcttccgatctAACAGCACTtgca	AACAGCACT_bot	384D_C03_AACAGCACT_bot	AGTGCTGTTagatcggaagagcgtcgtg	9	1.7394
0.332291		D03	03D	384D	D	384	ATAGACCG	ATAGACCG_top	384D_D03_ATAGACCG_top	cacgacgctcttccgatctATAGACCGtgca	ATAGACCG_bot	384D_D03_ATAGACCG_bot	CGGTCTATagatcggaagagcgtcgtg	8	1.677
0.836958		E03	03E	384D	D	384	TCGGCG	TCGGCG_top	384D_E03_TCGGCG_top	cacgacgctcttccgatctTCGGCGtgca	TCGGCG_bot	384D_E03_TCGGCG_bot	CGCCGAagatcggaagagcgtcgtg	6	1.5522
0.0134218		F03	03F	384D	D	384	TGGCT	TGGCT_top	384D_F03_TGGCT_top	cacgacgctcttccgatctTGGCTtgca	TGGCT_bot	384D_F03_TGGCT_bot	AGCCAagatcggaagagcgtcgtg	5	1.4898
0.460004		G03	03G	384D	D	384	GATTA	GATTA_top	384D_G03_GATTA_top	cacgacgctcttccgatctGATTAtgca	GATTA_bot	384D_G03_GATTA_bot	TAATCagatcggaagagcgtcgtg	5	1.4898
0.102493		H03	03H	384D	D	384	GTAGA	GTAGA_top	384D_H03_GTAGA_top	cacgacgctcttccgatctGTAGAtgca	GTAGA_bot	384D_H03_GTAGA_bot	TCTACagatcggaagagcgtcgtg	5	1.4898
0.617584		A04	04A	384D	D	384	TGTCTCCT	TGTCTCCT_top	384D_A04_TGTCTCCT_top	cacgacgctcttccgatctTGTCTCCTtgca	TGTCTCCT_bot	384D_A04_TGTCTCCT_bot	AGGAGACAagatcggaagagcgtcgtg	8	1.677
0.248656		B04	04B	384D	D	384	AACAGACATT	AACAGACATT_top	384D_B04_AACAGACATT_top	cacgacgctcttccgatctAACAGACATTtgca	AACAGACATT_bot	384D_B04_AACAGACATT_bot	AATGTCTGTTagatcggaagagcgtcgtg	10	1.8018
0.739161		C04	04C	384D	D	384	TCTCT	TCTCT_top	384D_C04_TCTCT_top	cacgacgctcttccgatctTCTCTtgca	TCTCT_bot	384D_C04_TCTCT_bot	AGAGAagatcggaagagcgtcgtg	5	1.4898
0.967866		D04	04D	384D	D	384	CGTTGGT	CGTTGGT_top	384D_D04_CGTTGGT_top	cacgacgctcttccgatctCGTTGGTtgca	CGTTGGT_bot	384D_D04_CGTTGGT_bot	ACCAACGagatcggaagagcgtcgtg	7	1.6146
0.809001		E04	04E	384D	D	384	CGGCGGCCT	CGGCGGCCT_top	384D_E04_CGGCGGCCT_top	cacgacgctcttccgatctCGGCGGCCTtgca	CGGCGGCCT_bot	384D_E04_CGGCGGCCT_bot	AGGCCGCCGagatcggaagagcgtcgtg	9	1.7394
0.436167		F04	04F	384D	D	384	CAGCT	CAGCT_top	384D_F04_CAGCT_top	cacgacgctcttccgatctCAGCTtgca	CAGCT_bot	384D_F04_CAGCT_bot	AGCTGagatcggaagagcgtcgtg	5	1.4898
0.864478		G04	04G	384D	D	384	CCGTTCA	CCGTTCA_top	384D_G04_CCGTTCA_top	cacgacgctcttccgatctCCGTTCAtgca	CCGTTCA_bot	384D_G04_CCGTTCA_bot	TGAACGGagatcggaagagcgtcgtg	7	1.6146
0.614714		H04	04H	384D	D	384	GCGAG	GCGAG_top	384D_H04_GCGAG_top	cacgacgctcttccgatctGCGAGtgca	GCGAG_bot	384D_H04_GCGAG_bot	CTCGCagatcggaagagcgtcgtg	5	1.4898
0.136946		A05	05A	384D	D	384	GTGCTACATT	GTGCTACATT_top	384D_A05_GTGCTACATT_top	cacgacgctcttccgatctGTGCTACATTtgca	GTGCTACATT_bot	384D_A05_GTGCTACATT_bot	AATGTAGCACagatcggaagagcgtcgtg	10	1.8018
0.170494		B05	05B	384D	D	384	ACGACACA	ACGACACA_top	384D_B05_ACGACACA_top	cacgacgctcttccgatctACGACACAtgca	ACGACACA_bot	384D_B05_ACGACACA_bot	TGTGTCGTagatcggaagagcgtcgtg	8	1.677
0.411121		C05	05C	384D	D	384	CTACA	CTACA_top	384D_C05_CTACA_top	cacgacgctcttccgatctCTACAtgca	CTACA_bot	384D_C05_CTACA_bot	TGTAGagatcggaagagcgtcgtg	5	1.4898
0.695564		D05	05D	384D	D	384	TCGCG	TCGCG_top	384D_D05_TCGCG_top	cacgacgctcttccgatctTCGCGtgca	TCGCG_bot	384D_D05_TCGCG_bot	CGCGAagatcggaagagcgtcgtg	5	1.4898
0.786787		E05	05E	384D	D	384	TAGTT	TAGTT_top	384D_E05_TAGTT_top	cacgacgctcttccgatctTAGTTtgca	TAGTT_bot	384D_E05_TAGTT_bot	AACTAagatcggaagagcgtcgtg	5	1.4898
0.817416		F05	05F	384D	D	384	TGTTAGCT	TGTTAGCT_top	384D_F05_TGTTAGCT_top	cacgacgctcttccgatctTGTTAGCTtgca	TGTTAGCT_bot	384D_F05_TGTTAGCT_bot	AGCTAACAagatcggaagagcgtcgtg	8	1.677
0.0397648		G05	05G	384D	D	384	GTAGGCA	GTAGGCA_top	384D_G05_GTAGGCA_top	cacgacgctcttccgatctGTAGGCAtgca	GTAGGCA_bot	384D_G05_GTAGGCA_bot	TGCCTACagatcggaagagcgtcgtg	7	1.6146
0.0809573		H05	05H	384D	D	384	TGTATG	TGTATG_top	384D_H05_TGTATG_top	cacgacgctcttccgatctTGTATGtgca	TGTATG_bot	384D_H05_TGTATG_bot	CATACAagatcggaagagcgtcgtg	6	1.5522
0.861205		A06	06A	384D	D	384	GGCCTCG	GGCCTCG_top	384D_A06_GGCCTCG_top	cacgacgctcttccgatctGGCCTCGtgca	GGCCTCG_bot	384D_A06_GGCCTCG_bot	CGAGGCCagatcggaagagcgtcgtg	7	1.6146
0.741152		B06	06B	384D	D	384	GCGCAGAA	GCGCAGAA_top	384D_B06_GCGCAGAA_top	cacgacgctcttccgatctGCGCAGAAtgca	GCGCAGAA_bot	384D_B06_GCGCAGAA_bot	TTCTGCGCagatcggaagagcgtcgtg	8	1.677
0.0946824		C06	06C	384D	D	384	CTAACGAAT	CTAACGAAT_top	384D_C06_CTAACGAAT_top	cacgacgctcttccgatctCTAACGAATtgca	CTAACGAAT_bot	384D_C06_CTAACGAAT_bot	ATTCGTTAGagatcggaagagcgtcgtg	9	1.7394
0.677001		D06	06D	384D	D	384	CGTCA	CGTCA_top	384D_D06_CGTCA_top	cacgacgctcttccgatctCGTCAtgca	CGTCA_bot	384D_D06_CGTCA_bot	TGACGagatcggaagagcgtcgtg	5	1.4898
0.385002		E06	06E	384D	D	384	TGTAG	TGTAG_top	384D_E06_TGTAG_top	cacgacgctcttccgatctTGTAGtgca	TGTAG_bot	384D_E06_TGTAG_bot	CTACAagatcggaagagcgtcgtg	5	1.4898
0.457695		F06	06F	384D	D	384	TTAGAG	TTAGAG_top	384D_F06_TTAGAG_top	cacgacgctcttccgatctTTAGAGtgca	TTAGAG_bot	384D_F06_TTAGAG_bot	CTCTAAagatcggaagagcgtcgtg	6	1.5522
0.833947		G06	06G	384D	D	384	AATGGCA	AATGGCA_top	384D_G06_AATGGCA_top	cacgacgctcttccgatctAATGGCAtgca	AATGGCA_bot	384D_G06_AATGGCA_bot	TGCCATTagatcggaagagcgtcgtg	7	1.6146
0.62417		H06	06H	384D	D	384	ATGTACCG	ATGTACCG_top	384D_H06_ATGTACCG_top	cacgacgctcttccgatctATGTACCGtgca	ATGTACCG_bot	384D_H06_ATGTACCG_bot	CGGTACATagatcggaagagcgtcgtg	8	1.677
0.689848		A07	07A	384D	D	384	TTGGAA	TTGGAA_top	384D_A07_TTGGAA_top	cacgacgctcttccgatctTTGGAAtgca	TTGGAA_bot	384D_A07_TTGGAA_bot	TTCCAAagatcggaagagcgtcgtg	6	1.5522
0.931402		B07	07B	384D	D	384	GTCATG	GTCATG_top	384D_B07_GTCATG_top	cacgacgctcttccgatctGTCATGtgca	GTCATG_bot	384D_B07_GTCATG_bot	CATGACagatcggaagagcgtcgtg	6	1.5522
0.706393		C07	07C	384D	D	384	TCGTCA	TCGTCA_top	384D_C07_TCGTCA_top	cacgacgctcttccgatctTCGTCAtgca	TCGTCA_bot	384D_C07_TCGTCA_bot	TGACGAagatcggaagagcgtcgtg	6	1.5522
0.766416		D07	07D	384D	D	384	CTTGTAT	CTTGTAT_top	384D_D07_CTTGTAT_top	cacgacgctcttccgatctCTTGTATtgca	CTTGTAT_bot	384D_D07_CTTGTAT_bot	ATACAAGagatcggaagagcgtcgtg	7	1.6146
0.15869		E07	07E	384D	D	384	GTAATACAG	GTAATACAG_top	384D_E07_GTAATACAG_top	cacgacgctcttccgatctGTAATACAGtgca	GTAATACAG_bot	384D_E07_GTAATACAG_bot	CTGTATTACagatcggaagagcgtcgtg	9	1.7394
0.137881		F07	07F	384D	D	384	ATCAA	ATCAA_top	384D_F07_ATCAA_top	cacgacgctcttccgatctATCAAtgca	ATCAA_bot	384D_F07_ATCAA_bot	TTGATagatcggaagagcgtcgtg	5	1.4898
0.0590659		G07	07G	384D	D	384	TCAACACT	TCAACACT_top	384D_G07_TCAACACT_top	cacgacgctcttccgatctTCAACACTtgca	TCAACACT_bot	384D_G07_TCAACACT_bot	AGTGTTGAagatcggaagagcgtcgtg	8	1.677
0.774682		H07	07H	384D	D	384	CAGAA	CAGAA_top	384D_H07_CAGAA_top	cacgacgctcttccgatctCAGAAtgca	CAGAA_bot	384D_H07_CAGAA_bot	TTCTGagatcggaagagcgtcgtg	5	1.4898
0.178577		A08	08A	384D	D	384	TGTGTGAT	TGTGTGAT_top	384D_A08_TGTGTGAT_top	cacgacgctcttccgatctTGTGTGATtgca	TGTGTGAT_bot	384D_A08_TGTGTGAT_bot	ATCACACAagatcggaagagcgtcgtg	8	1.677
0.243136		B08	08B	384D	D	384	GCTAT	GCTAT_top	384D_B08_GCTAT_top	cacgacgctcttccgatctGCTATtgca	GCTAT_bot	384D_B08_GCTAT_bot	ATAGCagatcggaagagcgtcgtg	5	1.4898
0.473612		C08	08C	384D	D	384	CAGAGACATT	CAGAGACATT_top	384D_C08_CAGAGACATT_top	cacgacgctcttccgatctCAGAGACATTtgca	CAGAGACATT_bot	384D_C08_CAGAGACATT_bot	AATGTCTCTGagatcggaagagcgtcgtg	10	1.8018
0.694365		D08	08D	384D	D	384	ACTGG	ACTGG_top	384D_D08_ACTGG_top	cacgacgctcttccgatctACTGGtgca	ACTGG_bot	384D_D08_ACTGG_bot	CCAGTagatcggaagagcgtcgtg	5	1.4898
0.0157846		E08	08E	384D	D	384	GCTCTGCGA	GCTCTGCGA_top	384D_E08_GCTCTGCGA_top	cacgacgctcttccgatctGCTCTGCGAtgca	GCTCTGCGA_bot	384D_E08_GCTCTGCGA_bot	TCGCAGAGCagatcggaagagcgtcgtg	9	1.7394
0.894884		F08	08F	384D	D	384	GGACCGCAA	GGACCGCAA_top	384D_F08_GGACCGCAA_top	cacgacgctcttccgatctGGACCGCAAtgca	GGACCGCAA_bot	384D_F08_GGACCGCAA_bot	TTGCGGTCCagatcggaagagcgtcgtg	9	1.7394
0.434733		G08	08G	384D	D	384	GCACT	GCACT_top	384D_G08_GCACT_top	cacgacgctcttccgatctGCACTtgca	GCACT_bot	384D_G08_GCACT_bot	AGTGCagatcggaagagcgtcgtg	5	1.4898
0.950904		H08	08H	384D	D	384	CAGGCACAGA	CAGGCACAGA_top	384D_H08_CAGGCACAGA_top	cacgacgctcttccgatctCAGGCACAGAtgca	CAGGCACAGA_bot	384D_H08_CAGGCACAGA_bot	TCTGTGCCTGagatcggaagagcgtcgtg	10	1.8018
0.543502		A09	09A	384D	D	384	CCTGAGAA	CCTGAGAA_top	384D_A09_CCTGAGAA_top	cacgacgctcttccgatctCCTGAGAAtgca	CCTGAGAA_bot	384D_A09_CCTGAGAA_bot	TTCTCAGGagatcggaagagcgtcgtg	8	1.677
0.0834885		B09	09B	384D	D	384	TTCAAGCAT	TTCAAGCAT_top	384D_B09_TTCAAGCAT_top	cacgacgctcttccgatctTTCAAGCATtgca	TTCAAGCAT_bot	384D_B09_TTCAAGCAT_bot	ATGCTTGAAagatcggaagagcgtcgtg	9	1.7394
0.341781		C09	09C	384D	D	384	GAGAT	GAGAT_top	384D_C09_GAGAT_top	cacgacgctcttccgatctGAGATtgca	GAGAT_bot	384D_C09_GAGAT_bot	ATCTCagatcggaagagcgtcgtg	5	1.4898
0.828154		D09	09D	384D	D	384	AATCT	AATCT_top	384D_D09_AATCT_top	cacgacgctcttccgatctAATCTtgca	AATCT_bot	384D_D09_AATCT_bot	AGATTagatcggaagagcgtcgtg	5	1.4898
0.940704		E09	09E	384D	D	384	CAGACCAAGT	CAGACCAAGT_top	384D_E09_CAGACCAAGT_top	cacgacgctcttccgatctCAGACCAAGTtgca	CAGACCAAGT_bot	384D_E09_CAGACCAAGT_bot	ACTTGGTCTGagatcggaagagcgtcgtg	10	1.8018
0.237167		F09	09F	384D	D	384	TGACCG	TGACCG_top	384D_F09_TGACCG_top	cacgacgctcttccgatctTGACCGtgca	TGACCG_bot	384D_F09_TGACCG_bot	CGGTCAagatcggaagagcgtcgtg	6	1.5522
0.217626		G09	09G	384D	D	384	CACGGCCT	CACGGCCT_top	384D_G09_CACGGCCT_top	cacgacgctcttccgatctCACGGCCTtgca	CACGGCCT_bot	384D_G09_CACGGCCT_bot	AGGCCGTGagatcggaagagcgtcgtg	8	1.677
0.149851		H09	09H	384D	D	384	ACCTG	ACCTG_top	384D_H09_ACCTG_top	cacgacgctcttccgatctACCTGtgca	ACCTG_bot	384D_H09_ACCTG_bot	CAGGTagatcggaagagcgtcgtg	5	1.4898
0.72719		A10	10A	384D	D	384	CCACAG	CCACAG_top	384D_A10_CCACAG_top	cacgacgctcttccgatctCCACAGtgca	CCACAG_bot	384D_A10_CCACAG_bot	CTGTGGagatcggaagagcgtcgtg	6	1.5522
0.877141		B10	10B	384D	D	384	ACGATCCG	ACGATCCG_top	384D_B10_ACGATCCG_top	cacgacgctcttccgatctACGATCCGtgca	ACGATCCG_bot	384D_B10_ACGATCCG_bot	CGGATCGTagatcggaagagcgtcgtg	8	1.677
0.999897		C10	10C	384D	D	384	CACAACAAGT	CACAACAAGT_top	384D_C10_CACAACAAGT_top	cacgacgctcttccgatctCACAACAAGTtgca	CACAACAAGT_bot	384D_C10_CACAACAAGT_bot	ACTTGTTGTGagatcggaagagcgtcgtg	10	1.8018
0.59676		D10	10D	384D	D	384	GTTGGAAG	GTTGGAAG_top	384D_D10_GTTGGAAG_top	cacgacgctcttccgatctGTTGGAAGtgca	GTTGGAAG_bot	384D_D10_GTTGGAAG_bot	CTTCCAACagatcggaagagcgtcgtg	8	1.677
0.633351		E10	10E	384D	D	384	CAGGTAA	CAGGTAA_top	384D_E10_CAGGTAA_top	cacgacgctcttccgatctCAGGTAAtgca	CAGGTAA_bot	384D_E10_CAGGTAA_bot	TTACCTGagatcggaagagcgtcgtg	7	1.6146
0.472491		F10	10F	384D	D	384	CTCGTGT	CTCGTGT_top	384D_F10_CTCGTGT_top	cacgacgctcttccgatctCTCGTGTtgca	CTCGTGT_bot	384D_F10_CTCGTGT_bot	ACACGAGagatcggaagagcgtcgtg	7	1.6146
0.588722		G10	10G	384D	D	384	TAGGTG	TAGGTG_top	384D_G10_TAGGTG_top	cacgacgctcttccgatctTAGGTGtgca	TAGGTG_bot	384D_G10_TAGGTG_bot	CACCTAagatcggaagagcgtcgtg	6	1.5522
0.984113		H10	10H	384D	D	384	CCTTA	CCTTA_top	384D_H10_CCTTA_top	cacgacgctcttccgatctCCTTAtgca	CCTTA_bot	384D_H10_CCTTA_bot	TAAGGagatcggaagagcgtcgtg	5	1.4898
0.455725		A11	11A	384D	D	384	CGCATG	CGCATG_top	384D_A11_CGCATG_top	cacgacgctcttccgatctCGCATGtgca	CGCATG_bot	384D_A11_CGCATG_bot	CATGCGagatcggaagagcgtcgtg	6	1.5522
0.808819		B11	11B	384D	D	384	ATGTG	ATGTG_top	384D_B11_ATGTG_top	cacgacgctcttccgatctATGTGtgca	ATGTG_bot	384D_B11_ATGTG_bot	CACATagatcggaagagcgtcgtg	5	1.4898
0.23505		C11	11C	384D	D	384	ACGTT	ACGTT_top	384D_C11_ACGTT_top	cacgacgctcttccgatctACGTTtgca	ACGTT_bot	384D_C11_ACGTT_bot	AACGTagatcggaagagcgtcgtg	5	1.4898
0.599267		D11	11D	384D	D	384	GCTGAA	GCTGAA_top	384D_D11_GCTGAA_top	cacgacgctcttccgatctGCTGAAtgca	GCTGAA_bot	384D_D11_GCTGAA_bot	TTCAGCagatcggaagagcgtcgtg	6	1.5522
0.063696		E11	11E	384D	D	384	GGATCACAGA	GGATCACAGA_top	384D_E11_GGATCACAGA_top	cacgacgctcttccgatctGGATCACAGAtgca	GGATCACAGA_bot	384D_E11_GGATCACAGA_bot	TCTGTGATCCagatcggaagagcgtcgtg	10	1.8018
0.231935		F11	11F	384D	D	384	TATTAGAA	TATTAGAA_top	384D_F11_TATTAGAA_top	cacgacgctcttccgatctTATTAGAAtgca	TATTAGAA_bot	384D_F11_TATTAGAA_bot	TTCTAATAagatcggaagagcgtcgtg	8	1.677
0.378993		G11	11G	384D	D	384	GTTAA	GTTAA_top	384D_G11_GTTAA_top	cacgacgctcttccgatctGTTAAtgca	GTTAA_bot	384D_G11_GTTAA_bot	TTAACagatcggaagagcgtcgtg	5	1.4898
0.0257892		H11	11H	384D	D	384	CGGTG	CGGTG_top	384D_H11_CGGTG_top	cacgacgctcttccgatctCGGTGtgca	CGGTG_bot	384D_H11_CGGTG_bot	CACCGagatcggaagagcgtcgtg	5	1.4898
0.326508		A12	12A	384D	D	384	GCCTT	GCCTT_top	384D_A12_GCCTT_top	cacgacgctcttccgatctGCCTTtgca	GCCTT_bot	384D_A12_GCCTT_bot	AAGGCagatcggaagagcgtcgtg	5	1.4898
0.235025		B12	12B	384D	D	384	CACACGA	CACACGA_top	384D_B12_CACACGA_top	cacgacgctcttccgatctCACACGAtgca	CACACGA_bot	384D_B12_CACACGA_bot	TCGTGTGagatcggaagagcgtcgtg	7	1.6146
0.509674		C12	12C	384D	D	384	GGATGCCT	GGATGCCT_top	384D_C12_GGATGCCT_top	cacgacgctcttccgatctGGATGCCTtgca	GGATGCCT_bot	384D_C12_GGATGCCT_bot	AGGCATCCagatcggaagagcgtcgtg	8	1.677
0.327137		D12	12D	384D	D	384	GTTCT	GTTCT_top	384D_D12_GTTCT_top	cacgacgctcttccgatctGTTCTtgca	GTTCT_bot	384D_D12_GTTCT_bot	AGAACagatcggaagagcgtcgtg	5	1.4898
0.672254		E12	12E	384D	D	384	TCTAACAAGT	TCTAACAAGT_top	384D_E12_TCTAACAAGT_top	cacgacgctcttccgatctTCTAACAAGTtgca	TCTAACAAGT_bot	384D_E12_TCTAACAAGT_bot	ACTTGTTAGAagatcggaagagcgtcgtg	10	1.8018
0.27753		F12	12F	384D	D	384	GAGTG	GAGTG_top	384D_F12_GAGTG_top	cacgacgctcttccgatctGAGTGtgca	GAGTG_bot	384D_F12_GAGTG_bot	CACTCagatcggaagagcgtcgtg	5	1.4898
0.727837		G12	12G	384D	D	384	GGCGACA	GGCGACA_top	384D_G12_GGCGACA_top	cacgacgctcttccgatctGGCGACAtgca	GGCGACA_bot	384D_G12_GGCGACA_bot	TGTCGCCagatcggaagagcgtcgtg	7	1.6146
0.489755		H12	12H	384D	D	384	CACGAG	CACGAG_top	384D_H12_CACGAG_top	cacgacgctcttccgatctCACGAGtgca	CACGAG_bot	384D_H12_CACGAG_bot	CTCGTGagatcggaagagcgtcgtg	6	1.5522
