# Supplementary material for: Development of High-Density Genetic Maps for Barley and Wheat Using a Novel Two-Enzyme Genotyping-by-Sequencing Approach
Source: PLoS One. 2012 Feb 28;7(2):e32253. doi: 10.1371/journal.pone.0032253 (PMC3289635; doi:10.1371/journal.pone.0032253)
Supplement: Dataset S1 — GBS SNPs mapped in the Oregon Wolfe Barley Population. (TXT) [file pone.0032253.s004.txt]

rs	tag	alleles	snp_posInTag	diff	present	chr	bin_lower	bin_upper	OWB004	OWB006	OWB007	OWB008	OWB009	OWB010	OWB011	OWB013	OWB014	OWB016	OWB017	OWB018	OWB019	OWB020	OWB021	OWB023	OWB024	OWB025	OWB026	OWB028	OWB029	OWB030	OWB031	OWB032	OWB033	OWB034	OWB035	OWB036	OWB037	OWB038	OWB039	OWB040	OWB041	OWB042	OWB043	OWB044	OWB045	OWB046	OWB047	OWB048	OWB049
owbGBS1162	TGCAGAACCTTGAGTGTGCTAGAACTGAGCTTAGAAGTGACAGTTTGCATCATTGAGAGGGTT	A/G	20	3	0.767441860465116	1	0	0	G	G	N	N	A	N	A	A	G	G	G	N	G	G	G	G	N	A	G	G	N	N	G	A	G	A	G	G	G	G	G	A	N	N	G	G	N	A	N	N	G
owbGBS12642	TGCAGCCAACCTTATTGAATTATATCTATACTCATACTCACAGTTTCGATTCTGCAAAAAAAA	C/G	10	2	0.872093023255814	1	0	0	G	G	G	G	C	N	C	C	G	G	G	G	G	G	G	G	C	C	G	N	C	G	G	C	G	C	G	G	G	G	G	N	N	C	G	G	G	C	C	G	G
owbGBS17306	TGCAGCGAGTCCACGGAGGGCGCCTGTCTCGGAGCAGCTGGGCGCCCTGAACAGCACGGTCTG	C/T	51	3	0.988372093023256	1	0	0	T	T	T	T	C	C	C	C	T	T	T	T	T	T	T	T	C	C	T	T	C	T	T	C	N	C	T	T	T	T	T	C	C	C	T	T	T	N	C	T	N
owbGBS25374	TGCAGGAGACGTCCAAGAGAGGAACTAGTTTGTGATGTACTAACTTATTACGAACATGCAAAC	A/G	23	1	0.965116279069767	1	0	0	G	G	G	G	A	A	A	A	G	G	G	G	G	G	G	G	A	N	G	G	A	G	G	A	G	A	G	G	G	G	G	A	A	A	G	G	G	A	A	G	G
owbGBS25375	TGCAGGAGACGTCCAAGAGAGGAGCTAGTTTGTGATGTACTAACGTATTACGAACATGCAAAC	G/T	44	1	0.965116279069767	1	0	0	T	T	T	T	G	G	G	G	T	T	T	T	T	T	T	T	G	G	T	T	G	T	T	G	T	G	T	T	T	T	T	G	G	N	T	T	T	G	G	T	T
owbGBS26498	TGCAGGCAACCTCTACTCGATTGTTGCACGGAACTTATTTCTTTGTCGTTAATAAAAATTAGT	A/G	36	3	1	1	0	0	G	G	G	G	A	A	A	A	G	G	G	G	G	G	G	G	A	A	G	G	A	G	G	A	G	A	G	G	G	G	G	A	A	A	G	G	G	A	A	G	G
owbGBS34925	TGCAGTCTGCACACATATCATTTGTCCCAGTCGGCATTTTTCTTTATTTAATGGAAGTATCTA	A/G	14	3	1	1	0	0	G	G	G	G	A	A	N	A	G	G	G	G	G	G	G	G	A	A	G	G	A	G	G	A	G	A	G	G	G	G	G	N	A	A	G	G	G	A	N	G	N
owbGBS34926	TGCAGTCTGCACACATATCATTTGTGGGAGTCGGCATTTTTCTTTATTTAATGGAAGGCCCAG	G/T	52	2	1	1	0	0	T	T	T	T	G	G	G	N	T	T	T	T	T	T	T	T	G	G	T	T	G	T	T	G	T	G	T	T	T	T	T	G	G	G	T	T	T	G	G	T	T
owbGBS357	TGCAGAAAATTCCACTATTATTTCATTCTTGTTTTAGGAGAAAAAAATAATGTGGCGTGTGCA	A/C	5	3	0.988372093023256	1	0	0	A	A	A	A	C	C	C	C	A	A	A	A	A	A	A	A	C	C	A	A	C	A	A	C	A	C	A	A	A	A	A	C	C	C	A	A	A	C	C	A	A
owbGBS35993	TGCAGTGGCTAAATTCTAGAAATTTTAAAGGATTTTAATGTAAGTCTGGACCTCACCAAAAGT	A/G	19	3	0.825581395348837	1	0	0	G	N	G	N	A	A	N	A	G	N	G	G	G	G	G	G	A	A	G	G	N	G	G	A	G	A	G	G	G	G	G	N	A	A	G	G	G	A	A	N	G
owbGBS4194	TGCAGAGTCCAGAGAGCTACTTCCTGATGAATACCCTGAGCAGGACGTGACTTCTGTTGGGTT	C/G	40	3	0.674418604651163	1	0	0	C	C	C	N	G	G	G	G	C	C	N	C	N	N	C	C	G	G	C	C	G	C	C	G	C	N	N	C	N	C	C	N	G	N	C	N	C	G	N	N	C
owbGBS4195	TGCAGAGTCCAGAGAGCTACTTCCTGATGAATACCCTGAGCAGGACGTGACTTCTGTTGGGTT	G/A	46	3	0.674418604651163	1	0	0	G	G	G	N	A	A	A	A	G	G	N	G	N	N	G	G	A	A	G	G	A	G	G	A	G	N	N	G	N	G	G	N	A	N	G	N	G	A	N	N	G
owbGBS4958	TGCAGATCATGGCTAAAACTAATTCACGTCAAACAAGAGTTCTGATCAATTTTCATATCCTGG	C/T	18	4	1	1	0	0	T	T	T	T	C	C	C	C	T	T	T	T	N	T	T	T	C	C	T	T	C	T	T	C	T	C	T	T	T	T	T	C	C	C	T	T	T	C	C	T	T
owbGBS4959	TGCAGATCATGGCTAAAACTAATTCACGTCAAACAAGAGTTCTGATCAATTTTCATATCCTGG	T/G	42	4	1	1	0	0	G	G	G	G	T	T	T	T	G	G	G	G	N	G	G	G	T	T	G	G	T	G	G	T	G	T	G	G	G	G	G	T	T	T	G	G	G	T	T	G	G
owbGBS4960	TGCAGATCATGGCTAAAACTAATTCACGTCAAACAAGAGTTCTGATCAATTTTCATATCCTGG	C/A	58	4	1	1	0	0	A	A	A	A	C	C	C	C	A	A	A	A	N	A	A	A	C	C	A	A	C	A	A	C	A	C	A	A	A	A	A	C	C	C	A	A	A	C	C	A	A
owbGBS57	TGCAGAAAAACTTGTATGTCGGATGTTGGATTGAGACTTTTGCCACAAAGGGGGGTTCCGATA	A/C	33	3	1	1	0	0	C	C	C	C	A	A	N	A	C	C	C	C	C	C	C	N	A	A	C	C	A	C	C	A	C	A	C	C	C	C	C	A	A	A	C	C	C	N	A	C	C
owbGBS6396	TGCAGATTCGTTGAATTTTTTGAGTTTTTTCTTTTCCACCTCAGGTGAATCCATCAACTCAGG	C/T	57	2	1	1	0	0	T	T	T	T	C	C	C	C	T	T	T	T	T	T	T	T	C	C	T	T	C	T	T	C	T	C	T	T	T	T	T	C	C	C	T	T	T	C	C	T	T
owbGBS6397	TGCAGATTCGTTGAATTTTTTGAGTTTTTTCTTTTCCACCTCAGGTGAATCCATCAACTCAGG	G/A	62	2	1	1	0	0	A	A	A	A	G	G	G	G	A	A	A	A	A	A	A	A	G	G	A	A	G	A	A	G	A	G	A	A	A	A	A	G	G	G	A	A	A	G	G	A	A
owbGBS11328	TGCAGCAGTATGTAGCTCCTCTTATATAGGAATCATACAATCCCGCGATAAGTCCCACGATCT	C/T	53	3	0.593023255813954	1	0	1	C	C	C	C	T	N	T	N	C	C	C	C	N	C	N	C	N	T	C	N	T	C	N	T	N	N	C	N	C	C	N	N	T	N	N	N	N	T	T	C	C
owbGBS11751	TGCAGCATCATCGGGCACATAGTCTGGTTCCTCTTGATCTCCAGCAGCTCCCCCCGTTACAGC	A/C	20	3	0.825581395348837	1	0	1	A	A	A	A	C	C	C	C	N	N	N	A	A	A	A	A	C	C	A	N	C	A	A	C	A	C	N	A	N	A	A	C	N	C	A	A	A	C	C	A	A
owbGBS1389	TGCAGAAGAACTCACAATCTATGTTCCCTGGTGGATAAAGAAGACGCAATCCCCGGAAAAAAA	C/A	51	3	0.755813953488372	1	0	1	A	A	A	A	C	C	C	C	A	A	N	N	A	N	A	A	C	C	A	N	C	A	N	C	A	C	A	A	N	N	N	N	C	N	A	N	N	C	C	A	N
owbGBS1390	TGCAGAAGAACTCACAGTCTATGTTCCGTGGTGGATAAAGAAGACGCAATCACCGGAAAAAAA	A/C	51	2	0.732558139534884	1	0	1	A	A	A	A	C	N	C	C	A	A	N	N	A	N	A	A	C	C	A	N	C	A	N	C	A	C	A	A	N	N	N	N	C	N	A	N	N	C	C	A	N
owbGBS1416	TGCAGAAGAAGTTCATAAGATTCCCACAAACTCAACTTTGTTCTTTTCATGATTAATAGGGGA	A/C	55	3	0.383720930232558	1	0	1	C	C	N	C	N	N	N	N	C	N	N	N	C	N	N	C	N	N	C	N	A	N	C	N	N	N	N	N	C	C	N	N	N	N	C	N	C	A	N	N	C
owbGBS1417	TGCAGAAGAAGTTCATAAGATTCCCACAAACTCAACTTTGTTCTTTTCATGATTAATAGGGGA	A/T	57	3	0.383720930232558	1	0	1	T	T	N	T	N	N	N	N	T	N	N	N	T	N	N	T	N	N	T	N	A	N	T	N	N	N	N	N	T	T	N	N	N	N	T	N	T	A	N	N	T
owbGBS1418	TGCAGAAGAAGTTCATAAGATTCCCACAAACTCAACTTTGTTCTTTTCATGATTAATAGGGGA	G/T	58	3	0.383720930232558	1	0	1	T	T	N	T	N	N	N	N	T	N	N	N	T	N	N	T	N	N	T	N	G	N	T	N	N	N	N	N	T	T	N	N	N	N	T	N	T	G	N	N	T
owbGBS21273	TGCAGCTCCGAGATAACGCAATCAAGTCATTGTCATTTAGGGCACAAACATACTCAAGGCAAA	C/T	16	2	0.72093023255814	1	0	1	N	T	T	N	N	C	C	C	T	T	T	T	N	T	T	T	C	C	T	T	C	T	T	C	T	C	N	T	T	T	T	C	C	C	T	T	T	C	N	T	N
owbGBS21274	TGCAGCTCCGAGATAACGCAATCAAGTCATTGTCATTTAGGGCACAAACATACTCAAGGCAAA	A/T	24	2	0.72093023255814	1	0	1	N	T	T	N	N	A	A	A	T	T	T	T	N	T	T	T	A	A	T	T	A	T	T	A	T	A	N	T	T	T	T	A	A	A	T	T	T	A	N	T	N
owbGBS21432	TGCAGCTCCTCGCGGCGGCGGCTCCGACGGCCATGGCTCGCTCACCACCGCAAAAAAAAAAAA	C/G	7	3	0.674418604651163	1	0	1	G	G	N	N	C	N	C	C	G	G	N	G	G	G	G	G	C	C	G	N	N	N	G	N	G	C	G	N	G	G	G	C	N	N	G	G	G	C	C	N	G
owbGBS21433	TGCAGCTCCTCGCGGCGGCGGCTCCGCCGGAAAAAAAAAAAAAAAAAAAAAAAAAAAAAAAAA	C/G	7	4	0.534883720930233	1	0	1	G	G	N	N	N	C	C	C	N	N	G	N	N	G	N	G	C	N	N	N	C	G	N	C	N	C	N	N	N	N	N	C	C	N	G	N	N	C	C	N	N
owbGBS21434	TGCAGCTCCTCGCGGCGGCGGCTCCGGAAAAAAAAAAAAAAAAAAAAAAAAAAAAAAAAAAAA	C/G	7	3	0.616279069767442	1	0	1	N	G	G	N	N	C	C	C	N	N	G	G	G	N	G	G	C	N	G	N	C	G	N	C	G	C	N	N	N	G	N	C	C	N	G	N	N	C	C	N	G
owbGBS2643	TGCAGACATGGCTTCTTCCCCACCTGTCTATTACGTTGCCGCCATTGCTCACAACGGATTGGG	A/G	29	3	0.709302325581395	1	0	1	N	A	A	N	G	N	G	G	A	A	A	N	N	A	A	A	G	G	N	N	N	A	A	G	A	G	A	A	A	N	A	N	N	N	A	A	A	G	N	N	A
owbGBS31317	TGCAGGTGGGCGACGGTCAAGATACAACACGCGTGCAAATTCAACTGTGGCCGCAAAAAAAAA	A/T	26	1	0.697674418604651	1	0	1	A	A	N	N	T	T	T	T	A	A	A	A	N	A	A	A	T	T	A	A	N	A	A	N	A	T	A	A	A	A	A	N	N	N	A	A	A	T	N	N	A
owbGBS36871	TGCAGTTATGCGTACGTGACAACTACGTAAAACACACATGGCAACTATGATTTGTTGCTAGAT	A/G	7	3	0.94186046511628	1	0	1	A	A	A	A	G	G	G	G	N	A	A	A	A	A	A	A	G	G	A	N	G	A	A	G	A	G	A	A	N	A	A	G	G	G	A	A	A	G	G	A	A
owbGBS36872	TGCAGTTATGCGTACGTGACAACTACGTAAAACACACATGGCAACTATGATTTGTTGCTAGAT	T/C	52	3	0.94186046511628	1	0	1	T	T	T	T	C	C	C	C	N	T	T	T	T	T	T	T	C	C	T	N	C	T	T	C	T	C	T	T	N	T	T	C	C	C	T	T	T	C	C	T	T
owbGBS37691	TGCAGTTGCATCCGTAGGACATGGTAACGTACGCTGTCACTTTGTGTTTATGTCCAACAGAGA	C/T	31	3	0.825581395348837	1	0	1	N	N	C	C	T	T	T	T	C	C	N	C	C	C	C	C	T	T	C	C	T	C	C	T	C	N	C	C	C	C	C	N	T	T	C	C	C	T	T	C	C
owbGBS37692	TGCAGTTGCATCCGTAGGACATGGTAACGTACGCTGTCACTTTGTGTTTATGTCCAACAGAGA	A/T	38	3	0.825581395348837	1	0	1	N	N	A	A	T	T	T	T	A	A	N	A	A	A	A	A	T	T	A	A	T	A	A	T	A	N	A	A	A	A	A	N	T	T	A	A	A	T	T	A	A
owbGBS37693	TGCAGTTGCATCCGTAGGACATGGTAACGTACGCTGTCACTTTGTGTTTATGTCCAACAGAGA	G/C	43	3	0.825581395348837	1	0	1	N	N	G	G	C	C	C	C	G	G	N	G	G	G	G	G	C	C	G	G	C	G	G	C	G	N	G	G	G	G	G	N	C	C	G	G	G	C	C	G	G
owbGBS38145	TGCAGTTTAATTAGTGCAATCAGTTACTTGTCAGACTCGGACTCACGCTCCATGCAGTATGTT	A/G	40	3	0.732558139534884	1	0	1	N	G	G	G	A	N	A	A	G	N	N	G	G	G	G	G	A	A	G	N	N	G	G	A	G	A	G	G	N	G	G	A	N	A	G	N	G	A	N	G	N
owbGBS25255	TGCAGGACTCCGCCCGAGCTCCGCAGAAAACCGATCTAGAGGAAAAACTATGATCTAGAGGAG	A/G	44	1	0.406976744186047	1	0	3	N	A	N	N	G	N	G	N	A	N	N	N	N	N	N	A	G	N	A	N	N	N	A	N	A	G	A	A	N	N	A	N	G	N	A	N	A	G	N	N	A
owbGBS32483	TGCAGTAATCTACAGAATCTGAAGCGTAATATATCGGTGTAGCAGCAAAGAAATAATTAACAG	A/G	30	1	0.465116279069767	1	0	3	N	G	N	G	N	A	N	N	G	G	G	N	N	N	G	N	A	N	G	G	A	N	G	A	G	N	N	N	G	G	G	A	A	A	N	N	G	A	N	N	G
owbGBS32518	TGCAGTAATTTTTCTTTGGTACATGAAAAGCTTAGCTTCGAATTTTCTCGGTACATGCTTAAA	A/G	28	3	0.767441860465116	1	0	3	N	G	G	G	A	A	N	N	G	G	G	G	G	G	G	G	A	A	G	G	A	G	G	N	G	N	G	G	G	G	G	A	N	A	G	N	G	A	N	G	G
owbGBS2371	TGCAGACAAAGTAATATGGCTCTTTGAAAGCTAAACAGGTAAGCATGCAAGAACCAATAAGCA	C/G	6	3	0.534883720930233	1	0	4	N	G	G	N	N	C	C	N	G	N	N	G	N	G	G	G	N	C	N	N	C	G	N	N	N	N	G	G	N	G	G	N	N	N	G	N	G	C	C	G	G
owbGBS2372	TGCAGACAAAGTAATATGGCTCTTTGAAAGCTAAACAGGTAAGCATGCAAGAACCAATAAGCA	A/G	34	3	0.534883720930233	1	0	4	N	G	G	N	N	A	A	N	G	N	N	G	N	G	G	G	N	A	N	N	A	G	N	N	N	N	G	G	N	G	G	N	N	N	G	N	G	A	A	G	G
owbGBS32109	TGCAGGTTTGGGAACCAAAGACCACGATGAATTCTGAATTAAAGCAGTAAATTCATCACGCAT	C/T	58	1	0.348837209302326	1	0	4	N	N	N	N	N	N	N	N	T	N	T	T	N	N	T	T	N	N	N	N	N	N	N	N	T	C	N	T	N	N	N	N	C	N	N	N	T	C	C	N	N
owbGBS10955	TGCAGCAGGACCCAAAACCAGTGAGTAATAGAATACAAAACTGGACAGAATAAGCCAAAACTA	C/T	17	3	0.813953488372093	1	1	2	C	T	T	T	C	C	C	N	T	N	T	T	T	N	T	T	C	N	T	T	C	T	T	N	T	N	T	T	T	T	T	N	C	C	T	T	T	C	C	N	T
owbGBS10956	TGCAGCAGGACCCAAAACCAGTGAGTAATAGAATACAAAACTGGACAGAATAAGCCAAAACTA	A/C	44	3	0.813953488372093	1	1	2	A	C	C	C	A	A	A	N	C	N	C	C	C	N	C	C	A	N	C	C	A	C	C	N	C	N	C	C	C	C	C	N	A	A	C	C	C	A	A	N	C
owbGBS16236	TGCAGCCTCCTGTAGCCAGTCAGTGATATTCCTCTATAGTATTGTTTGTCATCAATCCACAAA	A/G	54	3	0.813953488372093	1	1	2	N	A	A	A	G	G	G	G	A	N	A	A	A	A	N	N	G	G	A	A	N	A	A	G	A	G	N	A	A	A	A	G	G	G	A	A	A	G	G	A	A
owbGBS27179	TGCAGGCCATTGAGGTCCTCATAGAAGAGATGCATGCCTTTAGGTTCAAGTACAGACAACAGC	C/A	37	3	0.604651162790698	1	1	2	N	C	C	C	A	A	A	N	C	C	C	C	C	N	C	N	A	N	C	N	N	C	N	A	C	N	C	C	C	C	C	N	N	N	C	C	N	N	N	C	C
owbGBS27180	TGCAGGCCATTGAGGTCCTCATAGCAGAGATGCATGCATTTAGGTTCAAGTACAGACGACAGC	A/C	37	2	0.604651162790698	1	1	2	N	C	C	C	A	A	A	N	C	C	C	C	C	N	C	N	A	N	C	N	N	C	N	A	C	N	C	C	C	C	C	N	N	N	C	C	N	N	N	C	C
owbGBS38502	TGCAGTTTGGAGGCATGTTCGAAGGAATATGATGTGAGTTTTCTCGTAGTGTTTTGTTGTGCT	C/G	44	3	0.651162790697674	1	1	2	N	G	G	G	C	N	C	N	G	N	G	G	G	G	G	G	N	C	G	G	C	G	G	C	G	C	G	G	G	N	N	N	N	N	G	G	G	C	C	G	G
owbGBS8765	TGCAGCAATATGCAATGGGGTTGCTCCAGCAGCAGTGAGATTCGGGTTTGCACCTGCCTACGT	C/T	60	3	0.651162790697674	1	1	2	T	C	C	N	T	T	T	N	N	N	N	N	C	N	C	C	T	T	C	C	N	C	N	T	N	T	C	C	C	C	C	N	T	T	C	C	C	T	N	N	C
owbGBS9524	TGCAGCACGACCCAAAATCAGCGAGTAATAGAATACAAAACTGGCCAGAATAAGCCAAAACTA	C/G	7	3	0.63953488372093	1	1	2	N	G	G	G	N	N	N	C	G	N	G	G	G	N	G	G	N	N	G	G	N	G	G	N	G	N	G	G	G	G	G	N	C	N	G	G	G	C	N	N	G
owbGBS9525	TGCAGCACGACCCAAAATCAGCGAGTAATAGAATACAAAACTGGCCAGAATAAGCCAAAACTA	C/T	21	3	0.63953488372093	1	1	2	N	T	T	T	N	N	N	C	T	N	T	T	T	N	T	T	N	N	T	T	N	T	T	N	T	N	T	T	T	T	T	N	C	N	T	T	T	C	N	N	T
owbGBS22045	TGCAGCTCTCGTTACTCTACGGATGGCGGCATGTGCAGCGGGCGGAGCCGGAAAAAAAAAAAA	C/G	9	3	0.348837209302326	1	1	4	N	G	G	G	C	N	N	N	N	N	N	N	G	G	N	N	N	N	N	N	C	N	N	C	N	N	N	G	N	N	N	N	N	N	G	N	N	N	C	N	G
owbGBS6659	TGCAGATTTCTACCCAAATTCTTCAAACTGTCGTAATTTTTTAGAATTTTTGTAGTATCAGAG	C/G	23	3	0.441860465116279	1	1	8	N	N	C	N	G	G	N	N	C	N	C	N	N	C	C	N	N	G	C	C	G	N	C	N	C	G	N	N	N	N	C	G	G	N	C	N	C	G	N	N	N
owbGBS6660	TGCAGATTTCTACCCAAATTCTTCAAACTGTCGTAATTTTTTAGAATTTTTGTAGTATCAGAG	T/G	38	3	0.441860465116279	1	1	8	N	N	T	N	G	G	N	N	T	N	T	N	N	T	T	N	N	G	T	T	G	N	T	N	T	G	N	N	N	N	T	G	G	N	T	N	T	G	N	N	N
owbGBS6661	TGCAGATTTCTACCCAAATTCTTCAAACTGTCGTAATTTTTTAGAATTTTTGTAGTATCAGAG	T/G	52	3	0.441860465116279	1	1	8	N	N	T	N	G	G	N	N	T	N	T	N	N	T	T	N	N	G	T	T	G	N	T	N	T	G	N	N	N	N	T	G	G	N	T	N	T	G	N	N	N
owbGBS12043	TGCAGCATGATGCAGTGCCGTGGCTCCCATGTTAGACGCGACCGAAGGATCGGCCCCGCGGCC	C/G	42	3	0.930232558139535	1	2	2	G	C	C	C	G	G	G	G	C	N	C	C	C	C	C	C	G	G	C	C	G	C	N	G	C	G	C	N	C	C	C	G	G	G	C	C	C	G	G	C	C
owbGBS18584	TGCAGCGGACGCTGGGGTTTAATGAATGTTCAAATCTTGGCATGATACCGAAACCATAAGTAA	A/G	8	3	0.883720930232558	1	2	2	G	A	A	A	G	G	G	N	N	N	A	N	A	A	A	A	G	G	A	A	G	A	A	G	A	G	N	A	A	A	A	N	N	N	A	A	A	G	G	A	A
owbGBS19884	TGCAGCGTTGTGGGCCTCCTCGTACAGCTCTCCTAACTGTATGATTAGGATGAATCACAATGA	C/T	24	3	0.930232558139535	1	2	2	T	C	C	C	T	T	T	T	C	C	C	C	C	C	C	C	T	T	C	C	T	C	C	T	C	T	C	C	C	C	C	T	T	T	C	C	C	T	T	C	N
owbGBS22044	TGCAGCTCTCGTTACTCTACGGATGGCGGCATGGGCAGCGGTCGGAGTCGGAGCGCCAGCGGC	C/G	9	3	1	1	2	2	C	G	G	G	C	C	C	C	G	G	G	G	G	G	G	G	C	C	G	G	C	G	G	C	N	C	G	G	G	G	G	C	C	C	G	G	G	C	C	N	G
owbGBS23427	TGCAGCTTCGAAGGTCAAGGGCTCGAAGCGATGGGGGGTGCCCTCCTGACAGATACTCCAGCG	G/T	20	3	0.976744186046512	1	2	2	G	T	T	T	G	G	G	N	T	T	T	T	T	T	T	T	G	G	T	T	G	T	T	G	T	G	T	T	T	T	T	G	G	G	T	T	T	G	G	T	T
owbGBS26266	TGCAGGATTATACGTACTACGAGGGGACCCGACCCACTCCCGTGACTGCGCGGGCGACCTAGG	C/T	19	3	0.988372093023256	1	2	2	T	C	C	C	T	T	N	N	C	C	C	C	C	C	C	C	T	T	C	C	T	C	C	T	C	T	C	C	C	C	C	T	T	T	C	C	C	T	T	C	C
owbGBS28331	TGCAGGCTTTGATGAGTTCCCATAACCAAATCATGGGGTTCTTGAAACATTCGGATCGCAACA	C/G	40	3	0.976744186046512	1	2	2	C	G	G	G	C	C	C	C	G	G	G	G	G	G	G	G	C	C	G	G	C	G	G	C	G	C	G	G	G	G	G	C	C	C	G	G	G	C	C	G	G
owbGBS31748	TGCAGGTTCTGAAGATTTACTCATATGGAGGAAAGTGCATGGGTATGTTACAAAACATGGTTG	A/C	22	3	1	1	2	2	A	C	C	C	A	A	A	A	C	C	C	C	C	C	C	C	A	A	C	C	A	C	C	A	C	A	C	C	C	N	C	A	A	A	C	C	C	A	A	C	C
owbGBS32186	TGCAGGTTTTTGCTGCTCACAGTTATAAATTTAGGAGTAAATTTTGTCCAAATCTTATTGAAG	A/G	20	3	1	1	2	2	A	G	G	G	A	A	A	A	G	G	G	G	G	G	G	G	A	A	G	G	A	G	G	A	G	A	G	G	G	G	G	A	A	A	G	G	G	A	A	G	G
owbGBS32187	TGCAGGTTTTTGCTGCTCACAGTTATAAATTTAGGAGTAAATTTTGTCCAAATCTTATTGAAG	T/A	31	3	1	1	2	2	T	A	A	A	T	T	T	T	A	A	A	A	A	A	A	A	T	T	A	A	T	A	A	T	A	T	A	A	A	A	A	T	T	T	A	A	A	T	T	A	A
owbGBS32188	TGCAGGTTTTTGCTGCTCACAGTTATAAATTTAGGAGTAAATTTTGTCCAAATCTTATTGAAG	T/G	42	3	1	1	2	2	T	G	G	G	T	T	T	T	G	G	G	G	G	G	G	G	T	T	G	G	T	G	G	T	G	T	G	G	G	G	G	T	T	T	G	G	G	T	T	G	G
owbGBS36918	TGCAGTTCAAACATTTGAGGAACCCCGTGGTCTAGTTACGGGGAACTCGTCAAAACTCGTAGT	C/T	38	1	1	1	2	2	C	T	T	T	C	C	C	C	T	T	T	T	T	T	T	T	C	C	T	T	C	T	T	C	T	C	T	T	T	T	T	C	C	C	T	T	T	C	C	T	T
owbGBS2008	TGCAGAATCCTACAAAGCTTGCGACCCATTCTGTGACGGAACACAAAACGGTTATGAGTGGGG	A/G	11	3	1	1	2	3	A	G	G	G	A	A	N	A	G	G	G	G	G	G	G	G	A	A	G	G	A	G	G	A	G	A	G	G	G	G	G	A	A	A	G	N	G	A	A	G	G
owbGBS2009	TGCAGAATCCTACAAAGCTTGCGACCCATTCTGTGACGGAACACAAAACGGTTATGAGTGGGG	G/A	59	3	1	1	2	3	G	A	A	A	G	G	N	G	A	A	A	A	A	A	A	A	G	G	A	A	G	A	A	G	A	G	A	A	A	A	A	G	G	G	A	N	A	G	G	A	A
owbGBS34299	TGCAGTCCCTATGCCCCCACCCGATCCCACCTCTCCATCACCTAGAACCCATCCTTCACGTCC	C/G	56	3	0.906976744186046	1	2	3	G	C	C	C	G	G	G	G	C	C	C	C	C	C	C	C	G	G	C	C	G	C	C	G	C	G	C	C	C	C	C	G	G	G	C	N	C	G	G	N	C
owbGBS38662	TGCAGTTTTCAAGATCAAGGATTTCCAGCGATGGGGGGTGCTCTCTTGACAGATACTCCAACG	A/G	60	3	0.686046511627907	1	2	3	G	A	N	A	G	G	G	G	A	A	N	A	A	N	A	N	G	G	A	A	G	A	N	G	A	G	N	N	A	N	N	G	G	G	N	N	A	G	G	N	N
owbGBS511	TGCAGAAACTCTTTAGTCCTGATCCGTGTTAAGACCGTGACTAAAGGGCCTGCCCCTGAGGGC	A/G	21	3	0.906976744186046	1	2	3	G	A	A	A	G	G	G	G	A	A	N	N	N	A	A	A	G	G	N	A	G	A	N	G	A	G	A	A	A	A	A	G	G	G	A	N	A	G	G	A	A
owbGBS9510	TGCAGCACGAAGGAGGCCGACGACCAGCGGCACCTCTATCTTACTCGCTGCCGATTCCTCCCC	C/G	43	1	0.418604651162791	1	2	3	C	G	G	N	C	N	C	N	N	N	N	G	N	N	G	G	C	N	G	N	N	N	N	N	G	C	G	N	G	G	N	N	N	N	G	N	G	C	C	N	G
owbGBS28223	TGCAGGCTTAGGAACCAAAGACCAAGTAGAGTTATCCATTAGGGCATGATATTCATCTAGAAT	A/C	60	1	0.546511627906977	1	2	5	A	N	C	C	N	N	N	N	C	N	N	N	C	C	N	N	N	N	C	N	A	N	C	A	C	A	C	N	C	C	N	N	A	N	C	N	C	A	N	C	N
owbGBS10217	TGCAGCAGACTCTGGATATATGTTGCCATGTAGCGGAGTAGACAACGGGAACCTCCTATGGCG	A/G	57	1	1	1	3	3	A	G	G	G	A	A	A	A	G	G	G	G	G	G	G	G	A	A	G	G	A	N	G	A	G	A	G	G	G	N	G	A	A	A	G	A	G	A	A	G	G
owbGBS1088	TGCAGAACATTTTGAATACATAGAAATACATTAGGTTCGGAAGAAATCTTAAAGCAACCTTGG	C/T	37	4	0.965116279069767	1	3	3	T	C	C	C	T	T	T	T	C	C	N	C	C	C	C	C	T	T	C	C	T	C	C	T	C	T	C	C	C	C	C	T	T	T	C	T	C	T	T	C	C
owbGBS1089	TGCAGAACATTTTGAATACATAGAAATACATTAGGTTCGGAAGAAATCTTAAAGCAACCTTGG	G/T	53	4	0.965116279069767	1	3	3	T	G	G	G	T	T	T	T	G	G	N	G	G	G	G	G	T	T	G	G	T	G	G	T	G	T	G	G	G	G	G	T	T	T	G	T	G	T	T	G	G
owbGBS1090	TGCAGAACATTTTGAATACATAGAAATACATTAGGTTCGGAAGAAATCTTAAAGCAACCTTGG	C/G	54	4	0.965116279069767	1	3	3	G	C	C	C	G	G	G	G	C	C	N	C	C	C	C	C	G	G	C	C	G	C	C	G	C	G	C	C	C	C	C	G	G	G	C	G	C	G	G	C	C
owbGBS1091	TGCAGAACATTTTGAATACATAGAAATACATTAGGTTCGGAAGAAATCTTAAAGCAACCTTGG	T/G	59	4	0.965116279069767	1	3	3	G	T	T	T	G	G	G	G	T	T	N	T	T	T	T	T	G	G	T	T	G	T	T	G	T	G	T	T	T	T	T	G	G	G	T	G	T	G	G	T	T
owbGBS11131	TGCAGCAGGGAACAAAACTTAGTCCAATTGACATTAGGAGCTCGACGCTGAACAGATTCTAGC	A/C	14	3	0.395348837209302	1	3	3	N	C	N	N	N	A	N	A	N	N	N	N	N	N	C	N	A	A	C	N	A	N	N	A	N	A	N	N	N	N	N	N	A	N	C	A	N	A	A	N	N
owbGBS11665	TGCAGCATATCGCGTGATTCACCTTCGGTCACCGCCGTCAGGCGCAGCGGCTGCCGCAAAAAA	A/G	16	1	0.744186046511628	1	3	3	G	A	A	A	G	G	G	G	A	N	A	A	A	N	A	A	G	G	A	A	G	N	A	G	A	G	A	A	N	A	A	G	G	N	A	G	A	G	G	N	A
owbGBS129	TGCAGAAAACGAAAAATTTCCGCTCCATTTTCACCCCTATATGTGCATTGAAAGCACACGTAC	A/G	11	3	1	1	3	3	A	G	G	G	A	A	A	A	G	G	G	G	G	G	G	G	A	A	G	G	A	G	G	A	G	A	G	G	G	G	G	A	A	A	G	A	G	A	A	G	G
owbGBS18753	TGCAGCGGCCCGCGGTGATCCATCGGCGAACTGGTTGTCGTCGGGCCGCAAAAAAAAAAAAAA	G/T	14	3	0.883720930232558	1	3	3	G	T	T	T	G	G	G	G	T	T	T	T	T	T	T	T	G	G	T	T	G	T	T	G	T	G	T	T	T	T	T	N	G	N	T	G	T	G	G	T	T
owbGBS19358	TGCAGCGTATGTTTTTTTTATCCGACAGTGTCCAGCATTATCCTGCAATTCCGCTGCTCCCGT	C/T	21	3	0.523255813953488	1	3	3	C	N	N	T	N	C	C	N	T	N	N	N	N	N	N	T	C	N	N	N	C	T	T	C	T	N	N	N	N	T	N	C	C	N	N	C	T	C	C	T	T
owbGBS20730	TGCAGCTCACAATACTTTCTTTACTTATACAATATTTTCTTTACTTATACACCTTTCCTTTAA	A/G	11	3	0.558139534883721	1	3	3	A	G	G	G	A	N	N	N	N	N	N	N	N	N	G	G	A	A	G	G	N	N	G	A	G	A	N	G	N	G	G	A	A	N	N	A	G	N	A	G	N
owbGBS22927	TGCAGCTGGGCAGCCTCAACTACAAAAGACTAGATGCCCAGTATGAAGGTTAGCAGCACATAT	G/T	47	3	0.546511627906977	1	3	3	G	T	N	T	G	G	N	N	T	N	N	T	N	N	N	N	G	G	T	N	G	T	T	G	T	N	N	T	T	N	N	N	N	N	T	G	T	G	N	N	T
owbGBS2448	TGCAGACACAATGTTATTGTTTTGTTTTCAATCTCAGTATGCTATCTGTCTGAATTTTGTATA	C/T	49	3	0.976744186046512	1	3	3	C	T	T	T	C	C	C	C	T	T	T	T	T	T	T	T	C	C	T	T	C	T	T	C	T	C	T	T	T	T	T	C	C	C	T	C	T	C	C	T	T
owbGBS25031	TGCAGGACATGCTCCAAGAGTAATTATAATCATTCTTGCGCTCTATTGGTCTCTTTCGATGAT	A/T	25	1	0.918604651162791	1	3	3	T	A	A	A	T	T	T	T	A	A	A	A	A	N	A	A	T	T	A	A	T	A	N	T	A	T	A	A	A	A	A	N	T	T	A	T	A	T	T	A	A
owbGBS25111	TGCAGGACCGTATCGATCAGGTGAACTGCGATCCGTCATGTACTTTCCGACGAGACGCACGTA	C/T	13	4	0.790697674418605	1	3	3	T	N	C	C	T	T	T	N	C	N	C	C	C	C	C	C	T	N	C	C	T	C	N	T	C	N	N	C	C	C	C	T	T	N	C	T	C	T	T	C	N
owbGBS25112	TGCAGGACCGTATCGATCAGGTGAACTGCGATCCGTCATGTACTTTCCGACGAGACGCACGTA	T/G	16	4	0.790697674418605	1	3	3	G	N	T	T	G	G	G	N	T	N	T	T	T	T	T	T	G	N	T	T	G	T	N	G	T	N	N	T	T	T	T	G	G	N	T	G	T	G	G	T	N
owbGBS25113	TGCAGGACCGTATCGATCAGGTGAACTGCGATCCGTCATGTACTTTCCGACGAGACGCACGTA	G/T	19	4	0.790697674418605	1	3	3	T	N	G	G	T	T	T	N	G	N	G	G	G	G	G	G	T	N	G	G	T	G	N	T	G	N	N	G	G	G	G	T	T	N	G	T	G	T	T	G	N
owbGBS25114	TGCAGGACCGTATCGATCAGGTGAACTGCGATCCGTCATGTACTTTCCGACGAGACGCACGTA	T/A	44	4	0.790697674418605	1	3	3	A	N	T	T	A	A	A	N	T	N	T	T	T	T	T	T	A	N	T	T	A	T	N	A	T	N	N	T	T	T	T	A	A	N	T	A	T	A	A	T	N
owbGBS25404	TGCAGGAGAGGTCGCCCTTGCCATTAATGGCGGCGTTAATCCACCCACCGACTCCTTCCCCAT	A/G	61	3	0.616279069767442	1	3	3	N	G	G	G	N	A	N	N	G	N	G	G	N	G	N	G	A	A	G	N	A	G	N	A	N	A	N	N	G	N	G	N	N	A	G	A	G	A	A	G	N
owbGBS30515	TGCAGGTCCGTCGCGATAGGCAAGTGCAGGGCCGTCTGCTCCACCGCAAAAAAAAAAAAAAAA	C/T	35	4	0.523255813953488	1	3	3	C	N	T	N	C	C	C	C	N	N	N	N	N	N	T	N	C	C	N	N	C	N	N	C	N	C	N	N	N	N	T	C	C	C	N	C	N	C	N	T	T
owbGBS30516	TGCAGGTCCGTCGCGATAGGCAAGTGCAGGGCCGTCTGCTCCACCGCAAAAAAAAAAAAAAAA	G/T	45	4	0.523255813953488	1	3	3	G	N	T	N	G	G	G	G	N	N	N	N	N	N	T	N	G	G	N	N	G	N	N	G	N	G	N	N	N	N	T	G	G	G	N	G	N	G	N	T	T
owbGBS30517	TGCAGGTCCGTCGCGATAGGCAAGTGCAGGGCCGTCTGCTCCACCGCAAAAAAAAAAAAAAAA	A/C	47	4	0.523255813953488	1	3	3	A	N	C	N	A	A	A	A	N	N	N	N	N	N	C	N	A	A	N	N	A	N	N	A	N	A	N	N	N	N	C	A	A	A	N	A	N	A	N	C	C
owbGBS31654	TGCAGGTTCATAGGGGATCAGCCAGTCAGCCAGAAAGCCAGTTTTCCTCCTAGGCTCACACCC	G/T	40	3	0.790697674418605	1	3	3	N	N	G	G	T	T	T	T	N	G	G	G	G	N	G	N	T	T	G	G	T	G	G	T	G	N	G	G	G	N	G	N	N	T	G	T	G	T	T	G	G
owbGBS35550	TGCAGTGCACTGTGACTGCTTGCCACCTGATATGAGTTCAAACTTGTGTGCTACTTTATCAAG	C/G	22	3	0.988372093023256	1	3	3	C	G	G	G	C	C	C	C	G	G	G	G	G	G	G	G	C	C	G	G	C	G	G	C	G	C	G	G	G	G	G	C	C	C	G	C	G	C	C	G	G
owbGBS35551	TGCAGTGCACTGTGACTGCTTGCCACCTGATATGAGTTCAAACTTGTGTGCTACTTTATCAAG	T/C	48	2	0.976744186046512	1	3	3	T	C	C	C	T	T	T	T	C	C	C	C	C	C	C	C	T	T	C	C	T	C	C	T	C	T	C	C	C	C	C	T	T	T	C	T	C	T	T	C	C
owbGBS8056	TGCAGCAACGAACAAGGCGGCCGTCAGACCGCCTGAATTCCGCAAAAAAAAAAAAAAAAAAAA	C/T	17	3	0.930232558139535	1	3	3	T	N	C	C	T	T	T	T	C	C	C	C	C	C	C	N	T	T	C	C	T	C	N	T	C	T	C	C	C	N	C	N	T	T	C	T	C	T	T	C	C
owbGBS8057	TGCAGCAACGAACAAGGCGGCCGTCAGACCGCCTGAATTCCGCAAAAAAAAAAAAAAAAAAAA	C/T	20	3	0.930232558139535	1	3	3	T	N	C	C	T	T	T	T	C	C	C	C	C	C	C	N	T	T	C	C	T	C	N	T	C	T	C	C	C	N	C	N	T	T	C	T	C	T	T	C	C
owbGBS8060	TGCAGCAACGAGTTGTGGGGCATCCCCACCTCGTTGTAAGCTTTCAGACAACCAGTTTTGGAG	A/G	7	3	1	1	3	3	A	G	G	G	A	A	A	A	G	G	G	G	G	G	G	G	A	A	G	G	A	G	G	N	G	N	G	G	G	N	G	A	A	A	G	A	G	A	A	N	G
owbGBS9806	TGCAGCACTACATTGCAACAAGTCGTATTCGGTGTTACAGCCTTCCTCGCCTTGTGTCAGTTG	C/G	41	3	0.767441860465116	1	3	3	C	G	G	N	C	C	C	C	G	N	G	G	N	N	G	G	C	C	G	G	C	N	N	C	N	C	N	G	G	G	G	C	C	C	G	C	G	C	C	N	G
owbGBS9807	TGCAGCACTACATTGCAACAAGTCGTATTCGGTGTTACAGCCTTCCTCGCCTTGTGTCAGTTG	G/A	48	3	0.767441860465116	1	3	3	G	A	A	N	G	G	G	G	A	N	A	A	N	N	A	A	G	G	A	A	G	N	N	G	N	G	N	A	A	A	A	G	G	G	A	G	A	G	G	N	A
owbGBS30157	TGCAGGTAGGGATGATCTCGTCTTCAGAGTCTCTGGTCCAAAGCGACCACTCGAGTTGCACGG	A/G	40	2	0.383720930232558	1	3	10	G	N	N	A	N	N	N	G	A	N	N	A	N	A	A	N	N	G	A	N	N	N	N	G	N	N	N	N	A	N	N	N	N	N	A	G	N	G	N	N	A
owbGBS30158	TGCAGGTAGGGATGATCTCGTCTTCAGAGTCTCTGGTCCAAAGCGACCACTCGAGTTGCACGG	C/T	58	2	0.383720930232558	1	3	10	T	N	N	C	N	N	N	T	C	N	N	C	N	C	C	N	N	T	C	N	N	N	N	T	N	N	N	N	C	N	N	N	N	N	C	T	N	T	N	N	C
owbGBS13363	TGCAGCCACTGCAATAGCCGCAAACCTGAGGCGGCGCATTGGTGGGGAATGGATCCTCTAACA	A/G	12	3	0.965116279069767	1	4	4	N	G	G	N	A	A	A	A	G	G	G	G	G	G	G	G	G	A	G	G	A	G	G	A	G	A	G	G	G	N	G	A	A	A	G	A	G	A	A	G	G
owbGBS13364	TGCAGCCACTGCAATAGCCGCAAACCTGAGGCGGCGCATTGGTGGGGAATGGATCCTCTAACA	C/G	34	3	0.965116279069767	1	4	4	N	G	G	N	C	C	C	C	G	G	G	G	G	G	G	G	G	C	G	G	C	G	G	C	G	C	G	G	G	N	G	C	C	C	G	C	G	C	C	G	G
owbGBS19787	TGCAGCGTTATTCTCTGAACCTGACGAAACTGACAGAAAGAAAACAACAGGCAGGGGGCGGCA	C/T	33	3	0.813953488372093	1	4	4	T	N	N	C	N	T	T	N	C	C	C	C	C	C	C	C	C	N	C	C	T	C	C	N	C	T	C	C	N	C	C	N	T	N	C	N	C	T	T	C	C
owbGBS4505	TGCAGATACATAAATTTATTATAAATAACCTCCCAACATCACCGTGATTATTAGCTACTCAAA	A/T	17	3	0.918604651162791	1	4	4	A	T	T	T	A	A	A	A	T	T	T	T	T	T	T	T	T	A	T	T	A	T	T	A	T	A	T	T	T	T	N	A	A	A	T	A	T	A	A	T	T
owbGBS4506	TGCAGATACATAAATTTATTATAAATAACCTCCCAACATCACCGTGATTATTAGCTACTCAAA	C/A	41	3	0.918604651162791	1	4	4	C	A	A	A	C	C	C	C	A	A	A	A	A	A	A	A	A	C	A	A	C	A	A	C	A	C	A	A	A	A	N	C	C	C	A	C	A	C	C	A	A
owbGBS4507	TGCAGATACATAAATTTATTATAAATAACCTCCCAACATCACCGTGATTATTAGCTACTCAAA	G/A	53	3	0.918604651162791	1	4	4	G	A	A	A	G	G	G	G	A	A	A	A	A	A	A	A	A	G	A	A	G	A	A	G	A	G	A	A	A	A	N	G	G	G	A	G	A	G	G	A	A
owbGBS6204	TGCAGATTAACCGTTAGCACTTACAAATTCACTGAGAGGGAGAATCGATTGCATTCACAATAT	C/T	31	3	1	1	4	4	C	T	T	T	C	C	C	C	T	T	T	T	T	T	T	T	T	C	T	T	N	T	T	C	T	C	T	T	T	T	T	C	C	C	T	C	T	C	C	T	T
owbGBS1497	TGCAGAAGATCTTGTATTTTTCATATTTCCGTGCTTCGCCACTTGCTAAGGTAGCGATCAAGT	C/T	29	3	0.534883720930233	1	4	5	N	T	T	T	N	C	N	N	T	N	N	N	N	T	T	T	T	C	T	T	C	T	T	N	T	N	T	N	T	N	T	N	C	N	T	C	T	N	N	N	T
owbGBS17346	TGCAGCGATAGCACATCATTTTCTCTTTCTTACGAGCCCACTTGGAGGGTCTATCACCTCCGT	C/G	5	3	0.697674418604651	1	4	5	N	G	G	G	C	N	N	N	G	G	N	G	G	G	G	G	G	N	G	G	C	G	G	N	G	N	G	N	G	G	G	N	N	N	G	C	G	C	N	G	G
owbGBS17347	TGCAGCGATAGCACATCATTTTCTCTTTCTTACGAGCCCACTTGGAGGGTCTATCACCTCCGT	G/A	44	3	0.697674418604651	1	4	5	N	A	A	A	G	N	N	N	A	A	N	A	A	A	A	A	A	N	A	A	G	A	A	N	A	N	A	N	A	A	A	N	N	N	A	G	A	G	N	A	A
owbGBS28997	TGCAGGGCGAGCACGGGGCCGACCCCCGCCGAGAGAGGCGGCACGAGCGGCAAGATCCTGGCA	A/G	62	3	0.383720930232558	1	4	5	A	N	N	G	N	N	A	A	N	N	G	G	G	G	N	G	G	N	N	N	A	G	G	A	N	A	N	N	N	N	N	A	N	N	G	N	N	A	N	N	G
owbGBS29625	TGCAGGGTAGTGCTAACCCACAAATACTCCCACCTGAATGATCATGATCATGCTACCTGCCAA	A/G	19	3	0.825581395348837	1	4	5	G	A	A	A	G	G	G	G	A	N	A	N	A	A	A	A	A	G	A	A	G	A	N	G	A	G	A	N	A	A	A	G	G	N	A	G	A	G	N	A	N
owbGBS8753	TGCAGCAATAGCCCTTACGGGAGCTATGGTGGCAAGACATCTTTTACGTGGTACTGGCCCGCA	A/G	6	3	0.627906976744186	1	4	5	N	G	G	G	A	N	N	A	G	G	G	G	G	G	G	G	G	A	G	G	N	G	G	N	G	N	G	G	G	G	G	N	N	N	G	N	G	N	N	G	G
owbGBS8754	TGCAGCAATAGCCCTTACGGGAGCTATGGTGGCAAGACATCTTTTACGTGGTACTGGCCCGCA	T/C	29	3	0.627906976744186	1	4	5	N	C	C	C	T	N	N	T	C	C	C	C	C	C	C	C	C	T	C	C	N	C	C	N	C	N	C	C	C	C	C	N	N	N	C	N	C	N	N	C	C
owbGBS38568	TGCAGTTTGTGATATACTTCTGCTACTGATTGTCTGGTCTGACGTCTGAACCTCATGGAGACC	A/G	24	2	0.662790697674419	1	4	7	N	N	G	G	A	N	A	A	N	G	N	G	N	G	G	G	G	A	N	G	A	N	G	A	G	A	N	G	G	G	G	A	N	N	N	N	N	A	N	G	G
owbGBS27310	TGCAGGCCCTGTGCGTGCTGTCTCAGATGCAGTTCCTATACAGAGTTCTTGATGTACTACTAC	C/T	34	3	1	1	5	5	N	C	C	C	T	T	T	T	C	C	C	C	C	C	C	C	C	T	C	C	T	C	C	T	C	T	C	C	C	C	C	T	T	T	C	N	C	T	C	C	C
owbGBS27311	TGCAGGCCCTGTGCGTGCTGTCTCAGATGCAGTTCCTATACAGAGTTCTTGATGTACTACTAC	C/T	35	3	1	1	5	5	N	C	C	C	T	T	T	T	C	C	C	C	C	C	C	C	C	T	C	C	T	C	C	T	C	T	C	C	C	C	C	T	T	T	C	N	C	T	C	C	C
owbGBS28488	TGCAGGGACAACGGGGTCGACGGACACACGGGTGGTTCACATTATAGTATGGATAAATGGTGG	C/T	28	3	0.767441860465116	1	5	5	N	T	T	T	C	N	C	N	T	T	T	T	T	T	T	T	T	C	T	T	N	T	T	N	T	N	T	T	T	T	N	C	N	N	T	C	T	C	T	T	T
owbGBS31382	TGCAGGTGGTTGAGGATGCAGCCACAGCCACAGCCACAGCCACGCACGATATCTGTAGTGAGA	C/G	39	3	1	1	5	5	G	C	C	C	G	G	G	G	C	C	C	C	C	C	C	C	C	G	C	C	G	C	C	G	C	G	C	C	C	C	C	G	G	G	C	G	C	G	C	C	C
owbGBS319	TGCAGAAAATCAACATTGGAAGACTTCGCAAATACATGGAGCGCACGAAGCTGTGTTGCACTA	C/T	10	3	1	1	5	5	T	C	C	C	T	T	N	T	C	C	C	C	C	C	C	C	C	T	C	C	T	C	C	T	C	T	C	C	C	C	C	T	T	T	C	T	C	T	C	C	C
owbGBS320	TGCAGAAAATCAACATTGGAAGACTTCGCAAATACATGGAGCGCACGAAGCTGTGTTGCACTA	T/C	61	3	1	1	5	5	C	T	T	T	C	C	N	C	T	T	T	T	T	T	T	T	T	C	T	T	C	T	T	C	T	C	T	T	T	T	T	C	C	C	T	C	T	C	T	T	T
owbGBS33765	TGCAGTCACCGTCATCAAAGTTCCTCCAGTCTATCCCACCTATACAAAACGCCATGGTGCACT	C/T	51	3	0.755813953488372	1	5	5	T	N	N	N	N	T	T	N	C	C	N	C	C	C	C	C	C	T	C	C	T	C	C	N	N	N	C	C	C	C	C	N	N	T	C	T	C	N	C	C	N
owbGBS33766	TGCAGTCACCGTCATCAAAGTTCCTCCAGTCTATCCCACCTATACAAAACGCCATGGTGCACT	T/C	57	3	0.755813953488372	1	5	5	C	N	N	N	N	C	C	N	T	T	N	T	T	T	T	T	T	C	T	T	C	T	T	N	N	N	T	T	T	T	T	N	N	C	T	C	T	N	T	T	N
owbGBS4103	TGCAGAGGTGTTCGTTAGCTATTTGCAGTTAGAGAGTGCTCAATATAAGACCTGCATGCCTTT	A/G	47	3	1	1	5	5	G	A	A	A	G	G	G	G	A	A	A	A	A	A	A	A	A	G	A	A	G	A	A	G	A	G	A	A	A	A	A	G	G	G	A	G	A	G	A	A	A
owbGBS9041	TGCAGCACAATTGCTCTCCGAGGCGCAGCGGCTTGCCGAGGATCCCACAGCCAACCTCTCCAC	A/G	26	3	0.906976744186046	1	5	5	A	G	G	G	A	N	A	A	G	G	G	G	G	G	G	G	G	A	G	G	A	G	G	A	G	A	N	G	G	G	G	N	N	A	G	N	G	A	G	G	G
owbGBS16446	TGCAGCCTGTGCGCAAATCACACACACGGGCACATGTGTTGAAGACAGGGCTACACAATGAGT	C/G	20	3	0.848837209302326	1	5	6	G	C	C	C	G	G	G	G	N	N	C	C	C	C	C	C	C	G	C	C	N	C	C	G	C	G	N	N	C	C	N	G	G	N	C	G	C	G	C	C	C
owbGBS16447	TGCAGCCTGTGCGCAAATCACACACACGGGCACATGTGTTGAAGACAGGGCTACACAATGAGT	G/A	28	3	0.848837209302326	1	5	6	A	G	G	G	A	A	A	A	N	N	G	G	G	G	G	G	G	A	G	G	N	G	G	A	G	A	N	N	G	G	N	A	A	N	G	A	G	A	G	G	G
owbGBS16448	TGCAGCCTGTGCGCAAATCACACACACGGGCACATGTGTTGAAGACAGGGCTACACAATGAGT	C/T	45	3	0.848837209302326	1	5	6	T	C	C	C	T	T	T	T	N	N	C	C	C	C	C	C	C	T	C	C	N	C	C	T	C	T	N	N	C	C	N	T	T	N	C	T	C	T	C	C	C
owbGBS4622	TGCAGATAGAGACAAGATGAGTACTGTCCCCTACGCTTCAACCATAGGCTCTCTAATCTATGT	A/G	40	4	0.430232558139535	1	5	8	N	N	N	N	A	N	N	N	G	N	N	G	G	N	G	N	G	N	N	N	N	N	G	N	G	A	N	N	G	N	G	A	N	N	G	A	G	N	G	N	G
owbGBS4623	TGCAGATAGAGACAAGATGAGTACTGTCCCCTACGCTTCAACCATAGGCTCTCTAATCTATGT	A/G	43	4	0.430232558139535	1	5	8	N	N	N	N	A	N	N	N	G	N	N	G	G	N	G	N	G	N	N	N	N	N	G	N	G	A	N	N	G	N	G	A	N	N	G	A	G	N	G	N	G
owbGBS4624	TGCAGATAGAGACAAGATGAGTACTGTCCCCTACGCTTCAACCATAGGCTCTCTAATCTATGT	G/A	61	4	0.430232558139535	1	5	8	N	N	N	N	G	N	N	N	A	N	N	A	A	N	A	N	A	N	N	N	N	N	A	N	A	G	N	N	A	N	A	G	N	N	A	G	A	N	A	N	A
owbGBS4625	TGCAGATAGAGACAAGATGAGTACTGTCCCCTACGCTTCAACCATAGGCTCTCTAATCTATGT	T/C	62	4	0.430232558139535	1	5	8	N	N	N	N	T	N	N	N	C	N	N	C	C	N	C	N	C	N	N	N	N	N	C	N	C	T	N	N	C	N	C	T	N	N	C	T	C	N	C	N	C
owbGBS26553	TGCAGGCAAGGGGGCCGTTGCTTGCGATCATAAGTTTTGTTTCTTCTTGGCTCAACAATGTCT	C/T	24	3	1	1	6	6	C	T	T	T	C	C	C	C	T	T	T	T	T	T	T	T	T	C	T	T	N	T	N	C	T	C	T	T	T	T	T	C	C	C	T	C	T	C	N	N	T
owbGBS27086	TGCAGGCCACGTCCTCATCTCGCCGACTCCGAGTATATTGCAACTCTGTGTCGTTCCACGCGA	G/A	47	4	0.965116279069767	1	6	7	A	G	G	G	A	A	A	A	G	G	G	G	G	G	G	G	G	A	G	G	A	G	G	A	G	A	G	N	G	G	G	A	A	A	G	A	G	A	G	G	G
owbGBS27087	TGCAGGCCACGTCCTCATCTCGCCGACTCCGAGTATATTTCAACTCGAAGTCGTTCCACGCGA	C/T	29	1	0.883720930232558	1	7	7	C	N	T	T	C	C	C	C	T	T	N	T	T	T	T	T	T	C	T	T	C	T	T	C	T	C	T	T	T	T	T	C	C	C	T	C	T	C	N	T	T
owbGBS26845	TGCAGGCAGTGATATCTGGATATGATTTATAGATGCTCTAGAACATGTAAAAGAAAAATGTGC	C/T	35	3	1	1	8	8	T	C	C	C	T	T	T	T	C	C	C	C	C	C	C	T	C	T	C	C	T	C	C	T	C	T	C	C	C	C	C	T	T	T	C	T	C	N	C	C	C
owbGBS34204	TGCAGTCCATCTACATATATACGTACTAGGAATACACACTAGTAAAAACATGCTCTAGTCCTG	A/G	14	3	1	1	9	9	G	A	A	A	G	G	G	G	A	A	A	A	A	A	A	N	A	G	A	A	G	A	A	G	A	G	A	A	A	A	A	A	G	G	A	G	A	G	A	A	N
owbGBS29604	TGCAGGGTAATTTAATGATTTTAGACATGCTGGTCGTACTTTGATCTTGTGGATCTCCCTGTC	C/T	38	2	0.441860465116279	1	9	10	N	N	T	N	N	C	N	N	T	N	T	N	T	N	T	C	N	C	T	N	C	N	N	N	N	C	N	N	N	N	N	T	N	N	T	C	T	C	N	N	N
owbGBS37261	TGCAGTTCGATCTGCTCAATCAGCAAGGTTTAACTAAATGTGCACTTATAAATCTGGATCCAA	A/G	47	3	0.77906976744186	1	9	10	A	G	G	G	A	A	A	A	G	G	G	G	N	N	G	N	G	A	G	G	N	G	G	A	G	N	G	G	G	G	G	G	N	A	G	A	G	A	G	N	G
owbGBS37262	TGCAGTTCGATCTGCTCAATCAGCAAGGTTTAACTAAATGTGCACTTATAAATCTGGATCCAA	C/T	53	3	0.77906976744186	1	9	10	C	T	T	T	C	C	C	C	T	T	T	T	N	N	T	N	T	C	T	T	N	T	T	C	T	N	T	T	T	T	T	T	N	C	T	C	T	C	T	N	T
owbGBS38722	TGCAGTTTTGACAGCTTCTCCCCAGAACTCTCGAGGGACCTTCATGCTCTTCAAAAGGCTGCG	G/C	32	3	0.488372093023256	1	9	11	G	C	N	N	G	N	G	N	N	C	C	N	N	C	C	N	N	N	C	N	G	C	N	N	C	G	C	N	N	N	C	C	N	G	C	G	C	G	N	C	C
owbGBS17970	TGCAGCGCGAACATTAACGCCTCTTCGTTGGCCATGTGGACTGTGGAAGGCTAGCTAGCTGCT	A/G	16	4	0.94186046511628	1	10	10	G	A	A	A	G	G	G	G	A	A	A	A	A	A	A	G	A	G	A	A	G	A	A	G	A	G	N	A	A	A	A	N	N	N	A	G	A	G	A	A	A
owbGBS17971	TGCAGCGCGAACATTAACGCCTCTTCGTTGGCCATGTGGACTGTGGAAGGCTAGCTAGCTGCT	T/C	36	4	0.94186046511628	1	10	10	C	T	T	T	C	C	C	C	T	T	T	T	T	T	T	C	T	C	T	T	C	T	T	C	T	C	N	T	T	T	T	N	N	N	T	C	T	C	T	T	T
owbGBS17972	TGCAGCGCGAACATTAACGCCTCTTCGTTGGCCATGTGGACTGTGGAAGGCTAGCTAGCTGCT	A/G	47	4	0.94186046511628	1	10	10	G	A	A	A	G	G	G	G	A	A	A	A	A	A	A	G	A	G	A	A	G	A	A	G	A	G	N	A	A	A	A	N	N	N	A	G	A	G	A	A	A
owbGBS17973	TGCAGCGCGAACATTAACGCCTCTTCGTTGGCCATGTGGACTGTGGAAGGCTAGCTAGCTGCT	A/T	56	4	0.94186046511628	1	10	10	T	A	A	A	T	T	T	T	A	A	A	A	A	A	A	T	A	T	A	A	T	A	A	T	A	T	N	A	A	A	A	N	N	N	A	T	A	T	A	A	A
owbGBS14770	TGCAGCCCTAAGCGCCGTAGATCTAAATGATGAACGAACGGGATCTTGCGTCGCTTGTGGCCT	A/G	9	3	0.709302325581395	1	10	11	A	N	G	G	A	A	A	A	N	N	G	N	G	N	G	A	G	N	G	G	A	G	N	A	G	A	G	G	N	N	G	N	A	A	G	A	N	A	N	G	G
owbGBS14771	TGCAGCCCTAAGCGCCGTAGATCTAAATGATGAACGAACGGGATCTTGCGTCGCTTGTGGCCT	T/C	46	3	0.709302325581395	1	10	11	T	N	C	C	T	T	T	T	N	N	C	N	C	N	C	T	C	N	C	C	T	C	N	T	C	T	C	C	N	N	C	N	T	T	C	T	N	T	N	C	C
owbGBS14772	TGCAGCCCTAAGCGCCGTAGATCTAAATGATGAACGAACGGGATCTTGCGTCGCTTGTGGCCT	G/A	49	3	0.709302325581395	1	10	11	G	N	A	A	G	G	G	G	N	N	A	N	A	N	A	G	A	N	A	A	G	A	N	G	A	G	A	A	N	N	A	N	G	G	A	G	N	G	N	A	A
owbGBS36280	TGCAGTGTCTAATGCTCTAGCAATCCAATGGTACGGCGCCACAGGTGACTTGAAGAAAAATGC	A/G	18	1	0.709302325581395	1	10	11	A	G	G	G	A	A	A	N	G	G	N	G	N	N	G	A	G	A	G	N	A	G	G	N	G	N	N	N	G	N	N	G	A	A	G	A	G	N	N	G	G
owbGBS3353	TGCAGACTTGTAGAAGAAAGACACAACTTGACAGTAATTCAAAAGTGAAGAAAGTGGCTGCAA	A/T	11	3	0.511627906976744	1	10	15	N	N	N	N	N	N	A	A	T	N	T	N	T	N	T	N	T	N	T	N	N	T	T	N	N	N	N	N	N	T	T	T	N	A	T	A	T	A	T	N	T
owbGBS11553	TGCAGCATAAAAAAAAGCATTCTAAAATCTGAAAATGAGTTCTCCAGTTTGGGGGCAATAATG	A/C	14	3	0.872093023255814	1	10	18	N	C	C	C	A	A	N	A	C	N	C	C	C	C	N	N	N	N	C	C	A	C	C	A	C	A	C	C	C	C	C	N	N	A	C	N	C	A	N	C	C
owbGBS11554	TGCAGCATAAAAAAAAGCATTCTAAAATCTGAAAATGAGTTCTCCAGTTTGGGGGCAATAATG	G/T	54	3	0.872093023255814	1	10	18	N	T	T	T	G	G	N	G	T	N	T	T	T	T	N	N	N	N	T	T	G	T	T	G	T	G	T	T	T	T	T	N	N	G	T	N	T	G	N	T	T
owbGBS27064	TGCAGGCCACCCATAGCTCCAGTATCACGATGTAAAGCATACTGCATTCCAGAAGAATCTAGA	A/G	38	3	0.395348837209302	1	10	21	A	G	N	N	N	N	N	N	G	N	N	G	N	N	N	A	G	N	G	N	A	N	G	A	N	A	N	N	G	G	G	G	N	N	G	A	G	A	N	N	N
owbGBS10921	TGCAGCAGCTTCTCCATTGAAAAAAAAGGAAGAGGAAACGGCGAGGCCAATCTTGCACAGCAA	C/T	14	3	1	1	11	11	C	T	T	T	C	C	N	C	T	T	T	T	T	T	T	C	T	C	T	T	C	T	T	C	T	C	T	T	T	T	T	T	C	C	T	C	T	C	T	T	T
owbGBS18230	TGCAGCGCTAGAAAACAAATCATGGAACTACCATATACCCTGATAATTTGAATGCGAGTTAAT	C/T	54	1	1	1	11	11	C	T	T	T	C	C	C	C	T	T	T	T	T	T	T	C	T	C	T	T	C	T	T	C	T	C	T	T	T	T	T	T	C	C	T	C	T	C	T	T	T
owbGBS24022	TGCAGCTTTGTGTGTGGCCTTGATTTGTTAGACATTGGGGTTTTTCATTCACTACAACGATGA	G/T	30	3	0.965116279069767	1	11	11	T	G	G	G	T	T	T	T	G	G	G	G	G	G	G	T	G	T	G	G	T	G	G	T	G	T	G	G	G	G	G	G	T	N	G	T	G	T	N	G	G
owbGBS29892	TGCAGGTAAACATTTATGCCCAATCTCCTTGCCATCGGATTGATTCCTCCTTTGTCCTCATCG	A/G	8	3	1	1	11	11	G	A	A	A	G	G	N	G	A	A	A	A	A	A	A	G	A	G	A	A	G	A	A	G	A	G	A	A	A	A	A	A	G	G	A	G	A	G	A	A	A
owbGBS29893	TGCAGGTAAACATTTATGCCCAATCTCCTTGCCATCGGATTGATTCCTCCTTTGTCCTCATCG	T/C	16	3	1	1	11	11	C	T	T	T	C	C	N	C	T	T	T	T	T	T	T	C	T	C	T	T	C	T	T	C	T	C	T	T	T	T	T	T	C	C	T	C	T	C	T	T	T
owbGBS30911	TGCAGGTCTTGTGATGCTAGGCCATCAGTGTCGTGGTTGCCAGCAGATTCTTGGGAGGGGCGT	C/T	31	2	0.94186046511628	1	11	11	T	C	C	C	T	N	T	T	C	C	C	C	C	C	C	N	C	T	C	C	T	C	C	T	C	T	C	C	N	C	C	C	N	T	C	T	C	T	C	C	C
owbGBS32429	TGCAGTAAGTCGAAGCATTGTTATCAGTCAGTAGTAACAATTAAGGGAACATACGCAGCACAA	C/T	10	4	0.930232558139535	1	11	11	T	C	C	C	T	T	T	T	C	C	C	C	N	C	C	T	C	T	C	N	T	C	C	T	C	T	C	C	C	C	C	C	T	T	C	T	C	T	C	C	C
owbGBS32430	TGCAGTAAGTCGAAGCATTGTTATCAGTCAGTAGTAACAATTAAGGGAACATACGCAGCACAA	C/T	24	4	0.930232558139535	1	11	11	T	C	C	C	T	T	T	T	C	C	C	C	N	C	C	T	C	T	C	N	T	C	C	T	C	T	C	C	C	C	C	C	T	T	C	T	C	T	C	C	C
owbGBS32431	TGCAGTAAGTCGAAGCATTGTTATCAGTCAGTAGTAACAATTAAGGGAACATACGCAGCACAA	C/T	28	4	0.930232558139535	1	11	11	T	C	C	C	T	T	T	T	C	C	C	C	N	C	C	T	C	T	C	N	T	C	C	T	C	T	C	C	C	C	C	C	T	T	C	T	C	T	C	C	C
owbGBS32432	TGCAGTAAGTCGAAGCATTGTTATCAGTCAGTAGTAACAATTAAGGGAACATACGCAGCACAA	A/G	48	4	0.930232558139535	1	11	11	G	A	A	A	G	G	G	G	A	A	A	A	N	A	A	G	A	G	A	N	G	A	A	G	A	G	A	A	A	A	A	A	G	G	A	G	A	G	A	A	A
owbGBS38439	TGCAGTTTGACTAAAATTCATCAAATTTGACCAATTTCGGCGGAAAGTTAGATCTCGCCCAAG	G/T	39	3	1	1	11	11	G	T	T	T	G	G	G	G	T	T	T	T	N	T	T	G	T	G	T	T	G	T	T	G	T	G	T	N	T	T	T	T	G	G	T	G	T	G	T	T	T
owbGBS38440	TGCAGTTTGACTAAAATTCATCAAATTTGACCAATTTCGGCGGAAAGTTAGATCTCGCCCAAG	A/C	60	3	1	1	11	11	A	C	C	C	A	A	A	A	C	C	C	C	N	C	C	A	C	A	C	C	A	C	C	A	C	A	C	N	C	C	C	C	A	A	C	A	C	A	C	C	C
owbGBS38453	TGCAGTTTGATAAAGTCATCATCTTGTAATTTGTTTGCTGCTCAGTCTTGTACATTTCCACCT	A/G	11	3	1	1	11	11	A	G	G	G	A	A	A	A	G	G	G	G	G	G	G	A	G	A	G	G	A	G	G	A	G	A	G	G	G	G	G	G	N	A	G	A	G	A	G	G	G
owbGBS6067	TGCAGATGGGCCCCGCCACTACACGAGGCCGACAATCCCAGCCGACAGGAGACCGAGATCGGA	C/G	11	3	0.976744186046512	1	11	11	G	C	C	C	G	G	G	G	C	C	C	C	C	C	C	G	C	G	C	C	N	C	C	G	C	G	C	C	C	C	C	C	G	G	C	N	C	G	C	C	C
owbGBS34035	TGCAGTCCACCACCCACCCACAAAGACCCAGGCAGCACGCGCACCACCCGCAAAAAAAAAAAA	A/G	21	3	0.581395348837209	1	11	13	A	N	G	N	A	A	A	A	G	N	N	N	N	N	G	A	N	A	N	N	A	G	N	N	N	A	G	N	G	N	G	N	A	N	G	A	N	A	G	N	G
owbGBS34036	TGCAGTCCACCACCCACCCACAAAGACCCAGGCAGCACGCGCACCACCCGCAAAAAAAAAAAA	A/G	22	3	0.581395348837209	1	11	13	A	N	G	N	A	A	A	A	G	N	N	N	N	N	G	A	N	A	N	N	A	G	N	N	N	A	G	N	G	N	G	N	A	N	G	A	N	A	G	N	G
owbGBS6068	TGCAGATGGGCCCCGCCACTACACGAGGCCGACCATCCCAGCCGACAGGAGACCGCAAAAAAA	C/G	11	3	0.755813953488372	1	11	15	N	C	C	C	N	G	G	G	C	N	C	C	C	C	C	N	C	N	C	C	N	C	C	N	C	G	C	C	C	C	C	C	N	N	C	G	C	G	N	C	C
owbGBS6069	TGCAGATGGGCCCCGCCACTACACGAGGCCGACCATCCCAGCCGACAGGAGACCGCAAAAAAA	G/A	40	3	0.755813953488372	1	11	15	N	G	G	G	N	A	A	A	G	N	G	G	G	G	G	N	G	N	G	G	N	G	G	N	G	A	G	G	G	G	G	G	N	N	G	A	G	A	N	G	G
owbGBS24482	TGCAGGAACGAGCAGATACGCATCTCCAGCGAGGCAGAGAAGCTCCCCGCAAAAAAAAAAAAA	A/G	15	3	0.883720930232558	1	12	12	G	A	A	A	G	G	G	G	A	A	A	A	A	N	A	G	A	G	A	A	N	A	A	G	N	N	A	A	A	A	A	A	G	N	A	G	A	G	A	A	A
owbGBS24419	TGCAGGAACAACGTCCTGAAACAATGGGATTGTTTCAAGAAAACGGTCACGGCTCCCTCACCG	A/G	37	2	0.627906976744186	1	12	15	G	A	A	A	N	N	G	N	A	N	A	A	A	A	A	G	N	N	A	A	G	A	A	G	A	G	A	A	A	A	N	A	N	N	A	N	A	G	A	A	A
owbGBS24420	TGCAGGAACAACGTCCTGAAACAATGGGATTGTTTCAAGAAAACGGTCACGGCTCCCTCACCG	G/A	38	2	0.627906976744186	1	12	15	A	G	G	G	N	N	A	N	G	N	G	G	G	G	G	A	N	N	G	G	A	G	G	A	G	A	G	G	G	G	N	G	N	N	G	N	G	A	G	G	G
owbGBS36873	TGCAGTTATGGAGGCACCAACTAAAATAATCATCGACATATTGTAGCTTGTAGAGAGGAATGT	C/G	16	3	0.593023255813954	1	12	15	N	N	N	C	G	G	G	G	C	N	C	N	C	C	C	N	C	N	C	N	N	N	C	G	C	N	C	C	C	N	C	N	N	G	C	N	N	G	C	C	C
owbGBS21496	TGCAGCTCCTGGACAGGGACGCCGGAAAAAAAAAAAAAAAAAAAAAAAAAAAAAAAAAAAAAA	C/T	19	3	0.488372093023256	1	12	16	C	N	T	N	N	N	N	C	N	N	T	N	T	T	N	N	T	N	T	N	N	N	T	C	N	N	T	N	T	T	N	N	C	N	T	C	N	C	N	N	T
owbGBS13547	TGCAGCCAGAATAGTAAAAGGAACTTGGAATGTTCATGTAATGTTACTGTACGTTCAAATCGA	C/T	51	3	0.744186046511628	1	13	14	N	T	T	T	C	C	C	C	T	C	T	N	N	N	T	C	T	N	T	T	C	T	T	N	T	C	T	N	N	T	T	N	C	C	T	C	T	C	N	N	N
owbGBS15553	TGCAGCCGCTCAGAGTTTGCTGCACGTCCAAGCTGGCGCACTAAATATGCTGCGCGCGATAGC	A/G	23	3	0.569767441860465	1	13	14	A	G	N	G	A	A	A	A	G	N	N	N	G	G	G	N	N	G	G	N	A	G	N	A	G	N	N	N	G	N	N	N	A	N	G	N	N	A	N	G	G
owbGBS15554	TGCAGCCGCTCAGAGTTTGCTGCACGTCCAAGCTGGCGCACTAAATATGCTGCGCGCGATAGC	T/C	26	3	0.569767441860465	1	13	14	T	C	N	C	T	T	T	T	C	N	N	N	C	C	C	N	N	C	C	N	T	C	N	T	C	N	N	N	C	N	N	N	T	N	C	N	N	T	N	C	C
owbGBS15555	TGCAGCCGCTCAGAGTTTGCTGCACGTCCAAGCTGGCGCACTAAATATGCTGCGCGCGATAGC	C/G	27	3	0.569767441860465	1	13	14	C	G	N	G	C	C	C	C	G	N	N	N	G	G	G	N	N	G	G	N	C	G	N	C	G	N	N	N	G	N	N	N	C	N	G	N	N	C	N	G	G
owbGBS3672	TGCAGAGCAATATATGTGTTTTCTGCCAAAAAAAACATATGCTGAAAAAATATCAGTTTTCTT	A/C	34	3	0.872093023255814	1	13	14	A	C	C	C	A	A	A	A	C	N	C	C	C	C	C	N	C	C	C	C	A	C	C	A	C	A	C	C	C	C	C	C	A	A	C	A	C	A	C	C	C
owbGBS3673	TGCAGAGCAATATATGTGTTTTCTGCCAAAAAAAACATATGCTGAAAAAATATCAGTTTTCTT	C/T	60	3	0.872093023255814	1	13	14	C	T	T	T	C	C	C	C	T	N	T	T	T	T	T	N	T	T	T	T	C	T	T	C	T	C	T	T	T	T	T	T	C	C	T	C	T	C	T	T	T
owbGBS18373	TGCAGCGCTGCAAGAACAAGTGTGGCTGTGCTCGGCTCATCGGGTAAAAGGAGTCTAGGATGA	C/T	40	3	0.546511627906977	1	13	15	N	N	N	C	T	N	T	N	C	T	N	C	N	N	C	N	C	N	C	N	N	C	C	T	N	T	N	C	C	N	C	N	N	N	C	T	C	T	C	N	C
owbGBS26695	TGCAGGCACTAATACAATGAAGAGATTCTCAATTGTCTTTCCTCATGATGCAGTTACCGAGAG	A/G	31	3	0.651162790697674	1	13	15	G	A	A	A	G	N	G	G	A	G	N	N	A	A	A	G	A	N	A	N	N	N	A	G	A	G	N	N	N	A	A	N	N	G	A	G	N	G	A	A	A
owbGBS20614	TGCAGCTATGCCGCTGCCAACCCTCCAAGGATCACAAGCATGTAAGTAATTCATATAAATTTC	C/T	62	3	0.825581395348837	1	14	14	C	T	T	T	C	C	C	C	T	C	T	T	T	T	T	C	T	T	T	T	C	T	T	C	T	N	T	T	T	T	T	N	C	N	T	C	T	C	T	N	N
owbGBS21378	TGCAGCTCCTCAACGCCAGCAACGGTGAGCTGCGCCAGTTCTACATCAACCTGAATGGCGAGC	A/G	44	1	1	1	14	14	A	N	G	G	A	A	A	A	G	A	G	G	G	G	G	A	G	G	G	G	A	G	G	A	G	A	G	G	G	G	G	G	A	A	G	A	G	A	G	G	G
owbGBS37844	TGCAGTTGGCGACGGCAAGAACAACGAAACCTCCTCATATACACAGAACTAAAGCAGCACTCT	T/C	37	3	1	1	14	14	C	T	T	T	C	C	C	C	T	C	T	T	T	T	T	C	T	T	T	T	C	N	T	C	T	N	T	T	T	T	T	T	C	C	T	C	T	C	T	T	T
owbGBS37845	TGCAGTTGGCGACGGCAAGAACAACGAAACCTCCTCATATACACAGAACTAAAGCAGCACTCT	C/T	41	3	1	1	14	14	T	C	C	C	T	T	T	T	C	T	C	C	C	C	C	T	C	C	C	C	T	N	C	T	C	N	C	C	C	C	C	C	T	T	C	T	C	T	C	C	C
owbGBS37846	TGCAGTTGGCGACGGCAAGAACAACGAAACCTCTTCACATATACAGAACTAAAGCAGCACTCT	C/T	37	2	1	1	14	14	C	T	T	T	C	C	C	C	T	C	T	T	T	T	T	C	T	T	T	T	C	N	T	C	T	N	T	T	T	T	T	T	C	C	T	C	T	C	T	T	T
owbGBS37847	TGCAGTTGGCGACGGCAAGAACAACGAAACCTCTTCACATATACAGAACTAAAGCAGCACTCT	T/C	41	2	1	1	14	14	T	C	C	C	T	T	T	T	C	T	C	C	C	C	C	T	C	C	C	C	T	N	C	T	C	N	C	C	C	C	C	C	T	T	C	T	C	T	C	C	C
owbGBS4329	TGCAGAGTTTGGATATCTCAGGAAGAATGTACAGATTTATAAAATGCGTGGTTGAACATTGGA	A/G	19	3	1	1	14	14	G	A	A	A	G	G	G	G	A	G	A	A	A	A	A	G	A	A	A	A	G	N	A	G	A	G	A	A	A	N	A	A	G	G	A	G	A	G	A	A	A
owbGBS28604	TGCAGGGAGAGGAGAGCTACATCGATGAGGAGACGAAGCTGGGGTACGTCTCCGACGCTGGCT	C/T	16	2	0.965116279069767	1	14	16	C	T	T	T	C	C	N	C	T	C	T	T	T	T	T	C	T	T	T	T	C	T	T	C	T	C	T	T	T	T	T	T	N	N	T	C	T	N	T	T	T
owbGBS3458	TGCAGAGAAGGATCACCACTACATCCCTCATTCCAAGCACGCTCCAACTGCTCTCGATAGCCG	C/T	41	3	0.651162790697674	1	15	16	T	N	C	C	T	T	C	T	C	T	C	N	C	N	C	T	C	C	C	C	T	N	C	T	N	T	C	C	C	C	C	N	N	T	N	T	N	T	N	N	N
owbGBS3459	TGCAGAGAAGGATCACCACTACATCCCTCATTCCAAGCACGCTCCAACTGCTCTCGATAGCCG	C/G	63	3	0.651162790697674	1	15	16	G	N	C	C	G	G	C	G	C	G	C	N	C	N	C	G	C	C	C	C	G	N	C	G	N	G	C	C	C	C	C	N	N	G	N	G	N	G	N	N	N
owbGBS25384	TGCAGGAGAGAGGCCCACAGATCAGGACCTGGTGGCCGTAGGTGGCGGTGCGGGCAGCAGCCG	C/G	35	3	0.395348837209302	1	15	17	N	N	N	N	N	C	G	N	G	N	G	N	N	N	N	C	N	G	G	N	N	G	G	N	G	C	N	N	N	N	N	N	N	N	G	N	G	N	G	N	G
owbGBS24239	TGCAGGAAACATCGTGTATACGTAGTATGTATGAACCCGCGCACCAGATATTATTACCAATAG	C/G	43	3	0.802325581395349	1	16	17	C	G	G	G	C	C	G	C	G	C	G	G	G	G	C	C	G	G	G	G	C	G	G	C	G	C	G	G	G	G	G	G	N	N	G	C	G	C	N	G	G
owbGBS30132	TGCAGGTAGCTCTTTAACGGATTTTGTATTCACGGGGGAACGGATCATATGCCCCATTTTATA	A/G	20	3	0.488372093023256	1	16	17	N	N	A	N	G	N	A	N	A	G	N	N	A	N	G	G	A	N	A	A	N	A	N	G	N	N	A	A	A	N	A	N	N	N	A	G	A	G	N	A	N
owbGBS35885	TGCAGTGGACACACTGCACGCGCCCATCCTGATTGTGGCCGACCTCGCGGAGGCCTACACGGA	G/T	36	3	0.953488372093023	1	16	17	T	G	G	G	T	T	G	N	G	T	G	G	G	G	N	T	G	G	G	G	T	G	G	T	G	N	G	G	G	G	G	G	G	N	G	T	G	T	G	G	G
owbGBS35886	TGCAGTGGACACACTGCACGCGCCCATCCTGATTGTGGCCGACCTCGCGGAGGCCTACACGGA	G/T	37	3	0.953488372093023	1	16	17	T	G	G	G	T	T	G	N	G	T	G	G	G	G	N	T	G	G	G	G	T	G	G	T	G	N	G	G	G	G	G	G	G	N	G	T	G	T	G	G	G
owbGBS4872	TGCAGATCAACATGAGCAATAGTAAGCAATCATGTTTATAGTATTGCTCAACTTGCAAGCAGA	A/G	9	3	0.825581395348837	1	16	17	A	N	G	G	A	A	G	A	G	A	G	G	N	G	A	A	G	N	G	G	A	G	G	A	G	A	N	G	G	G	G	G	N	A	G	A	G	A	G	N	G
owbGBS4873	TGCAGATCAACATGAGCAATAGTAAGCAATCATGTTTATAGTATTGCTCAACTTGCAAGCAGA	G/C	15	3	0.825581395348837	1	16	17	G	N	C	C	G	G	C	G	C	G	C	C	N	C	G	G	C	N	C	C	G	C	C	G	C	G	N	C	C	C	C	C	N	G	C	G	C	G	C	N	C
owbGBS4874	TGCAGATCAACATGAGCAATAGTAAGCAATCATGTTTATAGTATTGCTCAACTTGCAAGCAGA	T/C	22	3	0.825581395348837	1	16	17	T	N	C	C	T	T	C	T	C	T	C	C	N	C	T	T	C	N	C	C	T	C	C	T	C	T	N	C	C	C	C	C	N	T	C	T	C	T	C	N	C
owbGBS568	TGCAGAAAGAGCAGCAACAAAAGGCAGCCGTAAGCGATGAGTCGTCTCAGTCGTCGGCAAGGC	A/C	16	2	0.86046511627907	1	16	17	A	C	C	C	A	A	C	A	C	A	N	C	C	C	A	A	N	C	C	C	A	C	C	A	C	A	C	C	C	N	N	N	N	A	C	A	C	A	C	C	C
owbGBS569	TGCAGAAAGAGCAGCAACAAAAGGCAGCCGTAAGCGATGAGTCGTCTCAGTCGTCGGCAAGGC	T/C	30	3	0.86046511627907	1	16	17	T	C	C	C	T	T	C	T	C	T	N	C	C	C	T	T	N	C	C	C	T	C	C	T	C	T	C	C	C	N	N	N	N	T	C	T	C	T	C	C	C
owbGBS10980	TGCAGCAGGAGCAGCCGCACGCGGTGCCGCACTTGCAGGGGGCGCAGTCGCAGCCGCCGGAAA	C/G	19	3	0.651162790697674	1	16	19	G	C	C	C	N	N	C	N	C	N	C	C	C	C	N	G	C	C	C	C	N	C	C	N	C	N	N	N	C	C	C	C	C	N	C	N	C	N	C	N	C
owbGBS28713	TGCAGGGATCAGACGGTTAAACCTGAAAAGGATTTCATACTTGAACCATACCTATTCATTTAT	A/C	10	3	0.476744186046512	1	16	19	C	A	A	N	N	C	A	N	A	N	N	A	N	N	C	N	A	A	N	N	N	A	A	N	A	N	N	N	A	N	A	N	N	N	A	C	A	C	A	N	N
owbGBS28714	TGCAGGGATCAGACGGTTAAACCTGAAAAGGATTTCATACTTGAACCATACCTATTCATTTAT	G/T	29	3	0.476744186046512	1	16	19	T	G	G	N	N	T	G	N	G	N	N	G	N	N	T	N	G	G	N	N	N	G	G	N	G	N	N	N	G	N	G	N	N	N	G	T	G	T	G	N	N
owbGBS28715	TGCAGGGATCAGACGGTTAAACCTGAAAAGGATTTCATACTTGAACCATACCTATTCATTTAT	C/T	56	3	0.476744186046512	1	16	19	T	C	C	N	N	T	C	N	C	N	N	C	N	N	T	N	C	C	N	N	N	C	C	N	C	N	N	N	C	N	C	N	N	N	C	T	C	T	C	N	N
owbGBS3354	TGCAGACTTGTATGGATTATGTATTAACCCAGTCTTACCACAAGCATATCATTTAGTGAATAG	T/A	32	3	0.709302325581395	1	16	19	N	N	N	T	A	A	T	A	T	N	N	T	N	T	A	A	T	T	T	N	A	T	T	A	T	A	N	T	T	T	T	N	N	A	T	N	T	A	N	T	T
owbGBS3355	TGCAGACTTGTATGGATTATGTATTAACCCAGTCTTACCACAAGCATATCATTTAGTGAATAG	G/A	62	3	0.709302325581395	1	16	19	N	N	N	G	A	A	G	A	G	N	N	G	N	G	A	A	G	G	G	N	A	G	G	A	G	A	N	G	G	G	G	N	N	A	G	N	G	A	N	G	G
owbGBS8011	TGCAGCAACCATATCCACAACAACCATATCTACCGCAGCAACCATTCCCCACACCCCAACAAT	G/T	37	3	0.534883720930233	1	16	20	N	T	N	N	N	N	T	N	T	G	T	N	N	N	G	G	N	N	T	N	G	N	N	G	N	G	N	N	T	T	N	N	N	N	T	G	T	G	N	N	T
owbGBS29399	TGCAGGGGGCCCACAAGCCAGCCCCCCTCTAGGGTTTTCCCTGCAAAAAAAAAAAAAAAAAAA	C/G	10	3	0.406976744186047	1	16	25	G	N	N	C	N	G	C	N	N	N	C	C	N	N	G	G	N	N	N	N	G	C	C	G	N	G	N	N	N	N	C	N	N	N	C	N	N	G	N	N	N
owbGBS12789	TGCAGCCAAGGCCAAAGCTTAGGTTTTCACCAAGAATTCGACTGAGACGACAGGGGAGGCGAA	A/G	56	3	0.988372093023256	1	17	17	G	A	A	A	G	N	A	G	N	G	A	N	N	A	G	G	A	A	A	A	G	N	A	G	A	G	A	A	A	A	A	A	A	G	A	G	A	G	A	A	A
owbGBS1371	TGCAGAAGAAAATAAGCCATCAACGAAGATAAAAAGCACATACTGCGACACGGAGTAATTACA	C/T	42	3	1	1	17	17	C	T	T	T	C	C	T	C	T	C	T	T	T	T	C	C	T	T	T	T	C	T	T	C	T	C	T	T	T	T	T	T	T	C	T	C	T	C	T	T	T
owbGBS1372	TGCAGAAGAAAATAAGCCATCAACGAAGATAAAAAGCACATACTGCGACACGGAGTAATTACA	C/T	45	3	1	1	17	17	C	T	T	T	C	C	T	C	T	C	T	T	T	T	C	C	T	T	T	T	C	T	T	C	T	C	T	T	T	T	T	T	T	C	T	C	T	C	T	T	T
owbGBS1442	TGCAGAAGACTAACCAGAGCAGGCAAAAAATCGGAGCACAGGGTTGCATGATTCAGCCGTCGT	A/G	17	3	0.976744186046512	1	17	17	G	A	A	A	G	G	A	G	A	G	A	A	A	A	G	G	A	A	A	A	G	A	A	G	A	G	A	A	A	A	A	A	A	G	A	G	A	G	A	A	A
owbGBS1443	TGCAGAAGACTAACCAGAGCAGGCAAAAAATCGGAGCACAGGGTTGCATGATTCAGCCGTCGT	T/C	43	3	0.976744186046512	1	17	17	C	T	T	T	C	C	T	C	T	C	T	T	T	T	C	C	T	T	T	T	C	T	T	C	T	C	T	T	T	T	T	T	T	C	T	C	T	C	T	T	T
owbGBS14571	TGCAGCCCCTGCCAAGGGCCAACCATCACGAGGATGAACCAGTGAACAAAGAATTTTACATCA	G/T	35	3	1	1	17	17	T	G	G	G	T	T	G	T	G	T	G	G	G	G	T	T	G	G	G	G	T	G	G	N	G	T	G	G	G	G	G	G	G	T	G	T	G	T	G	G	G
owbGBS15003	TGCAGCCGAATAGACCCCTTAAGGTTAAACTTTAAAATCAAATATTCGCTTATTTTTCCCCAC	C/T	57	3	0.976744186046512	1	17	17	T	C	C	C	T	T	C	T	C	T	C	C	C	C	T	T	C	C	C	C	T	C	C	T	C	T	C	C	C	C	C	C	C	T	C	T	C	T	C	C	C
owbGBS20684	TGCAGCTCAAACCGACCTTTAAAACGTGTTTTCCGTGAATCAAAAACCGCTTTTCAGTTTCGT	G/T	56	3	0.918604651162791	1	17	17	G	T	T	T	G	G	T	G	T	G	T	T	T	T	G	G	T	T	T	T	G	T	T	G	T	N	T	T	T	T	T	T	T	G	T	G	T	G	T	T	T
owbGBS24377	TGCAGGAAATCAAACTCCCGCTGAAGATTCGCATCTTCCTATGGCAATGGGTTCGTGGCCACC	A/G	60	3	1	1	17	17	A	G	G	G	A	A	G	A	G	A	G	G	G	G	A	A	G	G	G	G	A	G	G	A	G	A	G	G	G	G	G	G	G	A	G	A	G	A	G	G	G
owbGBS26223	TGCAGGATGTAATGATTATCGGAGCATAATGATAGTCCAGGGATGTTCTTGCTTGTCGATGGC	C/T	19	3	0.895348837209302	1	17	17	T	C	C	C	T	T	C	T	C	T	C	N	C	C	T	T	C	C	C	N	T	C	C	T	C	T	C	C	C	C	C	C	C	T	C	T	C	T	C	C	C
owbGBS26224	TGCAGGATGTAATGATTATCGGAGCATAATGATAGTCCAGGGATGTTCTTGCTTGTCGATGGC	G/C	61	3	0.895348837209302	1	17	17	C	G	G	G	C	C	G	C	G	C	G	N	G	G	C	C	G	G	G	N	C	G	G	C	G	C	G	G	G	G	G	G	G	C	G	C	G	C	G	G	G
owbGBS26783	TGCAGGCAGCCATGGACGGTCACAACAGCCGCGCGCAGCGCCTGATTCTGGCGCTCGAGGAGG	C/T	6	3	1	1	17	17	T	C	C	C	T	T	C	T	C	T	C	C	C	C	T	T	C	C	C	C	T	C	C	T	C	T	C	C	C	C	C	C	C	T	C	T	C	T	C	C	C
owbGBS29652	TGCAGGGTCCATACAGTCGCGGGGCCGCCTTGGAGATGCACTTAGGGAGGATTACAACAATAC	C/T	17	3	0.976744186046512	1	17	17	T	C	C	C	T	T	C	T	C	T	C	C	C	C	T	T	C	C	C	C	T	C	C	T	C	T	C	C	C	C	C	C	C	N	C	T	C	T	C	C	C
owbGBS33072	TGCAGTAGGCATTGACGCTTTTGATCACTTCCTCCTTGGGTGTCGGCTCCGGAAAAAAAAAAA	A/G	26	3	1	1	17	17	A	G	G	G	A	A	G	A	G	A	G	G	G	G	A	A	G	G	G	G	A	G	G	A	G	A	G	G	G	G	G	G	G	A	G	A	G	A	G	G	G
owbGBS33234	TGCAGTATAACTCTTGCCACTTGACATGTTTTCAATTAGGCGACAATATGTAGTTTCTTAAAT	A/G	47	3	1	1	17	17	A	G	G	G	A	A	G	A	G	A	G	G	G	G	A	A	G	G	G	G	A	G	G	A	G	A	G	G	G	G	G	G	G	A	G	A	G	N	G	G	G
owbGBS37877	TGCAGTTGGGCTAGGGTGAGGCACTGCACATGTAGGGCGAAGACGGTTGTCGTGGATGGCGCG	C/T	37	3	0.988372093023256	1	17	17	C	T	T	T	C	C	T	C	T	C	T	T	T	T	C	C	T	T	T	T	C	T	T	C	T	C	T	T	T	T	N	T	T	C	T	C	T	C	N	T	T
owbGBS37990	TGCAGTTGTGAAGTCACAGAGTTTTTAACTAGTATTTCAACCTCAAAAGAGCTGGCTTCCAAA	C/G	43	3	0.825581395348837	1	17	17	G	N	C	C	N	G	C	G	C	G	C	C	C	C	G	G	C	C	C	C	G	C	C	G	C	N	C	C	C	C	C	C	C	G	C	G	C	G	C	C	C
owbGBS5208	TGCAGATCCTGAGTGGTTGACCATGGGTAGCAACCAATGGCTGGCGAAGCTAATTTTTAACCC	A/G	19	4	0.837209302325581	1	17	17	G	A	A	A	G	G	A	N	A	N	A	A	A	A	G	G	A	A	A	A	N	A	A	G	A	G	A	A	A	A	A	A	A	G	A	N	A	G	A	A	A
owbGBS10979	TGCAGCAGGAGCAGCCGCACGCGGTGCCGCACTTGCAGGGGGCGCAGTCGCAGCCGCCGAGAT	C/G	19	3	0.77906976744186	1	17	18	G	C	C	C	G	G	C	G	C	N	C	C	C	N	G	N	C	C	N	C	G	C	N	G	C	N	C	N	N	N	N	N	C	N	C	N	C	G	C	C	C
owbGBS3582	TGCAGAGATAAAAAACACTAACCAAATATACTTGAGAAGAAGCAGTCTACCCCTGCTTAGTTT	A/T	5	3	0.430232558139535	1	17	18	N	N	T	N	A	N	T	A	T	N	N	T	N	N	A	A	T	T	N	N	N	N	N	A	T	N	N	T	N	N	T	N	T	N	N	N	T	A	T	T	N
owbGBS25936	TGCAGGATACTTGTAGGAAAATTACTGGTCCTCGCCTCTTTGATGCACTACTGGTGCATAGCT	A/G	6	3	0.732558139534884	1	17	20	N	G	N	N	A	A	G	N	G	A	G	G	G	N	A	A	G	N	N	N	A	G	G	N	G	A	G	G	G	G	G	G	G	N	G	A	G	A	G	G	G
owbGBS11755	TGCAGCATCATCTGGCGGAAGCGGAGGGAGAAGGAGGCGTGGAGGGAGGACACGTGGGCGGCG	G/T	14	3	0.988372093023256	1	18	18	G	N	T	T	G	G	T	G	T	G	T	T	T	T	G	G	T	T	T	T	G	T	T	G	T	G	T	T	T	N	N	T	T	G	T	G	T	G	T	T	T
owbGBS13607	TGCAGCCAGCACCTCGTCGGTCGCCTCGACCTCAGCGCGCCCGCTCCACAACCCGCACATCGT	C/T	60	3	0.94186046511628	1	18	18	T	C	C	C	T	N	C	T	C	T	C	C	N	N	T	T	C	N	C	C	T	C	C	T	C	T	C	C	C	N	C	N	C	T	C	T	C	T	C	C	C
owbGBS16290	TGCAGCCTCGTGTAGCCAATCAGTGCTACGCTTATATAGTATTGTTTGTCATCAGTCCACAAA	A/C	33	3	1	1	18	18	C	A	A	A	C	C	A	C	A	C	A	A	A	A	C	C	A	A	A	A	C	A	A	C	A	C	A	A	A	A	A	A	A	C	A	C	A	C	A	A	A
owbGBS21759	TGCAGCTCGGGCATAATCTGCAACACTTGAGTCACGACCTCGTCGACGACACCACACCGAGAG	C/T	17	4	0.732558139534884	1	18	18	C	T	T	T	N	N	T	C	T	N	N	T	T	N	N	N	T	N	T	T	C	T	T	C	T	C	T	T	T	T	T	N	T	C	T	N	T	C	T	T	T
owbGBS21760	TGCAGCTCGGGCATAATCTGCAACACTTGAGTCACGACCTCGTCGACGACACCACACCGAGAG	T/G	27	4	0.732558139534884	1	18	18	T	G	G	G	N	N	G	T	G	N	N	G	G	N	N	N	G	N	G	G	T	G	G	T	G	T	G	G	G	G	G	N	G	T	G	N	G	T	G	G	G
owbGBS21761	TGCAGCTCGGGCATAATCTGCAACACTTGAGTCACGACCTCGTCGACGACACCACACCGAGAG	C/T	46	4	0.732558139534884	1	18	18	C	T	T	T	N	N	T	C	T	N	N	T	T	N	N	N	T	N	T	T	C	T	T	C	T	C	T	T	T	T	T	N	T	C	T	N	T	C	T	T	T
owbGBS21762	TGCAGCTCGGGCATAATCTGCAACACTTGAGTCACGACCTCGTCGACGACACCACACCGAGAG	G/C	58	4	0.732558139534884	1	18	18	G	C	C	C	N	N	C	G	C	N	N	C	C	N	N	N	C	N	C	C	G	C	C	G	C	G	C	C	C	C	C	N	C	G	C	N	C	G	C	C	C
owbGBS2226	TGCAGAATTCCTTTGAAACAAACAAGCCTCTTGATGGAGAAGTATCCAACCAAATCACCATCA	A/T	17	3	0.930232558139535	1	18	18	N	A	A	A	T	T	A	T	A	T	A	A	A	A	T	T	A	A	A	A	T	A	A	T	A	T	A	A	A	A	A	N	A	T	A	T	A	T	A	A	A
owbGBS26487	TGCAGGCAACACCAGATGACACACGAGGAATGTACCAAACATTTTCACATACGATATAGGACG	C/T	23	3	0.953488372093023	1	18	18	C	T	T	T	C	C	N	C	T	C	T	T	T	T	C	C	T	T	T	T	C	T	T	C	T	C	T	T	T	T	T	T	T	C	T	C	T	C	T	N	T
owbGBS2694	TGCAGACCAAGATACACATACGTAGGCATGTATATATGTATCAATTACAACTATTACCAAATG	A/G	17	3	0.918604651162791	1	18	18	A	G	G	N	A	A	G	A	G	N	G	G	G	G	A	A	G	G	G	N	A	G	G	A	G	A	G	G	G	G	G	G	G	A	G	A	G	A	G	G	G
owbGBS2695	TGCAGACCAAGATACACATACGTAGGCATGTATATATGTATCAATTACAACTATTACCAAATG	T/C	51	3	0.918604651162791	1	18	18	T	C	C	N	T	T	C	T	C	N	C	C	C	C	T	T	C	C	C	N	T	C	C	T	C	T	C	C	C	C	C	C	C	T	C	T	C	T	C	C	C
owbGBS30702	TGCAGGTCGCTGCCAAAACCAACCAGGGAAGACGACGACCGAGACCGTCGGAGGAAAACGATG	C/T	19	3	0.918604651162791	1	18	18	C	T	T	T	C	C	T	C	T	C	T	T	T	T	C	C	T	T	T	T	C	N	T	C	T	C	N	T	T	T	T	N	T	C	N	C	T	C	T	T	T
owbGBS3284	TGCAGACTTACTAAAACAGTTTGATTCGCAAGGACTGCATGTTAAAGGCAAAGATGCAACAAT	C/T	6	3	0.988372093023256	1	18	18	T	C	C	C	T	T	C	T	C	T	C	C	C	C	T	T	C	C	C	C	T	C	C	T	C	T	C	C	C	C	C	C	C	T	C	T	C	T	C	C	C
owbGBS4132	TGCAGAGTACAAAATGTTTCACAACAAGTTATAGCTTCATTAGTTCCTCTTGTGAAAGTTGAA	A/G	11	3	0.965116279069767	1	18	18	A	G	G	G	A	A	G	A	G	A	G	G	G	G	A	A	G	G	G	G	A	G	G	A	G	A	G	G	G	G	G	N	G	A	G	A	G	A	G	G	G
owbGBS4133	TGCAGAGTACAAAATGTTTCACAACAAGTTATAGCTTCATTAGTTCCTCTTGTGAAAGTTGAA	A/T	12	3	0.965116279069767	1	18	18	A	T	T	T	A	A	T	A	T	A	T	T	T	T	A	A	T	T	T	T	A	T	T	A	T	A	T	T	T	T	T	N	T	A	T	A	T	A	T	T	T
owbGBS35782	TGCAGTGCTAGTGCTGGACTTCTTCTTCCTAGTCAGTAAACAGAGCAGGAGGCAGCAGAGCGA	C/T	45	3	0.86046511627907	1	18	19	C	T	T	T	C	N	T	N	T	N	T	T	T	T	C	C	T	T	T	T	C	T	T	C	T	C	T	T	T	T	T	T	T	N	N	N	T	C	T	T	T
owbGBS11264	TGCAGCAGTAAAATCGACGACGCGATTGGCGGGCCCCGACGCGACCACCCGCAAAAAAAAAAA	A/G	19	2	0.744186046511628	1	18	20	N	A	N	A	N	G	A	N	A	N	A	A	A	A	G	G	A	A	A	A	N	A	A	N	N	G	A	A	A	A	A	A	N	G	A	N	A	G	A	A	A
owbGBS37542	TGCAGTTGACTCCGACGTGGTTCGCTGTGTCGACGCCGTCATGACGCCGGAAAAAAAAAAAAA	C/T	30	3	0.523255813953488	1	18	20	N	N	N	T	C	N	T	N	T	C	T	N	T	T	C	N	N	T	T	N	N	T	T	N	T	N	T	N	T	T	N	N	T	N	T	C	N	C	N	N	N
owbGBS37541	TGCAGTTGACTCCGACGTGGTTCGCTGTGTCGACGCCGTCATGACGCCGCCGGAAAAAAAAAA	C/T	30	4	0.476744186046512	1	18	21	C	N	N	N	C	C	N	N	N	C	N	T	T	N	C	C	N	N	N	N	N	T	N	N	N	N	T	N	N	T	T	N	T	N	N	C	N	C	N	N	T
owbGBS29365	TGCAGGGGCTGTTATTGATTGCAATAAAGGCAATGTCACTTTCCATGTCAATGGTTATGAGCA	C/T	48	1	0.418604651162791	1	18	25	T	C	N	C	T	N	C	N	N	T	N	N	N	N	T	T	N	C	N	N	T	N	C	T	C	T	N	N	N	N	N	N	N	N	N	N	N	T	N	N	C
owbGBS8701	TGCAGCAAGTGACTAAGCATTATATCAAGTGGCTAACTTACGGGTACAAGAATAAGAGGAGGG	A/G	27	1	0.406976744186047	1	18	28	N	G	N	N	A	N	N	N	G	N	G	N	N	N	A	A	G	N	G	N	N	G	N	N	G	N	G	N	G	N	N	N	N	N	G	N	N	A	N	G	G
owbGBS11266	TGCAGCAGTAAAATCGACGACGCGATTGGCGGGCCCTGACGCGACCACCCGAGAACGGAAGAG	A/G	19	1	0.558139534883721	1	19	20	G	A	N	A	N	N	A	A	A	N	A	A	A	N	N	G	A	N	A	N	N	A	N	N	A	N	N	N	A	A	N	N	N	N	A	N	A	G	A	N	A
owbGBS25377	TGCAGGAGAGAAAAAGATTTGTGAAGACAAAAGAGATTAGGGACATCATAGTTTTGTGTGTAG	A/G	38	3	0.372093023255814	1	19	21	G	N	G	N	N	N	N	N	A	N	N	A	N	A	N	N	N	A	A	N	G	N	N	N	A	G	N	N	N	N	N	N	A	G	N	N	N	G	N	N	A
owbGBS38492	TGCAGTTTGCTACGTATGAGCTGTATATGTATATTATATACTAATTTTATACATGCAACTGCA	A/G	37	3	0.511627906976744	1	19	21	A	G	A	N	A	A	G	N	N	A	N	N	N	G	N	A	N	G	G	N	N	N	N	N	N	N	N	N	N	G	N	G	N	A	G	N	N	A	N	G	G
owbGBS15623	TGCAGCCGCTTGCCTACTAGTTGCTGTTGCATTGCTTGCTGCGTCGCCGCTTGCTGTCGCTGT	A/G	15	3	0.627906976744186	1	19	22	A	G	N	G	A	A	N	G	G	N	G	G	G	N	A	A	N	G	G	N	N	G	G	A	G	N	G	G	G	N	G	G	N	N	N	A	G	A	G	N	G
owbGBS15624	TGCAGCCGCTTGCCTACTAGTTGCTGTTGCATTGCTTGCTGCGTCGCCGCTTGCTGTCGCTGT	C/T	38	3	0.627906976744186	1	19	22	C	T	N	T	C	C	N	T	T	N	T	T	T	N	C	C	N	T	T	N	N	T	T	C	T	N	T	T	T	N	T	T	N	N	N	C	T	C	T	N	T
owbGBS15625	TGCAGCCGCTTGCCTACTAGTTGCTGTTGCATTGCTTGCTGCGTCGCCGCTTGCTGTCGCTGT	C/T	44	3	0.627906976744186	1	19	22	C	T	N	T	C	C	N	T	T	N	T	T	T	N	C	C	N	T	T	N	N	T	T	C	T	N	T	T	T	N	T	T	N	N	N	C	T	C	T	N	T
owbGBS22366	TGCAGCTGATGGCTCTTATGGCGCCGATACAAATTGGTATGTTGAAAGCGGAGCCACAAACCA	G/T	20	3	0.406976744186047	1	19	22	T	N	T	N	N	N	N	N	G	N	G	N	G	N	T	N	N	G	N	G	T	N	N	N	N	T	N	N	G	N	N	N	N	N	G	T	N	T	G	G	N
owbGBS22367	TGCAGCTGATGGCTCTTATGGCGCCGATACAAATTGGTATGTTGAAAGCGGAGCCACAAACCA	C/T	23	3	0.406976744186047	1	19	22	T	N	T	N	N	N	N	N	C	N	C	N	C	N	T	N	N	C	N	C	T	N	N	N	N	T	N	N	C	N	N	N	N	N	C	T	N	T	C	C	N
owbGBS22368	TGCAGCTGATGGCTCTTATGGCGCCGATACAAATTGGTATGTTGAAAGCGGAGCCACAAACCA	A/C	45	3	0.406976744186047	1	19	22	C	N	C	N	N	N	N	N	A	N	A	N	A	N	C	N	N	A	N	A	C	N	N	N	N	C	N	N	A	N	N	N	N	N	A	C	N	C	A	A	N
owbGBS1070	TGCAGAACATCTTTGCACGCATACTTGATAGTCTCCGAGTCTGTGTTCATCTCAAAATTTGCC	A/G	20	1	0.372093023255814	1	19	25	G	A	G	A	G	G	A	N	N	G	N	A	N	N	G	G	N	N	N	N	N	A	N	N	N	N	N	A	N	A	N	N	N	N	A	N	N	G	A	N	A
owbGBS11263	TGCAGCAGTAAAATCGACGACGCGATTGGCGGGCCCCGACGCGACCACCCGAGATCGGAAGAG	A/G	19	1	0.790697674418605	1	20	20	G	A	G	A	G	G	A	A	A	G	N	A	A	N	N	G	A	N	A	N	G	A	A	G	A	G	N	N	A	A	N	N	A	N	A	N	A	G	A	N	A
owbGBS11265	TGCAGCAGTAAAATCGACGACGCGATTGGCGGGCCCTGACGCGACCACCCCAGATCGGAAGAG	A/G	19	1	0.732558139534884	1	20	20	N	A	G	A	G	N	A	A	A	N	A	A	A	N	N	G	A	N	A	N	G	A	N	N	A	G	N	A	A	A	N	N	N	N	A	N	A	G	A	N	A
owbGBS11267	TGCAGCAGTAAAATCGACGACGCGATTGGCGGGCCCTGACGCGACCACCCGAGATCGGAAGAG	A/G	19	1	0.593023255813954	1	20	20	N	A	G	A	G	G	A	A	A	N	A	A	A	A	N	G	A	N	A	N	N	A	N	N	A	N	N	N	A	A	N	N	N	G	A	N	A	N	A	N	A
owbGBS3634	TGCAGAGATTCGGCAATTCAGGCCTATTACAGTGATTAACGTGTTGGCGCCTATTTTTGCTAA	C/G	50	1	0.848837209302326	1	20	20	C	G	C	G	N	C	G	G	G	N	G	G	G	G	C	C	G	G	G	G	C	G	G	C	G	C	G	N	G	N	G	N	G	N	G	N	G	C	G	G	G
owbGBS37424	TGCAGTTCTCGTCTGTTCATTACTGGTCTCCATAGTACTAGTGGGTTCTCATCTGTTCATTAC	C/G	9	3	0.616279069767442	1	20	20	C	N	C	G	C	C	G	G	N	N	G	N	G	G	C	C	N	G	G	N	C	G	N	N	N	C	G	G	G	N	G	N	N	C	G	C	G	C	G	N	G
owbGBS13621	TGCAGCCAGCAGTCGTCGATCTGCCACGTATGTACCATGCCGTAGTTCACACAATTCTTTCTT	C/T	16	3	0.802325581395349	1	20	21	C	N	C	T	C	C	T	T	T	C	T	N	N	T	C	C	T	T	T	N	C	T	T	C	T	N	N	T	T	T	T	N	T	C	T	C	T	C	T	T	T
owbGBS22477	TGCAGCTGCATAGATCAAATCCGATGAGGACGCACTAGCTTGTTTCACATGCATATCGCCTCT	A/G	11	3	0.790697674418605	1	20	21	G	A	G	A	G	N	A	A	A	G	A	A	A	A	G	N	A	A	A	A	N	A	N	G	A	G	A	A	A	A	A	N	A	N	A	G	A	G	A	A	A
owbGBS22478	TGCAGCTGCATAGATCAAATCCGATGAGGACGCACTAGCTTGTTTCACATGCATATCGCCTCT	C/T	58	3	0.790697674418605	1	20	21	T	C	T	C	T	N	C	C	C	T	C	C	C	C	T	N	C	C	C	C	N	C	N	T	C	T	C	C	C	C	C	N	C	N	C	T	C	T	C	C	C
owbGBS31481	TGCAGGTGTTGGGAGGGGCTAAATTTCGTGTTTTGACCCTTTTGCTGAAGTAAATCCAGATCT	C/T	61	3	0.86046511627907	1	20	21	T	C	T	C	T	T	C	C	C	T	C	C	C	C	T	T	C	C	C	C	T	C	C	T	C	T	C	N	C	C	C	N	C	T	C	T	C	T	C	C	C
owbGBS36703	TGCAGTTAATTAGGTGCTTCGGTGGGTCCATGTTCCAGGAATATTTGGGGATTAATCCTCACT	C/G	16	3	0.930232558139535	1	20	21	C	G	C	G	C	C	G	G	G	C	G	G	G	G	C	N	G	G	G	G	C	G	G	C	G	N	G	G	G	G	G	G	G	C	G	C	G	C	G	G	G
owbGBS36704	TGCAGTTAATTAGGTGCTTCGGTGGGTCCATGTTCCAGGAATATTTGGGGATTAATCCTCACT	A/T	42	3	0.930232558139535	1	20	21	A	T	A	T	A	A	T	T	T	A	T	T	T	T	A	N	T	T	T	T	A	T	T	A	T	N	T	T	T	T	T	T	T	A	T	A	T	A	T	T	T
owbGBS28347	TGCAGGGAAAACCCTAGAGGGGGGCTGGCTTGTGCGCCCCCTGCAAAAAAAAAAAAAAAAAAA	C/G	34	3	0.697674418604651	1	20	22	C	N	C	N	N	N	N	G	G	C	G	N	N	N	C	C	G	G	G	N	C	G	N	C	G	C	G	G	G	G	G	G	G	C	G	N	G	C	N	G	G
owbGBS10663	TGCAGCAGCCATCTTTTCTTCATCTTGCGAGGAATCTTCATCTTCATCATAGCGGTACCAACA	A/G	48	3	0.918604651162791	1	21	21	A	G	A	G	A	A	G	G	G	A	G	N	G	G	A	A	G	N	G	G	A	G	G	A	G	A	G	N	G	G	G	G	G	N	G	A	G	N	G	G	N
owbGBS10749	TGCAGCAGCGCCACCCTAGACGATGATGTTGACATGCTGCTTGCAGGGTTGCGCGATGGAGCC	A/G	44	3	0.988372093023256	1	21	21	G	A	G	A	G	G	A	A	A	G	A	A	A	A	G	G	A	A	A	A	G	A	A	G	A	G	A	A	A	A	A	A	A	G	A	G	A	G	A	A	A
owbGBS13647	TGCAGCCAGCCTCGATACCCTTGCTGCCGCAACAGCTACTGCTACAGCTGCTCCCTCACGCTC	A/G	31	2	0.988372093023256	1	21	21	A	G	A	G	A	A	G	G	G	A	G	G	G	G	A	A	G	G	G	G	A	G	G	A	G	A	G	G	G	G	G	G	G	A	G	A	G	A	G	G	G
owbGBS13648	TGCAGCCAGCCTCGATACCCTTGCTGCCGCAACAGCTACTGCTACAGCTGCTCGCCCACGCTC	A/G	31	1	0.569767441860465	1	21	21	A	N	A	N	A	A	N	N	N	A	N	N	N	N	A	A	N	N	N	N	A	G	N	A	N	A	G	G	N	G	G	N	G	A	N	A	N	A	N	N	G
owbGBS13649	TGCAGCCAGCCTCGATACCCTTGCTGCCGCAACAGCTACTGCTACAGCTGCTCGCTCACCCTC	A/G	31	1	0.546511627906977	1	21	21	A	N	A	G	A	A	N	N	N	A	N	N	N	G	A	A	N	G	G	N	A	N	N	A	N	A	N	N	G	N	N	N	N	A	N	A	N	A	N	N	N
owbGBS27217	TGCAGGCCCATTGACACAAATAATCAAGCAAAACAACAAAAGGCGCCGAGAAGGGGACTCGAA	A/G	51	1	0.872093023255814	1	21	21	A	G	A	G	A	A	G	G	G	N	N	G	G	N	A	A	G	G	G	G	A	G	G	A	G	A	G	G	G	G	G	G	G	N	G	N	G	A	G	G	G
owbGBS34320	TGCAGTCCCTTGGCTTTGAGAGGCGCAAACTCAACCATGCTCTGTACAAGAGGGGAGACGAGG	C/G	25	3	0.988372093023256	1	21	21	G	C	G	C	G	G	C	C	C	G	C	C	C	C	G	G	C	C	C	C	G	C	C	G	C	G	C	C	C	C	C	C	C	G	C	G	C	G	C	C	C
owbGBS36743	TGCAGTTACATGCTACAGGACGATTTAACACACACACTCATTATTAATCTGTTCCAGCAAACA	C/T	20	3	1	1	21	21	T	C	N	C	T	T	C	C	C	N	C	C	C	C	T	T	C	C	C	C	T	C	C	T	C	T	C	C	C	C	C	C	C	T	C	T	C	N	C	C	N
owbGBS608	TGCAGAAAGGCCTTTGTTGCAGAAAAATAAATAAGAATACGTGTGTTGCAGAAAAAATAAATT	A/G	20	3	1	1	21	21	G	A	G	A	G	G	A	A	A	G	A	A	A	N	G	G	A	A	A	A	G	A	A	G	A	G	A	A	A	A	A	A	A	N	A	G	A	G	A	A	A
owbGBS37540	TGCAGTTGACTCCGACGTGGTTCGCTGTGTCGACGCCGGAAAAAAAAAAAAAAAAAAAAAAAA	C/T	30	3	0.604651162790698	1	21	22	C	T	C	N	C	N	T	N	T	C	T	N	N	N	C	C	N	T	T	N	C	T	N	C	T	C	N	T	N	T	N	N	T	C	N	N	N	C	N	T	T
owbGBS8527	TGCAGCAAGGACCGCCTTCACGAGGAGTCAACCAAGGGAATCCTCCTTGAATTTTTTAAGCCG	C/T	31	3	0.988372093023256	1	21	22	C	T	C	T	C	C	T	T	T	C	T	T	T	T	C	C	T	T	T	T	C	T	T	C	T	C	T	T	T	T	T	T	T	C	T	C	T	C	T	T	T
owbGBS8528	TGCAGCAAGGACCGCCTTCACGAGGAGTCAACCAAGGGAATCCTCCTTGAATTTTTTAAGCCG	T/A	63	2	0.988372093023256	1	21	22	T	A	T	A	T	T	A	A	A	T	A	A	A	A	T	T	A	A	A	A	T	A	A	T	A	T	A	A	A	A	A	A	A	T	A	T	A	T	A	A	A
owbGBS37741	TGCAGTTGCGAAGCCTTGGCCGAGTTTCAACCCAGCACCGAGGGCGTCCGAGATCGGAAGAGC	C/T	8	3	0.418604651162791	1	21	25	C	T	C	T	C	C	T	N	N	C	N	N	N	T	N	N	N	N	N	T	C	N	N	C	N	C	T	N	N	T	N	N	N	C	N	N	N	C	N	N	N
owbGBS37742	TGCAGTTGCGAAGCCTTGGCCGAGTTTCAACCCAGCACCGAGGGCGTCCGAGATCGGAAGAGC	C/G	20	3	0.418604651162791	1	21	25	C	G	C	G	C	C	G	N	N	C	N	N	N	G	N	N	N	N	N	G	C	N	N	C	N	C	G	N	N	G	N	N	N	C	N	N	N	C	N	N	N
owbGBS37743	TGCAGTTGCGAAGCCTTGGCCGAGTTTCAACCCAGCACCGAGGGCGTCCGAGATCGGAAGAGC	A/G	22	3	0.418604651162791	1	21	25	A	G	A	G	A	A	G	N	N	A	N	N	N	G	N	N	N	N	N	G	A	N	N	A	N	A	G	N	N	G	N	N	N	A	N	N	N	A	N	N	N
owbGBS20010	TGCAGCTAACGCCTGTTCCTTTGAAATGATCTGGTTACATGGAAGAACTGTACGTGGAACAAC	C/T	9	3	0.418604651162791	1	22	22	N	T	N	T	C	C	N	N	T	N	N	T	N	N	N	C	N	T	T	N	N	T	N	N	N	C	N	T	T	T	T	N	N	N	N	N	N	N	N	N	N
owbGBS22428	TGCAGCTGCACACTTTTCACATGAAAATGGGGATGTCACACTTGAGATGCTGGGCAAGGACGA	A/C	32	3	0.988372093023256	1	22	22	C	A	C	A	C	C	A	A	A	N	A	A	A	A	C	C	A	A	A	A	C	A	A	C	A	C	A	A	A	A	A	A	A	C	A	C	A	C	A	A	A
owbGBS27945	TGCAGGCTAACTAACGTATGTTTTGCCCATGCATGGATGCCACACATCGATGAAGCTGGGCAG	G/C	35	2	0.5	1	22	24	G	N	G	C	G	G	N	N	C	G	N	N	N	N	G	G	C	N	N	N	G	N	N	G	N	G	N	N	N	C	N	N	N	G	N	N	N	G	N	N	C
owbGBS16	TGCAGAAAAAACACAGACGGCAAAGCACGTCTTTGCCGTCTGTTCAAAAAATAAATGACGGCA	C/T	27	3	0.418604651162791	1	22	25	T	C	T	N	T	T	N	C	N	T	C	C	N	C	T	T	N	N	C	N	N	N	C	N	N	N	C	N	N	C	N	N	C	N	C	N	N	T	N	N	N
owbGBS17	TGCAGAAAAAACACAGACGGCAAAGCACGTCTTTGCCGTCTGTTCAAAAAATAAATGACGGCA	T/C	38	3	0.418604651162791	1	22	25	C	T	C	N	C	C	N	T	N	C	T	T	N	T	C	C	N	N	T	N	N	N	T	N	N	N	T	N	N	T	N	N	T	N	T	N	N	C	N	N	N
owbGBS13548	TGCAGCCAGAATCAAGAAGAAAGCGTCACTATTCCTGACTCAATTTAACTGCAACCAGAATCA	C/T	55	3	0.930232558139535	1	23	23	C	T	C	T	C	N	N	T	T	C	T	T	T	N	C	C	T	T	T	T	C	T	T	C	T	C	T	T	T	T	T	N	T	N	T	C	T	C	T	T	T
owbGBS29854	TGCAGGGTTGTTTTAGAGATATCATATTCATCCTACACCTCCCACGGATTGATAAACCTTAGG	A/G	36	1	0.488372093023256	1	23	23	A	N	A	N	A	A	G	N	G	N	N	N	N	N	A	A	N	N	N	N	A	N	N	A	N	A	N	N	N	G	G	N	G	A	N	A	N	A	N	N	G
owbGBS30063	TGCAGGTACTAGGACGTATCATCCTGGTGCTGTGTAATCTGATGGCAACATTCATGATCATTA	G/T	12	4	0.604651162790698	1	23	23	N	N	T	N	T	T	N	N	G	T	N	G	G	G	T	T	G	N	G	G	N	G	N	T	N	T	N	G	G	G	G	N	N	T	G	T	G	T	G	N	G
owbGBS30064	TGCAGGTACTAGGACGTATCATCCTGGTGCTGTGTAATCTGATGGCAACATTCATGATCATTA	A/G	17	4	0.604651162790698	1	23	23	N	N	G	N	G	G	N	N	A	G	N	A	A	A	G	G	A	N	A	A	N	A	N	G	N	G	N	A	A	A	A	N	N	G	A	G	A	G	A	N	A
owbGBS30065	TGCAGGTACTAGGACGTATCATCCTGGTGCTGTGTAATCTGATGGCAACATTCATGATCATTA	C/G	22	4	0.604651162790698	1	23	23	N	N	G	N	G	G	N	N	C	G	N	C	C	C	G	G	C	N	C	C	N	C	N	G	N	G	N	C	C	C	C	N	N	G	C	G	C	G	C	N	C
owbGBS30066	TGCAGGTACTAGGACGTATCATCCTGGTGCTGTGTAATCTGATGGCAACATTCATGATCATTA	T/A	24	4	0.604651162790698	1	23	23	N	N	A	N	A	A	N	N	T	A	N	T	T	T	A	A	T	N	T	T	N	T	N	A	N	A	N	T	T	T	T	N	N	A	T	A	T	A	T	N	T
owbGBS33250	TGCAGTATACTGTACTACGTCCTGGCCTTGATTCATAGCTAAAAGTGTCCCCCTTTTATGTGT	A/G	13	3	1	1	23	23	G	A	G	A	G	G	A	A	A	G	A	A	A	A	G	G	A	A	A	A	G	A	A	G	A	G	A	A	A	A	A	A	A	N	A	G	A	G	A	N	A
owbGBS15164	TGCAGCCGATTGGGTCCCCCACCGTCGCATCTTCGCATCGGAAGGCCCTCCGCGTCGACGCCT	A/G	20	3	0.825581395348837	1	23	25	A	G	A	G	A	A	G	G	G	N	G	G	G	G	A	A	G	N	G	G	A	G	G	A	G	A	G	G	G	G	N	G	G	N	G	N	G	A	N	N	G
owbGBS15165	TGCAGCCGATTGGGTCCCCCACCGTCGCATCTTCGCATCGGAAGGCCCTCCGCGTCGACGCCT	T/G	32	3	0.825581395348837	1	23	25	T	G	T	G	T	T	G	G	G	N	G	G	G	G	T	T	G	N	G	G	T	G	G	T	G	T	G	G	G	G	N	G	G	N	G	N	G	T	N	N	G
owbGBS4515	TGCAGATACATGATTTCTTCAAACATTGGTGAAGTTGCCTGTATCTTCCTTACCTCTGCTTTG	C/T	8	3	0.546511627906977	1	23	25	N	T	C	T	C	C	N	T	T	N	N	N	N	N	C	C	T	N	N	N	C	T	T	C	T	C	N	N	T	N	T	N	T	N	T	N	N	C	N	T	N
owbGBS10997	TGCAGCAGGAGGAAGGAGGCAGCTATGATCATTTTCTCCGCCCGCGGTGACCCCCCTAGCAGC	C/T	5	3	0.627906976744186	1	24	24	T	N	T	N	T	T	C	C	C	N	C	N	C	N	T	T	C	N	C	N	T	C	C	T	C	N	C	N	N	C	C	N	N	T	C	N	C	T	N	N	N
owbGBS10998	TGCAGCAGGAGGAAGGAGGCAGCTATGATCATTTTCTCCGCCCGCGGTGACCCCCCTAGCAGC	A/G	20	3	0.627906976744186	1	24	24	G	N	G	N	G	G	A	A	A	N	A	N	A	N	G	G	A	N	A	N	G	A	A	G	A	N	A	N	N	A	A	N	N	G	A	N	A	G	N	N	N
owbGBS15968	TGCAGCCTCAAGAGGCTCCGCCACCAGAACATCGTTCGGGTACTTGGCTATAGCCACGAAACT	A/G	41	3	1	1	24	24	A	G	A	G	A	A	G	G	G	A	G	G	G	G	A	A	G	G	G	G	A	G	G	A	G	A	G	G	G	G	G	G	G	A	G	A	G	A	G	G	G
owbGBS1735	TGCAGAAGTACGACCCAGACAACAAAGATTTTAACTTATTAATAAAAACACATGAGCCAACAG	C/G	19	3	0.697674418604651	1	24	24	N	G	C	G	N	C	G	G	G	N	G	N	N	G	C	C	G	G	G	N	C	G	G	C	N	C	G	G	G	G	G	N	G	N	G	C	G	C	G	G	G
owbGBS1764	TGCAGAAGTCGCAAGAACAAAGCTAAACAAAACCATTTAGGATGCTGACAAACAATTAAACCG	A/T	41	1	0.77906976744186	1	24	24	N	T	A	T	A	A	T	T	N	A	T	T	T	N	A	N	T	N	T	T	A	T	T	N	T	A	T	T	T	T	T	N	T	A	T	N	T	A	T	T	T
owbGBS2197	TGCAGAATTATTCTGCAACTAAGATCTTGTTGCAGAAATTTATATCATTTTCATAATCGATGT	A/G	41	3	0.895348837209302	1	24	24	G	A	N	A	N	G	A	A	N	G	A	A	A	A	G	N	A	A	A	N	G	A	A	N	A	G	A	N	A	A	A	A	A	N	A	N	A	G	A	A	A
owbGBS2198	TGCAGAATTATTCTGCAACTAAGATCTTGTTGCAGAAATTTATATGCTTTCCATAATCGATGT	A/G	41	2	0.883720930232558	1	24	24	G	A	N	A	N	G	A	A	N	G	A	A	A	N	G	G	A	A	A	N	G	A	A	G	A	G	A	N	A	A	A	A	A	N	A	N	A	G	A	A	A
owbGBS2199	TGCAGAATTATTCTGCAACTAAGATCTTGTTGCAGAAATTTATATGCTTTCCATAATCGATGT	G/C	45	2	0.883720930232558	1	24	24	C	G	N	G	N	C	G	G	N	C	G	G	G	N	C	C	G	G	G	N	C	G	G	C	G	C	G	N	G	G	G	G	G	N	G	N	G	C	G	G	G
owbGBS22886	TGCAGCTGGCTATGCAATGGAAGATGGCAGCCGCCCAGGCCCAACAACCAACACTCGGCAACC	G/A	32	3	0.965116279069767	1	24	24	G	A	N	A	G	G	A	A	A	G	A	A	A	A	G	G	A	A	A	A	G	A	A	G	A	G	A	A	A	A	A	A	A	N	A	G	A	G	A	A	A
owbGBS22887	TGCAGCTGGCTATGCAATGGAAGATGGCAGCCGCCCAGGCCCAACAACCAACACTCGGCAACC	C/T	33	3	0.965116279069767	1	24	24	C	T	N	T	C	C	T	T	T	C	T	T	T	T	C	C	T	T	T	T	C	T	T	C	T	C	T	T	T	T	T	T	T	N	T	C	T	C	T	T	T
owbGBS24169	TGCAGGAAAAGACAGTAGGTCAGTCATCTGGATCTGACCCACCCACCACCACCAGTCGCCATG	A/C	53	3	0.906976744186046	1	24	24	C	A	N	A	C	C	N	A	A	C	A	A	A	A	C	C	A	A	A	A	N	A	A	C	A	C	N	A	A	A	A	A	A	C	A	N	A	C	A	A	A
owbGBS27096	TGCAGGCCAGCCATAAATTTTGCCATCACGTGGATCATACGACGTGCCGTCCACCTTGAAGCT	A/G	12	3	1	1	24	24	N	A	G	N	G	G	A	A	A	G	A	A	A	A	G	G	A	A	A	A	G	A	A	G	N	G	N	A	A	A	A	A	A	N	A	G	A	G	A	A	A
owbGBS28133	TGCAGGCTGCATCTGCGGGCGCCGCGCCGTCATGTCCCGCAACCAGCCAGACCGCAAAAAAAA	G/T	18	2	0.930232558139535	1	24	24	G	T	G	T	G	G	T	T	T	G	T	T	T	T	G	G	N	T	T	T	G	T	T	G	T	G	T	T	T	T	T	T	N	G	T	G	T	G	T	T	T
owbGBS28736	TGCAGGGATGACACTTTGTCGGAAATACTGTCGATGGATGTGCATCCAACGAAGCCTTGGTGA	A/G	62	3	0.94186046511628	1	24	24	G	A	G	A	G	G	A	A	A	G	A	A	A	A	G	G	A	A	N	A	G	A	A	G	A	G	A	N	A	A	A	A	N	G	A	G	A	G	A	A	A
owbGBS29765	TGCAGGGTGGTGTTGTCTATTGAAATTATGCTTCGACCAGTTTTTATTCGTGTAGTCTGTAAA	A/T	24	3	0.406976744186047	1	24	24	N	T	A	N	A	N	N	N	T	N	N	T	N	T	N	N	T	N	T	N	A	T	T	A	N	N	T	N	T	N	T	N	N	A	T	N	N	A	N	N	T
owbGBS29766	TGCAGGGTGGTGTTGTCTATTGAAATTATGCTTCGACCAGTTTTTATTCGTGTAGTCTGTAAA	C/T	36	3	0.406976744186047	1	24	24	N	T	C	N	C	N	N	N	T	N	N	T	N	T	N	N	T	N	T	N	C	T	T	C	N	N	T	N	T	N	T	N	N	C	T	N	N	C	N	N	T
owbGBS3555	TGCAGAGAGATGACACCCTCGGTTTCCCTCTAACTTCAGAGATCATCGACTGTGTTATCCGTG	A/G	7	3	0.94186046511628	1	24	24	G	A	G	A	G	G	A	A	A	G	A	A	A	A	G	G	A	A	A	A	G	A	A	G	A	G	A	A	A	A	A	N	A	N	A	G	A	G	A	A	A
owbGBS3556	TGCAGAGAGATGACACCCTCGGTTTCCCTCTAACTTCAGAGATCATCGACTGTGTTATCCGTG	G/A	20	3	0.94186046511628	1	24	24	A	G	A	G	A	A	G	G	G	A	G	G	G	G	A	A	G	G	G	G	A	G	G	A	G	A	G	G	G	G	G	N	G	N	G	A	G	A	G	G	G
owbGBS3557	TGCAGAGAGATGACACCCTCGGTTTCCCTCTAACTTCAGAGATCATCGACTGTGTTATCCGTG	G/A	21	3	0.94186046511628	1	24	24	A	G	A	G	A	A	G	G	G	A	G	G	G	G	A	A	G	G	G	G	A	G	G	A	G	A	G	G	G	G	G	N	G	N	G	A	G	A	G	G	G
owbGBS36897	TGCAGTTATTCATAAGATTTTCTATGACATTATTCGGCTGATTAATACGGGATACGGGGGCAG	A/T	23	2	1	1	24	24	A	T	A	T	A	A	T	T	T	N	T	T	T	T	A	A	T	T	T	T	A	T	T	A	T	A	T	T	T	T	T	T	T	A	T	A	T	A	T	N	T
owbGBS37744	TGCAGTTGCGAAGCCTTGGCCGAGTTTCAACCCAGCACCGAGGGCGTCCGCAAAAAAAAAAAA	C/T	8	4	0.930232558139535	1	24	24	C	T	C	T	C	C	T	T	T	C	T	T	T	T	C	C	T	T	T	T	C	T	T	C	T	C	T	T	N	T	T	T	T	C	T	C	N	C	T	T	T
owbGBS37745	TGCAGTTGCGAAGCCTTGGCCGAGTTTCAACCCAGCACCGAGGGCGTCCGCAAAAAAAAAAAA	C/G	20	4	0.930232558139535	1	24	24	C	G	C	G	C	C	G	G	G	C	G	G	G	G	C	C	G	G	G	G	C	G	G	C	G	C	G	G	N	G	G	G	G	C	G	C	N	C	G	G	G
owbGBS37746	TGCAGTTGCGAAGCCTTGGCCGAGTTTCAACCCAGCACCGAGGGCGTCCGCAAAAAAAAAAAA	A/G	22	4	0.930232558139535	1	24	24	A	G	A	G	A	A	G	G	G	A	G	G	G	G	A	A	G	G	G	G	A	G	G	A	G	A	G	G	N	G	G	G	G	A	G	A	N	A	G	G	G
owbGBS6268	TGCAGATTATTTTTGGGTGTATATATGCATTCGCTTCATACATGATCTACGGTACTACGAGTT	C/T	33	3	0.976744186046512	1	24	24	T	C	T	C	T	T	C	C	C	T	C	C	C	C	T	T	C	C	C	C	N	C	C	T	C	T	C	C	C	C	C	C	C	T	C	T	C	T	C	N	C
owbGBS6269	TGCAGATTATTTTTGGGTGTATATATGCATTCGCTTCATACATGATCTACGGTACTACGAGTT	A/G	44	3	0.976744186046512	1	24	24	G	A	G	A	G	G	A	A	A	G	A	A	A	A	G	G	A	A	A	A	N	A	A	G	A	G	A	A	A	A	A	A	A	G	A	G	A	G	A	N	A
owbGBS743	TGCAGAAATGATTTAGTATTTAACAAATGCAACTCCATCAATTTTTTGCAGGTTATATTCAGG	A/G	5	2	1	1	24	24	G	A	G	A	G	G	A	N	A	G	A	A	A	A	G	G	A	A	A	A	G	A	A	G	A	G	A	N	A	A	A	A	A	G	A	N	A	G	A	A	A
owbGBS1377	TGCAGAAGAAAGATCAGTTGGGCACAATGAGAACGATTCCATGAATTTCACCAGCGAAACAAG	A/C	35	3	0.453488372093023	1	24	25	C	A	C	N	C	N	N	A	N	N	N	N	A	N	C	C	A	A	A	N	N	A	N	N	A	N	A	A	N	N	A	N	N	N	A	N	A	C	A	N	N
owbGBS16090	TGCAGCCTCAGGAGCACGTCCAGCAAGTCTTCGTTGTCTCGAGCAGCGGAAGACGAACCATTC	A/C	55	3	0.988372093023256	1	24	25	C	A	C	A	C	C	A	A	A	C	A	A	A	A	C	C	A	A	A	A	C	A	A	C	A	C	A	A	A	A	A	A	A	N	A	C	A	C	A	A	A
owbGBS17488	TGCAGCGATTCCACGGTGATTCAGCAGGCATCTGAAGTAGTGTAGCCGAGCCAGGACGGTTGT	A/G	12	3	0.767441860465116	1	24	25	A	N	N	G	A	A	G	N	G	A	G	N	G	G	A	A	G	G	G	G	A	G	N	N	G	A	G	N	G	G	G	G	G	N	G	A	G	A	G	G	G
owbGBS27950	TGCAGGCTAATCTAGAAAAGATGAAGGCCGATTAGAAAAAAATGAGAAGCAAGCCAAGTCCGA	A/G	8	3	0.651162790697674	1	24	25	N	N	G	N	G	N	A	A	A	G	A	A	A	A	G	N	A	N	A	N	N	N	N	N	A	N	A	A	A	N	N	N	N	G	A	N	N	G	A	A	A
owbGBS27951	TGCAGGCTAATCTAGAAAAGATGAAGGCCGATTAGAAAAAAATGAGAAGCAAGCCAAGTCCGA	C/T	60	3	0.651162790697674	1	24	25	N	N	T	N	T	N	C	C	C	T	C	C	C	C	T	N	C	N	C	N	N	N	N	N	C	N	C	C	C	N	N	N	N	T	C	N	N	T	C	C	C
owbGBS32395	TGCAGTAAGACCTTTGTTGCACAATGTTTCTGATAAATTTCTGATATTTGTAAAGTTTTTGTA	G/T	25	4	0.453488372093023	1	24	25	N	N	N	G	N	T	G	G	N	N	G	N	N	N	T	T	N	N	G	G	T	N	G	N	G	T	N	N	G	G	N	N	G	T	G	N	G	T	N	N	G
owbGBS32396	TGCAGTAAGACCTTTGTTGCACAATGTTTCTGATAAATTTCTGATATTTGTAAAGTTTTTGTA	C/T	29	4	0.453488372093023	1	24	25	N	N	N	C	N	T	C	C	N	N	C	N	N	N	T	T	N	N	C	C	T	N	C	N	C	T	N	N	C	C	N	N	C	T	C	N	C	T	N	N	C
owbGBS32397	TGCAGTAAGACCTTTGTTGCACAATGTTTCTGATAAATTTCTGATATTTGTAAAGTTTTTGTA	T/A	33	4	0.453488372093023	1	24	25	N	N	N	T	N	A	T	T	N	N	T	N	N	N	A	A	N	N	T	T	A	N	T	N	T	A	N	N	T	T	N	N	T	A	T	N	T	A	N	N	T
owbGBS32398	TGCAGTAAGACCTTTGTTGCACAATGTTTCTGATAAATTTCTGATATTTGTAAAGTTTTTGTA	T/A	37	4	0.453488372093023	1	24	25	N	N	N	T	N	A	T	T	N	N	T	N	N	N	A	A	N	N	T	T	A	N	T	N	T	A	N	N	T	T	N	N	T	A	T	N	T	A	N	N	T
owbGBS32613	TGCAGTACCAAACTAATTAAGCTGGCAGCAAAATGGCCGCCGTCCACAAGAGCATTGCAACGT	C/T	40	3	1	1	24	25	T	C	N	C	T	T	C	C	C	T	C	C	C	C	T	N	C	C	C	C	T	C	C	T	C	T	C	C	C	C	C	C	C	T	C	T	C	T	C	C	C
owbGBS34295	TGCAGTCCCTAAAGAACCAAAGTTGTCGACTATCTCAAGATCTGCAAGAAAAGAATTGATGAA	A/G	15	3	0.465116279069767	1	24	25	A	N	A	G	N	A	N	G	N	N	G	N	N	G	N	A	G	N	G	N	N	G	G	N	N	N	G	G	G	G	N	N	G	N	G	N	G	A	N	N	G
owbGBS35209	TGCAGTGAAGCTGCCGCGATCCAACGACCACCAACACGCTAATCCATAAGCTGAACACGTTAA	G/A	25	3	0.988372093023256	1	24	25	A	G	A	G	A	A	G	G	G	A	G	G	N	G	A	A	G	G	G	G	A	G	G	A	G	A	G	G	G	G	G	G	N	A	G	A	G	A	G	G	G
owbGBS35210	TGCAGTGAAGCTGCCGTGATCCAACAACCACCAACACGCTAATCCATAAGCTGAACACGTTAA	A/G	25	1	0.988372093023256	1	24	25	A	G	A	G	A	A	G	G	G	A	G	G	N	G	A	A	G	G	G	G	A	G	G	A	G	A	G	G	G	G	G	G	N	A	G	A	G	A	G	G	G
owbGBS4509	TGCAGATACATATTGATTAATTAGGCAATCAACCCCTGGATTACGTAGTATACCCAAATAACT	C/T	8	3	1	1	24	25	T	C	T	C	N	T	N	C	C	N	C	C	C	C	T	T	C	C	C	C	T	C	C	T	C	T	C	C	C	C	C	C	C	T	C	T	C	T	C	C	C
owbGBS5308	TGCAGATCGCAAGGGACACTGCTGACCACAACGCCGAGGTCATCCACAACCTAGCCAAGGACG	A/G	24	2	1	1	24	25	A	G	A	G	A	A	G	G	G	A	G	G	G	G	A	A	G	G	G	G	A	G	G	A	G	A	G	G	G	G	G	G	G	A	G	A	G	A	G	G	G
owbGBS7850	TGCAGCAAATGGAATTTTATCTCCAACTCGGAGTGAGCATCCTGTTGTTCGGCCAGGATTTTC	A/G	18	2	0.465116279069767	1	24	25	N	N	N	N	N	N	A	N	A	N	A	N	A	A	N	G	N	A	A	N	N	A	N	G	A	N	A	N	A	A	A	N	A	N	A	N	A	N	A	N	A
owbGBS7851	TGCAGCAAATGGAATTTTATCTCCAACTCGGAGTGAGCATCCTGTTGTTCGGCCAGGATTTTC	A/T	57	2	0.465116279069767	1	24	25	N	N	N	N	N	N	A	N	A	N	A	N	A	A	N	T	N	A	A	N	N	A	N	T	A	N	A	N	A	A	A	N	A	N	A	N	A	N	A	N	A
owbGBS33846	TGCAGTCAGCTTTGTGAATAGATTCGTTTAGTCTATGCGTGAAACACATGCTTGCCACCCACG	C/T	58	3	0.395348837209302	1	24	26	N	C	N	C	N	T	N	N	C	N	N	C	C	N	N	T	N	N	N	N	N	C	N	T	C	T	N	N	C	C	N	N	N	T	N	N	N	N	N	C	N
owbGBS5351	TGCAGATCGGCTTGTGTCCTCTCTGGGGGCTGATTTTGCTGTTAAGGATCTTGAGAGACTACA	C/G	22	3	0.476744186046512	1	24	26	N	N	N	C	N	N	C	C	N	N	C	C	N	N	G	N	N	C	N	N	N	C	N	N	C	N	C	N	N	N	C	C	C	N	C	N	N	G	C	N	C
owbGBS16682	TGCAGCCTTTGGGCGCCTCATCAGTGAAGACGACTCAGTGGAACCCATAAGCTTCGAGTCAAC	A/C	48	1	0.813953488372093	1	25	26	A	C	A	C	A	A	C	C	C	A	C	C	C	N	A	A	C	C	C	N	A	C	C	A	C	A	C	N	N	C	C	C	N	A	C	A	C	A	C	N	C
owbGBS16708	TGCAGCGAAACATCATCGGCGTCTTCCGATTGCTGCGATGGAACTCGTCGCGATGGTTGCGTG	C/T	5	3	0.837209302325581	1	25	26	C	T	C	T	C	C	T	N	T	C	T	T	N	N	C	C	T	N	T	T	C	T	T	C	T	C	T	T	T	T	T	N	T	C	T	C	T	C	T	N	T
owbGBS9599	TGCAGCACGCAACCATCGCGACGAGTTCCATCGCAGCAATCGGAAGACGCCGATGATGTTTCA	A/G	62	3	0.86046511627907	1	25	26	G	A	G	A	G	G	A	N	A	N	A	A	A	A	N	G	A	A	A	A	G	A	N	G	A	G	A	A	A	A	A	A	A	N	A	G	A	G	A	A	N
owbGBS2971	TGCAGACGATTTCATTCATGCCATGGAGGTTGATAATGCATTTGTTACAGGTGTATTGGGATC	A/G	13	3	0.569767441860465	1	25	28	A	N	A	N	A	A	N	N	N	A	G	N	N	N	A	A	G	G	N	N	A	G	N	A	G	A	N	N	N	N	N	N	N	A	G	A	N	A	N	G	G
owbGBS12155	TGCAGCATGGTCCCTATGTTCCGTGTCAAAAATGCTTTTATATTATGAGACGGAGGAAGTATT	A/G	47	3	0.848837209302326	1	26	26	A	G	A	G	A	A	G	G	G	A	G	G	G	G	A	A	G	G	G	G	A	G	G	A	N	A	G	N	G	G	G	N	G	A	G	A	G	A	N	N	G
owbGBS12273	TGCAGCATTCTCCCTATGTTCCGTGTCAAAAATGCTTTTATATTATGAGACGGAGGAAGTATT	A/G	47	1	0.848837209302326	1	26	26	A	G	A	G	A	A	G	G	G	A	G	G	G	G	A	A	G	G	G	G	A	G	G	A	N	A	G	N	G	G	G	N	G	A	G	A	G	A	N	N	G
owbGBS32420	TGCAGTAAGCTCAAAAATGTATTAGCATCACATTAACTAGTCATAGAGGGAGCATTTTCCCAG	A/G	26	3	0.906976744186046	1	26	26	N	G	A	G	A	A	G	G	G	A	G	G	G	G	A	A	G	G	G	G	N	G	G	A	G	N	G	G	G	G	G	N	G	N	G	N	G	A	G	G	N
owbGBS37107	TGCAGTTCCACGGCTACCACGGCGTGAAGCAGGAGGAGAAGAAGCTGGGCCAGAAGGTCGTGG	A/T	15	3	1	1	26	26	A	T	A	T	A	A	T	T	N	A	T	T	T	T	A	A	T	T	T	T	A	T	T	A	T	A	T	T	T	T	T	T	T	A	T	A	T	A	T	T	T
owbGBS37443	TGCAGTTCTGCCACTACATTCAAGTAACTGAATTTCGGCCATAAAAATCAAATTTTGGCCGAA	A/G	40	3	1	1	26	26	A	G	A	G	A	A	G	G	G	A	G	G	G	G	A	A	G	G	G	G	A	G	G	A	G	A	G	G	G	G	G	G	G	A	G	A	G	A	G	G	G
owbGBS6497	TGCAGATTGCTACGTAAATTCTACATACTTTCGTAATGTTTCAGAATTTTCGAAGTACCAGAA	C/T	31	3	0.372093023255814	1	26	28	N	N	N	T	C	C	N	T	N	N	T	N	N	T	C	C	N	N	T	N	N	N	N	C	N	C	T	N	T	N	T	T	T	N	T	N	N	N	N	N	T
owbGBS6498	TGCAGATTGCTACGTAAATTCTACATACTTTCGTAATGTTTCAGAATTTTCGAAGTACCAGAA	C/G	50	3	0.372093023255814	1	26	28	N	N	N	G	C	C	N	G	N	N	G	N	N	G	C	C	N	N	G	N	N	N	N	C	N	C	G	N	G	N	G	G	G	N	G	N	N	N	N	N	G
owbGBS23712	TGCAGCTTGCAGAGCAGAAAGTGTTTGACCTTGTTAACTATTTTTTTCTGTTCTGTGTTTGGT	G/A	32	3	0.5	1	26	29	A	N	N	N	A	A	G	G	N	A	N	N	G	G	N	N	N	N	G	N	A	G	N	A	G	N	N	G	N	G	N	N	G	N	N	A	G	A	N	N	G
owbGBS23713	TGCAGCTTGCAGAGCAGAAAGTGTTTGACCTTGTTAACTATTTTTTTCTGTTCTGTGTTTGGT	G/A	54	3	0.5	1	26	29	A	N	N	N	A	A	G	G	N	A	N	N	G	G	N	N	N	N	G	N	A	G	N	A	G	N	N	G	N	G	N	N	G	N	N	A	G	A	N	N	G
owbGBS2092	TGCAGAATGCATAATAATCCTTACAGGTCACAAGCAATTTAATAATAAATGACAACTTTAGAG	A/T	13	3	0.488372093023256	1	26	31	N	N	N	T	N	A	N	N	N	A	T	N	T	T	A	A	T	N	T	N	N	N	N	A	N	A	N	T	T	T	T	N	N	N	T	A	T	A	N	N	N
owbGBS2093	TGCAGAATGCATAATAATCCTTACAGGTCACAAGCAATTTAATAATAAATGACAACTTTAGAG	T/G	14	3	0.488372093023256	1	26	31	N	N	N	G	N	T	N	N	N	T	G	N	G	G	T	T	G	N	G	N	N	N	N	T	N	T	N	G	G	G	G	N	N	N	G	T	G	T	N	N	N
owbGBS1072	TGCAGAACATGAACATAAAAGTTACGATCCAAGTTCCAGTTGTATTACTTGGGAAAAACTATG	G/T	62	3	1	1	27	27	G	T	G	T	G	G	T	T	T	G	T	G	T	T	G	G	T	T	T	T	G	T	T	G	T	G	T	T	T	T	T	T	T	G	T	G	T	G	T	T	T
owbGBS17846	TGCAGCGCCGTGCAGCACGTGGCCGTCTGCGGCTGCGCCGCAAAAAAAAAAAAAAAAAAAAAA	C/G	35	3	0.895348837209302	1	27	27	C	G	C	G	C	C	G	G	G	C	G	C	G	G	C	C	G	G	G	G	N	G	G	C	G	C	G	G	G	G	G	N	N	C	G	C	G	C	G	G	G
owbGBS23340	TGCAGCTTCATCCAGGCCAGCTTCGCCCACGCGCGGAACGCGTCCAGCCGCAAAAAAAAAAAA	C/T	29	3	0.94186046511628	1	27	27	T	C	T	C	T	T	C	C	C	T	C	T	C	N	T	T	C	C	C	C	T	C	C	T	C	T	C	C	C	C	C	N	N	T	C	T	C	T	C	C	C
owbGBS24823	TGCAGGAATGATTTAGTATTTGACAGATGCAACTGGATCAATTTTTTGCAGGTTATTTTCAGG	C/T	23	2	0.790697674418605	1	27	27	N	N	C	N	C	C	T	T	T	N	N	C	T	T	C	C	T	T	T	T	C	T	T	C	T	C	T	T	T	T	T	T	T	C	T	N	T	C	T	T	T
owbGBS3029	TGCAGACGGAACTGAATCTAACAAGAGGAGGCCGAGCATGGGGAGAAGAAGAAGGGGACGACG	A/C	22	3	1	1	27	27	C	A	C	A	C	C	A	A	A	C	A	C	A	A	C	C	A	A	A	A	C	A	A	C	N	C	A	A	A	N	A	A	A	C	A	C	A	C	A	A	A
owbGBS30852	TGCAGGTCTGAATATATTACTCATTAATTAGACTTGCTAGCTAGCTATCAGAAGACTAAGGAA	C/T	55	3	1	1	27	27	T	C	T	C	T	T	C	C	C	T	C	T	C	C	T	T	C	C	C	C	T	C	C	T	C	T	C	C	C	C	C	C	C	T	C	T	C	T	C	C	C
owbGBS35406	TGCAGTGATCAATCATCTTACCATGAGTATATCATATTGCAAACAGCACTAGTAAACAGAAAG	A/T	41	3	0.895348837209302	1	27	27	A	N	A	N	A	A	T	N	T	A	T	A	T	T	A	A	T	T	T	T	A	T	T	A	T	A	T	T	T	T	N	T	T	A	T	A	T	A	T	T	T
owbGBS35407	TGCAGTGATCAATCATCTTACCATGAGTATATCATATTGCAAACAGCACTAGTAAACAGAAAG	G/A	58	3	0.895348837209302	1	27	27	G	N	G	N	G	G	A	N	A	G	A	G	A	A	G	G	A	A	A	A	G	A	A	G	A	G	A	A	A	A	N	A	A	G	A	G	A	G	A	A	A
owbGBS35572	TGCAGTGCAGCATCAACGAGGAATTGAAGCAGATTGCACCTGCATTATTTACCCCAAATTGCT	C/G	54	3	1	1	27	27	C	G	C	G	C	C	G	G	G	C	G	C	N	G	C	C	G	G	G	G	C	G	G	C	G	C	G	G	G	G	G	G	G	C	G	C	G	C	G	G	G
owbGBS37426	TGCAGTTCTCTCTGCAACAGGTGGAATACGAGTCCAGAATCCGAAGATGAGTACAGGTAATTC	C/T	33	3	0.802325581395349	1	27	27	T	C	T	N	T	T	N	N	C	T	N	T	C	N	T	T	C	C	C	N	T	C	C	T	C	T	C	C	C	C	C	C	N	T	C	T	C	T	N	C	N
owbGBS5916	TGCAGATGCTCGGCATCGAAACATCCGCTACAGGGCAAAAACCTTCTAACAGCATAAAAGTTA	C/T	10	3	0.755813953488372	1	27	27	T	C	T	C	T	N	C	N	C	T	N	T	C	N	T	N	C	C	C	N	T	C	N	T	C	T	C	C	C	C	C	N	C	T	C	T	C	T	N	C	N
owbGBS5917	TGCAGATGCTCGGCATCGAAACATCCGCTACAGGGCAAAAACCTTCTAACAGCATAAAAGTTA	G/A	17	3	0.755813953488372	1	27	27	A	G	A	G	A	N	G	N	G	A	N	A	G	N	A	N	G	G	G	N	A	G	N	A	G	A	G	G	G	G	G	N	G	A	G	A	G	A	N	G	N
owbGBS5918	TGCAGATGCTCGGCATCGAAACATCCGCTACAGGGCAAAAACCTTCTAACAGCATAAAAGTTA	T/C	61	3	0.755813953488372	1	27	27	C	T	C	T	C	N	T	N	T	C	N	C	T	N	C	N	T	T	T	N	C	T	N	C	T	C	T	T	T	T	T	N	T	C	T	C	T	C	N	T	N
owbGBS950	TGCAGAACAAAATTCCACAGGAAACCCTGTTAGGCCTCTAACATGCAAAGATAAACTAGGCTA	C/T	41	3	1	1	27	27	C	T	C	T	C	C	T	N	T	C	T	C	T	T	C	C	T	N	T	T	C	T	T	C	T	C	T	T	T	T	T	T	T	C	T	C	T	C	T	T	T
owbGBS951	TGCAGAACAAAATTCCACAGGAAACCCTGTTAGGCCTCTAACATGCAAAGATAAACTAGGCTA	G/C	58	3	1	1	27	27	G	C	G	C	G	G	C	N	C	G	C	G	C	C	G	G	C	N	C	C	G	C	C	G	C	G	C	C	C	C	C	C	C	G	C	G	C	G	C	C	C
owbGBS952	TGCAGAACAAAATTCCACAGGAAACCCTGTTAGGCCTCTAACATGCAAAGATAAACTAGGCTA	G/C	59	3	1	1	27	27	G	C	G	C	G	G	C	N	C	G	C	G	C	C	G	G	C	N	C	C	G	C	C	G	C	G	C	C	C	C	C	C	C	G	C	G	C	G	C	C	C
owbGBS18762	TGCAGCGGCCGCGCTCCGATGAGCCTCGGCATGCATTATGTTCATGATGCGCTCGTTAGTTGG	T/C	41	3	0.883720930232558	1	27	28	C	T	C	T	C	C	T	T	T	C	T	C	T	N	C	C	T	T	T	T	C	N	T	C	T	C	T	T	T	T	T	T	T	N	T	C	T	C	T	T	T
owbGBS18763	TGCAGCGGCCGCGCTCCGATGAGCCTCGGTATGCATTATGTCCATGATGCGCTCGTTAGTTGG	C/T	41	1	0.883720930232558	1	27	28	C	T	C	T	C	C	T	T	T	C	T	C	T	N	C	C	T	T	T	T	C	N	T	C	T	C	T	T	T	T	T	T	T	N	T	C	T	C	T	T	T
owbGBS24251	TGCAGGAAACGATTCGACAGGACTTTAGCATGCTCGAGCTCCAGAGACTCTCCCGCCACCAAT	C/T	41	3	0.453488372093023	1	27	28	N	N	T	C	N	N	C	N	C	N	C	T	N	C	T	T	N	C	C	N	N	N	C	N	C	T	N	N	C	N	N	N	C	T	C	N	N	T	N	N	C
owbGBS26131	TGCAGGATGCATCCGTAAAATCTCATATCCTTCCTACATTTAAGATGGATATGAGGGATCGCG	A/G	10	3	0.930232558139535	1	27	28	G	N	G	A	G	G	A	A	A	G	A	G	A	A	G	G	A	A	A	N	G	A	A	N	A	N	A	A	A	A	A	A	A	N	A	G	A	G	A	A	A
owbGBS6505	TGCAGATTGCTGTCCAAGCCATAATAATTGAGTTGAATCGAATAAATTAGCCAACCAGCTAGC	C/G	14	3	0.895348837209302	1	27	28	G	N	G	C	G	G	C	C	C	N	C	G	C	C	G	G	C	C	C	C	G	C	C	N	C	G	N	C	C	C	C	C	C	G	C	G	C	G	C	C	C
owbGBS6506	TGCAGATTGCTGTCCAAGCCATAATAATTGAGTTGAATCGAATAAATTAGCCAACCAGCTAGC	A/G	20	3	0.895348837209302	1	27	28	G	N	G	A	G	G	A	A	A	N	A	G	A	A	G	G	A	A	A	A	G	A	A	N	A	G	N	A	A	A	A	A	A	G	A	G	A	G	A	A	A
owbGBS22899	TGCAGCTGGGAAGGTACACTTGGAGCATTGTGTAAAGAATTTGCGGGAGAGGTTCGCCAAAGT	C/T	18	3	0.534883720930233	1	28	33	N	N	N	C	T	T	N	N	C	N	C	T	N	N	T	T	N	C	C	C	N	C	C	T	C	N	T	C	N	C	N	N	N	N	C	T	C	T	N	C	N
owbGBS22900	TGCAGCTGGGAAGGTACACTTGGAGCATTGTGTAAAGAATTTGCGGGAGAGGTTCGCCAAAGT	T/C	19	3	0.534883720930233	1	28	33	N	N	N	T	C	C	N	N	T	N	T	C	N	N	C	C	N	T	T	T	N	T	T	C	T	N	C	T	N	T	N	N	N	N	T	C	T	C	N	T	N
owbGBS22901	TGCAGCTGGGAAGGTACACTTGGAGCATTGTGTAAAGAATTTGCGGGAGAGGTTCGCCAAAGT	G/A	48	3	0.534883720930233	1	28	33	N	N	N	G	A	A	N	N	G	N	G	A	N	N	A	A	N	G	G	G	N	G	G	A	G	N	A	G	N	G	N	N	N	N	G	A	G	A	N	G	N
owbGBS17360	TGCAGCGATCAACACGGAGAAGCGCAACAACAATATAACGATGTCTCCAAGAGGGTAAGCGAC	A/G	20	3	0.837209302325581	1	29	29	G	A	N	A	G	N	A	A	A	N	A	N	A	A	G	G	A	A	A	A	G	A	A	G	A	G	G	A	A	A	A	A	A	A	A	G	A	G	A	A	A
owbGBS17361	TGCAGCGATCAACACGGAGAAGCGCAACAACAATATAACGATGTCTCCAAGAGGGTAAGCGAC	A/G	28	3	0.837209302325581	1	29	29	G	A	N	A	G	N	A	A	A	N	A	N	A	A	G	G	A	A	A	A	G	A	A	G	A	G	G	A	A	A	A	A	A	A	A	G	A	G	A	A	A
owbGBS29761	TGCAGGGTGGTCGTCTGTTTGATCCTAAGGGCGAAAAGCCAACACCGATGTGGGTTTAACGTC	C/G	14	4	1	1	29	29	G	C	G	C	G	G	C	C	C	G	C	G	C	C	G	N	C	C	C	C	G	C	C	G	C	G	G	C	C	C	C	C	C	C	C	G	C	G	C	C	C
owbGBS29762	TGCAGGGTGGTCGTCTGTTTGATCCTAAGGGCGAAAAGCCAACACCGATGTGGGTTTAACGTC	T/C	19	4	1	1	29	29	C	T	C	T	C	C	T	T	T	C	T	C	T	T	C	N	T	T	T	T	C	T	T	C	T	C	C	T	T	T	T	T	T	T	T	C	T	C	T	T	T
owbGBS29763	TGCAGGGTGGTCGTCTGTTTGATCCTAAGGGCGAAAAGCCAACACCGATGTGGGTTTAACGTC	C/G	24	4	1	1	29	29	G	C	G	C	G	G	C	C	C	G	C	G	C	C	G	N	C	C	C	C	G	C	C	G	C	G	G	C	C	C	C	C	C	C	C	G	C	G	C	C	C
owbGBS29764	TGCAGGGTGGTCGTCTGTTTGATCCTAAGGGCGAAAAGCCAACACCGATGTGGGTTTAACGTC	G/C	30	4	1	1	29	29	C	G	C	G	C	C	G	G	G	C	G	C	G	G	C	N	G	G	G	G	C	G	G	C	G	C	C	G	G	G	G	G	G	G	G	C	G	C	G	G	G
owbGBS31782	TGCAGGTTGAGAGAGATAGGAGAGTAGAGAGGGAAGAAGGCACATAGAGAGTGAGAGGGAGAG	G/A	32	3	0.988372093023256	1	29	29	G	A	G	A	G	G	A	A	A	G	A	G	A	A	G	G	A	A	A	A	G	A	A	G	A	G	G	A	A	A	A	A	A	A	A	G	A	G	A	A	A
owbGBS32584	TGCAGTACATATAGTGCATCACAAAATCTTCAGAGCCCCACATTGCGCGTTCTTCCTCTGAAT	A/G	8	3	0.965116279069767	1	29	29	G	A	G	A	G	G	A	A	A	G	N	G	A	A	G	G	N	A	A	N	G	A	A	G	A	G	G	A	A	N	A	A	A	A	A	G	A	G	A	A	A
owbGBS34188	TGCAGTCCATCAACGACAACGACACATGGACACTCACCACGGTCCCTGCAAAAAAAAAAAAAA	C/T	39	1	0.848837209302326	1	29	29	T	N	T	C	T	T	C	N	C	T	N	T	C	C	T	T	N	N	C	C	T	C	N	T	C	T	T	C	C	C	N	C	N	C	C	T	C	T	C	C	C
owbGBS19340	TGCAGCGTATCAGATCAGTGGATCGCTGCATCAACGACGGATCAGTGCCAACAATTGATATCT	A/G	57	3	0.918604651162791	1	29	30	N	G	A	G	A	A	G	G	G	A	G	A	G	G	A	A	G	G	G	G	A	G	G	A	G	A	A	N	G	G	G	G	G	G	G	N	G	A	G	G	G
owbGBS3616	TGCAGAGATGACGATGTGGGGCTCATCTCCGTTGCGCACATCGAGGCGTCCACCGCAAAAAAA	T/C	32	3	0.895348837209302	1	30	32	T	C	T	C	T	T	C	C	C	T	C	T	C	C	T	T	C	C	C	C	T	C	C	T	C	N	T	C	C	C	C	C	N	C	C	T	C	T	C	C	N
owbGBS3617	TGCAGAGATGACGATGTGGGGCTCATCTCCGTTGCGCACATCGAGGCGTCCACCGCAAAAAAA	G/A	35	3	0.895348837209302	1	30	32	G	A	G	A	G	G	A	A	A	G	A	G	A	A	G	G	A	A	A	A	G	A	A	G	A	N	G	A	A	A	A	A	N	A	A	G	A	G	A	A	N
owbGBS26984	TGCAGGCCAAAGAAGCGAAGCCACTCAGAGAAGAAGGCACTGGCTGGGAGCCCGAAGCCCCGA	A/C	26	3	0.430232558139535	1	30	34	C	N	N	N	N	C	N	N	A	N	A	N	A	N	C	C	N	N	A	N	N	N	A	C	A	N	N	N	A	A	N	N	N	N	A	C	N	C	N	N	N
owbGBS26985	TGCAGGCCAAAGAAGCGAAGCCACTCAGAGAAGAAGGCACTGGCTGGGAGCCCGAAGCCCCGA	T/C	44	3	0.430232558139535	1	30	34	C	N	N	N	N	C	N	N	T	N	T	N	T	N	C	C	N	N	T	N	N	N	T	C	T	N	N	N	T	T	N	N	N	N	T	C	N	C	N	N	N
owbGBS26986	TGCAGGCCAAAGAAGCGAAGCCACTCAGAGAAGAAGGCACTGGCTGGGAGCCCGAAGCCCCGA	G/A	45	3	0.430232558139535	1	30	34	A	N	N	N	N	A	N	N	G	N	G	N	G	N	A	A	N	N	G	N	N	N	G	A	G	N	N	N	G	G	N	N	N	N	G	A	N	A	N	N	N
owbGBS5921	TGCAGATGCTCTAAGGTCTACTCTAACGCGCCAACGAAAACGGGCACGGATTTTATCCATTTT	C/T	10	3	0.616279069767442	1	31	31	C	T	N	T	C	C	N	T	N	C	T	C	N	N	C	N	T	T	N	T	C	T	T	C	T	C	C	N	N	T	N	T	T	T	N	N	T	C	T	N	T
owbGBS5922	TGCAGATGCTCTAAGGTCTACTCTAACGCGCCAACGAAAACGGGCACGGATTTTATCCATTTT	C/T	30	3	0.616279069767442	1	31	31	C	T	N	T	C	C	N	T	N	C	T	C	N	N	C	N	T	T	N	T	C	T	T	C	T	C	C	N	N	T	N	T	T	T	N	N	T	C	T	N	T
owbGBS17874	TGCAGCGCCTCCATCACTCCTGGCCAGCGTGTGTCCTCCTCGGGCAGAGACTCCTCTAGGGCA	C/T	40	3	0.953488372093023	1	31	32	T	C	T	C	T	T	C	C	C	T	C	T	C	C	T	T	C	C	C	C	T	C	C	T	C	T	T	C	C	C	C	C	C	N	C	T	C	T	C	C	C
owbGBS17875	TGCAGCGCCTCCATCACTCCTGGCCAGCGTGTGTCCTCCTCGGGCAGAGACTCCTCTAGGGCA	C/T	53	3	0.953488372093023	1	31	32	T	C	T	C	T	T	C	C	C	T	C	T	C	C	T	T	C	C	C	C	T	C	C	T	C	T	T	C	C	C	C	C	C	N	C	T	C	T	C	C	C
owbGBS25697	TGCAGGAGGCATCGTGCGGAGCGGTGCGCGCCATCTTCCGCCGCCTGCTCGCCTGCACCACCA	A/G	10	3	0.709302325581395	1	31	33	G	A	G	A	N	G	A	A	N	N	N	G	A	A	G	G	A	A	N	A	G	A	A	G	A	N	N	A	A	A	A	A	A	A	A	N	A	N	A	N	A
owbGBS29097	TGCAGGGCTCCGTCCGAGCTCCGCAGAAAACCGATCTAGAGGAAGAAATATTTCCGGAAAAAA	C/T	10	3	0.406976744186047	1	31	37	T	N	N	N	T	T	N	N	N	T	N	T	N	N	N	T	N	C	C	N	T	N	N	T	N	N	T	N	N	N	N	N	N	N	N	N	N	T	N	N	N
owbGBS29098	TGCAGGGCTCCGTCCGAGCTCCGCAGAAAACCGATCTAGAGGAAGAAATATTTCCGGAAAAAA	A/C	49	3	0.406976744186047	1	31	37	C	N	N	N	C	C	N	N	N	C	N	C	N	N	N	C	N	A	A	N	C	N	N	C	N	N	C	N	N	N	N	N	N	N	N	N	N	C	N	N	N
owbGBS10307	TGCAGCAGAGTATGAGTAGCAAAGTAGTGTGATAGCAATAGTAGCAACGGTAACAGTAGCAGT	C/T	5	1	0.383720930232558	1	31	43	C	T	N	N	N	N	N	N	T	N	N	C	N	N	N	C	T	N	T	N	N	T	N	N	N	N	C	N	N	N	T	N	T	N	N	C	N	C	N	N	T
owbGBS4733	TGCAGATATATACCTTTAATTGCTGTTCAAAACAAATCACCAGGGATACTGAATTTTCTTTCT	C/G	57	3	0.383720930232558	1	31	43	N	N	C	N	N	N	N	G	G	N	N	N	N	G	C	C	G	N	G	N	N	G	N	C	N	N	N	G	G	N	G	G	N	N	N	C	N	C	N	G	G
owbGBS10459	TGCAGCAGCACAACGATCTCTTCGACGAGCCCCAGGGCATTCCGCTCGCCTGAGTCTGCGACC	A/C	38	3	0.430232558139535	1	32	34	N	A	C	N	N	N	N	N	A	C	N	N	A	N	N	C	N	N	A	N	C	A	N	C	N	N	N	N	A	N	N	N	A	N	N	N	N	C	N	N	N
owbGBS12255	TGCAGCATTCAGATCCGTGTGCACTTTGCAAATATTTATGTCCTCCTCCTGTGTTGCTCTCGT	A/G	10	3	0.802325581395349	1	32	34	N	N	G	A	G	G	A	N	A	N	A	G	A	A	N	G	A	A	N	N	G	A	N	G	A	A	N	A	A	A	A	A	A	N	A	G	A	G	A	A	A
owbGBS31686	TGCAGGTTCCATCTAAACTGAAGATCTCCACTTGGAGACTAGTGCAGCATTCGCTTCCCTCGA	G/T	19	3	0.511627906976744	1	32	34	N	T	G	N	G	N	N	T	T	N	N	G	T	N	G	G	N	N	N	N	G	N	N	N	N	T	G	T	N	T	N	N	N	N	T	G	N	G	T	T	N
owbGBS31687	TGCAGGTTCCATCTAAACTGAAGATCTCCACTTGGAGACTAGTGCAGCATTCGCTTCCCTCGA	T/C	42	3	0.511627906976744	1	32	34	N	C	T	N	T	N	N	C	C	N	N	T	C	N	T	T	N	N	N	N	T	N	N	N	N	C	T	C	N	C	N	N	N	N	C	T	N	T	C	C	N
owbGBS6743	TGCAGATTTGGAACCCTACCAGACTCAGAGCAAGCGGTCACACAGAGGAAAGATTGCAGAGCC	A/G	52	3	0.546511627906977	1	32	37	N	A	N	N	N	G	A	A	N	N	N	G	N	N	G	G	A	A	A	N	G	A	A	G	N	A	N	A	A	A	A	N	N	A	N	N	A	G	A	N	A
owbGBS23282	TGCAGCTTATTCTAGAAGCTTAAAAAAGCCAGCAAAAGAACTGGCACTAAGAGATTGTTGACC	C/T	11	3	0.430232558139535	1	32	38	N	C	N	C	N	T	N	C	N	N	C	T	C	N	N	N	C	N	C	N	N	N	C	T	C	N	T	C	C	C	C	C	N	N	N	N	C	N	N	N	C
owbGBS10504	TGCAGCAGCAGAGCAAGACAAGTAACAGCAGTAGCAACAGTAGTAGCAGCAGCAGCAGAGCAA	C/T	52	2	0.383720930232558	1	32	39	N	N	N	N	C	C	N	N	T	N	N	C	N	N	N	N	N	N	T	N	N	N	N	C	T	T	C	N	N	N	N	N	N	N	N	N	T	C	T	N	T
owbGBS34223	TGCAGTCCATTCATGCGCACTGCCCACTCGGTGGTCGCCACCCGGAAAAAAAAAAAAAAAAAA	C/T	6	4	0.372093023255814	1	32	42	N	N	N	T	N	C	T	N	N	C	T	C	N	N	C	N	N	T	N	N	N	T	N	C	T	N	N	T	N	N	N	N	T	T	N	N	T	N	T	T	N
owbGBS29484	TGCAGGGGTCTCGTAGACGGGCTGGTTGTCGCCTAGGATCTCGGCGATGAACCGACCGTGGTC	G/T	53	3	0.418604651162791	1	32	44	N	T	G	N	N	N	N	T	N	N	T	N	N	N	N	G	T	T	T	N	N	T	N	G	T	T	G	N	N	T	T	N	T	N	N	N	N	G	T	N	T
owbGBS29485	TGCAGGGGTCTCGTAGACGGGCTGGTTGTCGCCTAGGATCTCGGCGATGAACCGACCGTGGTC	T/C	58	3	0.418604651162791	1	32	44	N	C	T	N	N	N	N	C	N	N	C	N	N	N	N	T	C	C	C	N	N	C	N	T	C	C	T	N	N	C	C	N	C	N	N	N	N	T	C	N	C
owbGBS29155	TGCAGGGGAAATTAAACGCCACATAAAATGAATTGAACATTTACATGCAATATGTACTGCTCA	A/T	30	3	0.988372093023256	1	33	33	A	T	A	T	A	A	T	T	T	A	T	A	T	T	A	A	T	T	T	T	A	T	T	A	T	T	A	T	T	T	T	T	T	T	T	A	T	A	T	T	T
owbGBS35170	TGCAGTGAACGATTTACACACATTTAGGACCCGCGGAGAATGATTTTAAACTTTGAAGACCTA	C/T	9	3	1	1	33	33	T	C	T	C	T	T	C	C	C	T	C	T	C	C	T	T	C	C	C	C	T	C	C	T	C	C	T	C	C	C	C	C	C	C	C	T	C	T	C	C	C
owbGBS35171	TGCAGTGAACGATTTACACACATTTAGGACCCGCGGAGAATGATTTTAAACTTTGAAGACCTA	G/A	35	3	1	1	33	33	A	G	A	G	A	A	G	G	G	A	G	A	G	G	A	A	G	G	G	G	A	G	G	A	G	G	A	G	G	G	G	G	G	G	G	A	G	A	G	G	G
owbGBS21091	TGCAGCTCCCAATTGCTCGCTCTGGTCCGTACCACATCGTACAATATGCGAACGATACCATCT	A/G	50	3	0.825581395348837	1	33	34	N	A	G	A	G	G	A	N	A	G	A	G	A	A	G	G	A	A	A	N	G	A	A	G	A	A	N	N	A	A	N	N	A	N	A	G	A	G	N	N	A
owbGBS34224	TGCAGTCCATTCATGCGCACTGCCCACTCGGTGGTCGGCCACCCGGAAAAAAAAAAAAAAAAA	C/T	6	3	0.534883720930233	1	33	35	N	N	N	T	N	C	N	N	T	C	N	N	T	T	C	N	N	T	T	N	N	T	N	N	N	T	C	T	N	N	T	T	T	T	T	N	T	N	T	N	N
owbGBS29192	TGCAGGGGAGCATGGCGAGCAAAGGGGGTGTCATGGCGCGGCGGCCAGATCTGGGGAGTTGCG	G/T	9	3	1	1	34	34	G	T	G	T	G	G	T	T	T	G	T	G	T	T	G	G	T	T	T	G	G	T	T	N	T	T	G	T	T	T	T	T	T	T	T	G	N	G	T	T	N
owbGBS29194	TGCAGGGGAGCATGGCGAGCAAAGGTGGTGTCATGGCGCGGCGGCCAGATCTGGGGAGGTGCG	G/T	9	1	0.511627906976744	1	34	34	G	N	N	N	G	G	N	N	N	G	T	G	N	N	G	G	T	N	T	G	G	T	N	G	T	N	G	N	N	T	N	N	T	N	N	G	N	G	N	N	T
owbGBS36138	TGCAGTGGTTTTTTGATATACTTAATTTCGTAATAGAGATGAACCGCCAATGGATGTACGACG	C/T	61	2	0.837209302325581	1	34	34	C	T	C	T	C	C	T	T	T	C	T	C	T	T	C	C	T	T	T	C	C	N	T	C	T	T	N	T	T	T	T	N	N	N	T	C	T	C	N	N	T
owbGBS36341	TGCAGTGTGGCGGATACTGAAGTATATTTTTCTAATGCAAAACTAAGGTAGCCATTACAAACA	A/G	33	3	0.813953488372093	1	34	34	N	A	G	A	G	G	A	A	A	N	A	G	A	A	G	G	A	N	A	G	G	A	A	G	A	A	G	A	A	A	A	N	N	N	A	G	A	G	N	A	A
owbGBS25422	TGCAGGAGATAACGAGCTTGTCATTTGAGTTCTATGTGTACGACTTTAGTCTTTTTGATCGCC	C/T	21	4	0.395348837209302	1	34	36	N	N	T	C	N	N	N	N	N	T	C	N	N	N	T	T	C	N	C	T	N	C	N	T	N	N	T	C	C	N	C	N	C	N	C	N	N	T	N	N	C
owbGBS25423	TGCAGGAGATAACGAGCTTGTCATTTGAGTTCTATGTGTACGACTTTAGTCTTTTTGATCGCC	T/C	46	4	0.395348837209302	1	34	36	N	N	C	T	N	N	N	N	N	C	T	N	N	N	C	C	T	N	T	C	N	T	N	C	N	N	C	T	T	N	T	N	T	N	T	N	N	C	N	N	T
owbGBS25424	TGCAGGAGATAACGAGCTTGTCATTTGAGTTCTATGTGTACGACTTTAGTCTTTTTGATCGCC	A/C	47	4	0.395348837209302	1	34	36	N	N	C	A	N	N	N	N	N	C	A	N	N	N	C	C	A	N	A	C	N	A	N	C	N	N	C	A	A	N	A	N	A	N	A	N	N	C	N	N	A
owbGBS25425	TGCAGGAGATAACGAGCTTGTCATTTGAGTTCTATGTGTACGACTTTAGTCTTTTTGATCGCC	G/A	60	4	0.395348837209302	1	34	36	N	N	A	G	N	N	N	N	N	A	G	N	N	N	A	A	G	N	G	A	N	G	N	A	N	N	A	G	G	N	G	N	G	N	G	N	N	A	N	N	G
owbGBS26792	TGCAGGCAGCTACTGACGAACAGATCTAGCGAACGACACTGACCAACAGCAGCAACAGATCTA	A/G	35	3	0.686046511627907	1	34	36	G	A	G	A	N	G	A	N	A	N	A	N	A	N	N	G	A	A	N	G	G	A	N	G	A	N	G	A	A	A	A	A	A	N	A	G	A	G	A	A	N
owbGBS29156	TGCAGGGGAACCTGCTCTCCCTTCGGCAGTGTGTCTCTGTTCTTATCTATTGTGGTGGAGCGA	A/G	27	3	0.976744186046512	1	34	37	A	G	A	G	A	A	G	G	G	A	G	A	G	G	A	A	G	G	G	A	A	G	G	A	G	G	A	G	N	G	G	G	G	G	N	A	G	A	G	G	G
owbGBS29157	TGCAGGGGAACCTGCTCTCCCTTCGGCAGTGTGTCTCTGTTCTTATCTATTGTGGTGGAGCGA	T/A	29	3	0.976744186046512	1	34	37	T	A	T	A	T	T	A	A	A	T	A	T	A	A	T	T	A	A	A	T	T	A	A	T	A	A	T	A	N	A	A	A	A	A	N	T	A	T	A	A	A
owbGBS29158	TGCAGGGGAACCTGCTCTCCCTTCGGCAGTGTGTCTCTGTTCTTATCTATTGTGGTGGAGCGA	G/A	30	3	0.976744186046512	1	34	37	G	A	G	A	G	G	A	A	A	G	A	G	A	A	G	G	A	A	A	G	G	A	A	G	A	A	G	A	N	A	A	A	A	A	N	G	A	G	A	A	A
owbGBS17549	TGCAGCGCAAGTGACTTCTGCGTAAGCCGCATCCCCTTCTTCACACTCTCTTGCAATCCTCCT	A/G	54	1	0.348837209302326	1	34	42	N	N	N	N	N	G	N	N	A	N	A	N	N	A	N	G	N	A	N	G	N	A	N	G	A	A	N	N	N	N	A	N	N	N	N	N	A	G	N	A	N
owbGBS28895	TGCAGGGCATCCTGCTCTCCTCAGAAGAGTAACGATCATTACTTACTCCATTGATCACTGAAA	C/T	47	3	0.569767441860465	1	34	42	T	C	T	C	T	N	C	C	C	T	C	T	N	C	T	N	C	C	C	T	N	C	C	T	C	C	N	C	C	C	C	N	N	N	N	N	C	T	C	N	N
owbGBS9627	TGCAGCACGCGGGCCCCGCAAGCGACAAGAATGATCGACAACGGCCCCCCTGGCCAGCCGCCC	A/C	19	3	0.558139534883721	1	34	42	A	N	A	N	N	A	C	N	C	A	N	A	N	N	A	A	C	C	C	A	N	C	C	A	C	N	N	C	C	N	C	N	N	C	N	A	C	A	C	C	C
owbGBS12429	TGCAGCCAAAGAACCAAAGGAATTCATTCGATCGTACTAATCAAAATGGTTGGGAGAGTGATA	C/T	13	3	0.953488372093023	1	35	35	C	T	C	T	C	C	T	T	T	N	T	C	T	T	C	C	T	T	T	C	C	T	T	C	T	T	C	T	T	T	T	T	T	N	T	C	T	C	T	T	T
owbGBS13802	TGCAGCCAGTACTTCCGTCCTAGGCATTTTCCCTATTGCCTTGGCTTGACTGTTCGCAAACCT	A/G	21	3	0.976744186046512	1	35	35	A	G	A	G	A	A	G	G	G	A	G	A	G	G	A	A	G	G	G	A	A	G	G	A	G	G	A	G	G	G	G	G	G	G	G	N	G	A	G	G	G
owbGBS23376	TGCAGCTTCCCCTCCAAGCCGTCGCGCTATGCAACGACCTTGCCGAAGTCCAGGTTCCGAGAT	A/G	28	3	0.872093023255814	1	35	35	G	A	G	A	G	G	A	N	A	G	A	G	A	A	G	G	N	A	A	G	G	A	A	G	A	A	G	A	N	A	A	N	A	N	A	G	A	G	A	A	A
owbGBS24804	TGCAGGAATGATACGGTTTTTAACAGACAAACATGGATTAAATTTTTCCAGGTAATTTACACA	C/T	13	3	1	1	35	35	T	C	T	C	T	T	C	C	C	T	C	T	C	C	T	T	C	C	C	T	T	C	C	T	C	C	T	C	C	C	C	C	C	C	C	T	C	N	C	C	C
owbGBS27648	TGCAGGCGAGTAGCAGAAGTTGTGTCTTCGAAGGCCGCCGCCCAAGTCCGAGATCGGAAGAGC	A/G	14	1	0.918604651162791	1	35	35	A	G	A	G	A	A	G	G	G	N	G	N	G	G	A	A	G	G	G	A	A	G	G	A	G	G	N	G	G	G	G	G	G	G	G	N	G	A	G	G	G
owbGBS3037	TGCAGACGGATCCTTCAAATGACCCCTCATACCTCCGTAGACGCCTTCGGTCGGTGACCGCAA	A/G	28	2	0.72093023255814	1	35	35	N	G	A	G	A	N	G	G	G	N	G	A	G	G	A	N	G	G	G	A	A	N	G	A	G	G	N	G	N	G	G	N	N	G	G	A	G	A	N	N	G
owbGBS3038	TGCAGACGGATCCTTCAAATGACCCCTCATACCTCCGTAGACGCCTTCGGTCGGTGACCGCAA	C/A	44	2	0.72093023255814	1	35	35	N	A	C	A	C	N	A	A	A	N	A	C	A	A	C	N	A	A	A	C	C	N	A	C	A	A	N	A	N	A	A	N	N	A	A	C	A	C	N	N	A
owbGBS33075	TGCAGTAGGCCCGTGATGTGTCTACATGGAGGTGCAAGGAGAAACAATTCAGAGGAAGAAAGA	A/G	63	3	1	1	35	35	G	A	G	A	G	G	A	A	A	G	A	G	A	A	G	G	A	A	A	G	G	A	A	G	A	A	G	A	A	A	A	A	A	A	A	G	A	G	A	A	A
owbGBS35642	TGCAGTGCATTTCTGATAAGATGAGAAGCCAATTTTTCCAATGGCACCCTCTTTGTACTAGAA	A/C	59	3	0.895348837209302	1	35	35	C	N	C	A	C	C	A	A	A	C	A	C	A	A	C	C	A	A	A	C	C	A	A	C	A	A	C	A	A	A	A	N	A	A	A	C	A	C	A	A	A
owbGBS37984	TGCAGTTGTCTCACAATCAATCACTACCACCGTCGCCGTGAAGCCATAATCGCCCATTGTCTA	A/G	15	3	1	1	35	35	G	A	G	A	G	G	A	A	A	G	A	G	A	A	G	G	A	A	A	G	G	A	A	G	A	A	G	A	A	A	A	A	A	A	A	G	A	G	A	A	A
owbGBS8926	TGCAGCAATTAGCTATTACATTCCGATTATTTGTTTCTCAATTTGCACCTCTGTATTATTAAC	A/C	57	3	0.906976744186046	1	35	35	C	A	C	A	C	C	A	A	A	C	N	C	A	A	C	C	A	N	A	C	C	A	A	C	A	A	C	A	A	A	N	N	A	N	A	C	A	C	A	A	A
owbGBS19803	TGCAGCGTTCCGCCGAGTGCTGACCTATTGAAATCGCTGAACTGTTTTCAAATTGATGAACTT	A/T	26	3	0.593023255813954	1	35	36	T	N	T	A	T	T	A	N	A	N	A	N	A	A	N	N	A	A	A	T	T	A	A	T	A	A	N	N	N	A	N	N	A	N	A	N	N	T	A	N	A
owbGBS27649	TGCAGGCGAGTAGCAGAAGTTGTGTCTTCGAAGGCCGCCGCCCAAGTCCGCAAAAAAAAAAAA	A/G	14	1	0.755813953488372	1	35	36	N	G	A	G	A	A	G	N	G	A	G	A	G	G	A	A	G	G	G	A	A	G	G	A	G	G	A	G	G	G	G	N	N	N	G	A	G	A	N	N	G
owbGBS30115	TGCAGGTAGCCCGTTCAGCGATCTCCCATGGAGCCAGTCATGCCTGGTTTTGTCCTATAGAGT	A/C	27	3	0.616279069767442	1	35	36	A	N	A	C	A	A	N	C	C	N	N	A	C	C	A	A	N	C	N	A	N	N	C	A	C	N	A	N	N	N	C	N	N	N	C	N	N	A	N	N	C
owbGBS3035	TGCAGACGGATCCTTCAAATGACCCCTCATACCTCCGTAGACGCCTTCGGTCGGTGACCGAGA	A/G	28	3	0.848837209302326	1	35	36	A	G	A	G	A	A	G	G	G	N	G	A	G	G	A	A	G	G	N	A	A	G	G	A	G	G	N	G	G	G	N	N	G	G	G	N	G	A	G	G	G
owbGBS3036	TGCAGACGGATCCTTCAAATGACCCCTCATACCTCCGTAGACGCCTTCGGTCGGTGACCGAGA	C/A	44	3	0.848837209302326	1	35	36	C	A	C	A	C	C	A	A	A	N	A	C	A	A	C	C	A	A	N	C	C	A	A	C	A	A	N	A	A	A	N	N	A	A	A	N	A	C	A	A	A
owbGBS36746	TGCAGTTACCAGAAACAGGAAAAAAAACTGGGGGTTCTTAGGGATTTCTATTCCTTGTGTGAG	C/T	47	3	0.662790697674419	1	35	36	N	T	N	T	N	N	T	T	T	C	T	C	T	N	N	N	T	T	T	N	C	T	T	C	T	T	N	T	T	N	T	N	T	T	T	C	T	C	T	N	T
owbGBS37121	TGCAGTTCCATATAGCCTAAAATAACACACATACTCCTATCTAAATATGTGTTGCAATAGTTG	C/T	7	3	0.848837209302326	1	35	36	C	T	C	T	C	N	N	T	T	C	N	C	T	T	C	C	N	T	T	N	C	T	T	C	T	T	C	T	T	N	T	T	T	T	T	C	T	C	T	T	T
owbGBS37122	TGCAGTTCCATATAGCCTAAAATAACACACATACTCCTATCTAAATATGTGTTGCAATAGTTG	G/A	59	3	0.848837209302326	1	35	36	G	A	G	A	G	N	N	A	A	G	N	G	A	A	G	G	N	A	A	N	G	A	A	G	A	A	G	A	A	N	A	A	A	A	A	G	A	G	A	A	A
owbGBS37177	TGCAGTTCCTAATCCGTTTGAACCTTGAGTTCCTCCTCGGACATCTCGTAAGCTAACTTCTTT	A/G	21	3	0.616279069767442	1	35	36	N	G	N	G	N	N	N	G	G	A	G	A	N	G	A	N	N	G	G	N	A	G	N	N	G	G	A	G	G	N	G	G	G	N	G	N	G	A	G	N	G
owbGBS34222	TGCAGTCCATTCATGCGCACTGCCCACTCGGTGGCCGGAAAAAAAAAAAAAAAAAAAAAAAAA	C/T	6	3	0.558139534883721	1	35	37	N	T	N	T	C	C	T	N	N	N	T	N	N	T	N	C	T	N	T	C	C	N	T	C	T	N	C	T	T	N	N	T	N	T	N	N	N	C	T	N	N
owbGBS31665	TGCAGGTTCATGTCAACGCTTGGTTCGGTTCTCTGGCAGCGGGGGCGGCGAGTCCTGCTCTTC	C/T	45	2	0.5	1	35	38	C	T	C	T	N	N	T	T	N	C	N	C	N	T	C	C	T	T	T	N	N	N	N	C	T	T	N	T	T	T	N	N	N	N	N	N	N	C	N	T	N
owbGBS7478	TGCAGCAAAGTATCAGTAGCAAGGTAGTATGATAGCAACAAAAGCAACAGTAACCAATAGCAG	A/G	40	1	0.674418604651163	1	35	38	N	A	N	A	G	G	A	N	N	G	A	G	A	A	G	G	A	A	N	N	N	A	A	N	N	A	G	N	A	A	N	N	A	N	N	G	A	G	N	A	A
owbGBS9485	TGCAGCACCTTCGGCCCTTGGGAGCGCCACCCTGTCGCCGCCCGACGCCCCGAGATCGGAAGA	C/T	38	2	0.686046511627907	1	35	38	N	N	T	C	T	T	C	C	N	N	C	N	C	C	T	T	C	C	C	N	N	C	N	T	C	N	N	C	C	N	N	N	C	C	N	N	C	T	C	C	C
owbGBS18475	TGCAGCGCTTCCGAGATCGGGAGCATCAGGAGACCTCTTCCCCGCACCCTGTCAGAGGGAGGA	C/T	52	1	0.372093023255814	1	35	40	C	N	N	N	N	C	T	N	N	N	N	N	T	N	N	C	T	N	T	N	N	T	T	N	T	N	C	T	N	N	T	N	T	T	N	N	T	N	N	N	T
owbGBS21278	TGCAGCTCCGATGAAGTTAACGCGCGACCACTAGCCCAGGCGACTAGTCCTGCGTGGCCTGCT	C/T	7	3	0.488372093023256	1	35	40	N	C	T	C	N	N	N	C	N	T	N	T	N	N	T	T	C	C	C	T	N	C	N	N	C	C	N	C	C	C	C	N	C	C	N	N	C	T	N	C	N
owbGBS26311	TGCAGGATTCTGACTAGGGTGTGGGGCACATCTGCATGAGTGGATTCCTTCGCGCATGCAACG	A/G	15	3	0.5	1	35	41	A	G	N	N	A	A	G	G	G	A	G	A	G	N	A	A	G	N	N	N	N	N	G	A	N	G	N	N	N	G	G	N	G	N	N	A	N	A	G	G	N
owbGBS10087	TGCAGCAGAACCCTGCATGGGATAGATTGTCTTGCCAATCTCCAAATGAGCACCCGAAGTTTT	C/T	54	3	0.348837209302326	1	35	43	T	N	N	N	T	N	N	N	C	T	N	N	N	N	T	N	N	N	C	N	N	C	N	N	C	N	N	N	N	N	C	N	N	N	N	N	N	T	N	N	N
owbGBS28433	TGCAGGGAAGAGTCAGGAGACGGCGGCGGGGAAGAGTCCGGAAAAAAAAAAAAAAAAAAAAAA	A/G	14	3	0.418604651162791	1	35	43	N	N	A	G	N	A	N	G	G	A	N	A	N	N	A	A	N	N	N	N	N	G	G	A	N	G	N	G	N	N	N	N	N	G	N	N	N	A	N	N	G
owbGBS28434	TGCAGGGAAGAGTCAGGAGACGGCGGCGGGGAAGAGTCCGGAAAAAAAAAAAAAAAAAAAAAA	C/T	20	3	0.418604651162791	1	35	43	N	N	C	T	N	C	N	T	T	C	N	C	N	N	C	C	N	N	N	N	N	T	T	C	N	T	N	T	N	N	N	N	N	T	N	N	N	C	N	N	T
owbGBS27302	TGCAGGCCCTGCTCGAGAGCGCCGAGGCCGCCCTCCAGGTCGCCCACCAGGCGAGGAGGAGGC	C/T	22	3	0.372093023255814	1	35	44	N	C	N	N	N	N	C	C	N	N	N	T	N	N	N	T	N	N	C	T	N	C	C	T	C	N	N	N	N	C	N	N	N	N	N	N	N	T	C	N	N
owbGBS8033	TGCAGCAACCGCCTGGACGGGGCGTCCGCCAGCTCAGTCGACCTGTGCTGACCCTTCCAGAAC	A/C	60	3	0.348837209302326	1	35	49	A	C	A	C	N	A	N	N	N	N	C	N	N	C	N	A	C	N	N	N	N	N	N	N	N	C	A	N	N	N	N	N	N	N	N	A	N	A	N	N	N
owbGBS14816	TGCAGCCCTCCAGATCCTAGTTGGAGAACACTGCACACATTGCAAGGATGATGCATTGAAGGA	C/T	30	3	1	1	36	36	C	T	C	T	C	C	T	T	T	C	T	C	T	T	C	C	T	T	T	C	C	T	T	C	T	T	C	T	T	T	T	T	T	T	T	C	T	C	T	T	T
owbGBS7455	TGCAGCAAAGTATCAGTAGCAAATTAGTGTGATAGGAACAGTAATAATGGTAACCAGTAGCAG	C/G	5	3	0.72093023255814	1	36	36	C	N	C	N	C	N	N	N	G	C	G	N	G	N	C	C	G	G	G	C	C	G	G	C	G	G	C	G	G	N	N	G	G	G	G	N	G	C	G	G	G
owbGBS7456	TGCAGCAAAGTATCAGTAGCAAATTAGTGTGATAGGAACAGTAATAATGGTAACCAGTAGCAG	G/C	35	3	0.72093023255814	1	36	36	G	N	G	N	G	N	N	N	C	G	C	N	C	N	G	G	C	C	C	G	G	C	C	G	C	C	G	C	C	N	N	C	C	C	C	N	C	G	C	C	C
owbGBS10357	TGCAGCAGATCCCCCTCTGTCACCGTGGAGGGGAGGAAGCCCCCCTAGATCCACCCTACCGAG	A/G	46	3	0.930232558139535	1	36	37	G	A	G	A	G	G	A	A	A	G	A	G	A	A	G	G	A	A	A	N	G	A	A	G	A	A	G	A	A	A	A	A	N	A	G	N	A	G	A	A	A
owbGBS12911	TGCAGCCAATTTGAGGATGGGCGTGCAGAACACCTCGACGTTGCTCTAGCGAGTGCGTGGACT	G/T	27	3	0.406976744186047	1	36	37	N	N	N	N	N	T	G	G	G	T	N	T	N	N	T	T	N	G	G	N	T	G	N	T	G	G	T	N	G	N	N	G	N	N	T	N	N	T	N	N	N
owbGBS12912	TGCAGCCAATTTGAGGATGGGCGTGCAGAACACCTCGACGTTGCTCTAGCGAGTGCGTGGACT	G/A	56	3	0.406976744186047	1	36	37	N	N	N	N	N	A	G	G	G	A	N	A	N	N	A	A	N	G	G	N	A	G	N	A	G	G	A	N	G	N	N	G	N	N	A	N	N	A	N	N	N
owbGBS18935	TGCAGCGGGCAAGACCAAGGTGAAGAGGCGGCCACGGCGGGGCGGCCGCAAAAAAAAAAAAAA	A/G	25	3	0.604651162790698	1	36	37	N	N	A	N	N	A	G	G	N	N	G	A	N	N	A	A	G	N	N	N	A	N	G	A	G	G	A	N	N	G	N	N	G	N	N	N	G	A	G	G	G
owbGBS24441	TGCAGGAACAGGGGGACAATTTATGTGGAAACTATGTTTCCGAGTTCATACGTCAGACGACCC	A/T	22	3	0.988372093023256	1	36	37	A	T	A	T	A	A	T	T	T	A	T	A	T	T	A	A	T	T	T	A	A	T	T	A	T	T	A	T	T	T	T	T	T	T	A	A	T	A	T	T	T
owbGBS24442	TGCAGGAACAGGGGGACAATTTATGTGGAAACTATGTTTCCGAGTTCATACGTCAGACGACCC	A/T	29	3	0.988372093023256	1	36	37	A	T	A	T	A	A	T	T	T	A	T	A	T	T	A	A	T	T	T	A	A	T	T	A	T	T	A	T	T	T	T	T	T	T	A	A	T	A	T	T	T
owbGBS33307	TGCAGTATCCTAGCTTCAAACTATTTCCCTATGTTCTTTTGTAAATTGTGCTGATGCATGTCG	C/T	50	2	0.488372093023256	1	36	37	T	N	T	N	T	N	C	N	C	N	N	N	N	N	T	N	C	N	C	N	T	C	C	T	C	C	T	N	C	N	C	N	N	N	N	N	N	T	N	C	N
owbGBS35685	TGCAGTGCCCTGCGCGCCTAATTTTTGGGCTTCCACTAGAGCCAGCGCTCGACGGTGCGCTAA	A/G	37	3	0.616279069767442	1	36	37	G	A	G	N	N	N	A	N	A	G	A	G	A	N	N	G	N	A	A	G	G	A	N	G	A	N	N	A	N	A	A	N	A	N	G	N	A	G	N	A	A
owbGBS35686	TGCAGTGCCCTGCGCGCCTAATTTTTGGGCTTCCACTAGAGCCAGCGCTCGACGGTGCGCTAA	A/C	43	3	0.616279069767442	1	36	37	C	A	C	N	N	N	A	N	A	C	A	C	A	N	N	C	N	A	A	C	C	A	N	C	A	N	N	A	N	A	A	N	A	N	C	N	A	C	N	A	A
owbGBS36586	TGCAGTGTTTAGAAAGTGTCTACCCAGGATGATCGACATATTATTGACCTCGAGCATATGAAG	A/G	55	3	0.523255813953488	1	36	37	N	A	N	A	N	N	A	N	A	G	N	N	A	N	G	G	N	A	A	N	G	N	A	N	A	A	N	A	A	N	N	A	N	N	G	G	A	G	A	N	A
owbGBS4079	TGCAGAGGTCGATGTACTTCGCCCTCTGCTCCTCGCAGATGCGGCGCCACCCCTCGTACTTCT	C/G	35	2	0.348837209302326	1	36	37	N	G	N	N	N	C	N	G	N	N	N	C	N	N	N	N	G	N	N	C	C	G	N	C	G	N	N	N	N	N	G	N	N	N	C	N	N	N	N	G	N
owbGBS4080	TGCAGAGGTCGATGTACTTCGCCCTCTGCTCCTCGCAGATGCGGCGCCACCCCTCGTACTTCT	C/T	50	2	0.348837209302326	1	36	37	N	T	N	N	N	C	N	T	N	N	N	C	N	N	N	N	T	N	N	C	C	T	N	C	T	N	N	N	N	N	T	N	N	N	C	N	N	N	N	T	N
owbGBS18960	TGCAGCGGGCTCGCCCGAGCTAGACCCAACCTCCTCATCATCCTCGTCGATGGGGATGCCGTA	C/T	11	4	0.441860465116279	1	36	38	N	N	N	C	T	N	N	N	N	N	C	N	N	N	T	T	C	C	C	N	N	N	N	T	N	N	N	C	N	N	N	C	C	N	N	N	N	T	C	N	C
owbGBS18961	TGCAGCGGGCTCGCCCGAGCTAGACCCAACCTCCTCATCATCCTCGTCGATGGGGATGCCGTA	C/T	13	4	0.441860465116279	1	36	38	N	N	N	C	T	N	N	N	N	N	C	N	N	N	T	T	C	C	C	N	N	N	N	T	N	N	N	C	N	N	N	C	C	N	N	N	N	T	C	N	C
owbGBS18962	TGCAGCGGGCTCGCCCGAGCTAGACCCAACCTCCTCATCATCCTCGTCGATGGGGATGCCGTA	A/G	21	4	0.441860465116279	1	36	38	N	N	N	A	G	N	N	N	N	N	A	N	N	N	G	G	A	A	A	N	N	N	N	G	N	N	N	A	N	N	N	A	A	N	N	N	N	G	A	N	A
owbGBS18963	TGCAGCGGGCTCGCCCGAGCTAGACCCAACCTCCTCATCATCCTCGTCGATGGGGATGCCGTA	C/T	58	4	0.441860465116279	1	36	38	N	N	N	C	T	N	N	N	N	N	C	N	N	N	T	T	C	C	C	N	N	N	N	T	N	N	N	C	N	N	N	C	C	N	N	N	N	T	C	N	C
owbGBS19931	TGCAGCGTTTTCTCTGACGTTCTTTTAATAAGCAAAACTGAAACCAACAGAAAGGAGGGATCA	A/G	42	3	0.406976744186047	1	36	38	N	A	N	N	N	G	N	A	A	N	N	N	N	N	G	G	A	N	A	N	N	A	N	G	N	A	N	N	A	N	N	N	N	A	G	N	N	N	N	N	A
owbGBS20850	TGCAGCTCATCCCCACTCGCTTTCCCTCTACGACCGTTGCACCAGGAGGCCCTAAACCATGTT	A/G	29	2	0.662790697674419	1	36	38	N	N	A	N	A	N	G	N	G	A	G	A	G	N	A	A	N	G	G	N	N	N	N	A	G	N	N	G	G	G	G	N	G	G	A	A	G	A	G	G	G
owbGBS20851	TGCAGCTCATCCCCACTCGCTTTCCCTCTACGACCGTTGCACCAGGAGGCCCTAAACCATGTT	T/C	59	2	0.662790697674419	1	36	38	N	N	T	N	T	N	C	N	C	T	C	T	C	N	T	T	N	C	C	N	N	N	N	T	C	N	N	C	C	C	C	N	C	C	T	T	C	T	C	C	C
owbGBS27962	TGCAGGCTACGTCGATGGGGACAGAAGGCGGCGCGGATCCTTGCGGCAAGGCGACAGGGCGAG	A/C	14	3	0.430232558139535	1	36	38	N	N	C	N	C	N	A	N	N	N	A	C	N	N	C	C	A	N	N	N	N	N	N	C	N	N	N	N	N	A	N	N	N	N	C	N	N	C	A	N	N
owbGBS27963	TGCAGGCTACGTCGATGGGGACAGAAGGCGGCGCGGATCCTTGCGGCAAGGCGACAGGGCGAG	G/A	29	3	0.430232558139535	1	36	38	N	N	A	N	A	N	G	N	N	N	G	A	N	N	A	A	G	N	N	N	N	N	N	A	N	N	N	N	N	G	N	N	N	N	A	N	N	A	G	N	N
owbGBS27964	TGCAGGCTACGTCGATGGGGACAGAAGGCGGCGCGGATCCTTGCGGCAAGGCGACAGGGCGAG	A/G	55	3	0.430232558139535	1	36	38	N	N	G	N	G	N	A	N	N	N	A	G	N	N	G	G	A	N	N	N	N	N	N	G	N	N	N	N	N	A	N	N	N	N	G	N	N	G	A	N	N
owbGBS28657	TGCAGGGAGGAGGAACTCGGCTAGGGCGCACGGATTGAGGGGAAGCCATGGGAGGCTCTGTCT	C/T	17	3	0.383720930232558	1	36	38	T	N	T	N	N	N	C	C	N	N	C	N	N	N	N	T	N	N	N	N	N	N	C	T	N	C	N	N	N	N	N	N	N	N	T	N	C	T	C	N	N
owbGBS28658	TGCAGGGAGGAGGAACTCGGCTAGGGCGCACGGATTGAGGGGAAGCCATGGGAGGCTCTGTCT	T/G	58	3	0.383720930232558	1	36	38	G	N	G	N	N	N	T	T	N	N	T	N	N	N	N	G	N	N	N	N	N	N	T	G	N	T	N	N	N	N	N	N	N	N	G	N	T	G	T	N	N
owbGBS28659	TGCAGGGAGGAGGAACTCGGCTAGGGCGCACGGATTGAGGGGAAGCCATGGGAGGCTCTGTCT	G/T	59	3	0.383720930232558	1	36	38	T	N	T	N	N	N	G	G	N	N	G	N	N	N	N	T	N	N	N	N	N	N	G	T	N	G	N	N	N	N	N	N	N	N	T	N	G	T	G	N	N
owbGBS38672	TGCAGTTTTCATCCTGGTCCGCCACAACAGCACGTCGTCACAACAGGTCTTCAACGTGACGGT	A/G	31	3	0.627906976744186	1	36	38	G	N	G	A	G	N	N	A	N	G	A	G	A	A	N	G	N	N	A	N	N	N	N	G	A	N	G	A	A	A	N	N	A	A	G	N	N	G	A	A	A
owbGBS38673	TGCAGTTTTCATCCTGGTCCGCCACAACAGCACGTCGTCACAACAGGTCTTCAACGTGACGGT	A/G	42	3	0.627906976744186	1	36	38	G	N	G	A	G	N	N	A	N	G	A	G	A	A	N	G	N	N	A	N	N	N	N	G	A	N	G	A	A	A	N	N	A	A	G	N	N	G	A	A	A
owbGBS38674	TGCAGTTTTCATCCTGGTCCGCCACAACAGCACGTCGTCACAACAGGTCTTCAACGTGACGGT	C/T	59	3	0.627906976744186	1	36	38	T	N	T	C	T	N	N	C	N	T	C	T	C	C	N	T	N	N	C	N	N	N	N	T	C	N	T	C	C	C	N	N	C	C	T	N	N	T	C	C	C
owbGBS3964	TGCAGAGGCCACACATCCATGGACATGGGGCTCAAGAAGTAATCATCAATCAACGAGTATTTC	C/T	62	3	0.523255813953488	1	36	38	T	N	N	N	T	T	N	C	C	T	C	N	C	N	T	T	N	N	C	N	N	C	N	T	C	N	T	C	C	C	N	C	C	N	T	N	C	T	C	N	C
owbGBS6385	TGCAGATTCGGCCTCCTGAATCGCCCAGAATAGCATCGCATAATCCATCGCCCCGTCGTCGCC	A/G	46	4	0.558139534883721	1	36	38	A	N	A	N	A	A	G	G	G	A	G	A	N	G	A	A	N	N	G	A	N	N	N	N	G	G	A	N	N	N	G	N	G	G	A	N	G	A	G	G	N
owbGBS6386	TGCAGATTCGGCCTCCTGAATCGCCCAGAATAGCATCGCATAATCCATCGCCCCGTCGTCGCC	C/G	48	4	0.558139534883721	1	36	38	C	N	C	N	C	C	G	G	G	C	G	C	N	G	C	C	N	N	G	C	N	N	N	N	G	G	C	N	N	N	G	N	G	G	C	N	G	C	G	G	N
owbGBS6387	TGCAGATTCGGCCTCCTGAATCGCCCAGAATAGCATCGCATAATCCATCGCCCCGTCGTCGCC	G/A	49	4	0.558139534883721	1	36	38	G	N	G	N	G	G	A	A	A	G	A	G	N	A	G	G	N	N	A	G	N	N	N	N	A	A	G	N	N	N	A	N	A	A	G	N	A	G	A	A	N
owbGBS6388	TGCAGATTCGGCCTCCTGAATCGCCCAGAATAGCATCGCATAATCCATCGCCCCGTCGTCGCC	G/A	60	4	0.558139534883721	1	36	38	G	N	G	N	G	G	A	A	A	G	A	G	N	A	G	G	N	N	A	G	N	N	N	N	A	A	G	N	N	N	A	N	A	A	G	N	A	G	A	A	N
owbGBS8379	TGCAGCAAGCGAATAAGCATTTATTTGAGGTGGCTACCTTACGAGTACACGAATAAGAGGGGG	A/C	12	1	0.581395348837209	1	36	38	C	N	C	A	C	C	N	A	A	N	A	N	N	N	C	C	N	N	A	C	N	N	N	N	A	A	C	A	N	A	A	A	N	N	C	N	A	C	A	A	A
owbGBS8437	TGCAGCAAGCGACTAAGCATTTATTTGAGGTGGATACCTTACGAGTACACGAATAAGAGGGGG	A/C	33	1	0.523255813953488	1	36	38	C	A	C	A	C	C	A	N	N	N	A	N	N	N	C	C	A	N	A	C	N	A	N	N	N	A	C	N	A	A	A	A	N	N	C	N	A	C	A	A	N
owbGBS8917	TGCAGCAATGTTGGTGCACGGAAACATGACTCGGAGGACATAACAGAATTTGTCTCCTTGAGG	A/T	7	1	0.395348837209302	1	36	38	N	N	N	N	N	A	N	N	N	N	T	N	N	N	A	A	N	T	T	N	N	N	N	N	T	T	N	N	N	N	N	N	N	N	N	N	T	A	N	N	T
owbGBS9775	TGCAGCACGTGTGGAGAAGCCGCCTAGGTGCCCTCGTGACTACCCAGTGCGGCGGAAGGAGAG	A/G	17	3	0.5	1	36	38	G	N	G	N	N	G	A	A	N	G	N	G	N	N	G	G	N	N	A	N	N	N	N	N	A	A	G	A	N	A	A	N	N	N	G	G	N	G	N	N	N
owbGBS9776	TGCAGCACGTGTGGAGAAGCCGCCTAGGTGCCCTCGTGACTACCCAGTGCGGCGGAAGGAGAG	T/G	40	3	0.5	1	36	38	G	N	G	N	N	G	T	T	N	G	N	G	N	N	G	G	N	N	T	N	N	N	N	N	T	T	G	T	N	T	T	N	N	N	G	G	N	G	N	N	N
owbGBS9777	TGCAGCACGTGTGGAGAAGCCGCCTAGGTGCCCTCGTGACTACCCAGTGCGGCGGAAGGAGAG	G/T	48	3	0.5	1	36	38	T	N	T	N	N	T	G	G	N	T	N	T	N	N	T	T	N	N	G	N	N	N	N	N	G	G	T	G	N	G	G	N	N	N	T	T	N	T	N	N	N
owbGBS12038	TGCAGCATGATCCCCGAGGGCAGACGACATCGGCGGCGGAGCAGCCCCTAGGGGCATTGCACC	C/T	30	3	0.395348837209302	1	36	39	C	N	N	T	C	N	T	T	T	N	N	C	N	N	N	N	T	T	N	N	N	N	N	N	T	N	C	N	T	N	N	N	N	N	C	C	T	C	N	N	N
owbGBS30968	TGCAGGTGACATCCATGGTGTGCCCGAGCTCGCCCCAGCCACCTCCAGTTGCGCCAGCTCGCG	C/G	61	3	0.558139534883721	1	36	39	N	G	N	G	C	C	G	N	N	N	G	C	G	G	C	C	N	N	N	C	N	G	N	N	N	G	C	N	N	N	G	G	N	N	N	N	N	C	G	G	G
owbGBS3306	TGCAGACTTGAAAGCCTCGACCTGTTTCACAATCCCACTCTTCAACGTCGCGTCAACTATCAA	A/G	28	3	0.372093023255814	1	36	39	N	N	N	G	N	A	N	G	N	N	N	A	N	G	A	A	N	N	G	N	N	N	N	N	N	G	N	N	N	G	N	G	N	G	A	N	G	A	N	N	G
owbGBS3840	TGCAGAGCTCTCCCCGCCCCTCCCACCCATCACCGCGCCCCTTGGCCTCCCAACGCTCAACGC	C/T	63	3	0.767441860465116	1	36	39	N	C	N	C	T	T	C	C	C	N	C	T	C	C	T	T	C	C	C	N	N	C	C	T	C	C	T	C	C	C	N	C	C	C	T	N	C	T	C	C	C
owbGBS556	TGCAGAAAGACGAGCTCGAGCGTCAGGTGGCGGTCATGCTCACGCAGGGCATCATCCAGATTT	C/T	10	1	0.418604651162791	1	36	39	N	N	C	N	N	N	T	N	T	N	T	C	N	N	C	C	N	N	N	N	N	T	N	C	T	N	C	T	N	N	N	N	T	T	C	C	N	N	N	N	T
owbGBS5706	TGCAGATGAAACGATGATGAATTCACAGCAAGTTTCAGCATCAGAATGAACTGTTTCGCATTT	A/T	63	3	0.430232558139535	1	36	39	N	T	N	N	A	N	N	N	T	A	N	N	T	T	N	A	N	N	T	A	N	N	N	A	T	T	N	N	T	T	N	N	T	T	A	N	T	A	N	T	N
owbGBS14326	TGCAGCCCCACAAAGACCCTAGTACAGAGACTTATCCATCATCACACTAGTTCATCACATCCA	A/T	23	3	0.430232558139535	1	36	40	A	N	N	N	A	A	N	N	T	N	N	A	N	N	A	N	T	T	T	N	N	T	N	A	T	N	A	N	N	T	N	N	N	N	A	A	T	A	N	N	N
owbGBS21994	TGCAGCTCTCCCATCACAGGCGATGGTGATGACACCGTTGGGGCTAGGCATCTTGAGGATGTT	A/G	12	3	0.546511627906977	1	36	40	N	G	A	N	A	A	G	N	G	A	G	N	N	N	A	A	G	G	G	A	N	N	N	A	G	N	A	G	N	N	N	G	N	N	A	N	G	A	N	N	N
owbGBS21995	TGCAGCTCTCCCATCACAGGCGATGGTGATGACACCGTTGGGGCTAGGCATCTTGAGGATGTT	C/T	14	3	0.546511627906977	1	36	40	N	T	C	N	C	C	T	N	T	C	T	N	N	N	C	C	T	T	T	C	N	N	N	C	T	N	C	T	N	N	N	T	N	N	C	N	T	C	N	N	N
owbGBS21996	TGCAGCTCTCCCATCACAGGCGATGGTGATGACACCGTTGGGGCTAGGCATCTTGAGGATGTT	A/G	33	3	0.546511627906977	1	36	40	N	G	A	N	A	A	G	N	G	A	G	N	N	N	A	A	G	G	G	A	N	N	N	A	G	N	A	G	N	N	N	G	N	N	A	N	G	A	N	N	N
owbGBS29057	TGCAGGGCGTTGCAAGTTGCAGGGGCAGTTGCTTCCAGGATAAGGTAAGGAGAAGAAACTAGA	C/T	35	3	0.63953488372093	1	36	40	N	T	C	T	N	C	T	T	T	C	T	N	T	N	C	C	T	N	T	N	N	T	T	C	T	T	N	T	T	T	T	N	T	T	C	C	T	C	N	T	T
owbGBS29058	TGCAGGGCGTTGCAAGTTGCAGGGGCAGTTGCTTCCAGGATAAGGTAAGGAGAAGAAACTAGA	G/A	48	3	0.63953488372093	1	36	40	N	A	G	A	N	G	A	A	A	G	A	N	A	N	G	G	A	N	A	N	N	A	A	G	A	A	N	A	A	A	A	N	A	A	G	G	A	G	N	A	A
owbGBS29059	TGCAGGGCGTTGCAAGTTGCAGGGGCAGTTGCTTCCAGGATAAGGTAAGGAGAAGAAACTAGA	A/G	50	3	0.63953488372093	1	36	40	N	G	A	G	N	A	G	G	G	A	G	N	G	N	A	A	G	N	G	N	N	G	G	A	G	G	N	G	G	G	G	N	G	G	A	A	G	A	N	G	G
owbGBS3756	TGCAGAGCCGACGCAGGCAGCGAGATGGGCGTGATTCAGGACAAGGAATCCGTCGAGGCTCAA	C/T	11	3	0.418604651162791	1	36	40	C	T	C	N	C	C	N	N	N	N	T	C	T	N	C	C	N	N	N	N	N	T	N	C	N	T	N	N	T	N	N	N	T	T	C	C	N	C	T	T	T
owbGBS3757	TGCAGAGCCGACGCAGGCAGCGAGATGGGCGTGATTCAGGACAAGGAATCCGTCGAGGCTCAA	G/A	38	3	0.418604651162791	1	36	40	G	A	G	N	G	G	N	N	N	N	A	G	A	N	G	G	N	N	N	N	N	A	N	G	N	A	N	N	A	N	N	N	A	A	G	G	N	G	A	A	A
owbGBS8042	TGCAGCAACCTCACTACTTAACCTTACCTCACCTAATAACTCTACTAGTCTTGATACCTTTGG	A/G	43	3	0.767441860465116	1	36	40	G	A	G	A	G	G	A	N	A	G	A	N	N	N	G	G	A	A	A	N	N	A	N	G	A	A	G	N	A	A	A	A	A	N	G	N	A	G	A	N	A
owbGBS22255	TGCAGCTGACACACGTAGCAGAACGGATCTCAAAGCAAGAGGCAGTCTGAAATCCCGTTTTCT	C/T	23	3	0.63953488372093	1	36	41	T	C	T	C	T	N	C	C	C	N	C	T	C	C	T	T	C	C	C	N	N	C	C	N	C	C	N	C	C	C	C	C	C	C	T	N	C	T	N	N	C
owbGBS30246	TGCAGGTATGTCCTTGGTAGTCCTTCTGGGAGCTACAACCTTCTTTGCTTTGGCAAGAGGCGT	A/G	55	1	0.406976744186047	1	36	42	N	G	N	N	N	A	G	N	N	A	N	A	N	G	A	N	N	G	G	N	N	N	G	N	G	N	N	G	N	G	N	N	G	N	N	N	G	N	G	N	G
owbGBS30880	TGCAGGTCTTCCGAAGTTTTCAGATTTGTTGGAGTTCCATAAGTATAGTTTCATTACAGATTA	C/T	11	3	0.348837209302326	1	36	42	N	N	N	N	N	T	N	C	C	N	N	N	N	N	N	T	C	N	C	N	N	N	N	T	C	N	T	N	N	C	N	N	N	C	T	N	C	N	C	C	N
owbGBS30881	TGCAGGTCTTCCGAAGTTTTCAGATTTGTTGGAGTTCCATAAGTATAGTTTCATTACAGATTA	G/T	27	3	0.348837209302326	1	36	42	N	N	N	N	N	T	N	G	G	N	N	N	N	N	N	T	G	N	G	N	N	N	N	T	G	N	T	N	N	G	N	N	N	G	T	N	G	N	G	G	N
owbGBS33740	TGCAGTCACAGTCTTGCAGGATCTGTATAACGATTCTAGGCATGTAGACTCACTCATACGGAT	C/T	8	3	0.441860465116279	1	36	42	T	N	N	N	T	T	N	N	C	T	N	T	N	C	T	T	C	C	N	N	N	N	N	T	N	N	T	N	N	N	N	N	N	N	T	T	C	T	N	N	N
owbGBS33741	TGCAGTCACAGTCTTGCAGGATCTGTATAACGATTCTAGGCATGTAGACTCACTCATACGGAT	A/G	47	3	0.441860465116279	1	36	42	G	N	N	N	G	G	N	N	A	G	N	G	N	A	G	G	A	A	N	N	N	N	N	G	N	N	G	N	N	N	N	N	N	N	G	G	A	G	N	N	N
owbGBS9956	TGCAGCACTGTGTTCTATGTAGAGACGAGTCGGATCACCACTGGACACACCAGGTTGCAGAAA	C/T	25	3	0.418604651162791	1	36	42	T	N	N	N	N	N	N	N	N	N	C	N	N	N	N	T	C	C	C	T	N	C	N	T	C	C	N	N	N	N	N	C	C	N	T	N	C	T	N	N	C
owbGBS3317	TGCAGACTTGAGCATCGACTACAACACGGGAATGTTCTTCTCCATCCCTTGCATGTTGTAGTT	A/T	25	1	0.348837209302326	1	36	43	N	N	A	N	A	A	N	N	T	N	N	N	N	N	N	A	T	T	N	N	N	T	N	A	N	N	N	N	N	T	T	N	N	T	A	N	N	N	N	T	T
owbGBS20804	TGCAGCTCACTTTCCGTCAGGCAGCACAGAGAGAGCGAGCACGCCGTGAGGGCTCACGGACGT	C/T	56	2	0.348837209302326	1	36	44	N	T	N	N	C	N	N	T	N	N	T	C	N	N	C	N	N	N	N	N	N	T	N	N	T	N	C	T	N	T	N	T	N	N	N	N	N	C	N	N	T
owbGBS25962	TGCAGGATATTAAGGTTATCCTTTTAATAAAGAACTGGAACAACGCATTAGCACTTGGTGAAC	A/C	17	2	0.383720930232558	1	36	44	C	N	N	A	N	N	A	N	A	N	A	C	N	N	N	C	N	A	A	N	N	N	N	N	N	N	N	A	A	N	A	N	N	A	C	C	N	C	A	N	N
owbGBS30573	TGCAGGTCCTTCTCCTTCAGCCCGAGCTTGAGTAAGGTGTCGCGGTAGAGGATGTTGATGCTG	C/T	42	1	0.348837209302326	1	36	44	T	N	N	N	N	N	N	N	N	N	C	T	N	N	N	N	N	N	C	N	N	C	C	N	N	C	N	C	N	N	C	N	C	N	T	T	N	T	N	N	N
owbGBS4459	TGCAGATAATTAATCAACCCTCGGACCAGTGCGCCGCATGAGTGTTTGTCCAAACTGAGTGAT	C/G	25	3	0.5	1	36	44	C	G	N	G	C	N	N	G	G	C	G	C	N	N	N	N	N	G	G	N	N	N	G	N	N	G	C	G	N	N	G	N	N	G	C	C	N	N	G	N	G
owbGBS4460	TGCAGATAATTAATCAACCCTCGGACCAGTGCGCCGCATGAGTGTTTGTCCAAACTGAGTGAT	T/C	59	3	0.5	1	36	44	T	C	N	C	T	N	N	C	C	T	C	T	N	N	N	N	N	C	C	N	N	N	C	N	N	C	T	C	N	N	C	N	N	C	T	T	N	N	C	N	C
owbGBS38384	TGCAGTTTCTCAGGAGATGTACGCGAATCAGTTTGAGAGAAACGAAGATGTGTGGATCAGAAA	A/G	44	3	0.523255813953488	1	36	47	N	G	N	G	N	A	G	G	N	A	G	A	N	G	A	A	G	G	G	N	N	N	G	A	G	N	N	G	N	G	N	N	G	N	N	A	N	A	G	N	N
owbGBS22945	TGCAGCTGGGTCCATCCGCCGCCGATCGACAGGATACGCAAGGCCTGTTCCGCGCTAGCAAAC	C/G	11	3	0.348837209302326	1	36	54	N	N	C	G	C	N	N	N	N	N	G	C	N	N	N	N	N	N	G	C	N	G	N	N	N	N	C	N	N	N	G	N	N	N	N	C	N	C	N	G	N
owbGBS22946	TGCAGCTGGGTCCATCCGCCGCCGATCGACAGGATACGCAAGGCCTGTTCCGCGCTAGCAAAC	T/C	55	3	0.348837209302326	1	36	54	N	N	T	C	T	N	N	N	N	N	C	T	N	N	N	N	N	N	C	T	N	C	N	N	N	N	T	N	N	N	C	N	N	N	N	T	N	T	N	C	N
owbGBS10924	TGCAGCAGCTTGACACCTCGCTGAAACCATCCGTCGTCATCACAATTCTAGACCTGCTGCTGG	C/G	42	3	0.965116279069767	1	37	37	C	G	C	G	C	C	G	G	G	C	N	C	G	G	C	C	G	G	G	C	C	G	G	C	G	G	C	G	G	G	G	G	N	N	C	C	G	C	G	G	G
owbGBS10925	TGCAGCAGCTTGACACCTCGCTGAAACCATCCGTCGTCATCACAATTCTAGACCTGCTGCTGG	C/A	52	3	0.965116279069767	1	37	37	C	A	C	A	C	C	A	A	A	C	N	C	A	A	C	C	A	A	A	C	C	A	A	C	A	A	C	A	A	A	A	A	N	N	C	C	A	C	A	A	A
owbGBS11570	TGCAGCATAAGCCAGAATTACTGCTAGAACTTGACCAATCTCTCTTGAGTCGAGATACTAAAA	A/G	62	3	1	1	37	37	G	A	G	A	G	G	A	A	A	G	A	G	A	A	G	G	A	A	A	G	G	A	A	G	A	A	G	A	A	A	A	A	A	A	G	G	A	G	A	A	A
owbGBS127	TGCAGAAAACCTTGATATTCTGTTGAGTCCAAAACACTTGATCCTGTTATGTCAATTGCACAT	A/G	30	3	0.895348837209302	1	37	37	G	A	G	A	G	G	A	A	A	N	A	G	A	A	G	G	A	A	A	G	G	A	A	G	A	A	G	A	A	A	A	A	A	A	G	G	A	G	A	A	A
owbGBS128	TGCAGAAAACCTTGATATTCTGTTGAGTCCAAAACACTTGATCCTGTTATGTCAATTGCACAT	T/A	37	3	0.895348837209302	1	37	37	A	T	A	T	A	A	T	T	T	N	T	A	T	T	A	A	T	T	T	A	A	T	T	A	T	T	A	T	T	T	T	T	T	T	A	A	T	A	T	T	T
owbGBS12924	TGCAGCCACAACAGCTCGTCACCCAAGAGCTGTTCCCAGGCCCCGCCGCCGCCGCCGAGATCG	A/G	7	3	0.77906976744186	1	37	37	A	G	A	N	A	A	N	N	G	N	N	N	G	N	A	A	G	G	N	N	A	N	N	A	G	N	A	G	G	G	G	G	N	G	A	N	G	A	G	G	G
owbGBS12925	TGCAGCCACAACAGCTCGTCACCCAAGAGCTGTTCCCAGGCCCCGCCGCCGCCGCCGAGATCG	A/G	10	3	0.77906976744186	1	37	37	A	G	A	N	A	A	N	N	G	N	N	N	G	N	A	A	G	G	N	N	A	N	N	A	G	N	A	G	G	G	G	G	N	G	A	N	G	A	G	G	G
owbGBS17784	TGCAGCGCCGAGGTCGTCGGCGGGAGGTTGTTCCCCACCCGCAAAAAAAAAAAAAAAAAAAAA	C/G	5	2	0.906976744186046	1	37	37	N	C	G	C	G	N	C	C	C	G	C	G	C	C	G	G	C	C	C	G	G	C	C	G	C	C	G	C	C	C	C	C	C	C	G	G	C	G	C	C	C
owbGBS17785	TGCAGCGCCGAGGTCGTCGGCGGGAGGTTGTTCCCCACCCGCAAAAAAAAAAAAAAAAAAAAA	T/C	13	2	0.906976744186046	1	37	37	N	T	C	T	C	N	T	T	T	C	T	C	T	T	C	C	T	T	T	C	C	T	T	C	T	T	C	T	T	T	T	T	T	T	C	C	T	C	T	T	T
owbGBS20185	TGCAGCTACCGCCTAAATAGTTGCCTCACGGAGGAGAGCAACCTTTGCCTCCCTCTCATACCC	A/T	18	2	0.872093023255814	1	37	37	A	N	A	T	A	A	T	N	T	A	T	A	T	N	A	A	T	T	T	A	A	T	N	A	T	T	A	N	T	T	T	N	N	T	A	A	T	A	T	T	T
owbGBS22862	TGCAGCTGGCGCATAGCACCATTCCACCGTTAGTCAACTCCAACGCACGGCTGCGTTTTATCC	C/A	40	3	0.988372093023256	1	37	37	A	C	A	C	A	A	C	C	C	A	C	A	C	C	A	A	C	C	C	A	A	C	C	A	C	C	A	C	C	C	C	N	C	C	A	A	C	A	C	C	C
owbGBS22964	TGCAGCTGGTGCATAGCACCATTCCACCGTTAGTCAACTCAAACGCACGGCTGCGGTTTATCC	A/C	40	1	0.593023255813954	1	37	37	A	C	A	N	A	A	C	N	C	A	N	A	C	N	A	A	N	N	N	A	A	C	N	A	N	C	A	N	N	N	N	N	C	N	A	A	N	A	N	C	N
owbGBS24443	TGCAGGAACAGGGGGACAATTTATGTGGAAACTATGTTTCCGAGTTCATACGTCAGACGACCC	C/T	39	3	0.534883720930233	1	37	37	C	N	C	T	C	C	T	N	N	C	N	C	T	N	C	C	T	N	N	C	C	T	N	C	T	N	C	N	N	N	N	N	N	N	C	C	T	C	N	N	N
owbGBS24593	TGCAGGAAGAGCGTGGCCGCACAACTGCAAGGCCTCTGGGCCCGCCAGCGTCGCAGAAACAGC	A/G	28	3	0.813953488372093	1	37	37	G	A	G	A	G	G	A	N	A	G	N	G	N	N	G	G	A	N	A	G	G	N	A	G	A	A	G	A	N	A	A	N	A	N	G	G	N	G	A	A	N
owbGBS25507	TGCAGGAGCAGGCGCAGACAGGAGTTGAGAGGTGGCAGTATCTACCATATGCCGTTCGGTTTC	C/T	51	3	0.906976744186046	1	37	37	T	C	T	C	T	T	C	N	C	T	C	T	C	C	T	T	C	C	C	T	T	C	C	N	C	C	T	C	C	C	C	N	C	C	T	N	C	T	C	C	C
owbGBS27720	TGCAGGCGCCGCTTAACCTAACTGGCGCGCTAGGCGTCGAATAGGAGGGAGCTCCTATTGCGC	G/T	28	3	0.930232558139535	1	37	37	G	T	G	T	G	G	T	T	T	G	T	G	T	N	G	G	T	T	T	G	G	T	T	G	T	T	G	T	T	T	T	T	T	N	G	G	T	G	T	T	T
owbGBS27774	TGCAGGCGCTGGTTAGCAAATTTTACCTGTAACCGCCTGTGGTGCTAAATAGGATTTCCGCTT	C/T	8	3	0.825581395348837	1	37	37	T	C	T	C	T	T	C	N	C	N	N	T	C	C	T	T	C	C	C	T	T	C	C	T	C	C	T	C	C	C	C	N	C	C	T	T	C	T	N	C	C
owbGBS31568	TGCAGGTTAGGCAGAGTTTTCCGTGTTTGGGCAAGGATAACAAGAAGAGATGGATCTTCTATT	A/T	36	3	1	1	37	37	A	T	A	T	A	A	T	T	T	A	T	A	T	T	A	A	T	T	T	A	A	T	T	A	T	T	A	T	T	T	T	T	T	T	A	N	T	A	T	T	T
owbGBS31569	TGCAGGTTAGGCAGAGTTTTCCGTGTTTGGGCAAGGATAACAAGAAGAGATGGATCTTCTATT	G/C	51	2	1	1	37	37	G	C	G	C	G	G	C	C	C	G	C	G	C	C	G	G	C	C	C	G	G	C	C	G	C	C	G	C	C	C	C	C	C	C	G	N	C	G	C	C	C
owbGBS32862	TGCAGTAGAATCCATTGCAGGAGAATTTGTAAACCCATTGCCTTCATACGAAGATTCTATGAG	A/G	45	1	1	1	37	37	A	G	A	G	A	A	G	G	G	A	G	A	G	G	A	A	G	G	G	A	A	N	G	A	G	G	A	G	G	G	G	G	G	G	A	A	G	A	G	G	G
owbGBS34733	TGCAGTCGGTGACGTCGGCGACGATGATGGCAGCGTTGTCCTGACCCCGCCAACAGTACTGCA	G/T	29	3	1	1	37	37	T	G	N	G	T	T	G	G	G	T	G	T	G	G	T	T	G	G	G	T	T	G	G	T	G	G	T	G	G	G	G	G	G	G	T	T	G	T	G	N	G
owbGBS34734	TGCAGTCGGTGACGTCGGCGACGATGATGGCAGCGTTGTCCTGACCCCGCCAACAGTACTGCA	C/A	30	3	1	1	37	37	A	C	N	C	A	A	C	C	C	A	C	A	C	C	A	A	C	C	C	A	A	C	C	A	C	C	A	C	C	C	C	C	C	C	A	A	C	A	C	N	C
owbGBS35523	TGCAGTGCACAAACTACATGATGCCCCATGGAGAGGTCATCGTGATAGGTCGTCCCCGACATG	C/T	50	3	0.872093023255814	1	37	37	T	C	T	C	T	N	C	C	N	N	C	T	C	C	T	T	N	C	N	T	T	C	C	T	C	C	T	C	C	C	C	C	C	C	T	T	C	T	C	C	C
owbGBS35818	TGCAGTGCTCTGTGGGGCATTTCATATGCTTCGAATGTAAGGATCAACTCGACTACAAGTGCC	C/T	49	3	1	1	37	37	C	T	C	T	C	C	N	T	T	C	T	C	T	T	C	C	T	T	T	C	C	T	T	C	T	T	C	T	T	T	T	T	T	T	C	C	T	C	T	T	T
owbGBS38608	TGCAGTTTTAATTTGCTCGCATGCATGGAATCGCGAATCGGCCTGTATTGCGGACGTGCTCAC	A/G	10	3	0.988372093023256	1	37	37	A	G	A	G	A	A	G	G	G	A	G	A	G	G	A	A	G	G	G	N	A	G	G	A	G	G	A	G	G	G	G	G	G	G	A	N	G	A	G	G	G
owbGBS10531	TGCAGCAGCAGCAGGCCCTCGCACAGCTCCCACCACCGCCGCAAAAAAAAAAAAAAAAAAAAA	A/G	34	3	0.697674418604651	1	37	38	N	G	A	G	A	A	G	G	G	A	G	A	N	N	A	N	G	G	G	N	N	G	G	N	G	G	A	N	G	G	G	G	N	G	A	A	G	A	G	G	G
owbGBS11230	TGCAGCAGGTCCAGCTTCGGAGCTTCGCAAGGACACGAAGAGTGCCTGGCCGCCCAGGCATCA	A/T	20	3	0.36046511627907	1	37	38	N	T	A	N	N	N	N	T	T	A	N	N	N	T	A	A	N	N	T	N	N	N	N	N	N	N	A	N	N	N	T	N	N	N	A	A	N	A	N	N	N
owbGBS11231	TGCAGCAGGTCCAGCTTCGGAGCTTCGCAAGGACACGAAGAGTGCCTGGTCGCTCAGGCATCA	A/T	20	1	0.348837209302326	1	37	38	N	T	A	N	N	N	N	T	T	A	N	N	N	T	N	A	N	N	T	N	N	N	N	N	N	N	A	N	N	N	T	N	N	N	A	A	N	A	N	N	N
owbGBS14203	TGCAGCCCAGCAAAAACATCATCGATTGAAACATATTCCTTATTTGTCCATCCGCAGGCTTGA	A/G	12	3	0.906976744186046	1	37	38	A	N	A	G	A	A	G	G	G	A	G	A	G	G	A	A	G	G	G	A	N	G	G	A	G	G	A	G	G	G	G	G	G	N	A	A	G	A	N	G	G
owbGBS14204	TGCAGCCCAGCAAAAACATCATCGATTGAAACATATTCCTTATTTGTCCATCCGCAGGCTTGA	C/A	16	3	0.906976744186046	1	37	38	C	N	C	A	C	C	A	A	A	C	A	C	A	A	C	C	A	A	A	C	N	A	A	C	A	A	C	A	A	A	A	A	A	N	C	C	A	C	N	A	A
owbGBS14205	TGCAGCCCAGCAAAAACATCATCGATTGAAACATATTCCTTATTTGTCCATCCGCAGGCTTGA	C/A	38	3	0.906976744186046	1	37	38	C	N	C	A	C	C	A	A	A	C	A	C	A	A	C	C	A	A	A	C	N	A	A	C	A	A	C	A	A	A	A	A	A	N	C	C	A	C	N	A	A
owbGBS16995	TGCAGCGACGCTGGCCCTTCCTCCTACTTCGTATGGCCGCCACCTCCCAGCTTCCACACAGGT	A/T	41	2	0.837209302325581	1	37	38	T	N	T	A	N	T	A	A	A	N	A	N	A	A	T	T	A	A	A	T	N	A	A	T	A	A	T	N	A	A	N	N	A	A	T	N	A	T	A	A	A
owbGBS20852	TGCAGCTCATCCCCACTCGCTTTCCCTCTGCGACCGTTGCACCAGGAGGCCCTAAACCACGTT	C/T	33	1	0.627906976744186	1	37	38	T	N	T	N	N	T	C	N	C	T	C	T	C	N	T	T	N	C	C	N	N	N	N	T	C	N	N	C	C	C	C	N	C	C	T	N	C	T	C	C	C
owbGBS25884	TGCAGGAGTTGGATACACCCCCTTGGAGTCCGCAAGCCGAATACCGTCCTTGGTGTGCTTTGC	A/G	6	2	0.372093023255814	1	37	38	N	N	N	N	G	G	N	A	N	N	A	N	A	N	G	N	N	N	A	N	N	N	N	G	A	N	N	A	A	N	A	N	N	N	G	N	N	N	N	N	N
owbGBS25885	TGCAGGAGTTGGATACACCCCCTTGGAGTCCGCAAGCCGAATACCGTCCTTGGTGTGCTTTGC	T/C	41	2	0.372093023255814	1	37	38	N	N	N	N	C	C	N	T	N	N	T	N	T	N	C	N	N	N	T	N	N	N	N	C	T	N	N	T	T	N	T	N	N	N	C	N	N	N	N	N	N
owbGBS26726	TGCAGGCACTTGTCGAGCTCGGATGCCCTGATCCTGTCGGCATACGACCTCAGCTTTTTGATG	A/G	41	3	0.732558139534884	1	37	38	G	A	G	N	G	G	A	N	A	G	A	G	N	N	G	G	N	A	A	N	N	A	N	G	A	N	N	A	A	A	A	A	A	N	G	G	A	G	A	A	A
owbGBS31274	TGCAGGTGGCGACGGCGACGACGACAACGACGAGCAGCCTGGAGGCGTCGATGGCAGCAGAGG	C/T	12	3	0.593023255813954	1	37	38	C	N	C	T	N	N	N	N	T	C	N	C	N	N	N	C	T	T	T	C	N	T	N	C	T	N	N	N	N	N	T	N	T	T	C	C	T	C	N	N	T
owbGBS3185	TGCAGACTCGCCAGTGAAGCTCCAATACAACACCATCCCGTTCCAGTGCAGCTACGGGCTCGC	C/T	11	3	0.627906976744186	1	37	38	N	N	N	T	N	N	T	T	N	N	T	C	N	N	C	C	N	T	T	C	N	N	T	C	N	T	C	N	N	T	T	T	T	N	C	N	T	C	T	N	N
owbGBS3186	TGCAGACTCGCCAGTGAAGCTCCAATACAACACCATCCCGTTCCAGTGCAGCTACGGGCTCGC	A/G	12	3	0.627906976744186	1	37	38	N	N	N	G	N	N	G	G	N	N	G	A	N	N	A	A	N	G	G	A	N	N	G	A	N	G	A	N	N	G	G	G	G	N	A	N	G	A	G	N	N
owbGBS3187	TGCAGACTCGCCAGTGAAGCTCCAATACAACACCATCCCGTTCCAGTGCAGCTACGGGCTCGC	A/G	29	3	0.627906976744186	1	37	38	N	N	N	G	N	N	G	G	N	N	G	A	N	N	A	A	N	G	G	A	N	N	G	A	N	G	A	N	N	G	G	G	G	N	A	N	G	A	G	N	N
owbGBS3188	TGCAGACTCGCTGGTGAAGCTCCAATACAGCACCACCCCGTTCCAGTGCAGCTACGGGCTCGC	C/T	35	3	0.709302325581395	1	37	38	C	N	N	T	C	C	T	T	N	C	T	C	N	N	C	C	N	T	T	C	N	N	T	C	N	T	N	N	N	T	T	T	T	N	C	N	T	C	T	N	N
owbGBS37946	TGCAGTTGTAGTACCGTTGGGGTCCCGACGGTAGTACCGCTACCCCTAGCGGTAGTACCGCTG	A/G	47	3	0.511627906976744	1	37	38	A	N	N	G	A	N	G	N	G	A	G	N	G	G	A	A	G	G	N	N	N	G	N	A	G	G	N	N	N	G	G	N	N	N	A	N	N	N	N	N	G
owbGBS38114	TGCAGTTTAAAATAGCCCAGCAAATCGCAGCCAACTCCATCGTATAAAAGCGTTCTCCATGAC	C/G	62	3	0.558139534883721	1	37	38	N	N	N	C	G	G	C	N	C	N	N	G	C	N	N	G	N	N	C	N	N	N	N	N	C	C	N	N	C	N	C	C	N	C	G	G	C	G	N	C	C
owbGBS9868	TGCAGCACTCCCGTATAACACCCATTATGACTTTGGGTTTCGCCAAGACCACCCATGGGAGTA	T/C	32	1	0.709302325581395	1	37	38	C	T	C	T	N	C	T	T	T	C	T	N	T	T	C	C	T	N	T	N	N	T	N	C	T	T	C	T	T	N	N	N	T	N	C	N	N	C	T	T	T
owbGBS13130	TGCAGCCACCCAGCTTCACCAAGTTGGAGTTCGCCACCTACGACGGCACCGTCGACCACCTGA	A/C	57	3	0.569767441860465	1	37	39	A	N	A	C	A	A	C	N	C	N	C	N	C	N	A	A	N	N	N	A	N	C	N	A	N	N	N	C	C	C	N	N	C	N	A	N	N	A	C	N	N
owbGBS12926	TGCAGCCACAACAGCTCGTCACCCAAGAGCTGTTCCCAGGCCCCGCCGCCGCCGCCGCAAAAA	A/G	7	3	0.802325581395349	1	37	40	A	G	A	G	A	N	G	G	G	A	G	A	G	N	A	A	G	G	G	A	N	G	G	A	G	G	A	G	G	G	G	G	G	N	A	A	G	A	N	G	N
owbGBS12927	TGCAGCCACAACAGCTCGTCACCCAAGAGCTGTTCCCAGGCCCCGCCGCCGCCGCCGCAAAAA	A/G	10	3	0.802325581395349	1	37	40	A	G	A	G	A	N	G	G	G	A	G	A	G	N	A	A	G	G	G	A	N	G	G	A	G	G	A	G	G	G	G	G	G	N	A	A	G	A	N	G	N
owbGBS32280	TGCAGTAAAGTATCAGTAGCAAAGTAGTGTGGTAGCAACAGTAGCAGCAGTAATAGCACTAGC	A/G	51	3	0.546511627906977	1	37	42	N	N	G	A	N	G	A	N	A	N	N	N	N	N	G	G	N	A	A	N	N	A	N	N	N	A	G	A	N	N	A	A	N	N	G	N	A	G	A	N	A
owbGBS32281	TGCAGTAAAGTATCAGTAGCAAAGTAGTGTGGTAGCAACAGTAGCAGCAGTAATAGCACTAGC	C/G	58	3	0.546511627906977	1	37	42	N	N	G	C	N	G	C	N	C	N	N	N	N	N	G	G	N	C	C	N	N	C	N	N	N	C	G	C	N	N	C	C	N	N	G	N	C	G	C	N	C
owbGBS31865	TGCAGGTTGCGTCCAAGAAGACGACGGCGGAGGGGTGGGTGAGTCTCAAGGGGATGTTCGTCC	A/G	23	1	0.476744186046512	1	37	46	A	N	A	N	A	A	N	G	N	A	N	N	N	N	A	A	N	N	G	N	N	N	N	A	N	N	A	N	G	N	N	G	N	N	A	A	N	A	G	N	N
owbGBS10605	TGCAGCAGCATCCTTCAGTAAGCAGTCTTCACTAGGAGTACCAACTCTGGATTTGTTCCAGAT	C/T	58	3	0.988372093023256	1	38	38	T	C	T	C	N	T	C	C	C	T	C	T	C	C	T	T	C	C	C	T	C	C	C	T	C	C	T	C	C	C	C	C	C	C	T	T	C	T	C	C	C
owbGBS11251	TGCAGCAGGTTCTGCTTCAGAGAAGAACGCCCCAGCGCAGTCTGATGCTGCCGCAGATTCAAA	C/G	51	2	1	1	38	38	C	G	C	G	C	C	G	G	G	C	G	C	G	G	C	N	G	G	G	C	G	G	G	N	G	G	C	G	G	G	G	G	G	G	C	C	G	C	G	N	G
owbGBS1255	TGCAGAACTCAGCAGGGCAAATTTCAGTTTATGCTCGCTCACATCACCTTGATGCATGCTCAT	C/G	33	3	0.930232558139535	1	38	38	C	G	C	G	C	C	G	G	G	C	G	C	G	G	C	C	G	G	G	C	G	G	N	C	G	G	C	G	G	G	G	G	G	G	C	C	G	C	G	G	G
owbGBS13573	TGCAGCCAGAGTCGCTGTTGCCGTAGACATAGCACATGTCGTAGTACTCGCTGCTCCTGCTCC	C/T	14	3	0.988372093023256	1	38	38	T	C	T	C	T	T	C	C	C	T	C	T	C	C	T	T	C	C	C	N	C	C	C	T	C	C	T	C	C	C	C	C	C	C	T	T	C	T	C	C	C
owbGBS13574	TGCAGCCAGAGTCGCTGTTGCCGTAGACATAGCACATGTCGTAGTACTCGCTGCTCCTGCTCC	T/C	41	3	0.988372093023256	1	38	38	C	T	C	T	C	C	T	T	T	C	T	C	T	T	C	C	T	T	T	N	T	T	T	C	T	T	C	T	T	T	T	T	T	T	C	C	T	C	T	T	T
owbGBS14138	TGCAGCCCAATCAAAAAAATATTTTTAGAAACCTATTAGTCAAGTCTTAATTAATAGACTTCT	A/T	17	3	0.709302325581395	1	38	38	T	A	T	A	T	T	A	N	A	N	A	N	A	N	T	N	A	N	A	N	A	A	N	T	A	A	T	N	A	A	A	N	A	A	T	T	A	T	A	A	A
owbGBS15129	TGCAGCCGATATACAGGTCCTAACCAACCTACCAAGCTAGTCCTCCTAGCTGGTTAGACAAGT	A/G	14	4	0.918604651162791	1	38	38	A	G	A	G	A	A	G	G	G	N	G	A	G	N	A	A	G	N	G	A	G	G	G	A	G	G	A	G	G	G	G	G	G	G	A	A	G	A	G	G	G
owbGBS15130	TGCAGCCGATATACAGGTCCTAACCAACCTACCAAGCTAGTCCTCCTAGCTGGTTAGACAAGT	G/C	39	4	0.918604651162791	1	38	38	G	C	G	C	G	G	C	C	C	N	C	G	C	N	G	G	C	N	C	G	C	C	C	G	C	C	G	C	C	C	C	C	C	C	G	G	C	G	C	C	C
owbGBS15131	TGCAGCCGATATACAGGTCCTAACCAACCTACCAAGCTAGTCCTCCTAGCTGGTTAGACAAGT	C/T	49	4	0.918604651162791	1	38	38	C	T	C	T	C	C	T	T	T	N	T	C	T	N	C	C	T	N	T	C	T	T	T	C	T	T	C	T	T	T	T	T	T	T	C	C	T	C	T	T	T
owbGBS15132	TGCAGCCGATATACAGGTCCTAACCAACCTACCAAGCTAGTCCTCCTAGCTGGTTAGACAAGT	G/A	56	4	0.918604651162791	1	38	38	G	A	G	A	G	G	A	A	A	N	A	G	A	N	G	G	A	N	A	G	A	A	A	G	A	A	G	A	A	A	A	A	A	A	G	G	A	G	A	A	A
owbGBS15133	TGCAGCCGATATACGGGTCCTAACCAACCTACCAAGCTACTCCTCCTAGTTGGTTAAACAAGT	G/T	51	3	0.848837209302326	1	38	38	N	G	T	G	T	T	G	G	G	T	G	N	G	N	T	T	G	N	G	T	G	G	G	T	G	G	N	G	G	G	G	G	G	G	T	T	G	T	G	G	G
owbGBS16158	TGCAGCCTCCACGGTTGCGCGCCCTGTCATGGTTGCAGCCACGGTCATCGGCAAAATGCTTCA	A/G	62	1	0.709302325581395	1	38	38	N	N	A	G	N	N	N	G	N	N	G	A	G	N	A	A	G	N	G	A	G	G	N	A	G	G	A	G	G	N	G	G	G	N	A	N	G	A	G	N	G
owbGBS25133	TGCAGGACCTGCCCGAGGAGCAGCGCGCGGACGCGGCGAGCAGCATGGTGTACGAGGCGGCGG	G/T	37	3	0.953488372093023	1	38	38	G	T	G	T	G	G	T	T	T	G	T	G	T	T	G	G	T	T	T	G	T	T	T	G	T	T	G	N	T	T	T	N	T	T	G	G	T	G	T	T	N
owbGBS25539	TGCAGGAGCGCAAGGGGCGGCGCGACCCTATACTTGCGAGGAAGAAGATGGAGGCGTCTCCTC	C/A	17	3	0.627906976744186	1	38	38	N	N	A	C	A	A	C	N	N	N	C	N	N	N	A	A	C	C	N	N	C	C	C	A	C	C	A	C	C	N	C	N	C	N	N	A	C	N	C	C	C
owbGBS25540	TGCAGGAGCGCAAGGGGCGGCGCGACCCTATACTTGCGAGGAAGAAGATGGAGGCGTCTCCTC	A/C	31	3	0.627906976744186	1	38	38	N	N	C	A	C	C	A	N	N	N	A	N	N	N	C	C	A	A	N	N	A	A	A	C	A	A	C	A	A	N	A	N	A	N	N	C	A	N	A	A	A
owbGBS25541	TGCAGGAGCGCAAGGTGAGGCGCGACCCTATCCTTGCGAGGAAGAAGATGGAGGCGTCTCCTC	A/C	17	2	0.627906976744186	1	38	38	N	N	A	C	A	A	C	N	N	N	C	N	N	N	A	A	C	C	N	N	C	C	C	A	C	C	A	C	C	N	C	N	C	N	N	A	C	N	C	C	C
owbGBS25542	TGCAGGAGCGCAAGGTGAGGCGCGACCCTATCCTTGCGAGGAAGAAGATGGAGGCGTCTCCTC	C/A	31	2	0.627906976744186	1	38	38	N	N	C	A	C	C	A	N	N	N	A	N	N	N	C	C	A	A	N	N	A	A	A	C	A	A	C	A	A	N	A	N	A	N	N	C	A	N	A	A	A
owbGBS27045	TGCAGGCCAAGGTGGGCCTTGGAGGGGGAGCTCAGCCGAACCGGAAAAAAAAAAAAAAAAAAA	A/G	8	2	0.430232558139535	1	38	38	G	N	N	A	G	N	A	N	A	N	A	N	N	N	N	N	N	N	N	N	A	A	N	N	A	A	N	A	N	A	N	A	A	N	G	N	N	N	A	N	A
owbGBS28313	TGCAGGCTTGTGGCCTCCCGACAACTTCCTTTCCCCCTACTCCAAGCGTGTTCTGTGTCTTCT	C/G	52	3	0.593023255813954	1	38	38	G	N	N	N	N	G	N	C	N	G	C	G	N	N	G	G	N	N	C	N	C	N	C	N	C	C	G	N	C	N	C	N	N	N	G	N	C	G	C	C	C
owbGBS28536	TGCAGGGACGGCAGCGGCGACCTGCGGAATATCGGGACAGGCGGCACACGGCCGCTGAAAAGC	A/G	36	3	0.988372093023256	1	38	38	G	A	G	A	G	G	N	A	A	G	A	G	A	A	G	G	A	A	A	G	A	A	A	G	A	A	G	A	A	A	A	A	A	A	G	G	A	G	A	A	A
owbGBS28885	TGCAGGGCAGTATTAAGCATGCTGTCCTTTGGTTTCATGAGAAGCCAGAACAAAGAGAAGTGC	A/T	14	3	0.848837209302326	1	38	38	A	T	A	T	A	A	T	T	T	A	T	A	T	T	A	A	T	T	T	A	T	T	T	A	T	T	A	T	T	T	T	T	N	N	A	A	T	A	N	N	N
owbGBS2936	TGCAGACGACAACAGCAAGATTGGGCAGAGACATTGCTCTCCTCTCCTTGAAAACGGAACCCG	C/G	6	3	1	1	38	38	C	G	C	G	C	C	N	G	G	C	G	C	G	G	C	C	G	G	G	N	G	N	G	C	G	G	C	G	G	G	G	G	G	G	C	C	G	N	G	G	G
owbGBS29839	TGCAGGGTTGGCATGTCCTGAGAGCTAGACTAATTACACTAGTAGAAAATGGTCCATTTATTT	G/T	14	3	1	1	38	38	T	G	T	G	T	T	G	G	G	T	G	T	G	G	T	N	G	G	G	T	G	G	G	T	G	G	T	G	G	G	G	G	G	G	T	T	G	T	G	G	G
owbGBS29840	TGCAGGGTTGGCATGTCCTGAGAGCTAGACTAATTACACTAGTAGAAAATGGTCCATTTATTT	A/G	59	3	1	1	38	38	G	A	G	A	G	G	A	A	A	G	A	G	A	A	G	N	A	A	A	G	A	A	A	G	A	A	G	A	A	A	A	A	A	A	G	G	A	G	A	A	A
owbGBS30371	TGCAGGTCATCCACATCTGGTTGCTCCTGAATACGCTGACTGGACCTTCTCTCCAGTGTCATC	A/G	12	3	0.872093023255814	1	38	38	G	A	G	A	G	G	A	A	A	G	A	G	A	A	G	G	A	A	A	N	A	A	A	G	A	A	G	A	A	A	A	N	A	A	G	N	A	G	A	A	A
owbGBS30865	TGCAGGTCTGGTCTATGGTGGTCACCGACACCGCTGACGAGAACGACGACAGGCGCGCCCTGC	C/G	58	3	0.77906976744186	1	38	38	C	N	N	G	N	N	N	G	N	N	G	C	G	G	C	C	G	G	G	C	G	G	G	C	G	G	N	N	G	G	N	G	G	G	C	N	G	C	G	G	G
owbGBS30866	TGCAGGTCTGGTCTATGGTGGTCACCGACACCGCTGACGAGAACGACGACAGGCGCGCCCTGC	C/A	63	3	0.77906976744186	1	38	38	C	N	N	A	N	N	N	A	N	N	A	C	A	A	C	C	A	A	A	C	A	A	A	C	A	A	N	N	A	A	N	A	A	A	C	N	A	C	A	A	A
owbGBS3153	TGCAGACTATTGCGGCCCTTGGCATGCCGAGATGAAGTCCCAGCATGTCTGACTGTTGTGCCC	A/G	5	3	0.883720930232558	1	38	38	A	N	A	G	A	A	N	G	G	A	G	A	G	G	A	N	G	N	G	N	G	G	G	N	G	G	A	G	G	G	G	N	N	G	A	A	G	A	G	G	G
owbGBS31739	TGCAGGTTCTATGTTCGGATCCAGCAAGCATTATATCCTAGCACAGTTGACTGCAAACTGCCA	A/G	29	3	0.918604651162791	1	38	38	N	G	A	G	A	N	G	G	G	A	N	A	G	G	A	A	G	G	G	N	G	G	G	A	G	G	A	G	G	G	G	G	N	G	A	A	G	A	G	G	G
owbGBS31866	TGCAGGTTGCGTCCAAGAAGACGACGGCGGAGGTGTGGGTGAGGCTCAAGGTGATGTTCGTCC	A/G	23	1	0.558139534883721	1	38	38	A	N	A	N	A	A	N	N	N	A	G	A	N	N	A	A	G	N	N	N	G	N	N	A	N	G	A	N	N	N	N	N	N	N	A	A	G	A	N	G	G
owbGBS32497	TGCAGTAATGTCTTTTCACTTCCTCCGCTGAAACTACACTTTGTTCATAAAAAAATGTACTAC	C/T	25	3	1	1	38	38	C	T	C	T	C	C	T	T	T	C	T	C	T	T	C	C	T	T	T	C	T	T	T	C	T	T	C	T	T	T	T	T	T	T	C	C	T	C	T	T	T
owbGBS32498	TGCAGTAATGTCTTTTCACTTCCTCCGCTGAAACTACACTTTGTTCATAAAAAAATGTACTAC	A/T	54	3	1	1	38	38	A	T	A	T	A	A	T	T	T	A	T	A	T	T	A	A	T	T	T	A	T	T	T	A	T	T	A	T	T	T	T	T	T	T	A	A	T	A	T	T	T
owbGBS35252	TGCAGTGACACCGTCCCATGCCATGATATATTGTTGCAAGACGTGGAGCTTACTTTCCGTGGG	C/T	41	3	0.697674418604651	1	38	38	T	N	N	C	T	T	N	C	C	T	C	T	C	N	T	T	C	C	C	T	C	C	N	T	C	N	T	C	C	N	N	N	N	N	T	T	C	T	C	N	C
owbGBS36639	TGCAGTTAAACAAGAAAAAAATACCAACCTCTTAGTTTCAAGAAGAGTAAACCATTACGTGGA	A/C	42	3	1	1	38	38	C	A	C	A	C	C	A	A	A	C	A	C	A	A	C	C	A	A	A	C	A	A	A	C	A	A	C	A	A	A	A	A	A	A	C	C	A	C	A	A	A
owbGBS3724	TGCAGAGCATGGAGAGGAAGGACTGCGTCTGCACGAAGGGGAGCGTGAGCGAGATGGACTCGC	A/C	12	3	1	1	38	38	C	A	C	A	C	C	A	A	A	C	A	C	A	A	C	C	A	A	A	C	A	A	A	C	A	A	C	A	A	A	A	A	A	A	C	C	A	C	A	A	A
owbGBS4144	TGCAGAGTACGGATTCTGTACTTATGAGAGGTTTAAAAAGTTTGAATCAACTGCTTTTAATTT	A/T	34	3	0.94186046511628	1	38	38	A	T	A	T	A	A	T	T	T	A	T	A	T	T	A	A	T	T	T	A	T	T	T	A	T	T	A	T	T	T	T	T	T	T	A	A	T	A	T	T	T
owbGBS4145	TGCAGAGTACGGATTCTGTACTTATGAGAGGTTTAAAAAGTTTGAATCAACTGCTTTTAATTT	A/C	36	3	0.94186046511628	1	38	38	A	C	A	C	A	A	C	C	C	A	C	A	C	C	A	A	C	C	C	A	C	C	C	A	C	C	A	C	C	C	C	C	C	C	A	A	C	A	C	C	C
owbGBS5531	TGCAGATCTCGATCTGTTGTCACGAGGAGCGGTCGCCGTCTTCCCGTCAACTTACAACCACAT	C/A	29	3	0.918604651162791	1	38	38	C	A	C	N	C	C	N	A	A	C	A	C	A	A	C	C	A	A	A	C	A	A	A	C	A	N	C	A	A	A	A	A	A	N	C	C	A	C	A	N	N
owbGBS5532	TGCAGATCTCGATCTGTTGTCACGAGGAGCGGTCGCCGTCTTCCCGTCAACTTACAACCACAT	G/A	31	3	0.918604651162791	1	38	38	G	A	G	N	G	G	N	A	A	G	A	G	A	A	G	G	A	A	A	G	A	A	A	G	A	N	G	A	A	A	A	A	A	N	G	G	A	G	A	N	N
owbGBS5533	TGCAGATCTCGATCTGTTGTCACGAGGTGAGATCGCCGTCTTCCCGTCAACTTACAACCACAT	A/C	29	2	0.918604651162791	1	38	38	C	A	C	N	C	C	N	A	A	C	A	C	A	A	C	C	A	A	A	C	A	A	A	C	A	N	C	A	A	A	A	A	A	N	C	C	A	C	A	N	N
owbGBS5534	TGCAGATCTCGATCTGTTGTCACGAGGTGAGATCGCCGTCTTCCCGTCAACTTACAACCACAT	A/G	31	2	0.918604651162791	1	38	38	G	A	G	N	G	G	N	A	A	G	A	G	A	A	G	G	A	A	A	G	A	A	A	G	A	N	G	A	A	A	A	A	A	N	G	G	A	G	A	N	N
owbGBS5954	TGCAGATGGAACATGTCCCCAGGGACCACGCTGCCGTCTGTGTCGCGCTCCACGCCAAACTCG	C/T	30	3	0.72093023255814	1	38	38	N	T	C	T	C	C	T	T	N	N	T	C	T	N	N	N	T	N	T	C	T	T	N	C	T	T	C	N	T	N	T	T	T	N	N	N	T	N	T	T	T
owbGBS5955	TGCAGATGGAACATGTCCCCAGGGACCACGCTGCCGTCTGTGTCGCGCTCCACGCCAAACTCG	C/A	52	3	0.72093023255814	1	38	38	N	A	C	A	C	C	A	A	N	N	A	C	A	N	N	N	A	N	A	C	A	A	N	C	A	A	C	N	A	N	A	A	A	N	N	N	A	N	A	A	A
owbGBS5956	TGCAGATGGAACATGTCCCCAGGGACCACGCTGCCGTCTGTGTCGCGCTCCACGCCAAACTCG	C/G	54	3	0.72093023255814	1	38	38	N	G	C	G	C	C	G	G	N	N	G	C	G	N	N	N	G	N	G	C	G	G	N	C	G	G	C	N	G	N	G	G	G	N	N	N	G	N	G	G	G
owbGBS6626	TGCAGATTTCAGCATTGAATACAACTAGGCAATAGTCTTTTCCATCCCTTGCATGTTGTAATT	C/G	29	1	0.953488372093023	1	38	38	C	G	C	G	C	C	G	G	G	C	G	C	G	N	C	C	G	G	G	N	G	G	G	C	G	G	C	G	G	G	G	G	G	G	C	C	G	C	G	G	G
owbGBS7375	TGCAGCAAAGTATCAGTAGCAAAGTAGGGTGATAGCAGCCATAGCAACAGTAACCAGTGGCAG	A/G	40	1	0.523255813953488	1	38	38	G	A	N	N	N	G	N	A	N	N	N	G	N	A	N	G	A	N	N	N	A	A	N	G	A	A	N	A	N	A	A	N	A	N	G	N	N	N	A	A	A
owbGBS7608	TGCAGCAAAGTATGAGTAGCAAAGTAGTATGAGAGCAGCAGTAGCAACAGTAACCAGCAGCAG	C/T	47	1	0.616279069767442	1	38	38	N	N	T	C	N	T	C	N	C	T	C	T	N	N	N	T	C	C	N	N	C	C	N	T	C	C	N	C	C	C	C	C	C	C	N	N	N	T	C	N	C
owbGBS936	TGCAGAAATTTTTTATTCCATGGCTACAAAGGGCCAAAAGCCAAATATCATTACGTATCGTAT	A/G	25	3	0.988372093023256	1	38	38	G	A	G	A	G	G	A	A	A	G	A	G	A	A	G	G	A	A	A	N	A	A	A	G	A	A	G	A	A	A	A	A	A	A	G	G	A	N	A	A	A
owbGBS26356	TGCAGGATTTAAAGTAGCAAAACGAAAGATTATCCAAAAAATTCCAACAGAGCCAGGCCGATT	C/T	34	3	0.767441860465116	1	38	39	T	C	T	C	T	N	C	C	C	T	C	N	C	N	N	T	C	C	C	N	C	C	N	T	N	C	T	C	C	N	C	C	N	C	T	N	C	T	C	C	N
owbGBS26357	TGCAGGATTTAAAGTAGCAAAACGAAAGATTATCCAAAAAATTCCAACAGAGCCAGGCCGATT	A/T	40	3	0.767441860465116	1	38	39	T	A	T	A	T	N	A	A	A	T	A	N	A	N	N	T	A	A	A	N	A	A	N	T	N	A	T	A	A	N	A	A	N	A	T	N	A	T	A	A	N
owbGBS3527	TGCAGAGACTTTACGGGGGGAAAACCCTCAAAAGACTTGTGCCGATTGAAGTGGAAAGATCTA	G/T	33	3	0.767441860465116	1	38	39	G	T	G	N	G	G	N	T	T	G	T	G	T	T	G	G	T	T	T	G	T	N	N	G	T	T	G	N	T	T	T	T	T	T	G	G	T	G	N	N	N
owbGBS1717	TGCAGAAGGTGTCATAAACAAATGACAAAAACGTTGCTATTTCACAAAGTATGGATCAAATGA	G/A	32	3	0.616279069767442	1	38	40	N	A	N	A	N	N	A	N	A	N	A	N	A	A	N	G	A	A	A	N	A	A	A	G	A	A	N	A	N	A	N	A	N	A	G	N	A	N	A	A	A
owbGBS23971	TGCAGCTTTGCATAGGAAGCTCCCTAAGAAAAGCACACACCCCTGGTTTCACGAGAACGGACA	C/G	5	3	0.581395348837209	1	38	40	N	C	N	C	G	N	N	N	C	N	C	G	C	N	G	N	N	C	C	N	C	C	C	G	C	C	N	C	C	C	N	N	C	N	G	N	N	G	C	C	C
owbGBS28535	TGCAGGGACGGCAGCGGCGACCTGCGGAATATCGGGACAGGCGGCACACCGGAAAAAAAAAAA	A/G	36	4	0.453488372093023	1	38	40	G	A	N	A	N	N	A	N	N	N	N	N	N	A	G	G	A	N	N	G	A	A	N	N	A	A	G	N	A	N	N	N	A	A	N	N	N	N	A	A	A
owbGBS28537	TGCAGGGACGGCAGCGGCGACCTGCGGAATATCGGGACAGGCGGCACCCGGAAAAAAAAAAAA	A/G	36	2	0.406976744186047	1	38	40	G	A	N	A	N	N	A	N	N	N	N	N	N	A	G	G	A	N	N	G	A	A	N	N	A	N	G	N	N	N	N	N	A	A	N	N	N	N	N	A	A
owbGBS7256	TGCAGCAAAGTATCAATAGCAAAGTAGTGTGATAGCAACAGTAGCAATGGTGACAGCAGTAGC	C/T	62	1	0.651162790697674	1	38	40	T	N	T	C	N	T	C	C	C	N	C	T	N	C	T	T	N	N	C	N	C	C	C	T	N	C	N	C	N	C	C	N	N	C	T	N	C	N	C	C	C
owbGBS17494	TGCAGCGATTGTTAGTAGAGTTCGAGGATGTGTTTGGAGAACCCAAGGGTCTGCCGCCTCAGC	A/G	13	3	0.616279069767442	1	38	42	N	A	G	N	G	N	A	A	A	N	A	G	N	A	G	N	A	N	A	N	A	A	N	G	A	A	N	A	A	A	A	N	A	A	G	N	A	N	A	A	A
owbGBS20656	TGCAGCTATTCGGCACAACAACCAACAACACAAGCAGGCAAGAAGGCAACGCCTAGCAACAAC	A/G	27	3	0.406976744186047	1	38	42	G	A	G	N	N	G	N	N	N	G	A	G	N	N	G	G	A	A	N	N	A	N	N	N	A	N	G	N	A	A	N	N	N	N	N	G	A	G	A	N	N
owbGBS31791	TGCAGGTTGAGCTTCCAGGTCATGGAGGTAATCTCTATGAGATGTTCTATGAGAATGCCTGAG	A/C	51	1	0.348837209302326	1	38	42	N	N	N	N	N	N	A	N	N	C	A	C	N	N	N	C	N	A	N	N	A	N	N	N	N	N	C	N	A	N	N	N	N	A	C	N	A	C	A	N	A
owbGBS35175	TGCAGTGAACGATTTATACACATTTAAAACCTACGGTGAATGATTTCAAATATTTAGAACCTG	A/T	17	3	0.372093023255814	1	38	42	T	N	N	N	N	N	N	N	A	N	A	T	N	A	T	N	N	A	N	N	A	N	N	T	N	N	T	N	A	A	A	N	N	N	T	T	A	T	A	N	N
owbGBS35176	TGCAGTGAACGATTTATACACATTTAAAACCTACGGTGAATGATTTCAAATATTTAGAACCTG	A/G	32	3	0.372093023255814	1	38	42	G	N	N	N	N	N	N	N	A	N	A	G	N	A	G	N	N	A	N	N	A	N	N	G	N	N	G	N	A	A	A	N	N	N	G	G	A	G	A	N	N
owbGBS5825	TGCAGATGCAGGGGAAGGACATCCATGGAGAGCGAAACGGGCGGCTGGAGCTAGGGAAGGAAG	A/G	20	3	0.406976744186047	1	38	42	N	N	N	G	N	N	G	N	G	N	G	A	N	N	A	N	N	N	G	N	G	G	N	N	G	G	N	N	G	N	G	N	N	G	N	N	G	A	N	N	N
owbGBS5826	TGCAGATGCAGGGGAAGGACATCCATGGAGAGCGAAACGGGCGGCTGGAGCTAGGGAAGGAAG	A/T	36	3	0.406976744186047	1	38	42	N	N	N	T	N	N	T	N	T	N	T	A	N	N	A	N	N	N	T	N	T	T	N	N	T	T	N	N	T	N	T	N	N	T	N	N	T	A	N	N	N
owbGBS15419	TGCAGCCGCCGCCGCCAGCCTGTGCCTCGACCTCCCTCTCGAGGAGCACGAAGCCAGCAACGC	A/G	58	3	0.395348837209302	1	38	43	A	N	A	N	N	A	G	N	G	N	G	N	N	N	N	A	G	G	N	N	G	G	G	N	G	G	N	N	N	G	N	N	N	G	A	N	N	N	G	N	G
owbGBS3558	TGCAGAGAGATGTTTAATCTGAAGAGAGATTTTAAGTATTTTTATCTGAGAAATACTATTTTA	A/G	62	3	0.5	1	38	43	N	N	G	N	G	G	N	N	A	N	N	G	N	N	G	N	N	N	A	G	A	A	N	G	N	A	G	N	A	A	N	N	N	N	G	N	N	G	N	A	A
owbGBS5173	TGCAGATCCGTAACTCCAACTGGGCTGAAATTTTAACACGATTTTCTTTCGGATATTATCTTT	A/G	17	3	0.476744186046512	1	38	43	G	A	N	N	G	N	A	N	A	N	A	G	N	N	G	G	A	N	N	N	A	A	N	N	A	A	N	A	A	A	A	N	A	A	G	G	N	G	N	N	A
owbGBS5174	TGCAGATCCGTAACTCCAACTGGGCTGAAATTTTAACACGATTTTCTTTCGGATATTATCTTT	G/A	50	3	0.476744186046512	1	38	43	A	G	N	N	A	N	G	N	G	N	G	A	N	N	A	A	G	N	N	N	G	G	N	N	G	G	N	G	G	G	G	N	G	G	A	A	N	A	N	N	G
owbGBS13568	TGCAGCCAGAGCTTTGGCCAGCTCTGTCGGTGAGCTACCGACGAGGGAAAGCAGCCAGGCTGC	A/G	52	3	0.348837209302326	1	38	44	N	N	N	A	N	G	N	N	N	G	N	G	N	A	N	N	A	N	N	G	A	A	N	G	N	N	G	N	N	N	N	A	A	N	N	N	N	N	N	N	N
owbGBS3176	TGCAGACTCCAGCAGCGAGGCCTATGCGGACTGATGTCCCAATTCTCACGAAGGAAGTCGACA	C/T	30	3	0.453488372093023	1	38	44	N	T	C	N	N	N	T	T	T	N	T	N	N	T	N	C	T	N	T	N	T	N	T	N	T	T	N	N	N	T	T	N	N	N	C	N	N	C	N	N	T
owbGBS29060	TGCAGGGCTAAAACTTGTTAATCAAAAAAGGTCTGGAAAGCGTTCGGCACGGACAAACCGACA	C/T	49	3	0.441860465116279	1	38	45	N	N	N	C	N	N	C	N	N	N	N	T	N	N	T	N	C	N	C	N	C	N	N	T	C	C	T	N	C	C	N	N	C	C	T	N	N	T	C	N	C
owbGBS29061	TGCAGGGCTAAAACTTGTTAATCAAAAAAGGTCTGGAAAGCGTTCGGCACGGACAAACCGACA	C/T	53	3	0.441860465116279	1	38	45	N	N	N	C	N	N	C	N	N	N	N	T	N	N	T	N	C	N	C	N	C	N	N	T	C	C	T	N	C	C	N	N	C	C	T	N	N	T	C	N	C
owbGBS15779	TGCAGCCGTGGGGATAACCGTGTGTGAGAACGCAAAGAGATGCGATGTGTTACAGGCTGGATT	G/T	12	3	0.465116279069767	1	38	46	N	N	N	G	N	N	G	G	N	N	G	N	N	G	T	N	G	G	G	N	G	N	N	N	G	G	T	N	G	G	N	G	G	N	T	N	N	T	G	G	G
owbGBS15780	TGCAGCCGTGGGGATAACCGTGTGTGAGAACGCAAAGAGATGCGATGTGTTACAGGCTGGATT	A/T	13	3	0.465116279069767	1	38	46	N	N	N	A	N	N	A	A	N	N	A	N	N	A	T	N	A	A	A	N	A	N	N	N	A	A	T	N	A	A	N	A	A	N	T	N	N	T	A	A	A
owbGBS15781	TGCAGCCGTGGGGATAACCGTGTGTGAGAACGCAAAGAGATGCGATGTGTTACAGGCTGGATT	G/C	54	3	0.465116279069767	1	38	46	N	N	N	G	N	N	G	G	N	N	G	N	N	G	C	N	G	G	G	N	G	N	N	N	G	G	C	N	G	G	N	G	G	N	C	N	N	C	G	G	G
owbGBS32552	TGCAGTACAATGGGCAATAACGTAAAGCACATAGAAATGGAATTACATCTTGGTATCTACGTA	A/C	8	3	0.383720930232558	1	38	47	N	N	C	A	C	C	A	A	N	N	A	N	N	A	N	N	A	A	N	N	A	N	N	N	A	N	N	N	A	A	N	N	N	N	N	N	N	C	A	A	N
owbGBS2831	TGCAGACCGACTCCAATACACGCACGGCCCACAACTCAGGTCAGCACACACGGCACAAGCATC	A/G	17	4	0.883720930232558	1	39	39	G	A	N	A	N	G	N	A	A	G	A	G	A	A	G	N	A	A	A	N	A	A	A	G	A	A	N	A	A	A	A	A	A	A	G	G	A	G	A	A	A
owbGBS37101	TGCAGTTCCACACTTAGTTGCTTACATACTATGGGCTTATTTGATTCAAACGAATTTCATTAG	A/G	30	3	0.534883720930233	1	39	40	N	G	N	G	A	N	N	N	N	N	G	A	N	N	N	N	N	N	G	A	G	G	G	A	G	N	A	N	G	G	G	N	N	G	A	A	G	A	G	N	G
owbGBS6443	TGCAGATTGAACAACTTCCCCTGGAAATACCTGGGCATCCCGATGGCCATCAAAAAGCTTACC	G/T	56	3	0.616279069767442	1	39	40	N	G	T	G	T	T	N	N	N	N	G	N	N	G	N	T	G	G	G	T	G	G	G	N	G	G	N	G	G	N	N	G	G	N	T	N	G	T	G	G	G
owbGBS17985	TGCAGCGCGAAGCCCCACAGCTTCCATTGGGACAACTTCATCTCGCGCCCGCCGCAAAAAAAA	A/G	16	4	0.523255813953488	1	39	41	N	N	G	N	G	N	A	N	A	N	A	N	A	A	G	N	A	N	A	N	A	N	N	N	N	A	G	N	A	A	N	N	A	N	N	G	N	G	A	A	N
owbGBS17986	TGCAGCGCGAAGCCCCACAGCTTCCATTGGGACAACTTCATCTCGCGCCCGCCGCAAAAAAAA	T/C	26	4	0.523255813953488	1	39	41	N	N	C	N	C	N	T	N	T	N	T	N	T	T	C	N	T	N	T	N	T	N	N	N	N	T	C	N	T	T	N	N	T	N	N	C	N	C	T	T	N
owbGBS17987	TGCAGCGCGAAGCCCCACAGCTTCCATTGGGACAACTTCATCTCGCGCCCGCCGCAAAAAAAA	T/A	27	4	0.523255813953488	1	39	41	N	N	A	N	A	N	T	N	T	N	T	N	T	T	A	N	T	N	T	N	T	N	N	N	N	T	A	N	T	T	N	N	T	N	N	A	N	A	T	T	N
owbGBS17988	TGCAGCGCGAAGCCCCACAGCTTCCATTGGGACAACTTCATCTCGCGCCCGCCGCAAAAAAAA	A/G	33	4	0.523255813953488	1	39	41	N	N	G	N	G	N	A	N	A	N	A	N	A	A	G	N	A	N	A	N	A	N	N	N	N	A	G	N	A	A	N	N	A	N	N	G	N	G	A	A	N
owbGBS32058	TGCAGGTTTGACAAATCTCGTAACACAACGTGTGCCACAATACCGAAAACTGACCTATTATTT	A/G	26	3	0.5	1	39	41	N	N	A	G	N	N	G	N	G	A	N	A	G	N	A	A	N	N	G	N	G	G	N	N	G	N	N	G	G	N	N	N	N	N	A	N	G	A	N	N	N
owbGBS32059	TGCAGGTTTGACAAATCTCGTAACACAACGTGTGCCACAATACCGAAAACTGACCTATTATTT	G/C	44	3	0.5	1	39	41	N	N	G	C	N	N	C	N	C	G	N	G	C	N	G	G	N	N	C	N	C	C	N	N	C	N	N	C	C	N	N	N	N	N	G	N	C	G	N	N	N
owbGBS32060	TGCAGGTTTGACAAATCTCGTAACACAACGTGTGCCACAATACCGAAAACTGACCTATTATTT	G/C	51	3	0.5	1	39	41	N	N	G	C	N	N	C	N	C	G	N	G	C	N	G	G	N	N	C	N	C	C	N	N	C	N	N	C	C	N	N	N	N	N	G	N	C	G	N	N	N
owbGBS37035	TGCAGTTCATAGAACACAAGGACATGACATGACCTCACTTTGTAAGGTTCAGGTTTCACGCAA	C/T	7	3	0.872093023255814	1	39	41	T	C	T	C	T	T	C	C	C	T	C	T	C	C	T	T	C	C	C	T	C	N	C	N	C	C	T	C	C	C	C	N	N	C	T	T	C	T	C	C	C
owbGBS37036	TGCAGTTCATAGAACACAAGGACATGACATGACCTCACTTTGTAAGGTTCAGGTTTCACGCAA	G/A	11	3	0.872093023255814	1	39	41	A	G	A	G	A	A	G	G	G	A	G	A	G	G	A	A	G	G	G	A	G	N	G	N	G	G	A	G	G	G	G	N	N	G	A	A	G	A	G	G	G
owbGBS10019	TGCAGCAGAAACAAGCTCGAAACGAAAACAGAGGGAATCTCCTTGTTTTCGGAGTCTGAAATA	G/T	14	3	0.488372093023256	1	39	42	G	T	G	N	G	N	T	T	T	G	N	G	N	N	G	N	T	T	N	N	T	T	T	G	T	N	N	N	T	N	N	N	N	N	N	N	T	N	T	N	T
owbGBS10020	TGCAGCAGAAACAAGCTCGAAACGAAAACAGAGGGAATCTCCTTGTTTTCGGAGTCTGAAATA	T/C	61	3	0.488372093023256	1	39	42	T	C	T	N	T	N	C	C	C	T	N	T	N	N	T	N	C	C	N	N	C	C	C	T	C	N	N	N	C	N	N	N	N	N	N	N	C	N	C	N	C
owbGBS18408	TGCAGCGCTGGCAAAAACTTTGCAGGCAAAGACCACCTTTGGGAAGGAGAGCATATTCCCATG	A/C	14	3	0.488372093023256	1	39	42	N	C	A	C	N	A	N	C	N	A	N	N	N	N	N	A	C	N	N	N	N	C	N	A	N	N	A	C	C	N	N	N	N	N	A	N	C	A	C	C	N
owbGBS19199	TGCAGCGGTGCATGTCTGTCCCTCATAAGGGTCAACATTGAATAGGGAGCATCTTGTACTGCA	G/T	28	1	0.395348837209302	1	39	42	T	G	N	G	N	N	G	N	N	N	G	N	N	N	T	T	N	N	G	N	G	G	N	T	N	N	T	G	G	N	N	N	N	N	T	N	G	T	G	N	N
owbGBS19446	TGCAGCGTCCATGCATGCTCGGCCAAGTCGGGTGCGCGCGGGCATGCGTCGCCCGAGCTCTAG	A/G	24	1	0.581395348837209	1	39	42	N	A	G	A	G	N	N	N	A	G	N	N	N	N	G	G	A	A	A	G	N	A	N	G	N	A	N	N	A	A	N	N	N	A	G	N	A	G	A	A	A
owbGBS1985	TGCAGAATCACTCGGTTGAATGGAATAAGTGATCCGAGTGGCTTCCGCCAAGTTCTACAAAGG	C/T	10	3	0.441860465116279	1	39	42	C	T	N	N	N	N	N	T	N	C	T	C	N	N	C	N	N	N	N	N	T	T	N	N	N	T	N	N	T	N	N	N	N	N	C	C	T	N	T	N	N
owbGBS1986	TGCAGAATCACTCGGTTGAATGGAATAAGTGATCCGAGTGGCTTCCGCCAAGTTCTACAAAGG	T/G	43	3	0.441860465116279	1	39	42	T	G	N	N	N	N	N	G	N	T	G	T	N	N	T	N	N	N	N	N	G	G	N	N	N	G	N	N	G	N	N	N	N	N	T	T	G	N	G	N	N
owbGBS26745	TGCAGGCAGATAAGACTTTTGTTAGTAGCTGCTACTCTTGTAAAGGAAGAAGAGCAACACGAG	A/G	52	3	0.418604651162791	1	39	42	N	N	N	N	N	G	A	N	A	N	N	G	N	N	N	G	N	A	A	N	N	N	A	N	N	N	N	A	A	N	A	A	A	N	G	G	A	G	A	N	N
owbGBS34007	TGCAGTCCAACTTTAAGTGGCAGAATGATTTTTTTTATTTCTACAGAAACCCCCTACAATCTC	C/T	43	3	0.465116279069767	1	39	42	T	N	N	C	T	N	C	N	C	T	N	T	N	N	T	T	C	N	C	T	C	N	N	T	C	N	N	N	N	N	C	C	C	N	N	N	C	T	N	N	C
owbGBS34983	TGCAGTCTGTCCCCGCGGAGCAGGCTGAGCTGCAAGACTGAGTTGAGAGTTTTTTTGGTGAGA	C/G	11	3	0.581395348837209	1	39	42	N	N	G	C	G	N	C	N	C	G	N	G	N	C	G	G	C	C	C	N	N	N	C	G	N	N	N	C	C	C	C	C	C	N	G	N	C	G	N	C	N
owbGBS37324	TGCAGTTCGGTATCTTTACCTAATAATAAAGAGGCTATCGCTTCTGTCCGAAAACCCACCGCC	C/T	61	3	0.453488372093023	1	39	42	N	C	N	N	T	N	C	N	C	N	N	N	N	N	N	N	N	C	C	N	C	N	N	N	N	C	N	C	C	N	N	C	C	N	T	T	C	N	N	N	C
owbGBS37325	TGCAGTTCGGTATCTTTACCTAATAATAAAGAGGCTATCGCTTCTGTCCGAAAACCCACCGCC	G/A	63	3	0.453488372093023	1	39	42	N	G	N	N	A	N	G	N	G	N	N	N	N	N	N	N	N	G	G	N	G	N	N	N	N	G	N	G	G	N	N	G	G	N	A	A	G	N	N	N	G
owbGBS38143	TGCAGTTTAATAACCGTTTGTCAGAATGATGCGTGTGATACCGCGTTGGAAAGCTATGAAATA	C/G	41	1	0.616279069767442	1	39	42	C	N	C	G	C	C	G	G	G	C	G	C	N	G	C	C	N	G	G	N	G	N	N	C	N	N	C	G	G	N	N	N	G	N	C	N	G	C	G	G	G
owbGBS38465	TGCAGTTTGATTATTCGAAACATCAAGGGGTTTTTTGTAAAAATGCATGACATCAGAAGCAGT	C/T	15	3	0.755813953488372	1	39	42	T	C	T	C	T	T	C	C	C	T	N	T	N	C	T	T	C	C	C	N	C	C	C	T	C	N	T	C	C	C	C	N	C	N	T	T	C	T	C	C	C
owbGBS38466	TGCAGTTTGATTATTCGAAACATCAAGGGGTTTTTTGTAAAAATGCATGACATCAGAAGCAGT	T/C	34	3	0.755813953488372	1	39	42	C	T	C	T	C	C	T	T	T	C	N	C	N	T	C	C	T	T	T	N	T	T	T	C	T	N	C	T	T	T	T	N	T	N	C	C	T	C	T	T	T
owbGBS38518	TGCAGTTTGGTCCTTGCATCCCGAATCTGCTTTTGTATTGCTCGGGGATGATGTGATACTGGT	C/T	42	3	0.558139534883721	1	39	42	N	N	N	T	C	N	T	T	T	C	N	N	N	N	C	C	T	T	T	N	N	T	T	N	N	N	N	T	T	T	T	T	N	N	N	N	T	C	T	T	N
owbGBS5460	TGCAGATCTAGATTGCTATGACGTCCCCAAAAGCTCAGAAGGACAAGATCTTCGATAAGGTCA	A/C	36	1	0.383720930232558	1	39	42	A	N	N	N	A	A	C	C	N	A	N	A	N	N	N	N	N	N	N	A	N	N	N	A	N	N	N	N	C	C	N	N	C	C	A	N	C	N	N	N	N
owbGBS6689	TGCAGATTTGAGCATCGAGTACAACTCGAGAATGGTCTCCTCCATCCCTTGCATGTTTTAGTT	A/G	28	1	0.383720930232558	1	39	42	N	N	G	N	G	G	A	N	N	G	A	G	N	N	G	N	A	N	N	N	N	N	N	N	N	A	G	N	A	A	A	N	N	N	N	N	A	G	A	N	A
owbGBS7613	TGCAGCAAAGTATGAGTAGCAAAGTAGTGTGATAGCAGCAGCAACAACGGTAACCAGTAGCAG	C/T	63	2	0.709302325581395	1	39	42	N	C	T	C	T	T	C	C	C	T	C	N	N	N	T	T	N	C	C	N	C	N	C	T	C	C	T	C	N	C	C	N	C	N	T	N	C	N	C	C	C
owbGBS7713	TGCAGCAAAGTTTCAGTAACAGAGTAGTGTGATAGAAACAGTAGCAACGGTAACAGTAGCATC	A/C	35	1	0.511627906976744	1	39	42	N	N	C	A	C	C	N	A	N	N	A	N	N	A	N	N	A	N	A	N	N	N	N	C	A	A	N	N	A	A	N	N	N	A	C	C	A	N	N	A	A
owbGBS14800	TGCAGCCCTAGTTTTCTTCACGTCTGATGCAGATGGAGTCATTTTCTTCACCTCTGAGGTTTT	C/T	29	2	0.488372093023256	1	39	43	N	N	N	C	T	T	C	N	C	T	N	N	N	N	T	T	N	N	C	N	C	C	N	N	N	C	N	C	N	N	N	N	N	C	N	T	N	T	N	N	C
owbGBS16062	TGCAGCCTCACCATTTAATCATGCCTCACCCATTAAGCTTTGCTAGTCTTGATACCTTAGGAA	C/T	26	1	0.616279069767442	1	39	43	T	N	N	C	T	T	N	N	C	N	C	N	N	C	T	N	C	N	C	N	C	C	C	T	C	N	T	C	C	C	N	N	C	C	T	N	N	T	C	C	C
owbGBS21719	TGCAGCTCGCTCACCCGAGTTGCACCGCCCGTCCACCTCCTTCATCTTCGTCCGGAAAAAAAA	C/T	15	3	0.372093023255814	1	39	43	N	N	C	T	N	C	N	N	T	N	T	C	N	N	C	C	N	T	T	N	N	T	T	C	T	N	N	N	N	T	N	N	N	N	N	N	N	N	N	T	N
owbGBS21766	TGCAGCTCGGGCCTTGGTTAGCAAGGCTTTCCAAGCTGGGGTTTTTTGGCCAACAACTCGAGA	A/T	19	3	0.453488372093023	1	39	43	T	N	N	N	T	T	A	N	A	N	A	T	N	N	N	T	N	A	A	N	A	A	N	T	A	N	N	A	N	N	A	N	N	N	T	N	N	T	A	N	A
owbGBS2339	TGCAGAATTTTGCACACGTTCCCCACAAGATTTGATTGCCTCTATTGGAGTCCTCGCACTTCA	A/G	43	1	0.581395348837209	1	39	43	N	G	N	G	A	N	G	G	G	N	N	A	N	G	A	N	G	G	G	N	N	G	G	N	G	G	N	N	G	N	N	N	G	N	N	N	N	N	G	G	G
owbGBS37595	TGCAGTTGAGGGTGTGCGTGGGGGCTCCGGAAAAAAAAAAAAAAAAAAAAAAAAAAAAAAAAA	G/T	9	3	0.418604651162791	1	39	43	G	N	N	T	N	N	N	T	T	N	T	G	N	N	N	G	N	N	T	N	T	T	N	N	T	T	N	N	N	N	N	T	N	T	G	N	N	G	N	N	T
owbGBS10247	TGCAGCAGAGCAAGACAAGTAACAGTAGTAGCAGCAGCAGAGCAAGAAAAGTAACAACAATAG	A/T	40	3	0.406976744186047	1	39	44	N	N	N	T	N	A	T	N	N	N	T	N	N	N	A	A	T	T	T	N	N	T	N	A	T	N	N	T	T	T	T	N	N	N	N	A	N	A	T	N	N
owbGBS10248	TGCAGCAGAGCAAGACAAGTAACAGTAGTAGCAGCAGCAGAGCAAGAAAAGTAACAACAATAG	A/G	59	3	0.406976744186047	1	39	44	N	N	N	G	N	A	G	N	N	N	G	N	N	N	A	A	G	G	G	N	N	G	N	A	G	N	N	G	G	G	G	N	N	N	N	A	N	A	G	N	N
owbGBS21824	TGCAGCTCGTCCCCTCTCACTTTCCCTCTACGGCTGTTGCATCAGGAGGCCCCAAACCACATC	A/G	29	3	0.488372093023256	1	39	44	A	G	N	N	A	N	N	G	G	N	G	A	N	N	A	A	G	N	G	N	N	N	G	N	G	N	N	N	G	G	G	N	N	N	A	N	N	A	N	N	G
owbGBS22309	TGCAGCTGAGCACATCCGCCGCCGATCAGCAGGAGACACAACGCCTGTTTCGCGCCAGCAAAA	C/G	41	3	0.511627906976744	1	39	44	N	N	G	N	G	N	C	N	N	G	C	N	N	N	N	G	N	N	N	G	C	C	C	G	C	C	N	C	C	N	N	C	C	C	G	N	N	G	N	C	C
owbGBS27418	TGCAGGCCGCGGATTCGGGATCTGAGGGCATTGGGACGAAGCCCAGGCTCGACCCCATCTAAC	C/T	6	3	0.395348837209302	1	39	44	N	N	N	T	N	N	T	N	T	N	T	N	N	N	C	N	T	N	T	N	T	N	N	N	N	T	N	N	T	N	T	N	T	N	C	N	N	C	N	N	N
owbGBS27419	TGCAGGCCGCGGATTCGGGATCTGAGGGCATTGGGACGAAGCCCAGGCTCGACCCCATCTAAC	T/C	13	3	0.395348837209302	1	39	44	N	N	N	C	N	N	C	N	C	N	C	N	N	N	T	N	C	N	C	N	C	N	N	N	N	C	N	N	C	N	C	N	C	N	T	N	N	T	N	N	N
owbGBS4650	TGCAGATAGCCACATATCATTGGGAAATAGTATGTAGCATTGAGCATCATGTTTAATAGAGAG	G/T	62	3	0.406976744186047	1	39	44	N	T	N	N	N	G	T	T	T	G	T	N	N	N	N	N	N	T	N	G	N	N	N	N	N	N	N	N	T	T	T	N	N	N	N	N	N	N	T	T	N
owbGBS5990	TGCAGATGGCAAGCAAGATGCTCCGCCAGCGACCGACAAAAGGGGGCTTCGACGCCTGGGCGG	A/G	38	3	0.418604651162791	1	39	44	N	N	N	G	A	N	G	N	N	N	N	N	N	N	A	A	G	N	G	N	N	G	N	A	G	G	N	N	G	G	N	N	G	N	A	N	N	N	N	G	G
owbGBS7262	TGCAGCAAAGTATCAATAGCAAGGTAGTAAGATAGCAGCAGTAGAAACAGTAACCAGTAGCAG	A/C	29	1	0.534883720930233	1	39	44	A	C	A	C	A	N	C	C	C	A	N	N	N	N	N	A	C	C	C	N	C	N	N	A	C	C	N	N	C	C	N	C	C	N	N	N	N	N	C	C	N
owbGBS7292	TGCAGCAAAGTATCAGACGCAAAGTAGTATGATAGCAGCAGTAGCAACAGTAACCAGTAGCAG	A/C	6	3	0.662790697674419	1	39	44	C	N	N	A	C	N	A	N	A	C	A	C	N	N	C	C	A	A	N	C	A	N	N	C	A	A	C	N	N	A	N	N	A	N	C	C	N	C	A	N	A
owbGBS20883	TGCAGCTCATCTTTGGCTTTGACAGACATCTCATGAGCAACAATCCTACCAATGACTTCTGTT	A/G	21	3	0.441860465116279	1	39	45	N	N	N	N	N	G	A	N	N	G	A	N	N	A	G	N	A	A	A	N	N	N	A	N	N	N	N	N	A	N	A	N	A	N	G	N	N	N	N	A	A
owbGBS21086	TGCAGCTCCATTTTTGGCATCGGGAAGATCAGAGAGGGTCGCTGGCCGACGAATCGAAGCGGG	A/G	30	3	0.546511627906977	1	39	45	N	A	N	A	N	G	A	N	N	N	A	N	N	N	N	N	N	A	A	N	N	N	A	N	A	A	G	N	A	N	A	A	A	N	N	N	N	G	A	A	N
owbGBS21087	TGCAGCTCCATTTTTGGCATCGGGAAGATCAGAGAGGGTCGCTGGCCGACGAATCGAAGCGGG	C/T	46	3	0.546511627906977	1	39	45	N	C	N	C	N	T	C	N	N	N	C	N	N	N	N	N	N	C	C	N	N	N	C	N	C	C	T	N	C	N	C	C	C	N	N	N	N	T	C	C	N
owbGBS21088	TGCAGCTCCATTTTTGGCATCGGGAAGATCAGAGAGGGTCGCTGGCCGACGAATCGAAGCGGG	A/G	48	3	0.546511627906977	1	39	45	N	A	N	A	N	G	A	N	N	N	A	N	N	N	N	N	N	A	A	N	N	N	A	N	A	A	G	N	A	N	A	A	A	N	N	N	N	G	A	A	N
owbGBS29243	TGCAGGGGATGGGCACACCCTCGTGGAGTCCCAAAGCCGAACACCGTCCTTGGTGTGCTTTGC	C/G	31	2	0.406976744186047	1	39	45	N	N	N	G	N	N	G	G	N	N	G	N	N	G	C	C	G	N	N	N	N	N	N	C	G	G	N	N	G	G	N	N	N	N	N	N	N	N	N	G	N
owbGBS29244	TGCAGGGGATGGGCACACCCTCGTGGAGTCCCAAAGCCGAACACCGTCCTTGGTGTGCTTTGC	A/C	32	2	0.406976744186047	1	39	45	N	N	N	C	N	N	C	C	N	N	C	N	N	C	A	A	C	N	N	N	N	N	N	A	C	C	N	N	C	C	N	N	N	N	N	N	N	N	N	C	N
owbGBS29313	TGCAGGGGCGAGCTGCGCAGAACACGCACGAGGCGACGAGCTCCACGGCTTGGCGAAGAAGCT	C/G	24	3	0.348837209302326	1	39	45	C	G	N	N	C	N	N	N	N	N	G	N	N	G	N	C	G	G	G	C	G	N	N	C	N	G	N	G	N	N	N	N	N	N	N	N	N	N	G	N	N
owbGBS29314	TGCAGGGGCGAGCTGCGCAGAACACGCACGAGGCGACGAGCTCCACGGCTTGGCGAAGAAGCT	G/A	52	3	0.348837209302326	1	39	45	G	A	N	N	G	N	N	N	N	N	A	N	N	A	N	G	A	A	A	G	A	N	N	G	N	A	N	A	N	N	N	N	N	N	N	N	N	N	A	N	N
owbGBS27344	TGCAGGCCGAAGAAGGTGAGCCAGTTGGAGAAGAAGCTGCTCACCGGAAAAAAAAAAAAAAAA	C/G	36	1	0.383720930232558	1	39	47	C	N	N	N	N	N	G	N	N	N	G	C	N	N	C	C	G	N	N	C	G	N	N	N	G	G	N	N	G	G	N	N	G	N	C	N	N	N	N	N	N
owbGBS10063	TGCAGCAGAAATACACATGGCCAACTCCCACGAAAGTCCCCACCAAGCTGACTGGAACGAGCA	A/G	41	4	0.953488372093023	1	40	40	A	G	A	G	N	A	G	G	G	A	G	A	G	G	A	A	G	G	G	A	G	G	G	A	G	G	A	G	G	G	G	G	G	G	A	A	G	A	G	G	G
owbGBS10064	TGCAGCAGAAATACACATGGCCAACTCCCACGAAAGTCCCCACCAAGCTGACTGGAACGAGCA	C/G	47	4	0.953488372093023	1	40	40	C	G	C	G	N	C	G	G	G	C	G	C	G	G	C	C	G	G	G	C	G	G	G	C	G	G	C	G	G	G	G	G	G	G	C	C	G	C	G	G	G
owbGBS10065	TGCAGCAGAAATACACATGGCCAACTCCCACGAAAGTCCCCACCAAGCTGACTGGAACGAGCA	C/T	51	4	0.953488372093023	1	40	40	C	T	C	T	N	C	T	T	T	C	T	C	T	T	C	C	T	T	T	C	T	T	T	C	T	T	C	T	T	T	T	T	T	T	C	C	T	C	T	T	T
owbGBS10066	TGCAGCAGAAATACACATGGCCAACTCCCACGAAAGTCCCCACCAAGCTGACTGGAACGAGCA	T/C	52	4	0.953488372093023	1	40	40	T	C	T	C	N	T	C	C	C	T	C	T	C	C	T	T	C	C	C	T	C	C	C	T	C	C	T	C	C	C	C	C	C	C	T	T	C	T	C	C	C
owbGBS13322	TGCAGCCACTAGCACAAAACAGAGTTTTACAGGCAACGTGGAATCGACTAGGGGACGCAACAA	A/C	59	3	0.895348837209302	1	40	40	A	C	A	C	A	A	N	N	C	A	C	A	C	C	A	A	C	C	C	N	C	C	C	A	C	C	A	C	C	C	C	C	C	N	A	A	C	A	C	C	C
owbGBS16706	TGCAGCGAAACAATATTTCCCTATGAGAGCCGCACTGCTCAGGACGGTGCACGACTACCTCGG	C/T	57	1	0.825581395348837	1	40	40	C	T	C	T	C	C	T	T	T	C	T	C	N	T	C	C	T	T	T	N	T	N	T	C	T	N	N	N	T	T	T	T	T	T	C	C	N	C	T	N	T
owbGBS22006	TGCAGCTCTCCTAACCCTAACCCTTGGCCTATAAATTCCCAAATATTCCCCCATTACCGAGGG	C/T	28	2	0.523255813953488	1	40	40	C	T	N	T	C	C	N	N	N	N	N	C	N	N	C	C	T	N	N	N	N	T	N	C	T	T	N	N	N	T	N	N	N	T	C	C	N	C	T	N	N
owbGBS22007	TGCAGCTCTCCTAACCCTAACCCTTGGCCTATAAATTCCCAAATATTCCCCCATTACCGAGGG	G/A	60	2	0.523255813953488	1	40	40	G	A	N	A	G	G	N	N	N	N	N	G	N	N	G	G	A	N	N	N	N	A	N	G	A	A	N	N	N	A	N	N	N	A	G	G	N	G	A	N	N
owbGBS23206	TGCAGCTTACACACTTCCTCCTCCATGCTCCTTGCCTTCGTCTCTGCAACCTGCAAAGTTCTC	A/T	10	3	0.813953488372093	1	40	40	A	T	N	N	A	A	T	T	T	A	N	A	N	T	A	N	T	T	T	A	T	T	T	A	T	T	N	T	T	T	T	N	T	T	A	N	T	A	T	N	T
owbGBS23207	TGCAGCTTACACACTTCCTCCTCCATGCTCCTTGCCTTCGTCTCTGCAACCTGCAAAGTTCTC	C/T	17	3	0.813953488372093	1	40	40	C	T	N	N	C	C	T	T	T	C	N	C	N	T	C	N	T	T	T	C	T	T	T	C	T	T	N	T	T	T	T	N	T	T	C	N	T	C	T	N	T
owbGBS23208	TGCAGCTTACACACTTCCTCCTCCATGCTCCTTGCCTTCGTCTCTGCAACCTGCAAAGTTCTC	A/C	56	3	0.813953488372093	1	40	40	A	C	N	N	A	A	C	C	C	A	N	A	N	C	A	N	C	C	C	A	C	C	C	A	C	C	N	C	C	C	C	N	C	C	A	N	C	A	C	N	C
owbGBS23984	TGCAGCTTTGCCTTTGCTCTTCTTCTTCTTCGTCGTCTTGTGGGGAGGCTTGGGTGTCTTCTT	G/T	31	2	0.988372093023256	1	40	40	G	T	G	T	G	G	T	T	T	G	T	G	T	T	G	G	T	T	T	G	T	T	T	G	T	T	G	T	T	T	T	T	T	T	G	G	T	G	T	T	T
owbGBS24043	TGCAGCTTTTATTGTCTTATGGCTCATGGCAATCCTCATTTTTCATAATTGCTAGCCTCAACA	C/T	15	3	0.918604651162791	1	40	40	N	N	T	C	T	T	C	C	C	T	C	T	C	C	N	T	C	C	C	T	C	C	C	T	C	C	T	C	C	C	C	C	C	C	T	T	C	T	C	C	C
owbGBS24044	TGCAGCTTTTATTGTCTTATGGCTCATGGCAATCCTCATTTTTCATAATTGCTAGCCTCAACA	C/T	61	3	0.918604651162791	1	40	40	N	N	T	C	T	T	C	C	C	T	C	T	C	C	N	T	C	C	C	T	C	C	C	T	C	C	T	C	C	C	C	C	C	C	T	T	C	T	C	C	C
owbGBS24264	TGCAGGAAACTCCTCAACCCAACACCCTGGGGTGCGTTCCAGGGGAACCATAAGTCGGGGTTT	A/C	6	3	0.674418604651163	1	40	40	A	N	A	N	A	A	C	N	N	A	C	A	C	N	A	A	N	C	C	N	N	C	N	A	C	C	N	N	C	N	N	C	C	N	A	N	C	A	C	N	N
owbGBS24265	TGCAGGAAACTCCTCAACCCAACACCCTGGGGTGCGTTCCAGGGGAACCATAAGTCGGGGTTT	G/A	28	3	0.674418604651163	1	40	40	G	N	G	N	G	G	A	N	N	G	A	G	A	N	G	G	N	A	A	N	N	A	N	G	A	A	N	N	A	N	N	A	A	N	G	N	A	G	A	N	N
owbGBS32409	TGCAGTAAGCAGCTGCTTCCTGCTGACACCATTATCTTGCTGAGATGGAAATCACAGCTTTGG	C/G	35	3	1	1	40	40	G	C	G	C	G	G	C	C	C	G	C	G	C	C	G	G	C	C	C	G	C	C	C	G	C	C	G	C	C	C	C	C	C	C	G	G	C	G	C	C	C
owbGBS32539	TGCAGTACAAGCAAAACCTGAATTCACTACTACCTGTCTGCTCTGTCTGCTTATCGTAGTAAA	A/G	52	3	0.965116279069767	1	40	40	G	N	G	A	G	G	A	A	A	G	A	G	A	A	G	G	A	A	A	N	A	A	A	G	A	A	G	A	A	A	A	A	A	A	G	G	A	G	A	A	A
owbGBS5707	TGCAGATGAAACTGGATTTCTCCTGCCTTCAGGACATCAAAGATGACATGGACTTCTGCTGCA	A/G	5	3	0.976744186046512	1	40	40	A	G	A	G	A	A	G	G	G	A	G	A	G	G	A	A	G	G	G	A	G	G	G	A	G	G	A	G	N	G	N	G	G	G	A	A	G	A	G	G	G
owbGBS6082	TGCAGATGGGGGAGAAGAGGGACAAGCAACTCAAGGAGCTCAAGGACCAGATGGCCATGAAGC	C/G	22	4	0.976744186046512	1	40	40	C	G	N	G	C	C	G	G	G	C	N	C	G	G	C	C	G	G	G	C	G	G	G	C	G	G	C	G	G	G	G	G	G	G	C	C	G	C	G	G	G
owbGBS6083	TGCAGATGGGGGAGAAGAGGGACAAGCAACTCAAGGAGCTCAAGGACCAGATGGCCATGAAGC	A/G	28	4	0.976744186046512	1	40	40	A	G	N	G	A	A	G	G	G	A	N	A	G	G	A	A	G	G	G	A	G	G	G	A	G	G	A	G	G	G	G	G	G	G	A	A	G	A	G	G	G
owbGBS6084	TGCAGATGGGGGAGAAGAGGGACAAGCAACTCAAGGAGCTCAAGGACCAGATGGCCATGAAGC	C/T	46	4	0.976744186046512	1	40	40	C	T	N	T	C	C	T	T	T	C	N	C	T	T	C	C	T	T	T	C	T	T	T	C	T	T	C	T	T	T	T	T	T	T	C	C	T	C	T	T	T
owbGBS6085	TGCAGATGGGGGAGAAGAGGGACAAGCAACTCAAGGAGCTCAAGGACCAGATGGCCATGAAGC	A/G	50	4	0.976744186046512	1	40	40	A	G	N	G	A	A	G	G	G	A	N	A	G	G	A	A	G	G	G	A	G	G	G	A	G	G	A	G	G	G	G	G	G	G	A	A	G	A	G	G	G
owbGBS6375	TGCAGATTCGCGAGGGAGAAGAAGAGGGAAGGAGCTTGGGGTGCGCAGAGGATGGCGAGAGAA	A/T	24	1	0.94186046511628	1	40	40	A	T	A	T	A	A	T	T	N	N	T	A	T	T	A	A	T	T	T	A	T	T	T	A	T	T	A	T	T	T	T	T	T	T	A	N	T	A	T	T	T
owbGBS10855	TGCAGCAGCTCAACGCCCGTCAGTCGAGGTGGACCTTGTGGACGACCTGGTAGTGGGGGGTCT	G/T	18	2	0.94186046511628	1	40	41	T	G	T	G	T	T	G	G	G	N	G	T	G	G	N	T	G	G	G	T	G	G	G	T	G	G	T	G	G	G	G	G	G	G	T	T	G	T	G	G	G
owbGBS11974	TGCAGCATCTCTCGTGGGAACATGCGCAAATTTGTCAGAGCTAGCAAGTCAGCCTAAGTTGCT	C/G	53	3	0.930232558139535	1	40	41	C	N	C	G	C	C	G	G	G	C	G	C	G	N	C	C	G	G	G	C	G	G	G	C	G	G	C	G	G	G	G	N	G	N	C	C	G	C	G	G	G
owbGBS14737	TGCAGCCCGTCGAGACGGACCAGGTTCCAGCGACTCTGCCTGTGCCTACCTATAGGCTATAGC	C/G	48	3	0.604651162790698	1	40	41	C	G	N	N	C	C	N	G	G	C	G	C	G	G	N	C	N	N	G	C	G	G	G	C	G	G	N	G	N	N	N	N	G	N	C	C	G	C	G	N	N
owbGBS16299	TGCAGCCTCTACATCTTGGCGTTTCCCCTATGCCGCACTGTAGCAGATACGGTAGATCCCAGC	A/G	29	3	1	1	40	41	G	A	G	A	G	G	A	A	A	G	A	G	A	A	G	G	A	A	N	G	A	A	A	G	A	A	G	A	A	A	A	A	A	A	G	G	A	G	A	A	A
owbGBS21001	TGCAGCTCCACGCCGCTGTGCTGCTCATACTAGTAGAAAAAGAACCTATTATTCCGTGAGGGT	C/G	20	3	0.906976744186046	1	40	41	C	G	C	G	C	C	G	G	G	C	G	C	G	G	C	C	G	G	G	C	G	G	G	C	G	G	C	G	G	G	G	G	G	N	C	C	G	C	G	G	G
owbGBS21002	TGCAGCTCCACGCCGCTGTGCTGCTCATACTAGTAGAAAAAGAACCTATTATTCCGTGAGGGT	A/G	28	3	0.906976744186046	1	40	41	A	G	A	G	A	A	G	G	G	A	G	A	G	G	A	A	G	G	G	A	G	G	G	A	G	G	A	G	G	G	G	G	G	N	A	A	G	A	G	G	G
owbGBS21003	TGCAGCTCCACGCCGCTGTGCTGCTCATACTAGTAGAAAAAGAACCTATTATTCCGTGAGGGT	T/C	52	3	0.906976744186046	1	40	41	T	C	T	C	T	T	C	C	C	T	C	T	C	C	T	T	C	C	C	T	C	C	C	T	C	C	T	C	C	C	C	C	C	N	T	T	C	T	C	C	C
owbGBS22894	TGCAGCTGGCTGCCTTCGTGGTCCTATTAGAGGGCTTTGTGGGGATCGAGCCTCGCGTCGATC	A/C	28	2	0.430232558139535	1	40	41	C	A	N	N	C	C	A	N	N	N	N	C	A	N	N	C	A	N	N	N	N	A	A	N	A	N	N	N	N	A	N	N	N	A	C	N	A	C	A	N	A
owbGBS22895	TGCAGCTGGCTGCCTTCGTGGTCCTATTAGAGGGCTTTGTGGGGATCGAGCCTCGCGTCGATC	G/A	38	2	0.430232558139535	1	40	41	A	G	N	N	A	A	G	N	N	N	N	A	G	N	N	A	G	N	N	N	N	G	G	N	G	N	N	N	N	G	N	N	N	G	A	N	G	A	G	N	G
owbGBS24040	TGCAGCTTTTACTGTCTATGTGGTTCATGGCAATCCTCATTTTTCAAAACTGCTAGCCTCAAT	G/T	13	3	0.627906976744186	1	40	41	N	G	T	N	T	N	G	G	G	N	G	N	G	G	N	N	G	G	G	N	G	G	N	N	G	G	T	G	G	G	G	G	G	N	T	N	G	N	G	G	G
owbGBS3121	TGCAGACTACAGTAAAGGTATTCTGCCTCACAAGTTAGTGATTTATTGCTTCGTTTGCAGAGC	C/T	48	3	0.988372093023256	1	40	41	C	T	C	T	C	C	T	T	T	C	T	C	T	T	C	C	T	T	T	C	T	T	T	C	T	T	C	T	T	T	T	T	N	T	C	C	T	C	T	T	T
owbGBS34440	TGCAGTCCTCGGTTATACTAAGTTAAGTCGTGAAGGACCCTCATGTTCGAGACCTCCTTCGCA	A/C	14	3	0.872093023255814	1	40	41	A	C	A	N	A	A	C	C	C	N	C	A	C	N	A	A	C	C	C	A	C	N	C	A	C	C	A	C	N	C	C	C	C	C	N	N	C	A	C	C	C
owbGBS37454	TGCAGTTCTGGCTTGAGGGTGCCAAAAGAACGATTTCCCTGCCAATTATGTTACCTGGTTAGG	C/T	54	3	0.383720930232558	1	40	41	N	N	C	N	C	N	N	T	T	C	N	C	T	N	C	C	N	N	T	N	T	N	N	C	N	N	N	T	N	N	T	T	N	N	N	C	N	C	N	T	N
owbGBS863	TGCAGAAATTTATCCCATCGTGAAAAGGAGTATAATAGTAATACTGAAAGGGCAGGTGTATTC	G/T	57	3	0.604651162790698	1	40	41	N	N	T	N	T	T	G	G	G	N	G	T	G	N	T	T	G	G	G	N	G	G	N	T	G	G	N	G	G	G	G	N	N	G	T	T	G	T	G	G	G
owbGBS1147	TGCAGAACCTAGTGTAGTACTATGTCGGTGGCAGTCGGCTCAAGGCAAGGCGAGCCACGACAA	A/G	10	2	0.383720930232558	1	40	42	N	N	N	A	N	N	N	A	N	N	A	G	N	N	N	N	N	N	N	N	N	A	N	G	N	A	N	N	A	A	A	N	N	N	N	N	A	N	A	N	A
owbGBS1148	TGCAGAACCTAGTGTAGTACTATGTCGGTGGCAGTCGGCTCAAGGCAAGGCGAGCCACGACAA	G/C	29	2	0.383720930232558	1	40	42	N	N	N	G	N	N	N	G	N	N	G	C	N	N	N	N	N	N	N	N	N	G	N	C	N	G	N	N	G	G	G	N	N	N	N	N	G	N	G	N	G
owbGBS12381	TGCAGCATTTGTCAACAAGGCACTTGATCTTGTCGACAAAACTCCTAGTGGGAAGAGGAAGAG	G/T	56	3	0.441860465116279	1	40	42	N	N	G	N	N	N	T	T	N	G	T	G	N	N	N	N	N	T	N	N	T	N	N	G	N	N	G	T	T	N	T	T	T	N	G	G	T	G	T	N	N
owbGBS12581	TGCAGCCAACATGTGGGCGGCGCAGGCAGCCATGGAGGAGATGGCAAGCCTGGAAGGCGAGGA	C/T	26	1	0.36046511627907	1	40	42	N	T	N	N	N	N	T	T	T	N	T	N	N	N	N	C	N	N	N	N	N	N	T	N	N	N	C	N	N	N	N	N	N	N	N	N	T	C	T	T	N
owbGBS12895	TGCAGCCAATTCCTGAATAGCTGCCTCATGGAGACGAGAAGCCTTTGCATCCCTCTCATACTC	A/C	48	2	0.36046511627907	1	40	42	C	A	C	N	N	N	A	N	N	N	N	C	N	N	C	C	A	A	N	N	N	A	N	N	A	N	N	A	N	N	N	N	N	N	C	C	A	C	A	N	N
owbGBS12896	TGCAGCCAATTCCTGAATAGCTGCCTCATGGAGACGAGAAGCCTTTGCATCCCTCTCATACTC	A/G	57	2	0.36046511627907	1	40	42	G	A	G	N	N	N	A	N	N	N	N	G	N	N	G	G	A	A	N	N	N	A	N	N	A	N	N	A	N	N	N	N	N	N	G	G	A	G	A	N	N
owbGBS13496	TGCAGCCACTGCGTGAATAGCTGCCTCACGAAGTCGAGCAGCAATCACCTCCCTCTCATACTC	C/G	51	1	0.511627906976744	1	40	42	G	N	N	C	G	G	C	N	N	N	C	G	N	N	G	G	C	N	N	G	C	N	C	N	N	C	N	N	C	N	N	C	C	C	G	N	C	G	C	N	C
owbGBS16815	TGCAGCGAAGCCTCCGTGCCGGAAAAAAAAAAAAAAAAAAAAAAAAAAAAAAAAAAAAAAAAA	C/T	14	3	0.430232558139535	1	40	42	N	N	N	N	N	N	N	T	N	N	T	N	N	T	N	C	N	T	N	N	T	N	N	N	N	T	N	T	N	T	T	T	T	N	N	N	T	C	N	T	T
owbGBS18066	TGCAGCGCGCCTCCACACTCATTGGACCGCACACATCGGTATGTATGATCTCCAACAAGTCAC	C/G	27	2	0.558139534883721	1	40	42	G	C	G	C	N	N	C	C	N	G	C	N	N	N	N	G	N	N	N	N	N	C	N	G	C	C	N	C	N	N	N	C	C	N	N	N	C	G	C	N	N
owbGBS18469	TGCAGCGCTTCCCATATCGGGAGTGTTAGGAGACCTCTTCCCAGCACCCTGCCTTAGGGTGGA	A/G	55	3	0.418604651162791	1	40	42	N	A	N	N	N	G	N	N	A	G	N	G	N	N	N	G	A	A	A	G	N	A	N	N	N	N	N	A	N	N	N	N	A	N	G	N	A	G	N	N	A
owbGBS18824	TGCAGCGGCGGATCTTGTTGGGCTCCGATGGAACTAGGCCTAGAGGAGGGGATCGGCGGGGGG	A/T	46	1	0.383720930232558	1	40	42	A	N	A	T	N	N	T	N	N	A	T	N	N	N	N	N	T	N	T	A	T	N	N	A	T	N	N	N	N	N	N	N	N	N	A	A	T	N	T	N	T
owbGBS1957	TGCAGAATATGAAGCCTTGCTTCATGGTTTGCGACTCGCCAAGGAGATGAACCTCACATGTGT	A/G	57	1	0.790697674418605	1	40	42	N	A	G	A	G	G	A	A	A	G	A	G	N	N	N	G	N	A	A	N	N	A	N	G	A	A	G	A	A	A	A	A	A	A	G	N	A	G	A	A	A
owbGBS2063	TGCAGAATGACATTCAGCGCCAGATGATGCGGCTGCAACCCGAAGAAAGTCAGAAAGTTGAAG	C/G	20	3	0.348837209302326	1	40	42	N	N	N	N	N	N	N	N	N	N	N	N	N	N	G	G	C	N	C	N	N	N	N	N	N	C	N	N	N	N	N	N	N	C	G	N	C	G	C	N	N
owbGBS20662	TGCAGCTATTGCGGTACGCTTAATGTCGATTTTCGCAACTGTATTGTCTATCAGAAATGATTG	C/T	16	3	0.63953488372093	1	40	42	T	C	N	C	T	N	C	C	C	T	C	T	N	N	T	T	N	C	C	T	N	C	N	T	C	C	T	C	C	N	N	C	N	C	T	N	C	T	N	N	C
owbGBS20940	TGCAGCTCCACAACCTCACTCCTGGTTCCATCCTCAATATCTCGGGCTTCAGGGCCCTATGCG	A/G	50	3	0.686046511627907	1	40	42	A	G	A	G	A	N	G	N	G	N	G	A	N	N	A	A	G	G	N	N	G	G	N	A	G	G	N	N	G	G	G	N	G	N	A	A	G	A	N	G	G
owbGBS21148	TGCAGCTCCCCCTCCGAGCCGTCGCGCTGCACGACGAGCTTGCCCAAGTCCAGGTTACGGCAC	C/T	24	3	0.395348837209302	1	40	42	N	N	C	T	N	N	N	N	N	N	T	N	N	N	C	C	T	N	T	N	N	N	N	C	T	T	N	N	N	N	T	N	N	N	N	N	T	C	N	T	T
owbGBS21564	TGCAGCTCGACCCCACACTCTCTCCCTTTGCGGCCGATGCTTCAAATCTTCCTAAACCACGTC	A/G	44	3	0.674418604651163	1	40	42	G	N	G	A	G	G	A	A	A	G	A	G	N	A	G	N	A	A	A	N	N	A	N	G	A	A	N	N	A	A	N	A	N	N	G	N	A	G	A	A	N
owbGBS21729	TGCAGCTCGGAGAAGATAGAATGTCGTAATGACTCCTTGCAATATCGGTGATTCATAGCACTG	A/C	40	3	0.465116279069767	1	40	42	N	N	A	N	A	N	C	N	N	N	C	N	N	N	A	A	N	N	N	N	N	C	N	N	N	C	N	N	C	C	C	N	C	N	A	N	C	A	N	C	N
owbGBS2181	TGCAGAATTAAGAAGATGATACCGTAATTCATACATGACACGTCCAACGTTCCTTTGAAGAAC	C/T	21	3	0.441860465116279	1	40	42	N	C	T	N	T	T	N	N	N	N	C	T	N	C	T	T	N	N	C	N	C	N	N	N	C	N	N	C	N	N	N	C	C	N	T	N	C	T	C	N	N
owbGBS24258	TGCAGGAAACGGCCCTGCGACCACCTCCCGAAGCTCCTCTACCATGAGAACTTATCGCCGCAA	A/C	49	2	0.465116279069767	1	40	42	N	N	C	N	C	N	N	A	N	N	A	C	N	N	C	C	A	N	A	N	N	N	N	N	N	A	N	N	A	A	A	N	N	N	C	C	A	C	A	N	N
owbGBS25355	TGCAGGAGACAAAAGCGGCATTACGTGAAAAGATTATAAAGCTGGAGTTGGAGAATGAGGGTC	C/G	9	3	0.406976744186047	1	40	42	N	G	N	G	C	C	G	N	N	C	G	C	N	N	N	N	G	N	G	N	G	G	G	N	G	G	N	G	N	G	N	N	N	N	N	N	G	N	N	G	N
owbGBS25855	TGCAGGAGTCTCGTAGGTGGGCAGATTATCACCTAGAACCTCGCCAATGAACCGACCGCGGCT	G/T	42	3	0.546511627906977	1	40	42	G	T	G	T	N	G	T	N	T	N	T	N	N	N	G	G	N	N	T	N	N	T	N	G	T	T	N	N	T	N	T	N	N	N	G	N	T	G	T	N	T
owbGBS26042	TGCAGGATCGCCAAAAGGTTCGATGACACATCTGGTGATCAGTGAGGAGGTCCATAATAGGGA	C/T	39	3	0.5	1	40	42	N	N	N	T	N	N	T	T	T	N	N	N	N	N	C	N	N	N	T	N	N	T	N	N	T	T	C	T	T	N	N	N	N	N	C	N	T	C	N	T	N
owbGBS26043	TGCAGGATCGCCAAAAGGTTCGATGACACATCTGGTGATCAGTGAGGAGGTCCATAATAGGGA	A/G	53	3	0.5	1	40	42	N	N	N	G	N	N	G	G	G	N	N	N	N	N	A	N	N	N	G	N	N	G	N	N	G	G	A	G	G	N	N	N	N	N	A	N	G	A	N	G	N
owbGBS26556	TGCAGGCAAGTTATTGTGTTTCCTGGTGTCGGAACGAGGCATTGAAGCTAAATCGGACAATAT	A/G	36	3	0.674418604651163	1	40	42	A	G	N	N	A	A	G	G	G	A	G	A	N	N	A	A	N	N	G	N	N	G	N	N	G	G	A	G	N	G	N	G	G	N	N	A	G	A	G	G	G
owbGBS26557	TGCAGGCAAGTTATTGTGTTTCCTGGTGTCGGAACGAGGCATTGAAGCTAAATCGGACAATAT	C/T	57	3	0.674418604651163	1	40	42	C	T	N	N	C	C	T	T	T	C	T	C	N	N	C	C	N	N	T	N	N	T	N	N	T	T	C	T	N	T	N	T	T	N	N	C	T	C	T	T	T
owbGBS26692	TGCAGGCACGTCGTCGGCACCGATGCCCCACATCCGAGCTCCTCCTCCTCCTCACCGCACAGC	C/G	50	3	0.604651162790698	1	40	42	N	G	N	N	C	N	G	N	G	C	G	C	N	N	C	C	G	N	G	N	G	G	G	N	G	N	C	G	G	G	N	G	N	N	C	C	G	C	G	G	G
owbGBS26744	TGCAGGCAGAGGTGGTCAAGATAGCCTAGCCTAGCTACATGTGGTATTAGCAGTACTATTATT	C/T	50	3	0.406976744186047	1	40	42	N	T	N	T	C	N	T	N	T	N	N	N	N	N	C	C	T	T	T	N	T	T	N	C	N	N	C	N	T	N	N	N	T	N	C	C	T	C	N	N	N
owbGBS26862	TGCAGGCATACCTCCGTCCGCCTGCTCCCAACGTGGCCGTGTCCGATGCCTCGAAGATCGAGG	A/G	29	3	0.430232558139535	1	40	42	A	N	A	G	N	A	G	G	G	N	N	N	N	N	A	A	N	N	N	N	N	N	N	A	G	N	A	N	N	G	G	N	N	N	A	A	G	A	G	G	G
owbGBS26863	TGCAGGCATACCTCCGTCCGCCTGCTCCCAACGTGGCCGTGTCCGATGCCTCGAAGATCGAGG	G/A	38	3	0.430232558139535	1	40	42	G	N	G	A	N	G	A	A	A	N	N	N	N	N	G	G	N	N	N	N	N	N	N	G	A	N	G	N	N	A	A	N	N	N	G	G	A	G	A	A	A
owbGBS26864	TGCAGGCATACCTCCGTCCGCCTGCTCCCAACGTGGCCGTGTCCGATGCCTCGAAGATCGAGG	A/G	53	3	0.430232558139535	1	40	42	A	N	A	G	N	A	G	G	G	N	N	N	N	N	A	A	N	N	N	N	N	N	N	A	G	N	A	N	N	G	G	N	N	N	A	A	G	A	G	G	G
owbGBS27333	TGCAGGCCGAAGAACTGGAGCCACTCGGCGATGAAAGAGCTAGCCAACAGCCCGAAACCCCGA	A/G	45	2	0.593023255813954	1	40	42	N	A	N	A	G	G	A	N	N	G	N	N	N	N	N	G	N	N	N	N	N	A	A	G	A	A	N	N	A	A	N	N	A	A	G	N	A	G	A	A	N
owbGBS29794	TGCAGGGTTAAATCTTTCGAAAAGCCGTGCCCGCGGTTATGTGGCAACGCGGAAACTTTGTCT	C/T	61	1	0.476744186046512	1	40	42	T	N	T	C	N	N	C	N	N	N	C	N	N	N	N	N	N	N	C	N	N	C	N	N	N	C	T	N	N	C	N	C	C	N	T	T	C	N	C	C	N
owbGBS30709	TGCAGGTCGGACTTGGCTCTGCTTGCAGCGGCGCGGCGTGGCGCTGCAAAAAAAAAAAAAAAA	A/G	26	3	0.697674418604651	1	40	42	G	A	N	A	N	N	A	A	A	G	A	N	N	N	G	G	N	N	A	N	A	A	A	G	A	A	N	A	A	A	N	N	A	N	G	N	A	G	A	A	A
owbGBS32746	TGCAGTACGTCCTACAGATCCACTTCATCGCATCAAACAACATTGCGGAGTACGAAGCGCTCA	A/G	26	3	0.511627906976744	1	40	42	N	N	A	N	A	N	N	G	G	N	G	N	N	N	N	A	N	N	G	N	G	G	G	A	N	N	N	G	N	N	N	N	G	G	A	N	G	A	G	G	G
owbGBS34135	TGCAGTCCACTTCTGAGATGCTAGAGAATAGAGACAAGGATGCGCGTGCCCTTCGTATGGAGC	A/G	36	1	0.546511627906977	1	40	42	N	G	A	N	A	A	G	G	G	A	G	N	N	G	N	A	G	N	N	N	G	N	N	A	N	G	N	N	N	G	N	N	G	G	N	N	G	A	G	G	G
owbGBS36004	TGCAGTGGCTTGCAAATTTTGGGGACATTTGGAAATGTATAAATATATATTTATTTTGAAAAG	C/G	8	3	0.662790697674419	1	40	42	C	G	C	G	N	C	G	N	G	N	G	C	N	N	C	C	G	G	G	C	G	G	N	C	G	G	C	N	G	G	G	G	G	G	C	N	G	C	G	G	N
owbGBS36005	TGCAGTGGCTTGCAAATTTTGGGGACATTTGGAAATGTATAAATATATATTTATTTTGAAAAG	T/G	16	3	0.662790697674419	1	40	42	T	G	T	G	N	T	G	N	G	N	G	T	N	N	T	T	G	G	G	T	G	G	N	T	G	G	T	N	G	G	G	G	G	G	T	N	G	T	G	G	N
owbGBS37167	TGCAGTTCCGCGAGGGAGAAGGAGAAGGGAAGAGCTTGAGATGCACGGGAGGTGGTGAGAGAA	A/G	44	2	0.848837209302326	1	40	42	N	A	G	A	G	G	A	N	A	N	A	G	N	N	G	G	A	A	A	G	A	A	A	G	A	A	N	A	A	A	A	N	A	A	G	G	A	G	A	A	A
owbGBS38327	TGCAGTTTCGCACTCAGAACCACTATCTCAATGAGAGGGATGTGATCAAGTATGTTGACCATG	A/C	39	1	0.604651162790698	1	40	42	A	C	N	C	N	N	C	N	N	N	C	A	N	C	N	A	N	C	C	N	N	C	N	A	C	C	N	N	N	C	N	C	C	C	N	N	C	A	N	C	C
owbGBS38371	TGCAGTTTCTACAAAATTAGATGAGGAGGATGTGCCAAAACTTGATGTACTTGTAAAAGCTCC	A/G	48	3	0.523255813953488	1	40	42	A	N	N	G	A	N	N	N	G	N	N	N	N	N	A	A	N	G	N	N	N	N	N	A	G	G	A	N	G	G	G	G	N	G	A	N	G	A	N	G	G
owbGBS4440	TGCAGATAATAAGTATTTCATGTGTGGTTGAATTGACAACTCAACTGCTAATACTCAAGAATA	A/G	56	1	0.709302325581395	1	40	42	N	N	A	N	N	A	N	G	G	A	N	A	N	G	A	A	G	N	G	N	N	G	N	A	G	G	A	G	G	G	G	N	N	N	A	A	G	A	G	N	G
owbGBS4590	TGCAGATACTCCTTGACAGACCCACTGCCTTGCCTCAAGGCCCGGAAAAAAAAAAAAAAAAAA	C/G	11	3	0.488372093023256	1	40	42	N	N	N	N	N	C	G	N	G	N	G	N	N	G	C	C	N	N	G	N	G	G	N	C	G	G	N	G	G	N	G	N	N	G	C	N	G	C	N	N	G
owbGBS4591	TGCAGATACTCCTTGACAGACCCACTGCCTTGCCTCAAGGCCCGGAAAAAAAAAAAAAAAAAA	G/A	26	3	0.488372093023256	1	40	42	N	N	N	N	N	G	A	N	A	N	A	N	N	A	G	G	N	N	A	N	A	A	N	G	A	A	N	A	A	N	A	N	N	A	G	N	A	G	N	N	A
owbGBS4754	TGCAGATATCCTTCAAACCTTTGTAAATGGCTTGTTGATGAGTGGAAACATCAAGAGGCCAAT	A/T	7	3	0.395348837209302	1	40	42	N	N	N	N	A	N	T	N	N	N	T	A	N	T	N	N	T	N	T	N	N	T	T	A	T	T	N	T	N	N	N	N	T	T	N	N	T	N	T	N	N
owbGBS4821	TGCAGATATTAAGTCTTTCATGTGTGGTTGAATTGACAACTCGTCTCCTAATACTCGAGAATA	C/G	46	2	0.546511627906977	1	40	42	N	N	C	G	N	C	N	G	N	N	G	N	N	N	N	C	N	N	G	N	G	N	N	N	G	G	C	G	N	G	G	G	N	N	N	C	G	C	N	G	N
owbGBS510	TGCAGAAACTCTGCAAGGTCCTAGGCCTCCCTCTCCGGAAAAAAAAAAAAAAAAAAAAAAAAA	A/G	22	2	0.372093023255814	1	40	42	N	N	G	N	G	G	N	N	N	N	A	N	N	A	G	G	N	N	A	N	N	A	A	G	N	A	N	N	N	N	N	N	N	N	G	N	A	G	N	A	N
owbGBS5444	TGCAGATCTAGATCGCTATGAAATCCCCAAAAGCTCTAAACGACAAGATCTTCGAGAAGGTCA	C/G	40	2	0.546511627906977	1	40	42	G	C	N	N	G	N	C	N	N	G	C	N	N	C	N	N	C	C	C	G	C	N	N	N	N	C	N	C	N	N	C	C	N	N	G	N	C	G	N	N	C
owbGBS5613	TGCAGATCTGCGTTGGATCTACCTCGCCTCCGCCTCTTCTTGAGGAAGCTCGCCGCGGAGGAG	G/T	9	2	0.604651162790698	1	40	42	G	T	G	N	G	N	T	N	N	G	T	G	N	T	G	G	N	T	T	N	N	T	T	G	T	T	G	N	N	N	T	T	N	T	G	N	T	G	N	T	T
owbGBS5614	TGCAGATCTGCGTTGGATCTACCTCGCCTCCGCCTCTTCTTGAGGAAGCTCGCCGCGGAGGAG	G/T	11	2	0.604651162790698	1	40	42	G	T	G	N	G	N	T	N	N	G	T	G	N	T	G	G	N	T	T	N	N	T	T	G	T	T	G	N	N	N	T	T	N	T	G	N	T	G	N	T	T
owbGBS6574	TGCAGATTTAATTACCTAAAAGACAGGGGCTTTTAAAAAAAAGGCAGCGGTGGGTTTTCTGAC	C/G	29	3	0.790697674418605	1	40	42	C	G	C	G	C	C	G	N	G	C	G	C	N	N	C	C	G	N	G	C	N	N	G	C	G	G	N	G	G	G	G	G	G	G	C	C	G	C	G	G	G
owbGBS7011	TGCAGCAAACAAAGCTTATATGGTGGCTATATTATGATGAACGGAGTTATCATATGGTGGCCT	G/T	58	2	0.476744186046512	1	40	42	T	N	T	G	T	T	G	N	G	T	N	N	N	N	T	T	G	G	G	N	N	N	N	T	N	G	N	G	G	G	G	G	N	N	N	N	G	T	N	N	N
owbGBS7576	TGCAGCAAAGTATCAGTAGTAGAGTAGTGTGATAGCAACAGTAGCAACAGAGTAACAATAGCA	C/T	38	3	0.604651162790698	1	40	42	C	N	N	T	C	C	T	T	N	C	T	N	N	T	N	C	T	N	N	C	N	T	T	C	T	N	C	N	T	N	T	N	N	N	C	N	T	N	T	T	T
owbGBS843	TGCAGAAATTCTTTTCTGGAATTTTATAGTCGGTTTACTTACCGTACCACATACCTACCCCTT	C/G	10	3	0.488372093023256	1	40	42	G	N	N	N	G	N	N	C	C	N	N	G	N	N	G	G	C	C	C	N	N	C	N	G	N	N	N	C	C	N	N	C	N	C	G	G	C	N	N	C	C
owbGBS8568	TGCAGCAAGGCAAGGTCGACCCTCCTTCCTCAAGCATCCAATCTTTGCCCCAATCCATTCCCG	A/C	52	3	0.395348837209302	1	40	42	C	A	C	N	N	N	N	N	N	C	N	C	N	N	C	C	N	N	N	N	N	N	N	C	A	N	C	N	N	A	N	N	N	N	N	N	A	C	N	N	A
owbGBS10348	TGCAGCAGATCCCCCTCCGTCACGGTTGACGGGAGGAAGTCGCCCTGAATCCACCCCGCCGAG	C/G	29	1	0.383720930232558	1	40	43	N	N	N	C	N	G	C	N	C	G	C	N	N	N	N	G	C	N	N	N	N	C	N	N	C	C	G	N	N	N	N	N	C	N	N	N	N	N	C	N	N
owbGBS13365	TGCAGCCACTGCATCAATAACTGCTTCGCGGAGACGAGAAGTCTCAGCCTATCTCGCATACTC	C/G	8	3	0.418604651162791	1	40	43	G	C	G	C	G	N	N	C	C	N	N	N	N	N	N	G	C	N	C	N	N	C	N	N	N	N	N	N	N	N	C	N	N	N	G	N	N	G	N	C	C
owbGBS15107	TGCAGCCGAGGCCACAGATGGAGCTGCCGCCCCTTAGCCTGTCCTTTTTATTTTTCGTAGTAT	A/C	61	3	0.546511627906977	1	40	43	N	A	C	A	C	C	A	N	A	C	N	N	N	N	C	C	N	N	A	N	A	A	N	N	N	A	N	N	A	A	N	A	A	N	C	N	N	C	A	N	A
owbGBS16180	TGCAGCCTCCCCACATCCACCGCGCCCCATTTTCCCTACTAGACCGAGCACCTCGCCACCGTA	C/T	8	3	0.430232558139535	1	40	43	N	T	N	N	N	N	N	N	T	N	T	N	N	T	N	C	T	N	T	N	T	T	N	N	T	T	N	N	T	N	T	T	T	T	N	N	N	C	N	T	T
owbGBS16181	TGCAGCCTCCCCACATCCACCGCGCCCCATTTTCCCTACTAGACCGAGCACCTCGCCACCGTA	G/A	21	3	0.430232558139535	1	40	43	N	A	N	N	N	N	N	N	A	N	A	N	N	A	N	G	A	N	A	N	A	A	N	N	A	A	N	N	A	N	A	A	A	A	N	N	N	G	N	A	A
owbGBS16182	TGCAGCCTCCCCACATCCACCGCGCCCCATTTTCCCTACTAGACCGAGCACCTCGCCACCGTA	C/T	35	3	0.430232558139535	1	40	43	N	T	N	N	N	N	N	N	T	N	T	N	N	T	N	C	T	N	T	N	T	T	N	N	T	T	N	N	T	N	T	T	T	T	N	N	N	C	N	T	T
owbGBS16483	TGCAGCCTTACCTTACTCGGGACCGTTTGTGCCTTTTGACTCACGTATGCAATTGTGTTGCTA	G/T	30	1	0.755813953488372	1	40	43	N	G	T	G	N	T	G	G	G	N	G	T	N	N	T	T	G	G	G	T	G	G	G	T	G	G	T	N	G	G	G	N	N	G	T	N	N	N	G	G	G
owbGBS16792	TGCAGCGAAGAGTTGATCATCGACATCGTCTATTTTCCCAGCGGATACCATGCACTGTTCGGC	A/G	31	3	0.348837209302326	1	40	43	G	N	N	N	G	G	N	N	A	N	N	N	N	N	N	G	N	A	N	N	N	A	N	N	A	A	N	N	N	N	N	N	A	N	G	N	N	N	N	A	N
owbGBS18182	TGCAGCGCGTCGTGCACGCCGAGGTCCCCCAAGTTGAGGCGGCGCATCGTGCATGCCGAGATC	C/T	5	3	0.674418604651163	1	40	43	T	N	T	C	T	N	N	N	C	N	C	N	N	C	N	T	N	C	C	N	C	C	C	N	C	C	N	N	N	C	N	C	C	C	T	N	N	T	C	C	C
owbGBS18183	TGCAGCGCGTCGTGCACGCCGAGGTCCCCCAAGTTGAGGCGGCGCATCGTGCATGCCGAGATC	G/T	37	3	0.674418604651163	1	40	43	T	N	T	G	T	N	N	N	G	N	G	N	N	G	N	T	N	G	G	N	G	G	G	N	G	G	N	N	N	G	N	G	G	G	T	N	N	T	G	G	G
owbGBS18589	TGCAGCGGAGAACCTCCTCACCAGTGCCATGTTGAGAGGGTGGAGGGTTCCAGGCATAAGATG	C/T	21	3	0.523255813953488	1	40	43	T	C	T	C	T	N	N	C	C	N	N	T	N	C	N	T	N	N	N	N	N	C	C	T	C	C	N	N	N	N	N	N	C	N	N	T	N	T	C	C	C
owbGBS20842	TGCAGCTCATAGATCTGGCCCTGAAGTTGGTCAAACCTATCGTAAAGCCTGGAGAGGTGTTTC	C/G	5	1	0.488372093023256	1	40	43	G	C	N	N	N	N	C	C	C	N	C	N	N	C	N	G	C	N	C	N	C	C	C	G	N	C	G	C	C	C	N	N	N	N	G	N	N	G	N	C	N
owbGBS21909	TGCAGCTCGTTGTGGTGCGGACGTTGCTCTATCTCTGGTCCGAGTGCACTCCAAGGAAGCCTG	C/G	50	3	0.36046511627907	1	40	43	N	C	G	C	N	N	N	N	C	N	N	N	N	C	G	N	N	N	N	N	N	C	N	G	C	N	N	N	N	C	N	N	N	N	N	G	N	N	N	C	C
owbGBS24749	TGCAGGAATCAATGCCAAGGTTGCGCCGTCATTTAGCCTTCCATTGATTCTTCAGAGGTGATG	C/G	15	3	0.453488372093023	1	40	43	G	N	G	C	G	N	C	N	C	N	N	N	N	C	G	N	N	N	N	G	N	C	N	N	C	C	N	N	N	N	N	N	C	N	G	N	N	G	C	C	N
owbGBS27392	TGCAGGCCGATTTAGAAAAAATGAAGGTCGAGCAGAAATTTTTTGAGAAGAAAGCCAAGGCCG	A/T	37	1	0.616279069767442	1	40	43	N	A	T	A	T	T	A	A	A	T	A	T	N	A	T	T	A	N	N	T	A	A	N	T	A	A	T	N	N	A	N	A	A	N	N	N	N	T	A	A	A
owbGBS28710	TGCAGGGATAGGTCCGAGGATGATGTTTGCCCTTCTGGCGGGCGTCGGCGGCTTTGTTCCACC	C/G	58	1	0.36046511627907	1	40	43	C	G	N	N	N	N	N	N	G	N	N	N	N	N	C	N	N	N	N	N	G	G	G	N	G	N	N	N	G	N	G	N	N	N	N	C	N	C	N	N	G
owbGBS29241	TGCAGGGGATGGGCACACCCTCGTGGAGTCCACAAGCCAAACACCGTCCTTGGTGTGCTTTGC	A/G	31	1	0.534883720930233	1	40	43	N	N	N	N	N	A	G	G	G	A	G	A	N	N	A	A	N	G	N	A	N	G	N	A	N	G	N	N	N	G	G	N	N	N	A	N	N	N	G	N	G
owbGBS36616	TGCAGTGTTTTCACAGAAGAGGGTCATCGAGCCCATCGCATTAGGAATCACTCCAAGGTTGGT	C/T	13	3	0.453488372093023	1	40	43	N	N	N	T	C	C	T	N	T	N	T	C	N	N	N	N	N	T	T	C	N	T	N	C	N	T	N	T	N	N	N	T	T	N	N	N	N	C	T	N	N
owbGBS36886	TGCAGTTATGTCAACACAAGATGGAAAAGCCAAACAACGACTTCTGAGTTTGGACTCACCATA	A/G	17	3	0.453488372093023	1	40	43	N	N	N	N	A	A	G	N	G	A	N	A	N	N	N	A	N	G	N	N	G	G	G	N	G	G	A	N	N	G	G	G	G	G	N	N	N	A	N	N	N
owbGBS37326	TGCAGTTCGGTCCACAGGATTGCGGCATCCGACACCCTTTGACCATTCAATTCCTCCCCGATG	A/G	44	3	0.36046511627907	1	40	43	N	N	N	N	N	N	N	N	A	N	N	G	N	N	N	N	N	N	N	N	N	A	A	G	N	N	N	N	N	N	N	N	A	N	G	N	N	N	N	A	A
owbGBS4178	TGCAGAGTATGAAGCTCTGCTTCATGGTTTGCGACTCACCAAGGAGATGAAACTCACACGCGT	A/G	37	1	0.534883720930233	1	40	43	N	N	A	G	A	A	N	G	G	N	G	N	N	N	N	A	G	N	G	N	N	G	G	A	G	N	N	N	N	N	N	G	G	N	N	N	N	A	G	G	G
owbGBS6459	TGCAGATTGAGGAGGCGTCGGCAGCTGCTCCTCTAGCGCGGATCCAGCGAGGGGCTACACCGC	G/T	50	3	0.383720930232558	1	40	43	G	T	N	N	N	G	T	N	T	G	N	N	N	T	N	G	N	N	N	N	N	T	N	N	N	N	N	N	T	N	T	N	N	T	N	N	N	G	T	N	T
owbGBS7270	TGCAGCAAAGTATCAATAGCAAGGTGGTATGATAACAGCAGTAGCAACAGTAACAACAGTAGC	A/C	42	1	0.465116279069767	1	40	43	C	A	C	N	N	C	A	N	A	N	N	C	N	N	C	C	N	N	A	N	N	A	N	C	A	A	N	N	N	N	N	N	N	A	C	N	N	C	N	N	A
owbGBS8934	TGCAGCAATTCCAATACGGTGCCCAGCTTTTTGTTGCCATCTTCACAATTGGGGTACAACTTT	A/G	13	1	0.372093023255814	1	40	43	N	N	N	N	N	G	N	N	A	N	N	G	N	N	G	G	N	N	N	N	A	A	N	G	A	N	N	N	N	A	A	N	N	N	N	N	N	N	N	N	N
owbGBS984	TGCAGAACAAGTAAAGAGACTTGCCTGTAATGATATCGAACAAGGTACATGGATACCGACGAT	C/T	36	4	0.534883720930233	1	40	43	N	C	T	N	T	N	C	N	C	T	C	T	N	C	T	T	C	N	C	N	N	C	C	T	C	C	T	N	N	N	C	C	N	C	N	T	N	T	C	N	N
owbGBS985	TGCAGAACAAGTAAAGAGACTTGCCTGTAATGATATCGAACAAGGTACATGGATACCGACGAT	C/T	47	4	0.534883720930233	1	40	43	N	C	T	N	T	N	C	N	C	T	C	T	N	C	T	T	C	N	C	N	N	C	C	T	C	C	T	N	N	N	C	C	N	C	N	T	N	T	C	N	N
owbGBS986	TGCAGAACAAGTAAAGAGACTTGCCTGTAATGATATCGAACAAGGTACATGGATACCGACGAT	A/G	48	4	0.534883720930233	1	40	43	N	A	G	N	G	N	A	N	A	G	A	G	N	A	G	G	A	N	A	N	N	A	A	G	A	A	G	N	N	N	A	A	N	A	N	G	N	G	A	N	N
owbGBS987	TGCAGAACAAGTAAAGAGACTTGCCTGTAATGATATCGAACAAGGTACATGGATACCGACGAT	T/G	49	4	0.534883720930233	1	40	43	N	T	G	N	G	N	T	N	T	G	T	G	N	T	G	G	T	N	T	N	N	T	T	G	T	T	G	N	N	N	T	T	N	T	N	G	N	G	T	N	N
owbGBS10034	TGCAGCAGAAACAGGCTCAAAACGAAAACACAGGAAAATTGCATGATACGAGGGTCAGACCTT	C/T	11	1	0.418604651162791	1	40	44	C	N	N	N	C	N	T	T	N	N	T	N	N	N	C	N	T	N	T	N	N	T	N	N	N	T	C	N	N	T	N	T	N	T	N	N	N	C	N	N	N
owbGBS10318	TGCAGCAGATCACGACTCGTCTTGGCATGGACCTCACCCTCAAGAACTTGGGGGCTCTCCACT	C/G	31	3	0.441860465116279	1	40	44	G	N	N	N	G	G	N	N	N	N	C	N	N	N	N	G	N	N	N	N	C	C	N	N	C	C	N	N	N	C	C	C	N	N	N	G	N	G	C	N	N
owbGBS11269	TGCAGCAGTAACAGGCTCGAAACGAAAACAGAGGAAAACTGCGCGATACGGAGATCAAAACAC	C/T	48	1	0.383720930232558	1	40	44	N	N	T	N	N	N	C	C	C	T	C	T	N	N	T	N	C	N	C	N	N	N	N	T	C	C	N	N	N	N	N	C	N	N	N	N	N	T	C	N	C
owbGBS13480	TGCAGCCACTGCCTGAATAGTTGCATCACAGAGACGAGCAGCCGTCGCCTCCCTCTCATACTC	C/T	28	1	0.36046511627907	1	40	44	N	N	N	N	T	T	N	C	C	N	C	T	N	C	N	N	C	N	C	N	N	N	N	N	C	N	T	N	N	C	C	N	N	N	N	N	N	N	C	N	N
owbGBS1719	TGCAGAAGGTTAATCTTCCTGTCGATCTGAATGCTGCAAGCCTGAAGCTGCTTGAACATAATG	C/G	22	3	0.453488372093023	1	40	44	N	G	C	G	C	C	N	N	G	C	N	N	N	N	C	C	G	G	N	N	G	N	N	N	G	G	C	G	N	N	G	N	N	N	C	C	N	C	G	N	N
owbGBS2209	TGCAGAATTCAGAATTCTTCTATGTTCCTGCCTCTCAGCCAGGTGAAAAGGGATACCTCAGCA	A/G	62	2	0.372093023255814	1	40	44	N	N	N	N	N	G	N	N	A	N	A	G	N	N	N	G	N	N	A	G	N	N	N	G	A	A	N	N	N	N	N	A	N	N	N	N	N	G	A	N	A
owbGBS23726	TGCAGCTTGCCATTTGGAATCTCTTCCGATTCACGGCAATACTCCTGCCGAGATAGAAGAAAG	A/C	59	2	0.616279069767442	1	40	44	N	A	N	N	C	N	N	N	N	N	A	C	N	N	C	C	A	A	N	C	A	A	N	C	A	A	C	A	A	N	A	N	A	N	C	C	N	C	A	A	A
owbGBS28109	TGCAGGCTGAGCTGCCGAAATGGATTTCTTGACTGGAAGAAAATGAGCCATTTTACTCAACTT	G/T	38	1	0.418604651162791	1	40	44	T	N	N	N	T	N	G	G	N	N	N	T	N	N	T	T	G	N	N	N	N	G	G	T	G	G	N	N	N	G	N	G	G	N	T	N	N	T	N	N	G
owbGBS32510	TGCAGTAATTCATCCAACTGTTTCTTTAGCTCTCCCAATTCTGGTCGTGGCATACGGTAGTAT	A/G	11	2	0.476744186046512	1	40	44	A	N	A	N	A	A	N	N	N	N	G	A	N	N	N	N	N	N	N	N	N	G	N	A	G	N	A	N	G	N	G	N	N	N	A	N	N	A	N	G	N
owbGBS34317	TGCAGTCCCTGTGAGCATGCGGTCGTTTCCCCTAAGTTTTTCCCGTCGATACCCTCCTCTAGC	A/C	50	2	0.372093023255814	1	40	44	N	N	N	N	C	N	A	N	A	N	A	C	N	N	N	C	N	N	N	N	N	N	N	N	N	N	N	A	N	N	N	N	N	N	C	N	N	C	A	N	N
owbGBS34922	TGCAGTCTGAGTGTCGAGGAACATTCGACTGCCACTAGACAATCTGAGTGATCTTGTGTAGGC	A/G	16	3	0.406976744186047	1	40	44	N	N	N	N	N	A	N	G	N	N	N	A	N	N	A	A	N	N	G	A	N	G	N	A	G	G	N	N	G	G	G	N	N	N	A	N	N	A	G	N	G
owbGBS34986	TGCAGTCTGTCCCGCGATCCCATCACGATCCGTCCCGCGATCCCATCACGATCCATCCCAATC	C/T	48	3	0.430232558139535	1	40	44	C	N	N	N	N	N	N	N	T	N	T	N	N	N	N	C	N	N	N	N	T	N	T	C	T	N	N	T	N	N	N	N	N	N	C	N	N	C	T	T	N
owbGBS35932	TGCAGTGGAGTCGATCACTTGATTTATCCTAGGCAACGCGAAAGGGTCTTTCGGACATGCCTT	C/T	38	1	0.476744186046512	1	40	44	C	N	C	T	N	N	T	T	T	N	T	N	N	N	C	C	N	N	T	N	N	N	T	N	T	T	C	N	T	T	N	N	T	N	C	C	N	N	T	N	N
owbGBS37407	TGCAGTTCTCCCTCTCATCTCAGCCCAACACCCCCTACGCAGCCCACTAGCCCACCTAGCAAC	G/T	22	3	0.348837209302326	1	40	44	N	N	N	G	T	T	N	N	G	N	G	N	N	N	T	N	G	N	G	N	N	N	N	N	N	G	N	G	N	N	G	N	N	N	T	N	N	N	N	N	G
owbGBS37567	TGCAGTTGAGAGGAGCTTGATAGGGTGTGCGCACCAGCGCTTATAAACCACTCCCGAGCTCTC	A/G	44	2	0.36046511627907	1	40	44	N	N	N	N	A	N	N	N	G	N	G	A	N	N	A	N	N	N	N	A	G	N	N	N	N	G	N	N	G	N	N	N	N	N	N	N	N	A	N	N	G
owbGBS37663	TGCAGTTGCACACCCCCAGTCTAATGGACAGGTAGAAAGGGCAAATCAAGAAATATTGCTTGG	C/T	12	3	0.488372093023256	1	40	44	T	N	N	C	T	T	C	N	N	T	N	T	N	N	T	T	N	N	N	N	C	C	N	T	C	N	N	N	N	N	C	C	N	N	T	N	N	T	C	N	N
owbGBS38259	TGCAGTTTCAGAACAAAGTAGTTTTTGTAGACGAACAGTTTGGTTAGGCAAACAGTGTCTGAT	A/G	30	3	0.383720930232558	1	40	44	N	N	A	N	A	N	G	N	G	A	N	A	N	N	A	A	N	G	G	N	N	N	G	N	G	N	N	G	G	N	N	G	N	N	N	N	N	N	N	N	N
owbGBS38260	TGCAGTTTCAGAACAAAGTAGTTTTTGTAGACGAACAGTTTGGTTAGGCAAACAGTGTCTGAT	G/T	54	3	0.383720930232558	1	40	44	N	N	G	N	G	N	T	N	T	G	N	G	N	N	G	G	N	T	T	N	N	N	T	N	T	N	N	T	T	N	N	T	N	N	N	N	N	N	N	N	N
owbGBS6668	TGCAGATTTCTCAATCATGCAATGGCTCTATTTTGTATGGTACTATTAAGCAACCAGTTTTCC	C/T	53	3	0.593023255813954	1	40	44	N	N	T	C	T	N	N	C	C	T	N	N	N	C	T	T	C	C	N	N	N	N	C	T	N	C	T	C	C	N	C	N	N	C	N	N	N	T	C	C	C
owbGBS6783	TGCAGATTTTAGGATTCTGGAGACCCGCACTTCCTTCTTCGATGGAGAACCTATGCGTGGAAG	A/T	41	3	0.430232558139535	1	40	44	N	N	T	N	T	N	A	N	A	N	N	N	N	A	T	N	A	A	N	N	N	N	N	T	A	N	T	A	A	N	N	N	A	A	T	N	N	T	N	A	A
owbGBS7025	TGCAGCAAACAGAACTGAAGTTCTGCCTTCCATGTGGTGCATGGGAACCTTCCATGCACACAC	A/G	10	3	0.5	1	40	44	N	N	N	N	A	N	N	N	N	N	N	A	N	G	N	N	G	N	G	N	N	G	G	A	N	G	N	N	N	G	G	N	G	N	N	N	N	A	G	N	G
owbGBS7403	TGCAGCAAAGTATCAGTAGCAAAGTAGTGTGATAGAAACAATAGAAACGGTAACCAGTAGCAG	A/C	44	2	0.406976744186047	1	40	44	A	N	N	N	A	A	C	N	C	A	N	N	N	N	A	A	N	N	N	N	C	N	N	N	C	N	N	N	N	C	C	N	N	N	A	N	N	A	C	C	N
owbGBS7433	TGCAGCAAAGTATCAGTAGCAAAGTAGTGTGATAGGAACAGTAGCAGCAAGAACAACAATAGC	G/T	15	3	0.546511627906977	1	40	44	T	N	N	N	T	N	G	G	G	N	N	N	N	G	T	T	G	N	G	N	G	N	G	T	G	G	N	N	N	N	G	G	N	N	T	N	N	N	G	N	N
owbGBS7434	TGCAGCAAAGTATCAGTAGCAAAGTAGTGTGATAGGAACAGTAGCAGCAAGAACAACAATAGC	A/G	49	3	0.546511627906977	1	40	44	G	N	N	N	G	N	A	A	A	N	N	N	N	A	G	G	A	N	A	N	A	N	A	G	A	A	N	N	N	N	A	A	N	N	G	N	N	N	A	N	N
owbGBS7435	TGCAGCAAAGTATCAGTAGCAAAGTAGTGTGATAGGAACAGTAGCAGCAAGAACAACAATAGC	G/C	50	3	0.546511627906977	1	40	44	C	N	N	N	C	N	G	G	G	N	N	N	N	G	C	C	G	N	G	N	G	N	G	C	G	G	N	N	N	N	G	G	N	N	C	N	N	N	G	N	N
owbGBS8673	TGCAGCAAGTCACGAAGTATTTATTTGAGTGCTTAACTTACAAGTACAAGAATGAAGGGGGAA	C/G	40	3	0.488372093023256	1	40	44	N	G	N	N	C	C	G	G	G	C	N	N	N	N	C	C	N	G	G	N	G	N	N	N	G	G	N	N	N	N	N	N	G	N	N	N	N	C	G	N	G
owbGBS8839	TGCAGCAATGATGATTAGGTCCTCCCGTCGCCAGTGCTGGAGAGTAAGCCGCTGAGCTTGAAT	C/T	24	3	0.383720930232558	1	40	44	N	T	N	N	C	N	N	N	T	N	T	C	N	T	C	C	N	T	N	N	N	N	N	N	N	N	N	N	N	T	N	T	N	N	C	N	N	C	N	N	N
owbGBS34134	TGCAGTCCACTTCCCAGGCAAGCCACACCAAGAGTCGGCCAGAGGACCAGCCCGCTATAACTA	A/C	48	3	0.383720930232558	1	40	45	N	N	A	N	A	A	N	C	N	A	C	N	N	N	A	N	N	N	N	N	N	N	N	N	C	N	N	N	N	C	C	N	C	N	A	N	N	A	N	N	N
owbGBS36507	TGCAGTGTTTAAAAAGGGTCTTCCGAGGATAACAGCCATGGCATCGTCCTCAGGAATATCCAC	A/G	30	1	0.36046511627907	1	40	45	G	N	N	N	G	N	A	N	N	G	A	N	N	N	G	G	N	N	N	N	N	N	N	N	A	A	N	N	N	A	A	A	A	N	G	N	N	N	A	N	N
owbGBS37519	TGCAGTTGAATATGAAAAGCCCCCTTTTACCACAAGGATGAGGGAGCATTCTTTTGTCACAGT	A/G	31	2	0.418604651162791	1	40	45	N	A	G	A	G	G	A	N	N	G	N	G	N	N	G	G	N	N	A	N	N	N	A	N	A	A	G	A	A	N	A	N	A	N	G	N	N	G	A	N	N
owbGBS7430	TGCAGCAAAGTATCAGTAGCAAAGTAGTGTGATAGCAATAGTAGCAACGGTAATAGTAGCATC	A/G	46	1	0.406976744186047	1	40	45	N	N	A	G	N	A	G	N	N	N	G	N	N	G	N	N	G	N	N	N	N	N	N	N	G	N	N	N	N	G	N	N	N	G	A	N	N	A	G	G	N
owbGBS934	TGCAGAAATTTTGTGGCATTTCCATCTGAATGGATCCTACGTCCACTTGCCAAAAGCAACAAC	C/T	49	3	0.348837209302326	1	40	45	T	C	N	C	N	T	N	N	N	N	N	T	N	N	T	T	N	N	C	N	N	N	C	N	N	N	N	N	C	N	C	N	N	N	T	N	N	N	C	C	C
owbGBS935	TGCAGAAATTTTGTGGCATTTCCATCTGAATGGATCCTACGTCCACTTGCCAAAAGCAACAAC	C/T	59	3	0.348837209302326	1	40	45	T	C	N	C	N	T	N	N	N	N	N	T	N	N	T	T	N	N	C	N	N	N	C	N	N	N	N	N	C	N	C	N	N	N	T	N	N	N	C	C	C
owbGBS16384	TGCAGCCTGCATCATTGCTCCCCGACAGCCCAGTCTGTATCACTGCGCACCGAGATCGGAAGA	C/T	30	3	0.406976744186047	1	40	46	C	N	N	T	C	C	N	N	N	N	N	C	N	N	C	C	N	N	N	N	N	N	N	C	T	T	C	N	T	N	N	N	T	N	N	N	N	C	N	N	T
owbGBS17981	TGCAGCGCGAAGCCCCACAGCTTCCATTGGGACAACTTCATCTCGCGCCCGCCGAGATCGGAA	A/G	16	4	0.372093023255814	1	40	46	G	A	N	N	N	N	A	N	N	G	A	G	N	N	G	G	N	N	N	N	N	N	N	N	A	A	G	A	N	N	A	N	A	N	N	N	N	N	A	N	N
owbGBS17982	TGCAGCGCGAAGCCCCACAGCTTCCATTGGGACAACTTCATCTCGCGCCCGCCGAGATCGGAA	T/C	26	4	0.372093023255814	1	40	46	C	T	N	N	N	N	T	N	N	C	T	C	N	N	C	C	N	N	N	N	N	N	N	N	T	T	C	T	N	N	T	N	T	N	N	N	N	N	T	N	N
owbGBS17983	TGCAGCGCGAAGCCCCACAGCTTCCATTGGGACAACTTCATCTCGCGCCCGCCGAGATCGGAA	T/A	27	4	0.372093023255814	1	40	46	A	T	N	N	N	N	T	N	N	A	T	A	N	N	A	A	N	N	N	N	N	N	N	N	T	T	A	T	N	N	T	N	T	N	N	N	N	N	T	N	N
owbGBS17984	TGCAGCGCGAAGCCCCACAGCTTCCATTGGGACAACTTCATCTCGCGCCCGCCGAGATCGGAA	A/G	33	4	0.372093023255814	1	40	46	G	A	N	N	N	N	A	N	N	G	A	G	N	N	G	G	N	N	N	N	N	N	N	N	A	A	G	A	N	N	A	N	A	N	N	N	N	N	A	N	N
owbGBS27464	TGCAGGCCGTGGAAGAGGCGTTGCGCGTGAGGGCCAGCGACATCGCCATGTAAGCCGCCTAGG	C/T	25	3	0.406976744186047	1	40	46	C	N	N	N	N	N	N	N	N	N	T	N	N	T	C	C	T	N	T	C	N	N	N	C	N	N	N	N	N	T	T	N	N	N	C	N	N	C	T	T	T
owbGBS34489	TGCAGTCCTGTCCCCTTTCGAAAATGGCCACTATGGCAACCCTTCCCGCCGATGTTTTCGAGA	C/T	18	3	0.383720930232558	1	40	46	N	N	T	C	N	T	N	N	N	N	C	T	N	N	T	T	N	N	C	N	N	N	N	N	N	C	N	N	N	N	C	N	C	N	N	N	N	N	N	N	N
owbGBS34893	TGCAGTCTCGGTACGTTCCTCGTCAACTCCACCCCAGCAACAGTATTGTTTGATTGTGGTGCT	A/G	35	2	0.465116279069767	1	40	46	N	A	N	A	N	G	N	A	N	N	N	G	N	A	G	G	A	A	N	N	N	N	N	N	N	N	G	A	A	N	A	A	N	N	N	N	N	N	A	A	N
owbGBS34894	TGCAGTCTCGGTACGTTCCTCGTCAACTCCACCCCAGCAACAGTATTGTTTGATTGTGGTGCT	G/A	36	2	0.465116279069767	1	40	46	N	G	N	G	N	A	N	G	N	N	N	A	N	G	A	A	G	G	N	N	N	N	N	N	N	N	A	G	G	N	G	G	N	N	N	N	N	N	G	G	N
owbGBS4473	TGCAGATACAAAGTCTTTCAGGTGTGGTTGATTTGACAACGCAACTGCTAATACTCGAGAATA	A/C	7	1	0.395348837209302	1	40	46	C	N	N	N	N	C	N	N	N	N	N	N	N	N	N	N	N	N	A	C	N	N	A	N	A	N	C	N	N	N	A	N	N	N	C	N	N	C	N	N	A
owbGBS7422	TGCAGCAAAGTATCAGTAGCAAAGTAGTGTGATAGCAACATCGACAAAGTAACAGTAGTAGTA	A/G	46	3	0.604651162790698	1	40	46	N	G	A	G	A	A	N	N	N	N	G	N	N	N	N	A	G	G	N	N	G	N	G	A	G	N	A	N	G	G	G	G	N	N	N	A	N	A	G	N	G
owbGBS2917	TGCAGACCTTACCGATACTCTCCTCTGCAAAAGGATGAGATTCAGAAGCAGGTGAGAAAAATG	A/C	56	1	0.372093023255814	1	40	47	N	N	A	N	N	A	N	C	N	N	N	A	N	C	N	N	C	N	C	N	N	N	N	N	C	N	N	N	N	C	C	N	N	N	N	N	N	A	C	C	N
owbGBS29486	TGCAGGGGTCTCGTAGGTGGGAAGATCACCACCTAGGACTTTGGCGATGAACCGGAAAAAAAA	A/G	27	1	0.348837209302326	1	40	47	N	N	N	N	N	A	N	N	N	N	G	N	N	N	N	A	G	N	N	N	N	N	N	A	N	N	N	N	N	G	N	G	G	N	N	N	N	A	N	N	G
owbGBS35763	TGCAGTGCGTGTCTGCGCCCTGTCATGCTCTGCTTAACTGAAGAGTAGAAACAGGGGATTTAT	G/T	31	3	0.441860465116279	1	40	47	N	N	N	N	N	G	T	N	N	G	N	G	N	N	G	G	N	N	N	G	N	N	T	G	T	T	N	N	N	T	T	N	T	T	G	G	N	G	T	T	T
owbGBS2206	TGCAGAATTCAAAGTTCTGCTATGTTCCTGCCTCTCACCCTGGTGAAGAGGGATACCTCAGCG	C/T	61	1	0.372093023255814	1	40	48	N	C	N	N	N	T	C	N	N	T	C	N	N	N	N	T	N	C	C	N	N	N	N	T	N	C	N	N	C	N	N	N	N	N	N	N	N	N	C	N	C
owbGBS13356	TGCAGCCACTGACCGCAGGGGCCCGCACGTCAGGTTCAAACCTAACGGCGCGCGCGTCTCGGC	A/G	43	3	0.418604651162791	1	40	49	G	N	G	A	N	G	A	N	N	N	A	G	N	N	N	G	N	N	N	G	N	N	A	G	N	N	N	A	A	N	A	N	A	A	N	G	N	N	N	A	N
owbGBS20325	TGCAGCTAGAAAGAACTTCCCCCATCCGTTCGTTGCTGAGGTTGTTTTCACAGCCTGTTGGAA	G/T	31	1	0.36046511627907	1	40	49	T	N	N	N	N	N	G	N	N	N	G	T	N	G	T	N	G	N	G	N	N	N	N	N	N	G	T	G	N	N	G	N	N	N	T	N	N	N	N	N	N
owbGBS25734	TGCAGGAGGGAGAGTGAGGGAGGCTGGCAGGGTTATCTAGGGTTTGGGCGGTTAAATACCCCA	C/G	27	3	0.36046511627907	1	40	49	C	N	C	N	N	C	G	G	N	N	N	N	N	N	N	C	N	G	G	N	N	N	N	N	N	G	N	G	G	N	N	N	N	N	N	N	N	C	N	N	N
owbGBS9559	TGCAGCACGAGAGGGTCATGCCTAGCGCACGGGATTGATGCGAGGGAGCACCGAGATCGGAAG	A/C	9	3	0.36046511627907	1	40	51	C	N	C	A	N	C	N	A	N	N	A	N	N	N	C	C	N	N	N	C	N	N	N	C	N	A	N	N	N	N	N	N	A	N	N	N	N	C	A	N	N
owbGBS10854	TGCAGCAGCTCAACGCCCGTCAGTCGAGGTGGACCTTGTGGACGACCTGGTAGCGGTGGTTCT	G/T	18	3	1	1	41	41	T	G	T	G	T	T	G	G	G	T	G	T	G	G	T	T	G	G	G	T	G	G	G	T	G	G	T	G	G	G	G	G	G	G	T	T	G	T	G	G	G
owbGBS13949	TGCAGCCATGCACATCTGCATGCATGTGCAACAACTAGCTGGATGCAACCTACCGGAAAAAAA	A/G	30	3	0.732558139534884	1	41	41	G	N	G	N	G	G	A	N	A	N	N	G	A	A	G	G	A	N	A	G	A	A	N	G	A	A	N	N	A	A	N	A	A	A	G	N	A	G	N	N	A
owbGBS19393	TGCAGCGTCATCCCTCCCATTTCGGTTTTCTCCCGAAGCAAAACGGACAAGGAAAAAAAGGAA	C/T	16	3	0.976744186046512	1	41	41	T	C	T	C	T	T	C	C	C	T	C	T	C	C	T	T	C	C	C	T	C	C	C	T	C	C	T	C	C	C	C	N	C	C	T	N	C	T	C	C	C
owbGBS2340	TGCAGAATTTTGCACGCATTTATGTTGTACACACCCTCCAGTCAGGATCGAGTTAGCCACTGT	A/G	54	3	0.976744186046512	1	41	41	G	A	G	A	G	G	A	A	A	G	A	G	A	A	G	G	A	A	A	G	A	A	A	G	A	A	G	A	A	A	A	N	A	A	G	G	A	G	A	A	A
owbGBS25418	TGCAGGAGAGTTCTTCTTCTTGGTATCCATATAGTCTACTGATGAAGCTCGTTTGTCGCCAGG	A/C	41	3	0.988372093023256	1	41	41	A	C	A	C	A	A	C	C	C	A	C	A	C	C	A	A	C	C	C	A	C	C	C	A	C	C	A	C	C	C	C	C	C	C	A	N	C	A	C	C	C
owbGBS32666	TGCAGTACCTACTGCCACACATAGGCAGAAACATCCTCGTCTATGTGGATGACATCGTTGTCA	C/G	8	3	0.930232558139535	1	41	41	C	G	C	G	C	C	G	N	G	C	N	C	G	G	C	C	G	G	G	N	G	G	G	C	G	G	C	G	G	G	G	G	G	G	C	N	G	C	G	G	G
owbGBS32667	TGCAGTACCTACTGCCACACATAGGCAGAAACATCCTCGTCTATGTGGATGACATCGTTGTCA	T/A	36	3	0.930232558139535	1	41	41	T	A	T	A	T	T	A	N	A	T	N	T	A	A	T	T	A	A	A	N	A	A	A	T	A	A	T	A	A	A	A	A	A	A	T	N	A	T	A	A	A
owbGBS10817	TGCAGCAGCGTCACGATTTGAAATGCTACAGGTGATAGAGACCTGAATGCAGATCTCTCTTGA	C/G	13	3	0.627906976744186	1	41	42	G	C	G	N	G	N	N	C	C	G	C	N	N	N	N	G	C	N	C	G	C	N	C	N	N	N	G	C	C	C	C	N	N	N	G	G	C	G	N	C	N
owbGBS10818	TGCAGCAGCGTCACGATTTGAAATGCTACAGGTGATAGAGACCTGAATGCAGATCTCTCTTGA	A/G	20	3	0.627906976744186	1	41	42	G	A	G	N	G	N	N	A	A	G	A	N	N	N	N	G	A	N	A	G	A	N	A	N	N	N	G	A	A	A	A	N	N	N	G	G	A	G	N	A	N
owbGBS10819	TGCAGCAGCGTCACGATTTGAAATGCTACAGGTGATAGAGACCTGAATGCAGATCTCTCTTGA	A/G	62	3	0.627906976744186	1	41	42	G	A	G	N	G	N	N	A	A	G	A	N	N	N	N	G	A	N	A	G	A	N	A	N	N	N	G	A	A	A	A	N	N	N	G	G	A	G	N	A	N
owbGBS13367	TGCAGCCACTGCATGAATAGCTGCCTCACGGAGACGAGCAACCTTTGCCTCCCTCTCAAACTC	C/G	41	1	0.755813953488372	1	41	42	N	C	N	C	G	N	C	C	C	G	C	G	N	N	G	N	C	C	C	G	C	C	C	G	N	C	G	N	C	C	C	N	C	C	G	N	C	N	C	C	C
owbGBS1430	TGCAGAAGACCACCACAAATATGTTCAAGTCAACAAGCCAGAAGACTGAAGACCGCAGACACA	G/T	7	3	0.383720930232558	1	41	42	N	N	N	N	T	N	N	N	N	N	N	T	N	N	T	T	N	N	N	N	N	G	N	T	N	G	N	N	N	G	N	N	N	G	N	T	G	T	N	N	N
owbGBS14891	TGCAGCCCTTAAAACTCCAATAGACCTCTCAGAAAAGGATGGATGGGAAATCCCAACCTGCGC	C/T	25	4	0.569767441860465	1	41	42	T	C	N	C	N	T	C	N	C	N	C	T	N	N	N	T	C	N	N	N	N	N	N	N	C	C	T	N	C	C	N	N	N	N	T	N	C	T	C	N	C
owbGBS14892	TGCAGCCCTTAAAACTCCAATAGACCTCTCAGAAAAGGATGGATGGGAAATCCCAACCTGCGC	A/G	55	4	0.569767441860465	1	41	42	G	A	N	A	N	G	A	N	A	N	A	G	N	N	N	G	A	N	N	N	N	N	N	N	A	A	G	N	A	A	N	N	N	N	G	N	A	G	A	N	A
owbGBS14893	TGCAGCCCTTAAAACTCCAATAGACCTCTCAGAAAAGGATGGATGGGAAATCCCAACCTGCGC	G/C	59	4	0.569767441860465	1	41	42	C	G	N	G	N	C	G	N	G	N	G	C	N	N	N	C	G	N	N	N	N	N	N	N	G	G	C	N	G	G	N	N	N	N	C	N	G	C	G	N	G
owbGBS14894	TGCAGCCCTTAAAACTCCAATAGACCTCTCAGAAAAGGATGGATGGGAAATCCCAACCTGCGC	G/A	61	4	0.569767441860465	1	41	42	A	G	N	G	N	A	G	N	G	N	G	A	N	N	N	A	G	N	N	N	N	N	N	N	G	G	A	N	G	G	N	N	N	N	A	N	G	A	G	N	G
owbGBS15197	TGCAGCCGCACACGCCTAGTCTAATGGACAGGCAGAAAGGGCGAATCTGAAAATATTGCGAGG	C/T	5	3	0.488372093023256	1	41	42	C	N	N	T	N	C	N	T	N	C	N	N	N	N	C	N	T	N	N	C	T	T	T	C	T	T	N	N	N	T	T	N	T	N	C	N	T	N	N	T	N
owbGBS15694	TGCAGCCGTCGTCGCCGTCGCATCCTATCGCCGAGCTCTCCCGAGCCTTCCCAGACCTCGCTG	C/T	30	3	0.453488372093023	1	41	42	T	N	T	N	N	T	N	C	N	T	N	T	N	N	N	T	N	N	N	N	C	N	N	N	C	C	T	C	N	N	N	N	C	C	T	T	C	N	C	N	N
owbGBS15695	TGCAGCCGTCGTCGCCGTCGCATCCTATCGCCGAGCTCTCCCGAGCCTTCCCAGACCTCGCTG	T/C	36	3	0.453488372093023	1	41	42	C	N	C	N	N	C	N	T	N	C	N	C	N	N	N	C	N	N	N	N	T	N	N	N	T	T	C	T	N	N	N	N	T	T	C	C	T	N	T	N	N
owbGBS17278	TGCAGCGAGGTGGTCGCGACACGTACCCAGGTGAATCGACACCTAGGTCTTGTGCTAGCGCCT	A/G	56	2	0.581395348837209	1	41	42	A	N	N	G	N	A	N	N	N	A	G	A	N	N	N	A	G	G	N	N	N	G	N	A	G	N	A	N	G	G	G	N	G	N	A	A	G	A	G	G	N
owbGBS19869	TGCAGCGTTGGGTGCGACGCGCCCTAGCGCGACAAAACGCGTCCTCCCAAGTGGCGGGGCTCG	C/G	37	3	0.63953488372093	1	41	42	G	N	G	C	N	G	C	C	N	N	N	G	N	C	N	N	N	C	N	G	N	C	N	G	N	C	N	C	N	C	N	C	N	N	G	G	C	G	C	N	C
owbGBS19924	TGCAGCGTTTGTGCATGCTCGACCGAGTAGGGTGCACGCGGGCACGCGTCGCCCGAGCTCTAG	A/G	35	1	0.744186046511628	1	41	42	N	A	G	A	N	G	A	A	A	N	A	G	N	N	G	G	A	N	A	N	N	A	A	G	N	A	G	A	A	A	N	N	N	N	G	G	A	G	N	A	A
owbGBS21021	TGCAGCTCCAGCTCACGGATCCGTCTCAGGGTCCAGCATTGAACGCCGCCTCCAGGGCAGCAA	C/T	43	3	0.802325581395349	1	41	42	C	T	C	T	C	C	T	T	T	N	T	C	N	N	C	C	T	T	T	C	T	T	N	C	T	T	C	T	T	T	T	T	T	N	C	C	T	C	T	T	N
owbGBS21364	TGCAGCTCCTAGCAGGTGGGGCCTTCCCTTTTAAAACAGGGAGAGGAGAGGAGGAACACAGGA	A/G	10	3	0.674418604651163	1	41	42	A	N	A	G	A	A	G	G	G	N	G	A	N	G	A	A	G	G	G	A	G	G	N	A	G	N	A	N	G	N	N	G	N	G	A	A	G	A	G	N	N
owbGBS21365	TGCAGCTCCTAGCAGGTGGGGCCTTCCCTTTTAAAACAGGGAGAGGAGAGGAGGAACACAGGA	C/T	36	2	0.63953488372093	1	41	42	C	N	C	N	C	C	T	N	T	N	T	C	N	T	C	C	N	T	T	C	T	T	N	C	T	N	C	N	T	N	N	T	N	T	C	C	T	C	T	N	N
owbGBS21752	TGCAGCTCGGGCAGCCACTTTGCATACGAAGACCACCTTTGGGCAGGGGAGCATGTTCCCATG	G/T	50	2	0.418604651162791	1	41	42	N	N	T	N	T	N	N	G	N	N	G	T	N	N	T	T	N	N	G	N	N	G	N	N	N	N	T	N	N	N	G	N	N	G	T	N	G	T	N	N	N
owbGBS2208	TGCAGAATTCAACCCCGACGACCACCCACCCGAAGCGCCTCCGCCATGGGATCTTGGCGCCAG	C/T	28	3	0.651162790697674	1	41	42	N	N	T	C	N	T	C	N	C	N	C	T	N	C	T	N	C	C	C	N	N	C	C	T	C	C	N	C	C	C	C	C	C	N	T	T	C	T	C	N	C
owbGBS22117	TGCAGCTCTGTAGATGGCGTAGGGCCCCTCTCCGAGCTAGCTAGTCCCCCGCATCGGCACCCC	C/T	7	3	0.511627906976744	1	41	42	N	C	T	N	T	T	N	N	C	T	N	T	N	N	T	T	N	C	N	N	N	C	C	T	C	C	T	N	C	N	N	N	N	N	N	T	C	T	C	N	C
owbGBS23051	TGCAGCTGTCACTACTGCTGTTCCTTGCTACTCCGCTGTTACTTGTTGCAAGACTTTATTGGC	A/G	57	3	0.709302325581395	1	41	42	G	N	G	A	G	N	N	A	A	G	A	G	N	N	N	G	A	A	A	G	N	A	A	G	N	A	N	A	N	A	A	N	N	N	G	G	A	G	A	N	A
owbGBS25719	TGCAGGAGGCGCACGACATGCATGGCAAGCATCACCTAGAGTGCCTCATCATGAGGATTGTCG	A/G	15	3	0.662790697674419	1	41	42	G	A	N	N	N	G	A	N	A	N	A	N	N	A	N	G	A	A	A	G	N	A	N	G	A	A	G	N	A	N	N	N	A	N	G	G	A	N	A	A	N
owbGBS26077	TGCAGGATCTTGATGAGGATGTCATTATCCTTGGCCTGGACATGGGACCCTTGCTGAGGAGGT	C/T	53	3	0.965116279069767	1	41	42	C	T	C	T	C	C	T	T	T	C	T	C	N	T	C	C	T	T	T	C	T	T	T	C	T	T	C	T	T	T	T	N	T	T	C	C	T	C	T	T	T
owbGBS2636	TGCAGACATGGAGTGTCGACAGGGTCTCCACCCCGTCTCACCAACAAAGGAAGAGAAGCTCAA	A/T	42	3	0.825581395348837	1	41	42	T	N	T	N	N	N	A	N	A	T	A	T	N	A	N	T	A	A	A	N	A	A	A	T	A	A	T	N	A	A	N	N	A	A	T	T	A	T	A	A	A
owbGBS26503	TGCAGGCAACGAGGGCGAGGTGGGAAACAGGGGAGGGGACAAATAATGATGACGGGAAAATGG	C/T	27	3	0.523255813953488	1	41	42	N	N	T	N	T	N	N	N	N	N	C	T	N	C	T	T	N	C	C	T	N	N	N	T	C	N	N	C	N	N	N	N	N	C	N	N	C	T	C	N	C
owbGBS277	TGCAGAAAAGTATCATAGCAAAGTAGTGTGATAGCAACAGTAGCAACGGTAACCAGTAGCAGC	C/G	43	2	0.593023255813954	1	41	42	C	N	C	N	N	C	G	G	G	N	G	N	N	N	N	C	G	G	G	C	N	N	N	C	G	G	C	G	N	N	N	N	N	N	C	N	G	N	G	G	G
owbGBS30283	TGCAGGTCAACGGTGCGACGGGAGGCTACAGGGTCCCATTGGGCATGGCAGCTCCTGTCCACA	G/T	50	2	0.383720930232558	1	41	42	N	N	N	N	N	N	T	T	T	N	T	N	N	N	N	N	N	T	T	N	N	N	N	N	N	T	G	T	N	T	N	T	N	N	N	N	T	N	N	N	N
owbGBS31676	TGCAGGTTCATTGTTGTCTAACAACATGATACATAACACAGGATTACCGTACCACTCAAGAGC	C/G	36	3	0.558139534883721	1	41	42	G	N	G	N	G	G	C	N	N	N	N	G	N	N	N	G	C	N	C	N	N	N	C	N	N	C	G	N	C	N	N	N	N	C	G	G	C	G	C	C	N
owbGBS32512	TGCAGTAATTCTTCCAACTGGCTCTTCTGCAACTGGAGTTCTGCGGCCTCTTTTCTTGCTTGC	T/C	41	3	1	1	41	42	C	T	C	T	C	C	T	T	T	C	T	C	N	T	C	C	T	T	T	C	T	T	T	C	T	T	N	T	T	T	T	T	T	T	C	C	T	N	T	T	T
owbGBS32513	TGCAGTAATTCTTCCAACTGGCTCTTCTGCAACTGTAGTTCCGCGGCCTCCTTTCTTGCTTGC	C/T	41	2	1	1	41	42	C	T	C	T	C	C	T	T	T	C	T	C	N	T	C	C	T	T	T	C	T	T	T	C	T	T	N	T	T	T	T	T	T	T	C	C	T	N	T	T	T
owbGBS32976	TGCAGTAGCATTGTCTTCTTGGATATCCGCGGCCTCATCCTCCTCCTTTCTTCCCCGCCCTCG	G/T	28	3	0.72093023255814	1	41	42	N	T	G	T	G	G	T	N	T	N	T	G	N	N	G	G	N	N	T	N	T	T	T	G	T	N	G	T	N	N	T	N	T	N	G	N	T	G	T	T	T
owbGBS33389	TGCAGTATGGCATTCGGAAACAGATGATGCGCTGCAAAAAAAAAAAAAAAAAAAAAAAAAAAA	A/G	18	3	0.674418604651163	1	41	42	N	N	A	G	A	A	G	N	G	N	N	A	N	N	A	N	G	G	N	A	G	G	N	A	G	G	A	G	N	N	N	G	G	G	A	A	G	A	G	G	G
owbGBS34343	TGCAGTCCGATGAGGGGCGAGGGTGAGCTCGATGCAGGGGTAACCAGGGGCCGAGATCGGAAG	C/G	44	2	0.511627906976744	1	41	42	G	N	G	N	G	G	C	N	N	G	C	G	N	C	G	G	N	N	N	G	N	C	C	G	C	C	N	C	N	C	N	N	C	C	N	N	C	N	C	N	N
owbGBS34679	TGCAGTCGGCACCTGTAAAAGCTACAGCCGACGAGGAGCGTGGCGCGCGCCGCCATGGGGGAG	G/A	32	3	0.662790697674419	1	41	42	G	N	N	N	N	G	A	A	N	G	N	G	N	N	N	N	A	N	A	N	N	A	A	G	A	A	G	A	A	A	A	N	N	A	G	N	A	G	N	A	A
owbGBS35208	TGCAGTGAAGCTCCGTCGGGGTGATGGTTGGGCTGGCTAACATAAAGGCTATGGCAGACCTAA	G/T	56	3	0.511627906976744	1	41	42	N	N	N	N	G	N	T	N	N	G	N	N	N	N	G	G	T	T	T	N	T	N	T	G	T	T	N	N	N	T	T	T	T	N	N	G	T	G	N	N	T
owbGBS36114	TGCAGTGGTGTAGTCGATTAGTCAATCTTCTGGCTTGGCGGTGCTGCTGTACTTGGGGGGGTC	A/G	24	3	0.476744186046512	1	41	42	N	N	N	G	N	A	N	N	G	N	G	N	N	N	N	N	G	G	N	N	N	G	N	A	G	G	A	G	N	N	G	N	G	G	A	N	G	N	N	G	N
owbGBS36115	TGCAGTGGTGTAGTCGATTAGTCAATCTTCTGGCTTGGCGGTGCTGCTGTACTTGGGGGGGTC	C/T	38	3	0.476744186046512	1	41	42	N	N	N	T	N	C	N	N	T	N	T	N	N	N	N	N	T	T	N	N	N	T	N	C	T	T	C	T	N	N	T	N	T	T	C	N	T	N	N	T	N
owbGBS36755	TGCAGTTACCTGGGCGCAAAGGTCGGATCCGGAAAAAAAAAAAAAAAAAAAAAAAAAAAAAAA	A/T	26	3	0.593023255813954	1	41	42	N	N	N	A	T	T	A	N	N	T	A	T	N	N	N	T	A	A	A	N	A	A	A	N	A	A	T	N	A	N	N	A	N	N	N	N	A	T	A	A	A
owbGBS37049	TGCAGTTCATCATTGTCTTCCAAGTGGATGACGTCTATAGCTGTCAATCGACAATGTTCATTT	C/T	48	3	0.63953488372093	1	41	42	T	N	T	N	T	T	C	C	C	T	C	T	N	C	T	T	C	C	C	N	C	N	N	T	C	C	T	C	N	C	C	N	N	N	T	T	C	T	N	C	C
owbGBS37056	TGCAGTTCATCTACCATGGCTGTCCTCCAGGCAGAGTGTGGTTTCGCTTCTTCAAACGAGTTG	C/T	56	2	0.813953488372093	1	41	42	T	C	N	C	T	N	C	C	C	N	C	T	N	N	T	T	C	C	C	N	N	C	C	T	C	N	T	C	C	C	C	C	C	N	T	T	C	T	C	C	N
owbGBS38752	TGCAGTTTTGCGGAAGTCTATCGGTCTCCTCGGTGAATAGGTCGTCAATTGGACCTTTCCATC	A/T	46	3	0.802325581395349	1	41	42	A	T	A	T	A	A	T	T	T	A	T	A	N	T	A	N	T	T	T	N	T	T	T	N	T	T	A	T	T	T	T	N	T	T	A	A	T	A	T	T	N
owbGBS4791	TGCAGATATGGTCATTGTTCTTGTCCGATGGGTCCGTGATCAGGTTGAAATCTCCAATCAGCA	A/G	13	3	0.988372093023256	1	41	42	G	A	G	A	G	G	A	A	A	G	A	G	N	A	G	G	A	A	A	G	A	A	A	G	A	A	G	A	A	A	A	A	A	A	G	G	A	G	A	A	A
owbGBS5203	TGCAGATCCTCGTGCAGCAACCTCACCTATCGGTCATGGGATCATCCGCTCGCCGTCGCCATT	C/T	25	3	0.686046511627907	1	41	42	N	C	N	N	T	T	C	C	C	T	N	T	N	C	N	T	C	C	C	N	C	N	C	N	C	C	T	C	C	N	N	N	C	N	N	N	C	T	C	N	N
owbGBS5204	TGCAGATCCTCGTGCAGCAACCTCACCTATCGGTCATGGGATCATCCGCTCGCCGTCGCCATT	A/G	28	3	0.686046511627907	1	41	42	N	A	N	N	G	G	A	A	A	G	N	G	N	A	N	G	A	A	A	N	A	N	A	N	A	A	G	A	A	N	N	N	A	N	N	N	A	G	A	N	N
owbGBS5268	TGCAGATCGAGAGAGGAAAGGAAGGGAAGATGGATCCCGCGGAGGAGATCGGATACCGCGGAG	A/C	54	1	0.558139534883721	1	41	42	N	N	A	N	A	A	C	C	N	A	C	N	N	N	N	N	C	N	C	N	N	C	N	A	N	C	N	C	N	C	N	N	C	N	A	N	C	A	C	N	C
owbGBS5342	TGCAGATCGGCCTCGCGCTCTCACACTACTGTCCGATGGAAGAAAGAAGGAACGACGTGAGGA	C/T	15	3	0.627906976744186	1	41	42	N	C	T	C	N	T	C	N	C	N	C	T	N	C	T	T	C	N	N	N	C	N	N	T	C	C	T	C	C	C	N	N	N	C	T	T	C	T	C	C	N
owbGBS5365	TGCAGATCGGTAATCCCTTTATATCCTTATATTTACTCACTGTTACCTTGATGCTTCTATTAT	C/T	39	3	0.872093023255814	1	41	42	T	C	T	C	T	T	C	C	C	T	C	T	N	C	T	T	C	C	C	N	C	C	C	T	C	N	T	C	C	C	C	N	C	N	T	T	C	T	C	C	C
owbGBS620	TGCAGAAAGGTGGCCCATTCCTTTTTGTAGCAAAGGATAAACCTGGAAAAACTCTTATATAAA	A/G	40	3	0.848837209302326	1	41	42	N	A	G	A	G	N	A	A	A	N	N	G	N	A	G	G	A	A	A	G	N	A	A	G	A	A	G	N	A	A	A	N	A	A	G	G	A	G	A	A	A
owbGBS621	TGCAGAAAGGTGGCCCATTCCTTTTTGTAGCAAAGGATAAACCTGGAAAAACTCTTATATAAA	A/C	47	3	0.848837209302326	1	41	42	N	A	C	A	C	N	A	A	A	N	N	C	N	A	C	C	A	A	A	C	N	A	A	C	A	A	C	N	A	A	A	N	A	A	C	C	A	C	A	A	A
owbGBS6786	TGCAGATTTTATTGACAGTACATGGTCCATTGCTATTGACAGGGGCCTTCTTGCCCTCTTCTG	C/G	54	3	1	1	41	42	G	C	N	C	G	G	C	C	C	G	C	N	N	C	N	N	C	C	C	G	C	C	C	G	C	C	G	C	C	C	C	C	C	C	G	G	C	G	C	C	C
owbGBS6935	TGCAGCAAAAGAATCTCGGGCCATCAAAGAACGGTCAGAGGTAAAATTTCTCTTGTCTTTATC	A/G	22	3	0.697674418604651	1	41	42	N	N	G	A	G	N	N	A	A	G	A	N	N	A	N	N	A	N	A	G	N	A	A	N	A	N	G	A	A	A	N	N	A	A	G	G	A	G	A	A	A
owbGBS7241	TGCAGCAAAGTATATAGTAACAAAGTAATATGGAAGTAACGGTAATGGTGGCAAACGTGACAG	A/G	59	2	0.441860465116279	1	41	42	G	N	N	A	N	G	A	N	A	N	A	G	N	N	N	G	N	N	A	G	N	A	N	G	N	N	G	N	N	N	N	N	N	N	N	G	A	N	N	N	A
owbGBS7511	TGCAGCAAAGTATCAGTAGCAAGGTAGTGTGATAGCAATAGTAGCAACGGTAACACTAGCAAC	C/G	62	1	0.546511627906977	1	41	42	N	N	G	C	G	G	C	C	C	G	C	N	N	N	G	G	N	N	C	N	N	N	C	G	C	C	G	C	N	C	N	N	N	N	N	N	C	G	N	C	C
owbGBS8430	TGCAGCAAGCGACTAAGCATTTATTTCAGGTGGCAAATTTACGAGTACAAGAATAAGAGGGGG	A/C	52	1	0.465116279069767	1	41	42	N	N	C	N	N	C	A	N	N	N	A	C	N	A	C	N	N	A	A	N	N	N	N	N	A	A	N	N	N	A	N	N	N	N	N	C	A	C	A	N	A
owbGBS9274	TGCAGCACCAAGGGTGCCTTTACCCTCGCCATCTCTGTAATATATGTACTTGTAACCTTATGC	C/G	22	3	0.755813953488372	1	41	42	C	G	C	N	C	C	N	G	G	C	G	C	N	N	C	C	G	G	G	N	N	G	G	C	N	G	C	N	G	G	G	N	N	N	C	C	G	C	G	G	G
owbGBS9313	TGCAGCACCATAAATGTGCCTGCCAAAAAAATGCGTTTTGCACCTGATTGTCTCTTTCGGCAC	C/T	57	3	1	1	41	42	T	C	T	C	T	T	C	C	C	T	C	T	N	C	T	T	C	C	C	T	C	C	C	T	C	C	T	C	C	C	C	C	C	C	T	T	C	T	C	C	C
owbGBS9410	TGCAGCACCGCCCGCTACAACGTAGCTGTGGGCGTACCAGTGAAGCTCCATTGCAGCCGTCGG	C/T	10	3	0.72093023255814	1	41	42	C	N	N	T	C	N	T	T	T	C	T	C	N	T	C	C	T	N	T	N	T	T	N	C	T	T	C	T	T	T	T	N	T	N	C	N	T	C	T	T	T
owbGBS9411	TGCAGCACCGCCCGCTACAACGTAGCTGTGGGCGTACCAGTGAAGCTCCATTGCAGCCGTCGG	G/T	21	3	0.72093023255814	1	41	42	G	N	N	T	G	N	T	T	T	G	T	G	N	T	G	G	T	N	T	N	T	T	N	G	T	T	G	T	T	T	T	N	T	N	G	N	T	G	T	T	T
owbGBS9681	TGCAGCACGGTCAGCTATATATTAACAAGACCCGCGTCGCTATCACAGTCGATGGGTTAAGAG	C/T	14	3	0.383720930232558	1	41	42	N	N	N	C	T	T	C	C	N	N	C	N	N	N	T	N	C	N	C	N	C	N	N	N	N	C	T	N	N	N	N	N	N	N	N	N	C	N	N	N	N
owbGBS12485	TGCAGCCAAATCACGCGCCTCCTCTAAGGCGTCCAACGAGTCATGACGCGCCAGTTCGTTGTC	A/T	42	1	0.883720930232558	1	41	43	A	T	A	T	A	A	T	T	T	A	T	A	N	T	A	A	T	N	T	A	T	T	N	A	T	T	A	T	T	T	T	T	T	N	A	A	N	A	T	T	T
owbGBS2797	TGCAGACCCGCGAGGAAGAAGGAGTAAGGAGGGGTTTGAGATGTGCAGGAGGTGGCGAGAGAA	C/T	8	3	0.453488372093023	1	41	43	N	N	N	C	T	T	C	N	C	N	C	T	N	N	T	N	N	N	C	N	N	C	N	N	C	C	N	C	C	C	C	C	N	C	N	N	N	N	C	C	C
owbGBS2798	TGCAGACCCGCGAGGAAGAAGGAGTAAGGAGGGGTTTGAGATGTGCAGGAGGTGGCGAGAGAA	T/C	43	3	0.453488372093023	1	41	43	N	N	N	T	C	C	T	N	T	N	T	C	N	N	C	N	N	N	T	N	N	T	N	N	T	T	N	T	T	T	T	T	N	T	N	N	N	N	T	T	T
owbGBS32147	TGCAGGTTTTCGTATTTTAGAAAAAAATATAAAAATCAAAAGGAGTCAAGGGAACCCACCAGG	C/G	58	3	0.651162790697674	1	41	43	N	N	N	N	G	G	C	C	C	N	C	G	N	C	G	G	C	C	C	N	N	C	N	G	N	C	G	N	C	C	N	C	N	C	N	N	N	G	C	N	C
owbGBS4404	TGCAGATAACCACACGGAGTGCAAGCAAATTTATCAAGCAGGTCCGGAAAAAAAAAAAAAAAA	C/G	12	3	0.395348837209302	1	41	43	N	C	G	N	N	N	N	N	C	G	N	G	N	N	N	G	N	C	N	N	C	C	N	N	N	C	N	N	N	N	N	C	N	N	G	N	N	N	N	N	N
owbGBS7047	TGCAGCAAACGACTAAGCAATATATGAGGTGGCTAACTTACAAGTACAAGAATAAAGAGGGAG	C/T	9	1	0.755813953488372	1	41	43	T	C	T	C	T	T	C	C	C	T	C	T	N	N	T	T	C	C	N	N	C	C	C	T	C	C	N	C	C	C	N	C	C	N	T	N	N	T	C	C	C
owbGBS10319	TGCAGCAGATCACGCCCATGTAAGATGTTTCGAAACGTGAAAGAACCCCCATTCGAGCAAGTT	C/T	30	3	0.453488372093023	1	41	44	N	N	N	C	N	N	N	N	N	N	N	T	N	N	T	T	C	N	C	N	C	C	N	T	C	N	T	N	N	N	N	N	N	N	T	N	N	T	C	N	C
owbGBS16019	TGCAGCCTCACCACTTAACCATACCTCATCCACTAAGCTTTGCTAGTCATGATACCTTTGGAA	G/T	41	1	0.534883720930233	1	41	44	N	N	T	G	T	T	N	G	N	N	G	T	N	N	T	T	N	G	G	T	N	G	N	N	G	G	T	G	N	N	N	G	N	N	T	N	N	T	N	N	G
owbGBS17001	TGCAGCGACGGAGACAAACCCAAGCAGCGCCTACGAAATGGAGGTGGAGAGGACGCAAGAAGA	A/G	57	2	0.511627906976744	1	41	44	N	N	A	N	N	N	N	N	N	N	G	N	N	N	A	A	G	G	N	A	N	G	N	A	G	G	N	G	N	G	N	N	G	N	A	N	N	A	G	G	G
owbGBS18338	TGCAGCGCTCGCCCGCGAATGGCCAGCAGCTCCCTGGCCCAGGCGCACCGCAGCCGAGATCGG	A/C	17	3	0.395348837209302	1	41	44	N	N	N	A	N	N	A	A	N	N	N	N	N	A	N	N	A	A	N	N	N	A	A	C	A	N	N	N	N	N	N	N	N	A	N	N	N	N	N	A	A
owbGBS18339	TGCAGCGCTCGCCCGCGAATGGCCAGCAGCTCCCTGGCCCAGGCGCACCGCAGCCGAGATCGG	A/G	18	3	0.395348837209302	1	41	44	N	N	N	A	N	N	A	A	N	N	N	N	N	A	N	N	A	A	N	N	N	A	A	G	A	N	N	N	N	N	N	N	N	A	N	N	N	N	N	A	A
owbGBS18517	TGCAGCGCTTTCCTATAACCCTCATTATGATTTTGGGTTTTGCCAGGACCATCCATGGGAGTA	C/G	12	2	0.674418604651163	1	41	44	C	G	N	G	N	C	G	G	G	N	G	C	N	N	C	C	G	N	G	N	N	N	N	C	G	G	C	N	G	G	N	N	G	N	N	N	N	C	G	G	G
owbGBS21597	TGCAGCTCGACCTCACGCTCTCTCCCTCTACGGCTGATGCTTCAGAGCGTCCTAAACCACATC	C/T	30	1	0.63953488372093	1	41	44	C	T	C	T	N	N	T	T	N	C	T	C	N	T	N	C	N	T	N	N	T	T	N	C	N	T	C	N	T	T	N	N	T	T	C	N	N	C	N	T	T
owbGBS22250	TGCAGCTGAATTGTTACTGCTATGGTACACGCTTTAGAGCTTTTGACGTTAGCTTAGAGGGGA	C/G	31	3	0.395348837209302	1	41	44	N	N	G	N	N	N	N	C	N	N	C	N	N	N	N	N	N	C	N	N	C	C	C	G	N	N	N	C	N	C	N	N	N	N	G	G	N	G	N	C	N
owbGBS25688	TGCAGGAGGCAATGGCCAAGGCACAGCGGGACATGGAAGCGGAAGCCGCCAGGATTGAGACGC	C/T	26	1	0.558139534883721	1	41	44	C	T	N	T	N	N	T	N	N	N	T	C	N	T	C	C	N	T	T	N	N	T	N	N	N	N	C	T	T	T	T	N	N	N	C	N	N	C	T	T	T
owbGBS27010	TGCAGGCCAAAGAAGTGGATCCATTAGGAGAAGAAGGGACTCGTCGGGATCCCAAAGCCCCTA	A/C	25	3	0.651162790697674	1	41	44	N	A	C	N	N	C	A	A	N	N	N	N	N	A	C	C	A	A	N	C	A	A	N	C	A	A	N	A	A	N	N	N	A	A	C	N	N	C	A	A	A
owbGBS27011	TGCAGGCCAAAGAAGTGGATCCATTAGGAGAAGAAGGGACTCGTCGGGATCCCAAAGCCCCTA	A/G	62	3	0.651162790697674	1	41	44	N	A	G	N	N	G	A	A	N	N	N	N	N	A	G	G	A	A	N	G	A	A	N	G	A	A	N	A	A	N	N	N	A	A	G	N	N	G	A	A	A
owbGBS30194	TGCAGGTATACTAACCCTATTCTTCAGTCTATAAATTCCCAAATATCCCCCATTCCAAAAAAG	C/G	54	3	0.534883720930233	1	41	44	N	G	N	N	N	C	N	G	N	N	G	C	N	G	C	C	G	N	N	C	N	G	N	C	G	N	N	G	G	G	G	N	G	G	N	C	N	C	G	N	N
owbGBS31482	TGCAGGTGTTGGGGCGCTCTCGGCACCAGGGATCATCACCAGCACCTGCGAGGCCGAGATCGG	A/G	58	4	0.441860465116279	1	41	44	N	N	A	G	A	A	G	N	G	N	G	A	N	N	N	N	G	N	N	N	N	N	N	A	G	N	N	N	N	N	G	N	G	N	N	N	N	N	G	N	G
owbGBS31483	TGCAGGTGTTGGGGCGCTCTCGGCACCAGGGATCATCACCAGCACCTGCGAGGCCGAGATCGG	T/G	59	4	0.441860465116279	1	41	44	N	N	T	G	T	T	G	N	G	N	G	T	N	N	N	N	G	N	N	N	N	N	N	T	G	N	N	N	N	N	G	N	G	N	N	N	N	N	G	N	G
owbGBS31484	TGCAGGTGTTGGGGCGCTCTCGGCACCAGGGATCATCACCAGCACCTGCGAGGCCGAGATCGG	G/A	61	4	0.441860465116279	1	41	44	N	N	G	A	G	G	A	N	A	N	A	G	N	N	N	N	A	N	N	N	N	N	N	G	A	N	N	N	N	N	A	N	A	N	N	N	N	N	A	N	A
owbGBS31485	TGCAGGTGTTGGGGCGCTCTCGGCACCAGGGATCATCACCAGCACCTGCGAGGCCGAGATCGG	A/C	63	4	0.441860465116279	1	41	44	N	N	A	C	A	A	C	N	C	N	C	A	N	N	N	N	C	N	N	N	N	N	N	A	C	N	N	N	N	N	C	N	C	N	N	N	N	N	C	N	C
owbGBS31946	TGCAGGTTGTCGAAGAGGGCGCACAGGCGAACAACGTTAGACGCAACGCCGCTGCCGTGTGGC	C/T	34	3	0.627906976744186	1	41	44	N	T	C	T	C	C	T	N	N	N	N	C	N	N	C	N	T	T	T	C	T	T	T	C	T	T	C	N	T	T	T	T	N	N	C	C	N	C	T	N	T
owbGBS32913	TGCAGTAGAGTTGATCACTTGATCTATCCTAGGCAACGCGGAAGGGTCTTTTGGACAGGCCTT	C/T	36	1	0.372093023255814	1	41	44	N	N	N	C	N	N	C	N	N	N	N	N	N	N	T	T	N	N	C	N	N	C	N	N	C	N	N	N	N	C	C	N	C	N	N	N	N	T	C	C	N
owbGBS33773	TGCAGTCACGATGAAGGAGAAATGGACGTTGGAGCGGGCCTGTGTCCCGAGATCGATGGAGCC	C/G	26	3	0.523255813953488	1	41	44	C	G	N	N	C	C	G	G	N	C	N	C	N	G	N	C	N	G	G	N	N	G	G	C	N	N	C	G	N	N	N	N	N	N	C	N	N	C	N	G	G
owbGBS34131	TGCAGTCCACTGTTGAGATGTTAGAGAACAAAGACAGGGATGCTCGTGCTCTACGCATGGAGC	C/G	53	1	0.418604651162791	1	41	44	G	C	N	N	N	N	C	N	N	N	C	N	N	N	N	G	N	C	N	G	N	C	N	G	N	N	G	C	N	N	C	N	N	C	N	G	N	G	C	N	N
owbGBS3419	TGCAGAGAAATTTTATTGGGTGTCAACTTATCCAATTCAAGTCAACGATAAAGAGAGAGTGCC	C/G	26	2	0.348837209302326	1	41	44	C	N	N	G	C	N	G	N	N	C	N	N	N	N	N	N	N	N	N	N	G	G	N	N	G	G	C	N	N	G	G	N	N	G	C	N	N	N	N	N	N
owbGBS34385	TGCAGTCCGTGCCAGCTCGTTTGACCCCCTGCACGCCATGATGGCGGGACTGCAAACCCCCAT	C/T	17	3	0.72093023255814	1	41	44	N	C	N	N	T	T	C	C	C	N	C	T	N	N	T	T	C	C	C	N	C	N	N	T	C	N	T	C	C	C	C	C	N	N	T	N	N	T	C	C	C
owbGBS34709	TGCAGTCGGCGTCATAGGGCTGAAGGCCGTGCAGATCTTCAGCAATCACACCGCCATCTTCAC	A/G	43	2	0.36046511627907	1	41	44	G	N	N	N	G	G	N	N	N	G	A	N	N	A	N	N	A	A	N	N	N	A	A	G	A	N	N	N	N	A	N	N	N	N	N	N	N	N	A	N	A
owbGBS38709	TGCAGTTTTCGGTGTGGCCGTCCTGCTGCCATGGTCAGCGGGAGCTGCGTGCAGCAGCAAGCA	C/T	44	3	0.546511627906977	1	41	44	N	C	T	N	N	N	C	C	N	T	C	N	N	N	T	T	C	N	N	N	C	C	C	T	C	N	N	C	C	N	N	C	C	C	T	N	N	T	C	C	C
owbGBS38710	TGCAGTTTTCGGTGTGGCCGTCCTGCTGCCATGGTCAGCGGGAGCTGCGTGCAGCAGCAAGCA	G/A	56	3	0.546511627906977	1	41	44	N	G	A	N	N	N	G	G	N	A	G	N	N	N	A	A	G	N	N	N	G	G	G	A	G	N	N	G	G	N	N	G	G	G	A	N	N	A	G	G	G
owbGBS7149	TGCAGCAAAGCCCTAGCGCCACCGCTAGAAGTTTCATTGTCGACGAGGAAAAGTTGTAAAGCC	A/C	58	3	0.395348837209302	1	41	44	C	A	C	N	N	C	A	A	N	N	N	N	N	N	C	N	A	N	A	N	N	A	N	C	N	N	N	N	N	A	N	A	N	A	C	N	N	N	A	N	N
owbGBS7150	TGCAGCAAAGCCCTAGCGCCACCGCTAGAAGTTTCATTGTCGACGAGGAAAAGTTGTAAAGCC	A/T	59	3	0.395348837209302	1	41	44	T	A	T	N	N	T	A	A	N	N	N	N	N	N	T	N	A	N	A	N	N	A	N	T	N	N	N	N	N	A	N	A	N	A	T	N	N	N	A	N	N
owbGBS7646	TGCAGCAAAGTATTAGTAGCAGAGTAGTGTGATAGCAACAGTAGCAACGGTAACAGTAGTAGA	C/T	47	1	0.569767441860465	1	41	44	N	N	T	C	N	N	C	N	N	N	C	T	N	C	T	T	N	N	C	N	C	C	N	N	N	C	N	C	C	C	N	C	C	N	N	T	N	T	N	C	N
owbGBS9459	TGCAGCACCTCCTGCCCGCGTCGGTCGCCGCCTCCTCCAAGCCGCTGGTGCCCTGCGCCTCAG	C/T	21	3	0.430232558139535	1	41	44	C	T	N	T	N	C	T	N	N	N	T	N	N	N	C	C	N	N	N	N	T	T	N	C	T	T	N	T	N	T	N	N	N	N	N	N	N	C	N	N	T
owbGBS9604	TGCAGCACGCAGCTTCAACTACCAACAAGCGAGCGACAGTTCGCGGAAAGGATCGTAGCCACG	C/G	7	3	0.686046511627907	1	41	44	N	N	G	C	N	N	N	C	N	G	C	G	N	C	G	G	C	C	C	N	N	C	N	G	C	C	G	N	C	C	C	N	C	N	G	N	N	N	C	N	C
owbGBS9605	TGCAGCACGCAGCTTCAACTACCAACAAGCGAGCGACAGTTCGCGGAAAGGATCGTAGCCACG	C/T	53	3	0.686046511627907	1	41	44	N	N	T	C	N	N	N	C	N	T	C	T	N	C	T	T	C	C	C	N	N	C	N	T	C	C	T	N	C	C	C	N	C	N	T	N	N	N	C	N	C
owbGBS16658	TGCAGCCTTTAAATCCACAAATGCCACTTGCCTGACCGTTACTGCGCATGCCTCACACGTGGC	C/G	62	3	0.418604651162791	1	41	45	G	N	G	C	N	N	C	N	N	G	C	N	N	N	G	N	N	N	C	G	N	N	N	G	N	C	G	N	N	N	C	N	C	N	G	N	N	G	C	N	N
owbGBS323	TGCAGAAAATCCCCTCATCCTTTTATAATCAACCAGCTGTCCAATCAAATTTCGTATATCGCA	C/T	10	3	0.395348837209302	1	41	45	N	N	N	N	T	T	N	N	N	T	N	N	N	C	T	N	C	N	N	T	N	N	N	T	N	N	T	N	N	N	N	N	N	N	T	T	N	N	C	N	N
owbGBS24705	TGCAGGAATAAAATACCCGACTCTCCCACAACGTACCTCCCTGCGATGAAACGACATTGTCCG	C/G	39	1	0.418604651162791	1	41	46	N	C	N	C	N	G	C	N	N	G	N	N	N	C	G	N	N	C	N	N	N	N	C	N	C	N	N	N	N	N	C	N	N	C	G	N	N	G	N	N	C
owbGBS2480	TGCAGACACCTACTAGTTGACCTTGGAGTCCTCCTGGTTCGATAAACCTTACAGTCCCCATGT	A/G	59	3	0.604651162790698	1	41	46	N	A	G	A	G	G	A	N	N	G	N	N	N	N	G	G	N	N	A	G	A	N	A	G	N	A	G	A	A	A	N	A	N	N	N	N	N	G	A	N	N
owbGBS6537	TGCAGATTGTAAAAATTTATTCGAACAACCGAGTCCATGGTATTGGACACAGTTCGTACTAGG	G/T	8	3	0.558139534883721	1	41	46	N	T	N	N	N	N	T	T	N	N	T	N	N	T	N	G	T	T	T	N	T	N	T	G	T	N	G	N	N	T	N	T	N	N	G	N	N	G	N	T	T
owbGBS6538	TGCAGATTGTAAAAATTTATTCGAACAACCGAGTCCATGGTATTGGACACAGTTCGTACTAGG	T/C	16	3	0.558139534883721	1	41	46	N	C	N	N	N	N	C	C	N	N	C	N	N	C	N	T	C	C	C	N	C	N	C	T	C	N	T	N	N	C	N	C	N	N	T	N	N	T	N	C	C
owbGBS10968	TGCAGCAGGACTTCTTCAGTTCGTCTTCGTTCATCTCCAGGCGGCTCCTTCCTCAGATCGACC	A/G	54	1	0.569767441860465	1	41	47	N	N	N	G	N	A	G	G	N	A	G	N	N	N	A	N	G	G	G	A	G	N	N	N	G	G	A	N	N	G	G	G	N	G	N	N	N	A	N	N	G
owbGBS11654	TGCAGCATATCACGCAGCCGCTCCAGCTCGACCTGGCTGGTCGCCTCAAGCTCCTTCTTCTCC	A/G	6	4	0.36046511627907	1	41	47	N	N	N	G	N	A	N	N	N	N	N	A	N	N	N	N	N	N	N	N	N	N	G	N	G	G	N	N	G	G	G	N	N	N	A	N	N	N	G	N	N
owbGBS11655	TGCAGCATATCACGCAGCCGCTCCAGCTCGACCTGGCTGGTCGCCTCAAGCTCCTTCTTCTCC	A/G	11	4	0.36046511627907	1	41	47	N	N	N	G	N	A	N	N	N	N	N	A	N	N	N	N	N	N	N	N	N	N	G	N	G	G	N	N	G	G	G	N	N	N	A	N	N	N	G	N	N
owbGBS11656	TGCAGCATATCACGCAGCCGCTCCAGCTCGACCTGGCTGGTCGCCTCAAGCTCCTTCTTCTCC	G/A	25	4	0.36046511627907	1	41	47	N	N	N	A	N	G	N	N	N	N	N	G	N	N	N	N	N	N	N	N	N	N	A	N	A	A	N	N	A	A	A	N	N	N	G	N	N	N	A	N	N
owbGBS11657	TGCAGCATATCACGCAGCCGCTCCAGCTCGACCTGGCTGGTCGCCTCAAGCTCCTTCTTCTCC	T/C	40	4	0.36046511627907	1	41	47	N	N	N	C	N	T	N	N	N	N	N	T	N	N	N	N	N	N	N	N	N	N	C	N	C	C	N	N	C	C	C	N	N	N	T	N	N	N	C	N	N
owbGBS20853	TGCAGCTCATCCCCACTCGCTTTCCCTCTGCGGCCGTTGCCCCAGGAGGCCATAAACCACGTC	C/T	17	1	0.488372093023256	1	41	47	N	N	N	N	N	N	T	T	N	N	T	N	N	N	N	N	T	T	T	N	T	N	N	N	T	T	N	T	T	T	T	N	T	N	C	N	N	C	T	N	T
owbGBS8336	TGCAGCAAGCACGGCGAGGCAGAGGAGGTCGGAGCGAGGGCGAGCAGCAAGGGCACGGCGGCA	A/C	49	3	0.581395348837209	1	41	47	C	A	N	A	C	C	A	N	N	N	A	C	N	N	C	C	A	A	A	N	N	N	N	N	A	N	N	N	A	A	N	N	A	N	C	N	N	C	N	N	N
owbGBS12064	TGCAGCATGCAGCGTTGGAACGTCGCACCTGCGTTTTTCAGACCGAACGTCATGGTGGTGTAG	G/T	16	3	0.348837209302326	1	41	50	N	N	N	G	T	N	G	G	N	T	N	N	N	N	T	N	N	N	G	N	G	N	N	N	N	G	N	N	N	N	N	N	N	N	T	N	N	T	N	G	N
owbGBS12065	TGCAGCATGCAGCGTTGGAACGTCGCACCTGCGTTTTTCAGACCGAACGTCATGGTGGTGTAG	G/A	21	3	0.348837209302326	1	41	50	N	N	N	G	A	N	G	G	N	A	N	N	N	N	A	N	N	N	G	N	G	N	N	N	N	G	N	N	N	N	N	N	N	N	A	N	N	A	N	G	N
owbGBS12066	TGCAGCATGCAGCGTTGGAACGTCGCACCTGCGTTTTTCAGACCGAACGTCATGGTGGTGTAG	T/C	52	3	0.348837209302326	1	41	50	N	N	N	T	C	N	T	T	N	C	N	N	N	N	C	N	N	N	T	N	T	N	N	N	N	T	N	N	N	N	N	N	N	N	C	N	N	C	N	T	N
owbGBS10189	TGCAGCAGACATCACTTGCCGACGACGTCGGGTGCTACAATACAGCGTCGCCATGCGGGTTGT	C/T	42	3	0.802325581395349	1	42	42	T	N	T	C	T	T	C	C	C	T	C	T	T	N	T	T	N	C	N	T	C	C	C	T	C	C	N	N	N	C	N	C	C	C	T	N	C	T	C	C	N
owbGBS10467	TGCAGCAGCACATCGTCAGCAGGAGCAGAATCAGGACGAGACGGGAGTGACCCGACGACGAAA	C/T	10	4	0.988372093023256	1	42	42	T	C	T	C	T	T	C	C	C	T	C	T	T	C	N	T	C	C	C	T	C	C	C	T	C	C	T	C	C	C	C	C	C	C	T	T	C	T	C	N	C
owbGBS10468	TGCAGCAGCACATCGTCAGCAGGAGCAGAATCAGGACGAGACGGGAGTGACCCGACGACGAAA	G/A	14	4	0.988372093023256	1	42	42	A	G	A	G	A	A	G	G	G	A	G	A	A	G	N	A	G	G	G	A	G	G	G	A	G	G	A	G	G	G	G	G	G	G	A	A	G	A	G	N	G
owbGBS10469	TGCAGCAGCACATCGTCAGCAGGAGCAGAATCAGGACGAGACGGGAGTGACCCGACGACGAAA	G/A	18	4	0.988372093023256	1	42	42	A	G	A	G	A	A	G	G	G	A	G	A	A	G	N	A	G	G	G	A	G	G	G	A	G	G	A	G	G	G	G	G	G	G	A	A	G	A	G	N	G
owbGBS11085	TGCAGCAGGCCGCCCCGAGCATCTTCTTCCCGTGCGCCTTGTCCTCGCCTTCAGTGCAATCTG	C/G	42	3	0.488372093023256	1	42	42	N	C	N	N	G	G	N	C	C	N	C	G	G	N	N	N	C	N	C	N	C	N	C	N	C	C	N	C	C	C	N	N	N	N	G	G	C	N	N	C	C
owbGBS11096	TGCAGCAGGCGCATGAAGCCAACAAAGTGCTGACGAAGGAAGTGGAAAATATGAGGAAACAGA	A/G	12	3	0.534883720930233	1	42	42	N	G	A	N	A	A	N	G	G	N	G	N	A	N	A	A	G	N	G	N	G	N	N	N	G	N	A	G	N	N	G	G	N	N	A	N	G	A	N	N	G
owbGBS11235	TGCAGCAGGTCGGCGTCGGGCATGGGCCGACCGAGGTCCGAGATCGGAAGAGCGGGTCAGCAG	G/T	23	3	0.63953488372093	1	42	42	T	N	N	N	N	T	G	G	N	N	G	T	T	N	T	T	N	N	N	N	G	G	N	T	G	N	T	N	N	G	N	N	N	N	N	N	G	T	G	G	G
owbGBS11236	TGCAGCAGGTCGGCGTCGGGCATGGGCCGACCGAGGTCCGCAAAAAAAAAAAAAAAAAAAAAA	G/T	23	3	0.616279069767442	1	42	42	T	N	N	G	T	T	G	N	G	N	N	T	T	N	N	N	G	G	G	N	N	G	N	T	G	G	T	G	G	N	N	G	N	G	T	N	G	T	G	N	G
owbGBS11603	TGCAGCATACCTACCATAAGAATTAAGCGCCACGATTCATGTACTTTTCACCTGATTTTCTTC	C/T	62	1	0.976744186046512	1	42	42	C	T	C	T	C	C	N	T	T	C	T	C	C	T	C	C	T	T	N	C	T	T	T	C	T	T	C	T	T	N	T	T	T	T	C	C	T	C	T	T	T
owbGBS1196	TGCAGAACGAGTGCGAGAAGTTGAAGGCCGAGGACCAAGCGCTCAACCTTCGGTAGGATGACG	A/C	54	2	0.63953488372093	1	42	42	A	N	A	N	A	N	C	N	C	A	N	A	A	C	A	A	C	N	C	N	C	C	C	A	C	C	A	C	N	C	N	C	N	N	A	N	C	A	C	N	C
owbGBS12	TGCAGAAAAAAATGTTTTGCAGCTCAAACCCGTGTTCTTGCTCATTTGGCTGTGATTTTCAAT	A/G	60	2	0.441860465116279	1	42	42	N	N	N	N	N	A	N	G	G	N	N	A	A	N	A	A	G	G	N	N	N	G	G	N	G	G	N	N	G	N	N	N	N	N	A	A	G	A	N	G	N
owbGBS12370	TGCAGCATTTGCAAAGGGTCTTCCGAGGATGACCGCCATGGCATCATCCTCAGGAATATCCAA	C/T	33	2	0.523255813953488	1	42	42	C	T	N	N	C	C	N	T	N	N	T	C	C	N	C	C	N	N	N	N	T	T	N	N	T	N	C	N	T	T	N	T	T	T	C	N	T	C	N	N	T
owbGBS12430	TGCAGCCAAAGAACGGGGAAGAGAGGAAGAAACTTCGGGGTTCAATGGGGAAGAAATGAGAGC	C/T	5	3	0.906976744186046	1	42	42	T	C	T	C	N	T	C	N	N	T	C	T	T	N	T	T	C	C	C	T	C	C	C	T	C	C	T	C	C	C	C	C	C	C	T	N	C	T	C	N	C
owbGBS12613	TGCAGCCAACCGTATTGATTTAAATCTATACTCATACCCACAGTTTTCGTTCCGAAGGTCGTA	A/C	54	3	0.837209302325581	1	42	42	C	A	C	N	C	C	A	A	N	N	A	C	C	N	N	C	A	A	A	N	A	N	A	C	A	A	C	N	A	A	A	N	A	A	C	C	A	C	A	A	A
owbGBS12704	TGCAGCCAACGTCACACATATCTTTCGGATAAGCAGAGATCATGGTAGTGTTTGGCCGTGCAC	A/T	31	1	0.523255813953488	1	42	42	A	T	A	N	A	N	T	T	T	N	N	N	A	N	A	A	N	T	T	A	N	N	T	A	T	N	N	N	N	N	T	N	T	N	A	A	T	A	T	N	T
owbGBS12871	TGCAGCCAATCGTATTATTTAAATCGATACTCGTACTCACAGTTTTGGTTCTACACGTCATAG	G/T	25	3	0.581395348837209	1	42	42	T	G	T	N	T	T	N	G	N	N	N	N	T	G	T	T	G	G	G	T	G	N	N	N	N	N	N	N	G	G	G	G	N	G	T	T	G	T	G	N	N
owbGBS12872	TGCAGCCAATCGTATTATTTAAATCGATACTCGTACTCACAGTTTTGGTTCTACACGTCATAG	A/T	34	3	0.581395348837209	1	42	42	T	A	T	N	T	T	N	A	N	N	N	N	T	A	T	T	A	A	A	T	A	N	N	N	N	N	N	N	A	A	A	A	N	A	T	T	A	T	A	N	N
owbGBS1301	TGCAGAACTGGAGACACGACATCGGTGATGACCACCTTCCCATGGACAGATTGCGTCGTCGCA	A/G	33	3	0.581395348837209	1	42	42	A	G	N	G	N	A	G	N	G	N	N	N	A	N	A	A	N	G	N	N	G	G	N	A	G	G	N	G	N	G	N	G	N	N	A	N	G	A	G	N	N
owbGBS13017	TGCAGCCACAGTGCGCAGAAATGGCCGCGTTGTCCCCGCGTTGCAATGATCGATGACCAAGCT	C/T	50	3	0.546511627906977	1	42	42	C	N	C	N	C	N	N	T	N	C	T	C	C	T	C	C	T	N	N	N	N	N	N	N	N	T	C	T	T	T	T	N	N	N	N	C	T	C	N	T	T
owbGBS13055	TGCAGCCACATGCTGAGGGGGTCCTCTCGATGATATCCTCTATGAAGGAGTCTGGGAGCTGGA	A/G	48	3	0.895348837209302	1	42	42	G	A	G	A	G	G	A	A	A	G	A	G	G	A	G	G	A	A	A	G	A	A	A	G	A	A	G	A	A	N	A	N	N	A	N	G	A	G	A	A	A
owbGBS13220	TGCAGCCACCTTTAAATAGAGGATTCCAATGAGTCAAGGTGTCTGAGTGCATCAATGTATGAC	C/G	42	3	0.383720930232558	1	42	42	N	N	G	C	N	G	C	N	N	N	C	N	G	N	G	G	N	N	C	G	N	N	N	G	N	N	N	N	C	C	N	N	N	N	N	N	C	N	N	N	C
owbGBS13444	TGCAGCCACTGCCTGAATAGCTGCCTCACGAAGACGAGGAGCCTTCACCTCCCTCTCCTCTGG	C/T	23	3	0.883720930232558	1	42	42	C	N	C	T	C	C	T	T	T	C	T	C	C	N	C	C	N	T	T	C	T	T	T	C	T	T	C	T	T	T	T	T	T	T	C	C	T	C	T	T	T
owbGBS14017	TGCAGCCATGTCCCCTTTCAAAATGGTCGTTGTGGCAACCCTTCCCGCCAAGTGTGTGTTTTG	C/G	43	2	0.662790697674419	1	42	42	G	C	N	C	G	G	C	C	C	G	C	N	G	N	G	G	C	C	C	N	C	N	N	G	N	N	N	N	C	N	N	N	N	N	G	G	C	G	C	N	N
owbGBS14135	TGCAGCCCAAGTTCTCGAGGCCGATTCCCATGAAAGTCCCCTCCGAACTGGTCGGAACGAGCA	A/T	17	1	0.953488372093023	1	42	42	T	A	T	A	T	T	A	A	A	T	A	T	T	A	T	T	A	A	A	T	N	A	A	T	A	A	T	N	A	A	A	N	A	A	T	T	A	T	A	A	A
owbGBS14164	TGCAGCCCACCAACGGCCATTGCGAGCGGTCGAGCGCCCGAACAAATGCTTTGACCTAATGAC	C/T	62	3	0.848837209302326	1	42	42	T	C	T	C	T	T	C	C	C	T	C	T	T	N	T	T	C	C	C	T	C	C	N	T	C	C	T	C	C	C	C	C	C	N	T	T	C	T	C	C	C
owbGBS14237	TGCAGCCCAGTTTAAGCAAAGACACACAGAAGTTACTACTGCAAGATATTTAAGTTCAATGAT	A/G	23	3	0.72093023255814	1	42	42	A	G	A	N	N	A	G	N	N	A	N	A	A	G	A	A	G	N	G	A	G	G	G	A	G	G	N	G	G	G	G	N	G	N	A	A	G	A	G	G	G
owbGBS14311	TGCAGCCCCAACTACAGAGGCCGCGTCCCCCTCCTCCGCCTCCCTTTGTCGGGACGGACGCCC	G/A	18	3	0.674418604651163	1	42	42	A	G	A	G	A	A	N	N	N	N	G	A	A	N	A	A	G	G	N	N	N	G	N	N	G	G	N	N	G	G	G	G	G	N	A	A	G	N	G	G	G
owbGBS14312	TGCAGCCCCAACTACAGCAGCCGCGTCCCCCTCCTCCGCCTCCCTTTGTCGGGACGGACGCCC	A/G	18	1	0.662790697674419	1	42	42	A	G	A	G	A	A	N	N	N	N	G	A	A	N	A	A	G	G	N	N	N	G	N	N	G	N	N	N	G	G	G	G	G	N	A	A	G	N	G	G	G
owbGBS14562	TGCAGCCCCTGAGTCGGGCGGGAGGGAACCCTGGAAGGGGCGGCAGTCCCCGAGATCGGAAGA	C/T	29	3	0.406976744186047	1	42	42	N	T	C	N	N	N	N	T	N	N	N	N	C	N	N	N	N	N	N	N	T	T	N	N	N	N	N	N	T	N	N	N	N	N	N	N	T	N	T	T	N
owbGBS1460	TGCAGAAGAGGAAGGTGCATGTAAAAGCATGTGGAGTGAACCTAGGCTAGAAGGCTGTAACTG	A/G	18	3	0.802325581395349	1	42	42	G	A	N	A	G	G	A	N	A	G	A	N	G	A	G	G	A	A	A	G	A	A	N	G	A	A	G	N	A	A	A	N	A	N	G	G	A	G	A	A	A
owbGBS1461	TGCAGAAGAGGAAGGTGCATGTAAAAGCATGTGGAGTGAACCTAGGCTAGAAGGCTGTAACTG	G/A	52	3	0.802325581395349	1	42	42	A	G	N	G	A	A	G	N	G	A	G	N	A	G	A	A	G	G	G	A	G	G	N	A	G	G	A	N	G	G	G	N	G	N	A	A	G	A	G	G	G
owbGBS1462	TGCAGAAGAGGAAGGTGCATGTAAAAGCATGTGGAGTGAACCTAGGCTAGAAGGCTGTAACTG	A/T	59	3	0.802325581395349	1	42	42	T	A	N	A	T	T	A	N	A	T	A	N	T	A	T	T	A	A	A	T	A	A	N	T	A	A	T	N	A	A	A	N	A	N	T	T	A	T	A	A	A
owbGBS14717	TGCAGCCCGTAAAACTCGAACATACCTCTCAGAATGGGATGAATGGGAAATCCTAGCCCACGC	C/T	60	3	0.523255813953488	1	42	42	N	C	T	C	N	T	C	N	N	T	N	N	T	N	T	T	C	C	N	N	N	C	C	T	C	C	N	N	N	N	N	N	N	N	T	N	C	T	C	C	C
owbGBS14857	TGCAGCCCTGAAAACCATTCCGCTCACAAGGCCTGTCGCCGTCTGGGGAGTGGACACAGTGGG	C/T	20	3	0.511627906976744	1	42	42	C	T	C	N	C	C	N	N	N	N	T	C	C	N	C	N	N	N	T	N	N	T	N	C	N	T	N	N	N	T	N	T	N	N	C	C	T	C	T	T	T
owbGBS14858	TGCAGCCCTGAAAACCATTCCGCTCACAAGGCCTGTCGCCGTCTGGGGAGTGGACACAGTGGG	C/T	56	3	0.511627906976744	1	42	42	C	T	C	N	C	C	N	N	N	N	T	C	C	N	C	N	N	N	T	N	N	T	N	C	N	T	N	N	N	T	N	T	N	N	C	C	T	C	T	T	T
owbGBS14964	TGCAGCCGAAGTACTCATGGCCGATTCCCACGAAATTCCTCCAGGACTGGTCGGAACAAGCGT	C/G	41	3	0.965116279069767	1	42	42	C	G	C	G	C	C	G	G	G	C	G	C	C	G	C	C	G	G	G	C	G	G	N	C	G	G	C	G	G	G	G	G	G	N	C	C	G	C	G	G	G
owbGBS14965	TGCAGCCGAAGTACTCATGGCCGATTCCCACGAAATTCCTCCAGGACTGGTCGGAACAAGCGT	G/A	43	3	0.965116279069767	1	42	42	G	A	G	A	G	G	A	A	A	G	A	G	G	A	G	G	A	A	A	G	A	A	N	G	A	A	G	A	A	A	A	A	A	N	G	G	A	G	A	A	A
owbGBS15078	TGCAGCCGACGTAGCTTTCTTCTTATGGGGGCGTGCCAGCGCACCCACTGGGTGTAGCCTCTG	C/T	39	3	0.709302325581395	1	42	42	C	N	C	T	C	C	T	T	T	C	N	C	C	N	C	C	N	N	T	N	T	N	N	C	T	N	N	T	T	T	T	N	T	T	C	N	T	C	N	T	T
owbGBS15783	TGCAGCCGTGGGGATAACCTTGCGTGAGACCGCAAAGAGATGCGATGTGTTACATGCTGCATT	C/G	59	1	0.732558139534884	1	42	42	N	G	C	G	N	C	G	G	G	C	G	C	C	N	C	C	G	N	G	C	N	G	N	C	G	N	C	N	G	G	G	N	G	N	C	C	G	C	G	G	N
owbGBS15848	TGCAGCCTAAAAAAGAAATAGACCAGGAGAGTTCAGAGAAAAACAGGGGAAGGAAGAAGAAAG	A/G	13	3	0.965116279069767	1	42	42	G	A	G	A	G	G	A	A	A	G	A	G	G	N	G	G	A	A	A	N	A	A	A	G	A	A	G	A	A	A	A	A	A	A	G	G	A	G	A	A	A
owbGBS15876	TGCAGCCTACCCTGAAAAAGATGGTCTTCGCGTGCTAAAGCTCTTCGCCAAGCCGCCTAATGG	A/C	15	3	0.465116279069767	1	42	42	N	C	N	N	N	N	C	N	C	N	C	A	A	C	N	A	N	N	C	N	N	N	N	N	C	N	A	C	N	C	N	N	C	N	A	N	C	A	N	N	N
owbGBS15877	TGCAGCCTACCCTGAAAAAGATGGTCTTCGCGTGCTAAAGCTCTTCGCCAAGCCGCCTAATGG	A/G	20	3	0.465116279069767	1	42	42	N	G	N	N	N	N	G	N	G	N	G	A	A	G	N	A	N	N	G	N	N	N	N	N	G	N	A	G	N	G	N	N	G	N	A	N	G	A	N	N	N
owbGBS15899	TGCAGCCTAGAATACGTTTTCGTTTTTAGAAAACATAATATAGCCAGTGCGCCTTCGGTTTTA	A/G	41	3	0.77906976744186	1	42	42	G	N	G	A	G	G	A	A	A	N	A	N	G	A	G	G	A	N	A	N	A	A	N	N	A	A	G	A	A	A	N	A	A	A	N	G	A	G	A	A	A
owbGBS15906	TGCAGCCTAGATTTCCGCACCCCCCGTTCAACCACAACAACTTGGCATGGCGCCGTCGCCAGC	A/G	18	3	0.802325581395349	1	42	42	N	A	N	A	G	G	A	A	A	G	A	G	G	A	G	G	A	A	N	N	A	A	A	G	A	A	N	N	A	A	N	A	A	N	G	N	A	G	A	A	A
owbGBS15926	TGCAGCCTAGTGACGTCTCCCACGCCTTGATCTAGCAAGGAGGAGAGAGAGGTTGAGGGAGAG	A/T	33	3	0.569767441860465	1	42	42	T	A	T	N	T	T	N	A	A	N	A	N	T	N	T	T	A	N	A	T	N	N	N	T	A	A	N	N	A	A	N	A	N	N	N	T	A	T	A	A	A
owbGBS16196	TGCAGCCTCCCTTTTGGGTCTTCTTTGACTGCTAACTGCTCCAATAGTTTGGTTGCCTGTGGG	C/G	8	3	0.523255813953488	1	42	42	C	N	N	G	N	N	N	N	G	N	G	C	C	G	N	N	N	N	G	N	N	N	G	N	N	G	N	N	G	G	G	N	N	G	C	C	G	N	G	N	G
owbGBS16734	TGCAGCGAACAAGTTGCAGAATTCACCATTGGGGGAGAGAAATTGAGCCTTCGCTGCTGGCCG	C/T	48	2	1	1	42	42	C	T	N	T	C	C	T	T	T	C	T	C	C	T	C	N	T	T	T	C	T	T	T	C	T	T	C	T	T	T	T	T	T	T	C	C	T	C	T	T	N
owbGBS16793	TGCAGCGAAGAGTTGATCTTCGACATTGCCCCCTTCCGCAGCGGGTGCCATGCACTGCTCGAC	G/T	56	3	0.616279069767442	1	42	42	N	N	N	T	G	N	T	N	T	N	N	N	G	N	G	N	N	N	T	G	T	N	N	G	T	T	N	T	T	T	T	N	T	T	G	G	T	G	N	N	T
owbGBS16928	TGCAGCGACCCACGACGACCGCCACCACCCCTCACGCCGCCCGCAAATCTTGATCGTGGTAGG	C/T	27	3	0.709302325581395	1	42	42	C	N	N	T	C	C	T	N	N	N	T	C	C	N	N	C	T	N	T	C	T	T	N	C	T	N	C	N	T	T	T	N	T	N	N	C	T	C	T	N	N
owbGBS17060	TGCAGCGACTGCGTGCTATATGAACTCATTTTTCTCCTCGACTTCTTTTTTCACATCCTCGAC	C/T	8	3	0.627906976744186	1	42	42	N	T	N	T	C	C	T	T	T	N	N	N	C	T	C	C	T	N	T	N	T	T	T	C	T	T	N	T	T	T	T	T	N	T	C	N	T	C	T	T	T
owbGBS17171	TGCAGCGAGCTGTCGTCGCACTTTATGAACAACAAAAGTGAGCCAACAAGCATTTGGGCCAGC	C/T	9	3	0.651162790697674	1	42	42	N	T	N	N	N	C	T	N	T	N	T	C	C	T	C	C	T	N	T	C	N	T	T	N	T	T	C	T	T	T	T	T	T	T	C	N	T	C	T	T	T
owbGBS17172	TGCAGCGAGCTGTCGTCGCACTTTATGAACAACAAAAGTGAGCCAACAAGCATTTGGGCCAGC	A/G	44	3	0.651162790697674	1	42	42	N	G	N	N	N	A	G	N	G	N	G	A	A	G	A	A	G	N	G	A	N	G	G	N	G	G	A	G	G	G	G	G	G	G	A	N	G	A	G	G	G
owbGBS17173	TGCAGCGAGCTGTCGTCGCACTTTATGAACAACAAAAGTGAGCCAACAAGCATTTGGGCCAGC	A/T	51	3	0.651162790697674	1	42	42	N	T	N	N	N	A	T	N	T	N	T	A	A	T	A	A	T	N	T	A	N	T	T	N	T	T	A	T	T	T	T	T	T	T	A	N	T	A	T	T	T
owbGBS17233	TGCAGCGAGGGAAGCTCGGGGAGGCCGGAAAAAAAAAAAAAAAAAAAAAAAAAAAAAAAAAAA	C/T	16	3	0.604651162790698	1	42	42	T	N	T	C	N	N	C	N	N	N	C	T	T	C	T	T	N	N	C	N	C	N	N	N	C	C	N	N	C	N	N	N	C	N	N	N	C	T	C	C	C
owbGBS17314	TGCAGCGAGTGGCCACCTTTCGCTTGCTCGCCAAAGCTGGAAGAGAACTTGTATTATCGGTCA	A/C	46	3	0.348837209302326	1	42	42	N	N	N	N	N	N	N	N	A	N	N	C	C	N	C	C	A	N	A	N	N	A	N	N	N	N	N	N	N	N	A	N	N	N	C	C	A	C	N	A	N
owbGBS17399	TGCAGCGATCGAGGAGCGATGGCTCGTCGACCTAGAGGGGGCGCGGCATGCCGAGATCGGAAG	C/T	5	3	0.616279069767442	1	42	42	C	N	C	N	C	C	T	T	T	N	N	C	C	N	C	C	N	T	N	N	N	N	N	C	T	T	C	N	N	T	N	N	N	N	C	N	T	C	N	T	T
owbGBS17438	TGCAGCGATGCTAGCTCCTCCTTGGCCTCCACCTCGCCTTGTCGAGCAGCGTCAAGGGCGGAC	A/G	47	2	0.988372093023256	1	42	42	G	A	G	A	G	G	A	A	A	G	N	G	G	A	G	G	A	A	A	G	A	A	A	G	A	A	G	A	A	A	A	A	A	A	G	G	A	G	A	A	A
owbGBS18109	TGCAGCGCGGCTTCCATGGGCGCCGGAAAAAAAAAAAAAAAAAAAAAAAAAAAAAAAAAAAAA	C/T	20	3	0.72093023255814	1	42	42	N	C	T	N	N	T	C	C	N	T	C	T	T	C	T	T	C	C	C	N	C	C	N	T	C	C	T	N	C	C	N	C	N	C	N	T	C	T	C	C	C
owbGBS18258	TGCAGCGCTCCAGGCCGCCCCTGAGGCTCTGCCCTGACGCCGTCCCGAGCACCCCACAGGCCC	A/G	57	3	0.674418604651163	1	42	42	N	N	N	A	G	G	A	A	A	N	A	G	G	A	G	G	A	A	A	N	A	A	N	N	N	A	G	A	A	A	N	N	A	N	G	G	A	G	A	A	A
owbGBS18315	TGCAGCGCTCCGCCCCTCCCCACCCACCTCCTGACGCGTCCCGCGCGCCGCCGCAAAAAAAAA	C/T	34	3	0.848837209302326	1	42	42	T	C	T	C	T	T	C	C	C	T	C	T	T	N	T	N	C	C	C	T	C	C	C	T	C	C	T	C	C	C	C	C	C	N	T	T	C	T	C	C	N
owbGBS1844	TGCAGAATAAATATTCTAGGGTTGAATTGCCATTTTTGCAGTTTCAAGCTGGCATTGGAGGCC	A/C	8	3	0.988372093023256	1	42	42	A	C	A	C	A	A	C	C	C	A	C	A	A	C	A	A	C	C	C	A	C	C	C	A	C	C	A	C	C	C	C	C	N	C	A	N	C	A	C	C	C
owbGBS18573	TGCAGCGGACAGCGGGGGGCGGGCGACGTCTCTGTACGAGCGCGCTGAAGACTCACTCTCCGA	A/C	8	3	0.744186046511628	1	42	42	C	A	C	A	C	C	A	A	A	N	A	C	C	N	C	C	N	A	A	C	A	A	N	C	A	A	C	A	A	A	A	N	A	A	C	C	A	C	N	N	A
owbGBS18673	TGCAGCGGCAATCAAACTTCAACTACCGCTCCGTGTCCAGAACTCTTTTGTTAATAATTTGGC	G/A	63	3	1	1	42	42	G	A	G	A	G	G	A	A	A	G	A	G	G	A	G	G	A	A	A	G	A	A	A	G	A	A	G	A	N	A	A	A	A	A	G	G	A	G	A	A	A
owbGBS18732	TGCAGCGGCATGGAACAAGACGACTCTCCTGTTTATGCCCAGCAGGTCTCCCACGTCGAGCGC	C/G	20	3	0.988372093023256	1	42	42	G	C	G	C	G	G	C	C	C	G	C	G	G	C	G	G	C	C	C	G	C	C	C	G	C	C	G	C	C	C	C	C	C	N	G	G	C	G	C	C	C
owbGBS18815	TGCAGCGGCGCGGCGCGACAGGGCGGGCTAGGGCTCAGGCGGCGCCGCAAAAAAAAAAAAAAA	A/G	19	3	0.802325581395349	1	42	42	N	G	A	G	A	A	G	G	G	A	G	A	A	G	A	A	G	G	G	A	N	G	G	A	G	N	A	G	G	G	G	G	N	G	A	A	G	A	G	N	G
owbGBS1900	TGCAGAATACGAAGCCTTGCTTCATGGGTTGCGACTTGCCAAAGAGATGAACCTCATGCGGGT	A/G	42	1	0.86046511627907	1	42	42	G	N	G	A	G	G	N	A	N	N	A	G	G	A	G	G	A	A	A	G	A	A	A	G	A	A	G	A	N	A	A	A	N	A	G	G	A	G	A	A	A
owbGBS19113	TGCAGCGGTACTACCGCTGGTTGAAGCGGTACTACCGCTGGGGCCCTGGTAGTGCAGATGCAC	A/G	33	3	0.627906976744186	1	42	42	A	G	A	G	N	A	G	N	G	N	G	N	A	N	A	N	G	N	G	A	N	N	G	N	G	G	N	N	G	G	N	N	G	N	N	A	G	A	G	G	N
owbGBS19195	TGCAGCGGTGATCATGGAGGAGCTGTGAGGGTCAAGGCAGGGAGGGGAGGCGCGGCCTTGGTC	A/G	33	3	0.976744186046512	1	42	42	A	N	A	G	A	A	G	G	G	A	G	A	A	G	A	A	G	G	G	A	G	G	G	A	G	G	A	G	G	G	G	G	G	G	A	A	G	A	G	G	G
owbGBS19455	TGCAGCGTCCCTGTAGGTCTATCAGGGACGACCATGAGGCCGACCCCTCCGCAAAAAAAAAAA	C/G	9	4	0.430232558139535	1	42	42	N	N	G	C	N	G	N	N	N	G	C	N	G	N	G	N	N	N	C	G	N	C	N	N	N	C	N	C	N	C	C	N	C	N	G	N	C	N	N	N	C
owbGBS19456	TGCAGCGTCCCTGTAGGTCTATCAGGGACGACCATGAGGCCGACCCCTCCGCAAAAAAAAAAA	C/T	10	4	0.430232558139535	1	42	42	N	N	T	C	N	T	N	N	N	T	C	N	T	N	T	N	N	N	C	T	N	C	N	N	N	C	N	C	N	C	C	N	C	N	T	N	C	N	N	N	C
owbGBS19457	TGCAGCGTCCCTGTAGGTCTATCAGGGACGACCATGAGGCCGACCCCTCCGCAAAAAAAAAAA	C/A	40	4	0.430232558139535	1	42	42	N	N	A	C	N	A	N	N	N	A	C	N	A	N	A	N	N	N	C	A	N	C	N	N	N	C	N	C	N	C	C	N	C	N	A	N	C	N	N	N	C
owbGBS19599	TGCAGCGTCTTCAGCTTTTCTTCGCGAGCTTCCTTGCAGTGTACTCGGACCAGAGATAGCGCC	C/T	24	1	0.918604651162791	1	42	42	C	T	C	T	C	C	T	N	T	C	T	C	C	T	N	C	N	T	T	C	N	T	T	C	T	T	C	T	T	T	T	T	T	T	C	C	T	C	T	T	T
owbGBS19616	TGCAGCGTGAAGAAAGAAATAGACAACGAGAGAGTTCAGAGAAGAAACAAGGGAAGGAAGAAG	A/C	49	3	0.674418604651163	1	42	42	N	N	C	A	N	C	A	N	N	C	A	C	C	N	C	C	A	A	A	C	A	N	N	C	A	N	N	N	A	A	A	N	A	N	C	N	A	C	A	N	A
owbGBS19805	TGCAGCGTTCCTGTATAACCCTGATTATGATTTTGGGTTTCGCCAGGACCGTCCTTGGGAGTA	C/T	48	2	0.593023255813954	1	42	42	T	N	N	N	N	T	C	N	C	N	N	T	T	N	T	N	N	N	N	N	N	C	C	N	C	C	N	C	C	C	C	C	N	C	T	T	C	T	N	C	C
owbGBS19858	TGCAGCGTTGGCAGCCACTTTGCAGGCGAAGATTACCTTTGGGCAGGGGAGCATGTTCCCCTG	T/C	32	1	0.709302325581395	1	42	42	N	N	T	N	T	T	C	C	C	N	C	N	T	N	N	T	C	C	N	N	N	C	C	T	C	C	T	C	N	C	N	C	C	N	T	T	C	T	C	C	C
owbGBS19923	TGCAGCGTTTGGATTCATTGGAAGACGTTCGATCTGTTGGCTTAACGGCTCAGATCAGCTAAA	C/T	29	3	0.627906976744186	1	42	42	C	N	N	T	N	C	T	T	T	N	N	C	C	N	C	C	T	N	N	N	N	N	T	C	T	T	C	T	N	T	N	N	N	T	C	C	T	N	T	T	T
owbGBS19998	TGCAGCTAACAGAACTGAAGAGTTGCCTTGCATGTGGTGCACGAGAACCTTCCATGCACACAC	A/G	10	1	0.813953488372093	1	42	42	G	A	G	N	G	G	N	A	N	G	A	N	G	A	G	G	A	A	A	N	A	A	A	G	A	A	G	A	N	A	N	N	A	A	G	N	A	G	A	N	N
owbGBS20106	TGCAGCTACACAGGGGTTATCAAACTCATCCTTAATACCTGCCGCCAAAAGGAATTGTGAACA	A/G	7	3	0.744186046511628	1	42	42	N	A	G	A	N	G	A	N	A	G	A	N	G	A	G	G	A	A	A	N	A	A	N	G	A	A	G	N	N	A	A	N	A	A	G	N	A	G	A	A	A
owbGBS20453	TGCAGCTAGGAGACTAGAGTGCAATGCAGGAGGGAAATATCAGTGGTCAGGAGGGTTTTGCTT	A/C	35	3	0.918604651162791	1	42	42	C	N	C	A	C	C	A	A	A	N	A	C	C	N	C	C	A	N	A	C	A	A	N	C	A	A	C	A	A	A	A	A	A	A	C	C	A	C	A	A	A
owbGBS20858	TGCAGCTCATCCTAATTGAGGACCAGGTCCTTCTCCGAGTTTTCGCGTTGCGCCTTCATCAGG	C/T	43	3	1	1	42	42	T	C	T	C	T	T	C	C	C	T	C	T	T	C	T	T	C	C	C	T	C	C	C	T	C	C	T	C	C	C	C	C	C	C	T	T	C	T	C	C	C
owbGBS20859	TGCAGCTCATCCTAATTGAGGACCAGGTCCTTCTCCGAGTTTTCGCGTTGCGCCTTCATCAGG	T/C	47	3	1	1	42	42	C	T	C	T	C	C	T	T	T	C	T	C	C	T	C	C	T	T	T	C	T	T	T	C	T	T	C	T	T	T	T	T	T	T	C	C	T	C	T	T	T
owbGBS20929	TGCAGCTCCAAGCCTTGAAAACGTTTCTCCATCTTACGTACCTCTTGCAGATATGCCTCCATG	C/T	21	2	0.511627906976744	1	42	42	C	T	C	T	N	C	N	N	N	N	T	C	C	N	N	C	N	T	T	C	N	T	N	C	T	N	C	N	N	N	T	T	T	N	C	N	T	C	N	N	N
owbGBS21007	TGCAGCTCCACTTCCGAGCCGTAGCCCTGGGTGACGAGATTGCCCAAGTTCAGGTTCCGATAC	A/T	9	2	0.895348837209302	1	42	42	T	A	T	A	T	T	A	N	A	T	A	T	T	A	T	T	N	A	N	T	A	A	N	T	A	A	T	N	N	N	A	A	A	A	T	T	A	T	A	N	A
owbGBS21057	TGCAGCTCCATAGTCAGTATGAGTTTGCCTTGTTCGGATCAAAGCATTAGGCCTAAGAAAATG	C/T	44	1	0.802325581395349	1	42	42	T	C	T	C	N	T	C	N	C	N	C	T	T	N	T	T	C	C	C	T	C	C	C	T	C	C	T	C	C	C	C	N	C	N	T	T	C	T	C	C	N
owbGBS21332	TGCAGCTCCGCGGCACTCTGCTTGAGCGTGACAAGCGCTGACAGGAATGTGCTGTAGGCGTCA	C/T	8	3	0.848837209302326	1	42	42	C	T	C	T	C	C	T	T	T	C	T	C	C	N	C	C	T	T	T	C	T	T	T	C	T	T	N	N	T	T	T	N	T	T	C	C	T	C	T	T	T
owbGBS21362	TGCAGCTCCTAGAAGGCTTTGGCGAGCAGTTCCTCCGCCTGATCGACACACTGCTAGAACGCC	A/G	47	3	0.883720930232558	1	42	42	G	A	G	A	G	N	A	A	A	N	A	G	G	A	G	G	A	A	A	G	N	A	A	G	A	A	G	A	N	A	A	N	A	A	G	G	A	G	A	A	A
owbGBS21425	TGCAGCTCCTCGCCATTCGGCACCGCCCTTTTCCCGAGAGAGCTCCGCATGTCCTTGGTCTCC	C/T	62	3	0.581395348837209	1	42	42	N	C	T	N	N	T	C	N	N	N	C	T	T	N	N	T	C	C	C	N	C	C	C	T	N	N	N	N	C	C	N	C	N	C	T	T	C	T	N	N	C
owbGBS21904	TGCAGCTCGTTGGCGGCGTTGAGGAGATCCTTGACGCACTTTTCTTGGTGAGCAAGGTCCTCA	A/G	26	3	0.488372093023256	1	42	42	A	N	A	N	N	A	G	N	N	N	G	N	A	N	A	A	G	N	N	N	N	G	N	A	G	G	N	N	N	G	N	G	N	N	A	N	G	A	N	N	G
owbGBS21905	TGCAGCTCGTTGGCGGCGTTGAGGAGATCCTTGACGCACTTTTCTTGGTGAGCAAGGTCCTCA	C/A	52	3	0.488372093023256	1	42	42	C	N	C	N	N	C	A	N	N	N	A	N	C	N	C	C	A	N	N	N	N	A	N	C	A	A	N	N	N	A	N	A	N	N	C	N	A	C	N	N	A
owbGBS22064	TGCAGCTCTGACGGCCACTTAGCTGCTCCTCCGACCGAGACGACATCAACAACATCATCGCCG	C/G	35	2	0.976744186046512	1	42	42	C	G	C	G	C	C	G	N	G	C	G	C	C	G	C	C	G	G	G	C	G	G	G	C	G	G	C	G	G	G	N	G	G	G	C	C	G	C	G	G	G
owbGBS22067	TGCAGCTCTGAGTCTCCCCTAACGGCGCTAGGGAGAAGAGAGGGGGAGAAGGGCGAGGCTAGG	C/T	53	3	0.976744186046512	1	42	42	C	T	C	T	C	C	T	N	T	C	T	C	C	T	C	C	T	T	T	C	T	T	T	C	T	T	C	T	T	T	N	T	T	T	C	C	T	C	T	T	T
owbGBS22313	TGCAGCTGAGCCCCGCAATTTTTTAGGTTTCGGTCGTGGGGCTAGGCCAGGCCCATCCTACGG	A/T	17	3	0.953488372093023	1	42	42	T	A	T	A	T	T	A	N	A	T	A	T	T	A	T	T	A	A	A	T	A	A	A	T	A	A	T	A	A	A	A	N	A	A	T	N	A	T	A	A	A
owbGBS22314	TGCAGCTGAGCCCCGCAATTTTTTAGGTTTCGGTCGTGGGGCTAGGCCAGGCCCATCCTACGG	G/A	31	3	0.953488372093023	1	42	42	A	G	A	G	A	A	G	N	G	A	G	A	A	G	A	A	G	G	G	A	G	G	G	A	G	G	A	G	G	G	G	N	G	G	A	N	G	A	G	G	G
owbGBS22526	TGCAGCTGCCCTTCCAACTGCCGCTTCTTCCCGCGGCGTCGTGACCAGAGGGAGCTCCCCTCG	C/G	26	3	0.988372093023256	1	42	42	G	C	G	C	G	G	C	C	C	G	C	G	G	C	G	G	C	C	C	G	C	N	C	G	C	C	G	C	C	C	C	C	C	C	G	G	C	G	C	C	C
owbGBS2258	TGCAGAATTGCCGTTGCCGTTTCCATTTCCCTGCTTGTTCTCGGGACATTCAGTGGAATAGTG	C/G	41	1	0.930232558139535	1	42	42	G	C	G	C	G	G	C	C	C	G	C	G	G	N	G	G	C	C	C	N	C	C	C	G	C	C	G	N	C	C	C	C	C	C	G	G	C	G	C	C	C
owbGBS22783	TGCAGCTGGAGCAGCTCCTCGTACACGGGGGAGGGGTCGATCTGGAACCGACTGTGGCGAGGA	C/G	11	3	0.767441860465116	1	42	42	C	N	C	N	C	C	N	N	N	C	G	C	C	G	C	C	G	G	G	N	N	N	N	C	G	G	N	G	G	G	G	N	N	G	N	C	G	C	G	G	G
owbGBS22794	TGCAGCTGGAGGAGCTCCTCGTACACGGGGTAGGGGGCGATGTGGAACCGACCGTGGCAAGGA	C/T	19	2	0.802325581395349	1	42	42	T	C	T	N	T	N	C	C	C	N	C	T	T	N	T	T	C	N	C	T	C	N	N	T	C	C	T	N	C	C	C	C	N	N	T	T	C	T	C	N	C
owbGBS22982	TGCAGCTGGTGGAGCACGGGATGATCATGCACAAGTCTTGGAGGCTGCCAACGGAGAACGAGG	A/G	49	2	0.686046511627907	1	42	42	G	A	N	A	N	N	A	A	N	G	A	G	G	N	G	G	A	A	A	G	N	A	N	G	A	A	N	N	A	N	N	N	A	N	G	N	A	N	A	A	A
owbGBS23080	TGCAGCTGTCTCTACTTAACTGAATCTTCTGTTTGTGTGCATATGTCCGCTCCTCTTGCCTCG	C/T	25	3	0.872093023255814	1	42	42	C	T	C	T	C	C	T	T	T	C	N	C	C	N	C	C	T	T	N	C	T	T	N	C	T	T	C	T	T	T	T	N	N	N	C	C	T	C	T	T	T
owbGBS23093	TGCAGCTGTGACCAGTGCCAAGTTCAAGGGCAAAGGAAAAGCGCAGTTTACCCCCAAGAAGAA	C/T	53	1	0.616279069767442	1	42	42	T	N	T	N	T	T	C	C	C	N	N	T	T	C	T	T	C	N	C	N	C	N	C	N	C	N	T	N	N	C	N	N	N	C	T	N	C	T	C	C	N
owbGBS2364	TGCAGACAAAGAGAGGGGGGAGCTTAGAGAGAGATGAGGGAAAACTAGGAGAGTAGAAAGGAG	A/G	36	3	0.662790697674419	1	42	42	G	N	N	A	G	G	A	A	A	G	A	G	G	N	G	G	A	N	N	N	N	A	N	G	A	N	G	N	A	N	N	N	N	N	G	N	A	G	A	A	A
owbGBS23741	TGCAGCTTGCGGCCGAAGCGTTAAGTGGAGGCGCCCGTCAACTTTAAGCCTTCGATGTGCCCC	A/C	46	3	0.872093023255814	1	42	42	A	C	A	C	A	A	C	C	C	N	C	A	A	C	A	A	N	N	C	A	C	C	C	A	C	C	A	C	C	C	C	N	C	C	A	A	C	A	C	C	C
owbGBS2385	TGCAGACAACAGAATTGCTGCTACCAGCAAAGAGCCTAGTAGCAGAGGGTTGCACATGGGAAC	A/G	8	3	0.732558139534884	1	42	42	A	N	A	G	A	A	N	N	G	A	N	A	A	N	A	A	N	N	N	A	G	N	G	A	G	G	A	N	N	G	N	N	G	G	A	A	G	A	G	G	G
owbGBS2386	TGCAGACAACAGAATTGCTGCTACCAGCAAAGAGCCTAGTAGCAGAGGGTTGCACATGGGAAC	A/G	13	3	0.732558139534884	1	42	42	A	N	A	G	A	A	N	N	G	A	N	A	A	N	A	A	N	N	N	A	G	N	G	A	G	G	A	N	N	G	N	N	G	G	A	A	G	A	G	G	G
owbGBS2387	TGCAGACAACAGAATTGCTGCTACCAGCAAAGAGCCTAGTAGCAGAGGGTTGCACATGGGAAC	T/C	14	3	0.732558139534884	1	42	42	T	N	T	C	T	T	N	N	C	T	N	T	T	N	T	T	N	N	N	T	C	N	C	T	C	C	T	N	N	C	N	N	C	C	T	T	C	T	C	C	C
owbGBS24014	TGCAGCTTTGTCAACGCATCGTAAAGACGAGCACGCGTAGCATACAGCTCCACATTCATAGCT	A/G	17	2	0.930232558139535	1	42	42	G	A	G	A	G	G	A	A	A	G	A	G	G	A	G	G	A	A	A	G	N	A	A	G	A	A	G	A	A	N	A	A	A	A	G	G	A	G	A	A	A
owbGBS24257	TGCAGGAAACGGCCCTGCGACCACCTCCCGAAGCTCCTCTACCATGAGAACTTATCGCCGAGA	A/C	49	3	0.523255813953488	1	42	42	C	A	N	A	N	N	N	A	A	N	A	N	C	N	N	N	A	N	A	N	N	N	N	N	N	A	N	N	A	A	A	N	A	N	C	N	A	N	A	N	A
owbGBS24472	TGCAGGAACCCGTTTGACCCTGCAAGCTACACCATTTTTTATTTTAGACCACCCGAACAGACG	A/G	16	3	0.965116279069767	1	42	42	A	G	A	G	A	A	G	G	G	A	G	A	A	G	A	A	G	G	G	A	G	G	G	A	G	G	A	G	G	G	G	G	G	N	A	A	G	N	G	G	G
owbGBS24581	TGCAGGAAGAGAATAAAGTTCTCCAGAAGGAAGTAAGCCCGTTGTCAACTTCTGGTCCAACCG	A/G	7	2	0.697674418604651	1	42	42	A	G	A	G	A	A	G	N	N	A	G	A	A	N	A	A	G	G	N	A	G	G	N	A	G	G	A	G	G	G	G	N	N	N	A	A	G	A	N	N	G
owbGBS2504	TGCAGACACTCGTACGTCAAGGGGGACTCCTGAGCATTGTGACTCAGGAGACTGAAATGCGCA	C/T	59	3	0.395348837209302	1	42	42	T	N	N	N	T	T	C	N	N	N	N	N	T	N	N	T	N	N	C	T	N	N	N	T	C	C	T	C	C	N	C	N	N	N	N	N	C	T	N	N	N
owbGBS25136	TGCAGGACGAAAAGCTCATGAGGAAGGAACTAGAAGAAAAGCCAAGGCGAGCTCGAGCACTAC	C/G	62	3	0.395348837209302	1	42	42	N	N	G	N	G	N	C	N	N	N	N	G	G	N	N	N	N	N	N	N	C	C	C	G	C	C	N	N	N	N	N	N	N	N	G	G	C	G	N	N	C
owbGBS25200	TGCAGGACGGACGTCATCGCCGAGCCCACGAGCGTGTCACGGACACCACTTTACCAAGTGAAG	C/T	45	3	0.813953488372093	1	42	42	C	T	N	T	N	C	T	T	T	N	N	C	C	N	C	N	T	T	T	N	T	T	T	N	T	T	N	T	T	T	T	N	N	N	C	C	T	C	T	T	T
owbGBS25272	TGCAGGACTGAGCTCCTGTCACGCCCAGTGCTGCAAAAAAAAAAAAAAAAAAAAAAAAAAAAA	C/T	21	3	0.581395348837209	1	42	42	C	T	C	T	C	C	T	N	N	C	N	C	C	T	N	N	T	N	T	N	N	N	T	C	N	T	C	N	N	T	N	T	N	N	C	C	T	N	N	N	T
owbGBS25554	TGCAGGAGCGCGCTCTCTGGGACGGTCTAGTTGAAATGTATGACAAGGTTGCCATTTTTTTCA	C/G	63	3	0.883720930232558	1	42	42	C	G	C	N	C	C	G	G	G	N	G	C	C	N	C	C	G	G	G	C	G	G	G	C	G	G	C	G	G	G	G	G	G	N	C	C	G	C	G	G	G
owbGBS2567	TGCAGACATAAATCCACCCAATCAACAGACATAGTTTGTGTTCATTAATAAAATCAAAAAATA	A/G	7	3	0.604651162790698	1	42	42	N	N	N	G	N	A	G	G	G	N	N	A	A	G	N	A	N	G	G	A	G	N	G	A	G	G	A	G	N	N	G	N	N	N	A	A	G	A	N	G	G
owbGBS25773	TGCAGGAGGTATGAGTGCAGCTGCAATCCCACAGGATGAAAGACTAATTTTAACATCCATATC	C/T	17	3	0.790697674418605	1	42	42	C	T	C	N	C	C	T	T	T	C	T	C	C	N	C	C	T	N	T	C	T	T	N	C	T	T	N	N	T	T	N	T	T	T	C	N	T	C	T	T	T
owbGBS26083	TGCAGGATGACCGACGACTCGCAGACGGGCTTGCCGGAAAAAAAAAAAAAAAAAAAAAAAAAA	C/G	21	1	0.72093023255814	1	42	42	C	N	C	G	C	C	G	G	G	N	G	C	C	N	N	C	G	G	G	C	G	G	N	C	G	G	N	G	G	G	N	N	G	N	C	C	G	C	G	G	G
owbGBS26084	TGCAGGATGACCGACGACTCGCAGACGGGCTTGCCGTCGTGGATGAGAACCGAGATCGGAAGA	C/G	21	3	1	1	42	42	C	G	C	N	C	C	N	G	G	N	G	C	C	G	C	C	G	G	G	C	G	N	G	C	G	G	C	G	G	G	G	G	G	G	C	C	G	C	G	G	G
owbGBS26088	TGCAGGATGACCGACGACTCGCAGACGGGCTTGCCGTCGTGGATGAGCACCGCAAAAAAAAAA	C/G	21	3	0.976744186046512	1	42	42	C	G	C	G	C	C	G	G	G	C	G	C	C	G	C	C	G	G	G	C	G	G	G	C	G	G	C	G	G	G	G	G	G	G	C	C	G	C	G	G	G
owbGBS26907	TGCAGGCATGAGCGGAGTGCCGTGATGTTGTACCAGGAAGATGAGCACCAAGCCAGTGTCGAG	C/T	33	3	0.662790697674419	1	42	42	T	N	N	N	T	T	C	C	C	N	N	T	T	C	T	T	C	C	N	T	C	C	C	T	C	C	T	C	C	N	C	N	C	N	N	N	C	T	C	C	N
owbGBS27405	TGCAGGCCGCATGTGCCCATCACGCCATAAAATATAGGAAATCTCCGTGTGTCATCATCTAGG	C/G	45	3	0.965116279069767	1	42	42	C	G	C	G	C	C	N	G	G	N	G	C	C	G	C	C	G	G	G	C	G	G	G	C	G	G	C	G	G	G	G	G	G	N	C	C	G	C	G	G	G
owbGBS27462	TGCAGGCCGTGCGCGAGGACGTCGAGGCCGTAGAGGTCGGCTGCGCGCGGGCTGGCGAGGGCG	C/T	47	3	0.988372093023256	1	42	42	T	C	T	C	T	T	C	C	C	T	C	T	T	C	T	T	C	C	C	N	C	C	C	T	C	C	T	C	C	C	C	C	C	C	T	T	C	T	C	C	C
owbGBS2758	TGCAGACCATGAGCCTCGGGTCGATGGCCCTTTGGCCCATGAGACTCCAATCCTAGAGGCTTC	A/G	54	3	0.930232558139535	1	42	42	A	N	A	G	A	A	G	N	G	A	G	A	A	N	A	A	G	G	G	N	G	G	G	A	G	G	A	G	G	G	N	G	G	G	A	A	G	A	G	G	G
owbGBS27747	TGCAGGCGCGTGCGAGTGTGGTCGGTCGCAAAAAGTCAACGACGAACACACACAGGACCGAGA	C/G	52	3	0.837209302325581	1	42	42	G	C	N	N	G	G	C	C	C	G	C	G	G	C	G	G	C	C	C	N	C	C	N	G	N	N	G	C	N	C	C	C	C	N	G	G	C	G	N	C	C
owbGBS28061	TGCAGGCTCTCCTTGATCCAGTTCGTGCCTTCTCTGTCTCTCCAAGTTTCAACCTCGAGGGTC	A/T	19	3	0.86046511627907	1	42	42	A	T	N	T	A	N	T	T	N	A	T	N	A	T	A	A	T	N	T	A	T	T	N	A	T	T	A	T	T	T	T	N	T	T	A	A	T	A	T	T	T
owbGBS28062	TGCAGGCTCTCCTTGATCCAGTTCGTGCCTTCTCTGTCTCTCCAAGTTTCAACCTCGAGGGTC	A/G	44	3	0.86046511627907	1	42	42	A	G	N	G	A	N	G	G	N	A	G	N	A	G	A	A	G	N	G	A	G	G	N	A	G	G	A	G	G	G	G	N	G	G	A	A	G	A	G	G	G
owbGBS28783	TGCAGGGATGGGTCCAAGGATGACGTCTGTCCTGCTCGTGGGCGGTGTTGGCCTTGTTGCACC	A/G	16	3	0.616279069767442	1	42	42	G	N	G	N	N	G	A	A	A	N	A	N	G	A	G	G	A	N	A	N	N	A	N	G	A	A	G	A	N	A	A	N	A	A	N	N	A	G	A	A	A
owbGBS28784	TGCAGGGATGGGTCCAAGGATGACGTCTGTCCTGCTCGTGGGCGGTGTTGGCCTTGTTGCACC	T/C	38	3	0.616279069767442	1	42	42	C	N	C	N	N	C	T	T	T	N	T	N	C	T	C	C	T	N	T	N	N	T	N	C	T	T	C	T	N	T	T	N	T	T	N	N	T	C	T	T	T
owbGBS28819	TGCAGGGCAAACCCTAATGCTCTTGGTTGCATCTCTCAGCAAATGTCACATGCAAAAATTGAG	C/G	48	3	0.872093023255814	1	42	42	G	C	G	C	G	G	C	N	C	G	C	G	G	C	G	G	C	N	C	N	C	C	N	G	C	C	G	C	C	C	C	C	C	C	G	G	C	G	C	C	C
owbGBS29079	TGCAGGGCTCCCTTCTTGGCCGCGGGGGGGAAGCGGTTTTGGGAGACTGATACGGCGAAGGCG	C/T	7	3	1	1	42	42	T	C	T	C	T	T	C	C	C	T	C	N	T	C	T	T	C	C	C	T	C	C	C	T	C	C	T	C	C	C	C	C	C	C	T	T	C	T	C	C	C
owbGBS30454	TGCAGGTCCCAAGGCTATTCGGAACAAATGGATGTTTAAGAAGAAGACGGACGCGGACGACAA	C/T	60	3	0.372093023255814	1	42	42	C	N	N	T	N	N	N	T	N	C	N	C	C	N	N	N	N	N	T	N	N	T	N	N	T	T	N	N	T	T	N	N	N	T	C	C	T	C	N	N	N
owbGBS30639	TGCAGGTCGAGCCTGCTCCATGCTCTGTTCTAGTCGGTGCGGCTGAGCCAAAGCCACCGCAGG	A/G	31	3	0.872093023255814	1	42	42	G	N	N	A	G	G	A	N	A	G	N	G	G	A	G	G	A	N	A	G	N	A	A	N	A	A	G	A	A	A	A	A	A	N	G	G	A	G	A	A	A
owbGBS31334	TGCAGGTGGGGTTGCTGCGACGTCGATCTATTCGATTCTTATGTGGTTTGTTCTGTTGTTTCT	T/C	47	3	1	1	42	42	C	T	C	T	C	C	T	T	T	C	T	C	C	T	C	C	T	T	T	C	T	T	T	C	T	T	C	T	T	T	T	T	T	T	C	C	T	C	T	T	T
owbGBS31379	TGCAGGTGGTGTTGCTGCGACGTCGATCTATTCGATTCTTATGTGGTCTGTTCTGTTGTTTCT	C/T	47	1	1	1	42	42	C	T	C	T	C	C	T	T	T	C	T	C	C	T	C	C	T	T	T	C	T	T	T	C	T	T	C	T	T	T	T	T	T	T	C	C	T	C	T	T	T
owbGBS31765	TGCAGGTTGAAAAGCACTTGCTAAGTACGCAGTAAATGACCGACTGGAGCAAAAGGAACTGAA	A/G	33	3	1	1	42	42	A	G	A	G	A	A	G	G	G	A	G	A	A	G	A	A	G	G	G	A	G	G	G	A	G	G	A	G	G	G	G	G	G	G	A	A	G	A	G	G	G
owbGBS32607	TGCAGTACATTTTTATGTGTTACGAACAAAAAACATTTCATTTTTGCAGAGAGCCCCCTATGG	A/G	34	3	0.348837209302326	1	42	42	N	N	N	N	N	G	A	N	N	N	N	N	G	N	N	N	A	A	A	G	N	N	N	N	N	N	G	A	N	N	A	N	N	N	G	G	A	G	N	A	N
owbGBS32608	TGCAGTACATTTTTATGTGTTACGAACAAAAAACATTTCATTTTTGCAGAGAGCCCCCTATGG	C/T	38	3	0.348837209302326	1	42	42	N	N	N	N	N	T	C	N	N	N	N	N	T	N	N	N	C	C	C	T	N	N	N	N	N	N	T	C	N	N	C	N	N	N	T	T	C	T	N	C	N
owbGBS32609	TGCAGTACATTTTTATGTGTTACGAACAAAAAACATTTCATTTTTGCAGAGAGCCCCCTATGG	G/A	50	3	0.348837209302326	1	42	42	N	N	N	N	N	A	G	N	N	N	N	N	A	N	N	N	G	G	G	A	N	N	N	N	N	N	A	G	N	N	G	N	N	N	A	A	G	A	N	G	N
owbGBS32785	TGCAGTACTACTGCGTGTTCGCGGCGGTGGGCGTGGCGGGGATCGTGCTCTCGCTCACCTTCC	C/T	10	3	0.953488372093023	1	42	42	C	N	C	T	C	C	T	N	T	C	T	C	C	T	C	C	T	T	T	C	T	T	T	C	T	T	C	T	T	T	T	T	N	T	C	C	T	C	T	T	T
owbGBS33057	TGCAGTAGGAGCCTCCAGCCATTGAGAAATCAACATTACCGAGGGAGCATCACACACATCGAT	C/T	39	3	0.895348837209302	1	42	42	T	N	N	C	N	T	C	N	C	T	C	T	T	C	T	T	C	C	C	N	C	C	C	T	C	C	T	C	C	C	C	C	N	C	T	T	C	T	C	C	C
owbGBS33146	TGCAGTAGTCGCCATTACACTTTTACATAGATCTGAAGCCCCCGCGCCATATCTCGTCACATG	C/T	40	3	1	1	42	42	T	C	N	C	T	T	C	C	C	T	C	T	T	C	T	T	C	C	C	T	C	C	C	T	C	C	T	C	C	C	C	C	C	C	T	T	C	T	C	C	C
owbGBS33457	TGCAGTATGTGTGGCCGACATGTTCGTTGGTAACCATTTCAATTGTGTGGCCTTGAATGTTCC	A/C	32	3	1	1	42	42	C	A	C	A	C	C	N	A	A	C	A	C	C	A	C	C	A	A	A	C	A	A	A	C	A	A	C	A	A	A	A	A	A	A	C	C	A	C	A	A	A
owbGBS33458	TGCAGTATGTGTGGCCGACATGTTCGTTGGTAACCATTTCAATTGTGTGGCCTTGAATGTTCC	G/C	46	3	1	1	42	42	C	G	C	G	C	C	N	G	G	C	G	C	C	G	C	C	G	G	G	C	G	G	G	C	G	G	C	G	G	G	G	G	G	G	C	C	G	C	G	G	G
owbGBS34117	TGCAGTCCACTGTTCAGATGCTAGAGAACAGAGACAAGGATGATCGTGCTCTCCGCGTGGAGC	C/G	14	1	0.395348837209302	1	42	42	N	N	N	N	G	N	C	C	N	N	N	N	G	N	G	G	C	N	C	N	N	C	N	N	C	N	G	N	N	N	N	N	N	N	G	N	C	G	N	N	C
owbGBS34372	TGCAGTCCGCGTCTCCAACGTTGGGTGCAGCATGCCCGAGCGCGTCAGATCGCGTCTTCTCAA	C/T	18	1	0.488372093023256	1	42	42	N	C	N	C	T	N	N	N	C	N	C	T	T	N	T	T	N	N	N	N	N	N	N	N	C	C	T	C	C	N	N	N	N	N	N	T	C	T	C	N	N
owbGBS35152	TGCAGTGAAAGAAACCTACCTTAAGTCCTTAACCAGGAATTGCTGTGGTGAATATGCAATCAG	C/T	18	3	0.732558139534884	1	42	42	T	N	T	C	T	T	C	N	C	T	N	N	T	N	T	T	C	N	C	T	N	C	N	T	N	C	T	C	C	C	C	C	N	C	T	T	C	T	N	N	N
owbGBS35391	TGCAGTGAGTTATATGCAGTTTGCACCGTTGCTGGTCGGTTTGTTAGACAGTCGTATTCAAAT	A/G	47	3	0.988372093023256	1	42	42	A	G	A	G	A	A	G	N	G	A	G	N	A	G	A	A	G	G	G	A	G	G	G	A	G	G	A	G	G	G	G	G	G	G	A	A	G	A	G	N	G
owbGBS35785	TGCAGTGCTATCTAGCAAACGGACAATATTTAGATAAAACCCCTCGGCTAAATAGTAAGTGAA	C/T	41	3	0.953488372093023	1	42	42	T	C	T	C	T	T	C	C	C	T	C	T	T	N	T	T	C	C	C	T	C	C	C	T	C	C	T	C	C	C	C	C	C	C	T	N	C	T	C	C	C
owbGBS35949	TGCAGTGGCAATCAAACTTCAACTACCGCTCCGTGTCCAGAACTCTTTTGTTAATAATTTGGC	A/G	63	1	1	1	42	42	G	A	G	A	G	G	A	A	A	G	A	G	G	A	G	G	A	A	A	G	A	A	A	G	A	A	G	A	N	A	A	A	A	A	G	G	A	G	A	A	A
owbGBS35964	TGCAGTGGCATTTTTTACAAAAGAAACGTAAATTTGGTATTGACAAAAAAACATAAATTTGGC	C/T	8	3	0.976744186046512	1	42	42	T	C	N	C	T	T	C	C	C	T	C	T	T	C	T	T	C	C	C	T	C	C	C	N	C	C	T	C	C	C	C	C	N	C	T	N	C	T	C	C	C
owbGBS36156	TGCAGTGTACACACTGATATTTATACAAGGTCCACTTGAGTCATACATGAGTTTCGCGCGCCG	C/T	54	3	0.988372093023256	1	42	42	C	T	C	T	N	C	T	T	T	C	N	C	C	T	C	C	T	T	T	C	T	T	T	C	T	T	C	T	T	T	T	T	T	T	C	C	T	C	T	T	T
owbGBS36181	TGCAGTGTAGTCGCAAAGAAGGACGCAACCAATGCAGCAAACATCAGGGCAGCGAGCAAGCAA	A/G	15	3	0.976744186046512	1	42	42	G	A	G	A	G	G	A	A	A	G	A	G	G	N	G	G	A	A	A	G	A	A	A	G	A	A	G	A	A	A	A	A	A	A	G	G	A	G	A	A	A
owbGBS36669	TGCAGTTAAGCATGTGCTAGGGTGGACCTGAATGGGTTGAAAAATCATATATGTGTCACTAGA	C/T	16	3	0.558139534883721	1	42	42	T	N	T	C	T	T	C	C	C	N	N	N	T	N	T	N	N	C	C	T	C	C	C	T	N	N	T	N	C	C	C	N	C	N	N	N	C	N	N	N	C
owbGBS36788	TGCAGTTAGCAAATTCCCTGTGTACCTTGTCTTTATGTGGCAGCCATGAACGAAGATTATTTG	G/T	19	3	0.848837209302326	1	42	42	N	T	N	T	N	G	T	N	T	N	T	G	G	T	G	N	T	T	T	G	T	T	T	G	T	T	G	T	T	T	T	T	T	T	G	G	T	G	T	T	T
owbGBS36903	TGCAGTTATTTCAAAACTGGATGCTGGTAAGCCAAAGAGGACCAAAAGTTGCCATGTCGCACG	G/T	50	3	0.965116279069767	1	42	42	T	G	T	G	T	T	G	G	G	T	G	T	T	G	T	T	G	G	N	N	G	G	G	T	G	G	T	G	G	G	G	G	G	G	T	T	G	T	G	G	G
owbGBS36987	TGCAGTTCACTGTCCATGCTTTCCTCGTAGCCCCAGAGCAGCTGGGTGCCCCAAGCCCATGTT	C/G	25	3	1	1	42	42	G	C	G	C	N	G	C	C	C	G	C	G	G	C	G	G	C	C	C	G	C	C	C	G	C	C	G	C	C	C	C	C	C	C	G	G	C	G	C	C	C
owbGBS37060	TGCAGTTCATGAATTTTTTTTATAATAATCATATCATTCAGTCAAGATAGCGTGCAGACTTTC	A/T	12	3	1	1	42	42	T	A	T	A	T	T	A	A	A	T	A	T	T	A	T	T	A	A	A	T	A	A	A	T	A	A	T	A	A	A	A	A	A	A	T	N	A	T	A	N	A
owbGBS37083	TGCAGTTCCAAAATCTCACTCCCGGAAAAAAAAAAAAAAAAAAAAAAAAAAAAAAAAAAAAAA	A/C	10	1	0.837209302325581	1	42	42	A	N	A	C	N	A	C	C	C	A	C	A	A	N	A	A	C	N	C	A	C	C	C	A	C	C	A	C	C	C	N	N	C	N	A	A	C	A	C	C	C
owbGBS37109	TGCAGTTCCACTACGTTCTTTTGGCATGACACCTGGGTACTACACCAACCAACCGACGAAGCC	C/T	52	3	0.686046511627907	1	42	42	N	N	T	C	T	T	N	C	N	T	N	T	T	N	T	T	C	C	C	T	C	C	C	T	N	C	N	N	N	C	N	C	C	C	T	N	C	T	C	C	C
owbGBS37935	TGCAGTTGTAGCACCGTTCGCGCCGCTTCCCACCGCTGCTCGACGTCGCGTTGCTACCGTCAT	T/C	59	3	1	1	42	42	C	T	C	T	C	C	N	T	T	C	T	C	C	T	C	C	T	N	T	C	T	T	T	C	T	T	C	T	T	T	T	T	T	T	C	C	T	C	T	T	T
owbGBS37936	TGCAGTTGTAGCACCGTTCGCGCCGCTTCCCACCGCTGCTCGACGTCGTGTTGCTACCGCCAT	C/T	59	1	1	1	42	42	C	T	C	T	C	C	N	T	T	C	T	C	C	T	C	C	T	N	T	C	T	T	T	C	T	T	C	T	T	T	T	T	T	T	C	C	T	C	T	T	T
owbGBS37968	TGCAGTTGTCCGCCATCTTGGGCGTCGCTGCTGTCCGCCGCCAGCGGATCCGACCACCCCGAG	C/T	30	3	0.697674418604651	1	42	42	N	N	T	C	N	N	C	N	C	T	C	T	T	C	T	N	C	C	C	N	N	C	C	T	C	C	T	N	C	C	C	C	C	C	T	N	C	T	C	C	C
owbGBS37969	TGCAGTTGTCCGCCATCTTGGGCGTCGCTGCTGTCCGCCGCCAGCGGATCCGACCACCCCGAG	A/G	55	3	0.697674418604651	1	42	42	N	N	G	A	N	N	A	N	A	G	A	G	G	A	G	N	A	A	A	N	N	A	A	G	A	A	G	N	A	A	A	A	A	A	G	N	A	G	A	A	A
owbGBS37970	TGCAGTTGTCCGCCATCTTGGGCGTCGCTGCTGTCCGCCGCCAGCGGATCCGACCACCCCGAG	C/G	57	3	0.697674418604651	1	42	42	N	N	G	C	N	N	C	N	C	G	C	G	G	C	G	N	C	C	C	N	N	C	C	G	C	C	G	N	C	C	C	C	C	C	G	N	C	G	C	C	C
owbGBS38569	TGCAGTTTGTGCAGGTCTATATAAAGCTCGGATTCATATCAGTTCATCTCCAGTTCAGGCCTC	A/C	31	3	0.988372093023256	1	42	42	A	C	A	C	A	A	C	C	C	A	C	A	A	C	A	A	C	C	C	A	C	C	C	A	C	C	A	C	C	C	C	C	C	C	A	A	C	A	C	C	C
owbGBS38751	TGCAGTTTTGCCTATAAATCTGCCACACCCCTCGCAAGGGGGAGGCATCGCAATCTTGAAACT	A/C	24	3	0.77906976744186	1	42	42	A	N	A	C	A	A	C	C	C	A	C	N	A	N	A	A	N	C	N	A	C	C	C	A	C	C	N	C	C	N	C	N	C	C	A	A	C	A	C	C	N
owbGBS38875	TGCAGTTTTTTCCTTGCCGTGAATTTTATGCAGTTTGTACTGTTGCTGGCCAGTTTGATAGAC	A/G	38	3	0.965116279069767	1	42	42	N	G	A	G	A	A	G	G	G	A	G	A	A	G	A	A	G	G	G	A	G	G	G	A	G	G	A	G	G	G	G	G	N	G	A	A	G	A	G	G	G
owbGBS4000	TGCAGAGGGAAGGGAAAGCGGAGGATGGAGGTGGGGATGCTCACCCAAGCGCGGAGATGAGGA	T/C	31	4	1	1	42	42	C	T	C	T	C	C	T	T	T	C	T	C	C	T	C	C	T	T	T	C	T	T	T	C	T	T	C	T	T	T	T	T	T	T	C	C	T	C	T	T	N
owbGBS4001	TGCAGAGGGAAGGGAAAGCGGAGGATGGAGTCGGGGATGCTCACCCAAGCGCGGAGACGAGGA	C/T	31	3	1	1	42	42	C	T	C	T	C	C	T	T	T	C	T	C	C	T	C	C	T	T	T	C	T	T	T	C	T	T	C	T	T	T	T	T	T	T	C	C	T	C	T	T	N
owbGBS4002	TGCAGAGGGAAGGGAAAGCGGAGGATGGAGTCGGGGATGCTCACCCAAGCGCGGAGACGAGGA	C/T	57	3	1	1	42	42	C	T	C	T	C	C	T	T	T	C	T	C	C	T	C	C	T	T	T	C	T	T	T	C	T	T	C	T	T	T	T	T	T	T	C	C	T	C	T	T	N
owbGBS4374	TGCAGAGTTTTTTTTATCGGAAACTCATGAACATGGCGCAATTATATCTAGCATTAAAAGACA	C/T	31	3	0.406976744186047	1	42	42	C	N	N	N	N	N	N	N	T	N	N	N	C	T	C	C	N	N	T	N	N	T	N	C	N	N	C	N	T	N	T	N	N	N	C	C	T	C	T	N	N
owbGBS44	TGCAGAAAAACAACAGGGAGAAAGAGGGGGGCATCAGAAAGACCCTGTGGATCCAAAGGGGGC	C/T	44	3	0.837209302325581	1	42	42	C	N	C	T	C	C	T	T	T	C	T	C	C	T	C	C	T	T	T	N	T	T	N	C	T	T	C	T	T	T	T	T	T	N	C	N	T	C	N	T	T
owbGBS4882	TGCAGATCAAGAGAGGAGAGGAAGAAGAGATGGATCCCGCAGAGGAGATCGGATCCCACGGAG	A/G	57	1	0.383720930232558	1	42	42	N	G	N	G	N	A	G	N	N	N	G	N	A	N	N	A	N	N	G	N	N	N	N	A	G	N	N	N	G	N	N	N	G	N	N	N	G	N	N	N	N
owbGBS4977	TGCAGATCCAAGAAATCCTGGAGTGTGCATCACCATGGATGGGTTCAATCCGTTCGGCATGAC	A/C	12	3	0.883720930232558	1	42	42	A	C	N	C	A	A	C	C	C	A	C	A	A	C	A	A	C	C	C	A	C	C	N	A	C	C	N	C	C	N	N	C	C	C	A	A	C	A	C	C	C
owbGBS4978	TGCAGATCCAAGAAATCCTGGAGTGTGCATCACCATGGATGGGTTCAATCCGTTCGGCATGAC	G/C	51	3	0.883720930232558	1	42	42	G	C	N	C	G	G	C	C	C	G	C	G	G	C	G	G	C	C	C	G	C	C	N	G	C	C	N	C	C	N	N	C	C	C	G	G	C	G	C	C	C
owbGBS4983	TGCAGATCCAAGGAATATAAACTCGGCATTACCACAGATGGCTTTAATCTGTTTGCGAACATG	C/G	55	3	0.77906976744186	1	42	42	N	C	G	N	G	G	C	C	C	N	C	N	G	C	G	G	C	C	C	N	C	C	C	G	C	C	G	C	C	C	C	C	C	C	G	G	C	G	C	C	C
owbGBS515	TGCAGAAACTGATAGGCGTGTCCGTCAACTTGCTGATGACAGGAATTAGCTACAGCTACTACT	T/G	45	4	1	1	42	42	G	T	G	T	G	G	T	T	T	G	T	G	G	T	G	G	T	T	T	G	T	T	T	G	T	T	G	T	T	T	T	T	T	T	G	G	T	G	T	T	T
owbGBS516	TGCAGAAACTGATAGGCGTGTCCGTCAACTTGCTGATGACAGGAATTAGCTACAGCTACTACT	T/A	50	4	1	1	42	42	A	T	A	T	A	A	T	T	T	A	T	A	A	T	A	A	T	T	T	A	T	T	T	A	T	T	A	T	T	T	T	T	T	T	A	A	T	A	T	T	T
owbGBS517	TGCAGAAACTGATAGGCGTGTCCGTCAACTTGCTGATGACAGGAATTAGCTACAGCTACTACT	A/G	51	4	1	1	42	42	G	A	G	A	G	G	A	A	A	G	A	G	G	A	G	G	A	A	A	G	A	A	A	G	A	A	G	A	A	A	A	A	A	A	G	G	A	G	A	A	A
owbGBS5439	TGCAGATCTAGATCACTATGGCATCCCCAAAAGCTCCAAGGACAAGATCTTCGAGAAGGTCAT	A/G	5	2	0.918604651162791	1	42	42	G	A	G	N	G	G	N	N	A	G	A	G	G	A	G	G	A	A	A	G	A	A	A	G	A	A	G	N	A	A	A	A	A	A	G	G	A	G	A	A	A
owbGBS549	TGCAGAAAGAACATTAACATTGGTTTCGATCACGTCATGTGGCTCTGCACGTGTCCACAAGAC	A/G	9	3	0.430232558139535	1	42	42	G	N	G	N	G	N	N	A	N	G	N	N	G	N	G	G	N	N	A	G	N	N	A	N	A	N	G	A	N	N	N	N	N	A	N	N	A	N	A	N	A
owbGBS5669	TGCAGATCTTCGTGCAGCAACCTCACCTGTCGGCCATGGGATCACCTGTCCGCCGCTGCCATT	C/T	10	3	0.848837209302326	1	42	42	T	C	T	C	T	T	C	C	N	T	C	T	T	N	T	T	C	C	C	T	C	C	C	T	C	C	T	C	C	C	N	C	N	C	T	T	C	T	C	C	N
owbGBS5688	TGCAGATCTTGTCGTCTCACGTTCAGATCTCGCTGGATCCGCGGCCCCTCGCCCAGCCTCGCC	A/G	18	3	0.348837209302326	1	42	42	N	N	G	N	G	N	A	N	A	N	A	N	G	A	N	G	N	N	N	N	N	A	A	N	A	N	N	N	N	N	A	A	N	A	N	N	A	N	N	N	N
owbGBS5689	TGCAGATCTTGTCGTCTCACGTTCAGATCTCGCTGGATCCGCGGCCCCTCGCCCAGCCTCGCC	A/G	24	3	0.348837209302326	1	42	42	N	N	G	N	G	N	A	N	A	N	A	N	G	A	N	G	N	N	N	N	N	A	A	N	A	N	N	N	N	N	A	A	N	A	N	N	A	N	N	N	N
owbGBS583	TGCAGAAAGATGAGCTCGAGCGTCAGATGGCGATCATGCTCGCGCAGGGCATCATCCGAGATC	G/T	25	1	0.802325581395349	1	42	42	G	T	G	T	G	G	T	T	N	G	T	G	G	N	G	G	T	N	T	G	T	N	N	G	T	T	N	T	T	T	T	N	T	T	G	N	T	N	T	T	T
owbGBS587	TGCAGAAAGCACGCCATCTGCGACGCCGCCCCATGTCCAAGCCGCTCCTCCACACCTCCGCAC	A/C	32	2	0.930232558139535	1	42	42	C	A	C	A	C	C	A	A	A	C	A	C	C	A	C	C	A	A	A	C	A	A	N	C	A	A	C	N	A	A	A	A	A	A	C	N	A	C	A	A	A
owbGBS588	TGCAGAAAGCACGCCATCTGCGACGCCGCCCCATGTCCAAGCCGCTCCTCCACACCTCCGCAC	T/C	33	2	0.930232558139535	1	42	42	C	T	C	T	C	C	T	T	T	C	T	C	C	T	C	C	T	T	T	C	T	T	N	C	T	T	C	N	T	T	T	T	T	T	C	N	T	C	T	T	T
owbGBS5883	TGCAGATGCGCGAGGGAGAAGGAGAAGGAAGGCGCTTGGGATGCGCAGGGGACGACGAGAGAA	A/G	54	2	0.627906976744186	1	42	42	N	A	N	A	G	G	A	N	A	N	A	N	G	A	G	G	N	N	A	G	A	N	N	G	A	A	N	N	N	A	N	N	N	N	G	N	A	G	A	A	A
owbGBS6711	TGCAGATTTGAGGATTCCGAAGACTCGATCATGCTTCCATGATGGAGCACCTATGCCTTGGAA	C/T	33	1	0.825581395348837	1	42	42	T	C	N	C	T	T	C	C	C	N	C	T	T	N	T	T	C	C	C	T	C	C	N	T	C	C	T	C	C	C	C	C	N	N	T	T	C	T	C	C	C
owbGBS6765	TGCAGATTTGTGGCGATCCTGATAATGCGGGGAAGTGGGAGGGCTGCACCCATGTGATAGTAC	A/G	24	3	0.976744186046512	1	42	42	G	A	G	A	G	G	A	A	A	G	A	G	G	A	G	G	A	A	A	G	A	A	A	G	A	A	G	A	A	A	A	A	A	A	G	G	A	G	A	A	A
owbGBS7295	TGCAGCAAAGTATCAGCAGCAAGGTAGTATGATAGCAACAGTAACCAGTAGCAGCAAAGTAAC	C/T	38	1	0.430232558139535	1	42	42	N	N	N	C	N	N	C	N	C	N	N	T	T	N	T	N	C	N	N	T	N	N	N	N	C	N	N	N	N	N	N	N	C	C	T	N	C	N	N	C	C
owbGBS7414	TGCAGCAAAGTATCAGTAGCAAAGTAGTGTGATAGCAACAGTAGCAACGGTAATAGTAGGAGG	C/G	13	3	0.406976744186047	1	42	42	G	N	N	N	G	N	N	N	N	G	N	N	G	N	N	G	N	N	C	N	N	N	N	G	C	C	G	N	C	C	C	N	N	N	G	N	C	G	N	N	C
owbGBS7510	TGCAGCAAAGTATCAGTAGCAAGGTAGTGTGATAGCAACAGTTGCAACAGTAATAGTAGTAGC	G/T	58	1	0.674418604651163	1	42	42	N	N	G	T	G	G	T	T	T	N	T	G	G	N	G	G	T	N	T	N	T	N	T	G	T	T	G	T	T	T	N	N	T	N	G	G	T	G	T	T	T
owbGBS7887	TGCAGCAACAAATCGTCAGCAAGCGCCCGCAACAGATAAGCGCGCGCCGAGATCGGAAGAGCG	A/G	20	2	0.511627906976744	1	42	42	G	N	G	A	N	N	A	N	N	N	N	G	G	N	N	N	N	N	N	G	A	A	N	G	N	A	G	N	N	A	A	A	N	N	N	N	A	G	A	A	N
owbGBS7888	TGCAGCAACAAATCGTCAGCAAGCGCCCGCAACAGATAAGCGCGCGCCGCAAAAAAAAAAAAA	A/G	20	2	0.558139534883721	1	42	42	N	A	G	N	G	G	A	A	A	N	A	N	G	N	G	G	A	A	N	G	N	A	A	N	N	A	N	N	N	N	A	A	N	N	G	G	A	G	N	N	N
owbGBS7898	TGCAGCAACAAGCCAGGCTGGTTCCTCCTAGACCAACACTGCGCAGAGGAGAACGCAACCGAG	A/G	29	4	0.593023255813954	1	42	42	N	G	N	N	A	A	G	G	G	N	G	A	A	G	A	A	G	G	N	N	G	G	N	A	G	G	A	N	N	N	N	N	N	N	N	N	G	A	G	N	N
owbGBS7899	TGCAGCAACAAGCCAGGCTGGTTCCTCCTAGACCAACACTGCGCAGAGGAGAACGCAACCGAG	C/T	53	4	0.593023255813954	1	42	42	N	T	N	N	C	C	T	T	T	N	T	C	C	T	C	C	T	T	N	N	T	T	N	C	T	T	C	N	N	N	N	N	N	N	N	N	T	C	T	N	N
owbGBS8069	TGCAGCAACGCAGTGCTAGCACCGACGCGTGTGCGTCATGGAGCTCGGCCGTGATCTATGTGT	G/T	32	3	0.918604651162791	1	42	42	G	N	G	T	G	G	T	T	T	G	T	G	G	T	G	G	T	N	T	G	T	T	T	G	T	T	G	T	T	T	T	N	T	T	G	G	T	G	T	T	T
owbGBS8070	TGCAGCAACGCAGTGCTAGCACCGACGCGTGTGCGTCATGGAGCTCGGCCGTGATCTATGTGT	C/T	48	3	0.918604651162791	1	42	42	C	N	C	T	C	C	T	T	T	C	T	C	C	T	C	C	T	N	T	C	T	T	T	C	T	T	C	T	T	T	T	N	T	T	C	C	T	C	T	T	T
owbGBS8692	TGCAGCAAGTGAATAAGCATTTATTTGAGGTGGCTAACTTACGAGTACAAGAATAACAGGGGG	C/T	41	1	0.674418604651163	1	42	42	N	C	T	N	N	N	C	C	C	T	C	N	T	N	T	N	C	C	C	N	N	C	N	N	C	C	T	C	C	C	N	N	N	N	N	N	C	T	C	C	C
owbGBS8825	TGCAGCAATGAAGTTACCCACATGATCCCTGGCTATCGCCCCACATGTGCCCGTACGGGCTTC	C/T	36	3	0.86046511627907	1	42	42	T	C	T	C	T	T	C	C	C	N	C	T	T	C	T	T	C	C	C	N	N	C	C	T	C	C	T	C	C	C	C	C	C	C	N	T	C	T	C	C	C
owbGBS8924	TGCAGCAATTACCCTTCCTGTCAGGACACAGAGGAACGCTCCAAGGAAGCCCACACACGTACA	A/G	29	3	0.988372093023256	1	42	42	G	A	N	A	G	G	A	A	N	G	A	G	G	A	G	G	A	A	A	G	A	A	A	G	A	A	G	A	A	A	A	A	A	A	G	G	A	G	A	A	A
owbGBS8964	TGCAGCACAAAACTTTATTCCGCGGACAATTGTCGGTCCACGGTGCAAGCACAATCTTTTAAT	C/T	7	3	1	1	42	42	C	T	C	T	C	C	T	T	T	C	T	C	C	T	C	C	T	T	T	C	T	T	T	C	T	T	C	T	T	T	T	T	T	T	C	N	T	C	T	T	T
owbGBS9190	TGCAGCACATCATCCCGAGGCTAACTCCTCAGTCACATTGAGCTCATTATGATGATGTTCTAC	A/T	17	3	0.883720930232558	1	42	42	A	T	A	T	A	A	T	T	T	A	T	A	A	N	A	A	T	T	T	A	T	T	T	A	T	T	A	N	T	T	T	T	T	N	N	A	T	A	T	T	T
owbGBS9191	TGCAGCACATCATCCCGAGGCTAACTCCTCAGTCACATTGAGCTCATTATGATGATGTTCTAC	C/T	29	2	0.883720930232558	1	42	42	C	T	C	T	C	C	T	T	T	C	T	C	C	N	C	C	T	T	T	C	T	T	T	C	T	T	C	N	T	T	T	T	T	N	C	C	T	C	T	T	T
owbGBS9501	TGCAGCACGAACATCCTTTACGCATTGTGCATAGTCTTCTTGTGTAAATTCTGAGCCATCATC	C/G	5	2	0.848837209302326	1	42	42	C	G	C	N	C	C	N	G	G	C	G	C	C	N	C	C	G	G	G	C	N	G	N	C	G	G	N	G	G	G	G	N	N	G	C	C	G	C	G	G	N
owbGBS9542	TGCAGCACGACGTTTGCCACAAGATAGCGTGGTTATAGGCCTAAGTACGCCAGGAAGCCAGAG	C/T	10	3	0.883720930232558	1	42	42	T	C	T	C	T	T	C	C	C	T	C	T	T	C	T	T	C	C	C	T	C	C	N	T	N	C	T	C	C	C	C	N	C	C	T	T	C	T	C	C	C
owbGBS9560	TGCAGCACGAGAGGGTCATGCCTAGCGCACGGGATTGATGCGAGGGAGCACCGCAAAAAAAAA	A/C	9	3	0.790697674418605	1	42	42	C	A	C	A	C	C	A	A	A	N	A	C	C	A	N	C	N	A	A	N	A	N	A	C	A	A	C	N	N	A	A	N	A	A	C	C	A	C	A	A	A
owbGBS9602	TGCAGCACGCAGAAAGCACCCCCAGACCAACTATGCTGTCTGGCTTAACCCCAGAAGCATGCA	A/G	10	3	1	1	42	42	G	A	G	A	G	G	N	A	A	G	A	G	G	A	G	G	A	A	A	G	A	A	A	G	A	A	G	A	A	A	A	A	A	A	G	G	A	G	A	A	A
owbGBS9798	TGCAGCACTAACATTTACATTCTTGTATTTATTATCCTACAAAACTATCTTGTTTATCCGTAT	A/T	18	3	0.558139534883721	1	42	42	N	A	N	A	N	T	A	A	N	N	N	N	T	A	N	N	A	A	A	N	N	A	N	T	A	N	N	N	A	A	N	A	N	N	T	N	A	T	A	N	A
owbGBS9913	TGCAGCACTCTCGTATAACCCTCATTATGATTTTGGGTTTTGCCAGAACCATCCTTGGGAGTA	G/T	41	2	0.930232558139535	1	42	42	G	T	G	T	G	G	T	T	T	G	T	G	G	T	G	G	T	T	T	G	T	T	T	G	T	T	G	T	T	T	T	N	T	T	G	G	T	G	T	T	T
owbGBS9926	TGCAGCACTGAGAATTAAGACCTCAATCATGTCATGTCCACAAGTTAAAATTAATCATGTCAT	A/G	19	3	0.651162790697674	1	42	42	G	A	N	A	G	N	A	N	A	N	A	N	G	N	G	G	A	A	A	G	N	A	N	G	A	N	G	A	A	A	A	N	A	A	G	N	A	G	A	A	A
owbGBS11244	TGCAGCAGGTGGCCATTTATCCATCGGAAGGCACGGAGATCGTCGACATCTCTGACGAGGAGG	C/T	5	3	0.802325581395349	1	42	43	N	T	C	N	C	C	T	N	T	C	N	C	C	T	C	C	T	T	T	C	T	T	N	C	T	T	C	T	T	T	T	N	N	T	C	C	N	C	T	N	T
owbGBS11475	TGCAGCAGTGCGGTGTCAACGCTATCATCCCCGTCGCGAGCCGCGTCGTATACCAACTGGTGG	A/G	6	3	0.709302325581395	1	42	43	G	A	G	A	G	N	A	A	A	N	A	G	G	N	G	G	A	A	A	G	N	A	A	N	A	A	G	N	A	A	A	N	N	N	N	G	N	G	A	A	A
owbGBS11807	TGCAGCATCCGCTGTGACGAATTAAACCAACAAAAAGGGGGAGGCTTCCCCTGGGATAGAACC	A/C	16	3	0.732558139534884	1	42	43	N	C	A	C	A	A	C	N	C	A	N	A	A	C	A	A	C	N	C	A	C	C	N	N	C	C	A	N	C	C	C	C	N	N	A	N	N	A	N	C	C
owbGBS11850	TGCAGCATCCTCCCGTCCCATCTGATGGGACGTTGCAGTTGTCCTTGCTGGGCTCCACCCGAG	A/G	6	4	0.63953488372093	1	42	43	N	N	A	G	A	A	G	G	G	N	G	A	A	N	A	N	G	G	N	A	N	G	N	A	G	G	A	G	G	N	G	G	G	N	A	N	N	A	N	G	N
owbGBS11851	TGCAGCATCCTCCCGTCCCATCTGATGGGACGTTGCAGTTGTCCTTGCTGGGCTCCACCCGAG	G/A	31	4	0.63953488372093	1	42	43	N	N	G	A	G	G	A	A	A	N	A	G	G	N	G	N	A	A	N	G	N	A	N	G	A	A	G	A	A	N	A	A	A	N	G	N	N	G	N	A	N
owbGBS12881	TGCAGCCAATGAAACTGAAGAGTTGTCTTGCATATGGGGCACGGGAACCTTCCATGCACACAC	A/G	33	2	0.662790697674419	1	42	43	N	N	A	G	A	A	N	G	G	N	G	A	A	G	A	N	N	N	G	A	N	G	N	A	G	G	N	N	N	G	G	G	N	N	A	N	N	N	G	N	G
owbGBS1449	TGCAGAAGAGACGAGAAGAGGGAGATCAGAGAGAGAGCGCGTGAAGGAGGAAGGGAGGGAGGA	A/G	31	2	0.790697674418605	1	42	43	N	A	G	A	G	G	A	A	A	G	N	N	G	A	G	G	N	A	N	N	A	A	N	G	A	A	G	N	A	A	N	N	N	A	N	N	N	G	A	A	A
owbGBS14563	TGCAGCCCCTGAGTCGGGCGGGAGGGAACCCTGGAAGGGGCGGCAGTCCCCGCAAAAAAAAAA	C/T	29	3	0.523255813953488	1	42	43	N	N	C	T	C	C	T	N	T	C	T	C	C	N	C	N	T	T	N	C	N	T	N	N	N	N	N	N	N	N	T	N	N	N	C	C	N	C	N	N	N
owbGBS15846	TGCAGCCGTTTTGATCTGAATTAATTAAGTTTGCTATAGTTCAGATTGTGGCCTTGGACATTA	A/G	27	3	0.627906976744186	1	42	43	A	G	A	G	A	A	N	G	G	N	G	A	A	N	A	A	N	G	G	A	G	G	N	A	G	G	N	G	G	N	N	G	N	N	A	N	N	A	G	G	G
owbGBS2103	TGCAGAATGCCCTCCGCCCTGTCCGCAGCCGACGTCGCCCCCAACCATCCGACGGCAGCGCCA	A/T	6	3	0.709302325581395	1	42	43	T	N	N	N	N	T	A	A	A	N	A	T	T	N	T	T	N	N	N	N	N	A	A	T	A	A	N	A	A	A	A	A	A	N	T	N	N	T	A	A	A
owbGBS2104	TGCAGAATGCCCTCCGCCCTGTCCGCAGCCGACGTCGCCCCCAACCATCCGACGGCAGCGCCA	G/T	15	3	0.709302325581395	1	42	43	T	N	N	N	N	T	G	G	G	N	G	T	T	N	T	T	N	N	N	N	N	G	G	T	G	G	N	G	G	G	G	G	G	N	T	N	N	T	G	G	G
owbGBS2105	TGCAGAATGCCCTCCGCCCTGTCCGCAGCCGACGTCGCCCCCAACCATCCGACGGCAGCGCCA	G/A	54	3	0.709302325581395	1	42	43	A	N	N	N	N	A	G	G	G	N	G	A	A	N	A	A	N	N	N	N	N	G	G	A	G	G	N	G	G	G	G	G	G	N	A	N	N	A	G	G	G
owbGBS21673	TGCAGCTCGCCAGAGAGCCAAGCCGCGACGCCTCGTCGCCATTCGCCGCCTCCCTGTCCCTAT	C/T	7	3	0.5	1	42	43	T	N	T	N	T	T	C	N	C	N	C	N	T	N	T	T	C	C	N	N	C	C	N	T	C	N	N	N	N	N	N	N	C	N	N	N	N	T	N	N	C
owbGBS21900	TGCAGCTCGTTGCGGTGCAGATGTTGATCTGTCCTTGGTCCGAGTCCACTGCAAGGAGGTGCA	A/C	26	1	0.930232558139535	1	42	43	C	N	C	A	C	C	A	A	A	C	A	C	C	A	C	C	A	A	A	C	A	A	A	C	A	A	C	A	A	A	A	A	A	N	C	C	N	C	A	A	A
owbGBS23189	TGCAGCTTAACAGGGGGGAATTGTCAGGATCGAGCCTCCCCTGTCTCCCGTGTTCCTGCATGT	C/T	10	3	0.895348837209302	1	42	43	T	C	T	C	T	T	C	C	C	T	C	T	T	C	T	T	C	C	C	T	C	C	C	T	C	C	T	N	C	C	N	C	C	N	T	N	N	T	C	C	C
owbGBS23354	TGCAGCTTCATGCACGTCGTGCTGGACCGCGCCGGAAAAAAAAAAAAAAAAAAAAAAAAAAAA	C/T	29	1	0.686046511627907	1	42	43	T	C	T	N	T	T	N	N	C	T	N	T	T	C	T	T	N	C	C	N	N	C	N	T	C	C	T	C	C	C	N	C	C	C	T	N	N	N	N	C	C
owbGBS25987	TGCAGGATCACAGCTCTCGCACTCGGAAGGGATGTCAGACTGATCTAACACCGAGTCAAACAC	A/G	57	3	0.418604651162791	1	42	43	N	N	G	A	N	N	N	N	A	G	A	N	G	N	G	N	N	A	A	N	A	A	N	G	N	A	G	N	N	A	A	N	N	N	G	N	N	G	A	A	N
owbGBS25988	TGCAGGATCACAGCTCTCGCACTCGGAAGGGATGTCAGACTGATCTAACACCGAGTCAAACAC	C/G	60	3	0.418604651162791	1	42	43	N	N	G	C	N	N	N	N	C	G	C	N	G	N	G	N	N	C	C	N	C	C	N	G	N	C	G	N	N	C	C	N	N	N	G	N	N	G	C	C	N
owbGBS26868	TGCAGGCATACTTAGACTAGGACGAGTACGATAGAGGTCGGCTAGATAAAACCATGGGGTCGA	C/G	6	3	0.825581395348837	1	42	43	C	G	C	G	C	C	G	G	G	N	G	C	C	G	C	C	G	N	G	C	G	G	N	C	G	G	C	G	G	N	G	G	G	G	C	N	N	N	G	G	N
owbGBS26927	TGCAGGCATGTCGTCTCCCGACAGGTCTCCTGCCCCTTCTCAAAGTCTGGCAGGGCTTCTTGT	T/G	60	3	0.627906976744186	1	42	43	G	N	N	N	N	G	T	T	T	G	N	N	G	N	G	G	T	T	N	G	T	T	N	G	T	N	N	N	N	T	N	T	N	T	G	N	N	G	T	T	T
owbGBS26928	TGCAGGCATGTCGTCTCCCGACAGGTCTCCTGCCCCTTCTCAAAGTCTGGCAGGTCTTCTGGT	G/T	60	1	0.616279069767442	1	42	43	G	N	N	N	N	G	T	T	T	G	N	N	G	N	G	G	T	T	N	G	T	T	N	G	T	N	N	N	N	T	N	T	N	T	G	N	N	G	T	T	T
owbGBS27281	TGCAGGCCCGTGACCCTGATACTCGGAAGGTAGTTCGGTCGAAACTGACTCCAAGCACTGCGA	C/G	60	1	0.697674418604651	1	42	43	G	C	N	C	N	G	N	C	C	G	C	G	G	N	G	G	C	C	C	G	C	C	C	G	C	C	G	N	C	C	C	N	C	N	G	G	N	G	C	N	C
owbGBS29750	TGCAGGGTGGACGGAGCTAAAACAGTCGGTGCCCCGATATGCCATGTCGGGAGGTAGAATAAG	C/T	22	3	0.406976744186047	1	42	43	N	C	N	C	N	T	C	N	C	N	N	N	T	N	T	T	C	N	N	N	N	C	N	N	N	N	N	N	C	C	N	N	N	C	N	N	N	T	C	N	N
owbGBS31144	TGCAGGTGCTAGATCCACCGCCGACTATGACGGGGACGCCTCGGAATCGTCGGCACAGAGGGA	C/T	55	3	0.63953488372093	1	42	43	N	C	T	C	T	T	C	C	C	N	C	T	T	C	T	T	C	C	N	T	C	C	N	T	N	C	N	N	N	N	N	N	C	N	N	N	N	T	C	C	C
owbGBS34515	TGCAGTCCTTCCATAAAGCGTTCCACTTTTGCGGCCTCAGTGTTGACGCCCTCTAGTTTATAT	A/G	54	3	0.732558139534884	1	42	43	A	N	A	N	N	A	G	G	G	A	N	A	A	G	A	N	G	G	G	N	N	G	N	A	G	G	N	G	N	G	G	G	G	G	N	N	N	A	G	G	G
owbGBS35139	TGCAGTGAAACAAAACTGTGTTCGGTGGTGCTCCAGTGCAGGGCCACAACAACCGCCTAGCAA	C/G	30	3	0.674418604651163	1	42	43	C	G	C	G	C	N	G	N	G	N	G	C	C	G	C	C	G	G	G	N	N	G	N	N	G	G	N	N	G	G	G	G	G	N	C	N	N	C	G	N	G
owbGBS35838	TGCAGTGCTGTGCTGTCAAAATAAAGAAAGAAAGGAAAATTTAACCTACGCACGCGGCATCGC	C/T	7	3	0.848837209302326	1	42	43	T	N	N	C	T	T	C	C	C	T	C	T	T	C	T	T	C	C	C	T	C	C	C	T	C	C	T	C	C	N	C	N	C	N	T	T	N	T	N	C	C
owbGBS37051	TGCAGTTCATCCCCGACGGAGCTCGAGCTCGGTGACCACACCATCTATAAATAGAGGCACTCC	T/C	32	3	0.848837209302326	1	42	43	N	C	T	N	T	T	C	N	C	T	N	T	T	C	T	T	C	C	C	T	N	C	C	T	C	C	T	N	C	N	C	C	C	C	T	N	N	T	C	N	C
owbGBS37052	TGCAGTTCATCCCCGACGGAGCTCGAGCTCGGTGACCACACCATCTATAAATAGAGGCACTCC	G/C	33	3	0.848837209302326	1	42	43	N	C	G	N	G	G	C	N	C	G	N	G	G	C	G	G	C	C	C	G	N	C	C	G	C	C	G	N	C	N	C	C	C	C	G	N	N	G	C	N	C
owbGBS37503	TGCAGTTGAACAACCATGGCAACTGTAGTTGTCCAGATATAGCAACTGCAAAAAAAAAAAAAA	G/T	18	2	0.686046511627907	1	42	43	N	N	G	T	G	N	T	T	T	G	N	G	G	T	G	G	N	N	T	N	T	T	T	G	T	T	G	T	T	T	N	N	N	N	G	G	N	G	N	T	T
owbGBS37632	TGCAGTTGATTTGGAAACAACAGATTGTTTCTTGCTTTCCCAAGACACTAGTTTTCCTCCTAC	A/G	23	3	0.546511627906977	1	42	43	N	A	N	A	G	G	A	N	A	G	N	G	G	A	G	G	A	A	A	N	N	A	N	G	N	A	G	A	A	N	A	N	N	A	N	G	N	G	N	A	N
owbGBS38889	TGCAGTTTTTTTGATCTGTTTGACATTGCCCAGGATTTTTGGTTTGTTAGGAAATACGCTTAG	A/G	13	3	0.732558139534884	1	42	43	N	N	N	A	G	G	N	A	A	N	A	N	G	N	N	G	A	A	A	G	N	A	A	G	A	N	G	N	A	A	A	A	A	A	N	G	N	G	A	A	A
owbGBS38890	TGCAGTTTTTTTGATCTGTTTGACATTGCCCAGGATTTTTGGTTTGTTAGGAAATACGCTTAG	G/A	57	3	0.732558139534884	1	42	43	N	N	N	G	A	A	N	G	G	N	G	N	A	N	N	A	G	G	G	A	N	G	G	A	G	N	A	N	G	G	G	G	G	G	N	A	N	A	G	G	G
owbGBS6693	TGCAGATTTGAGGATACTGGAGACACGTTCATCTTTCCATGATGGAGCACCTATGCCTTGGAA	A/T	24	1	0.709302325581395	1	42	43	N	A	T	A	T	N	A	N	A	N	A	N	T	A	T	T	N	A	A	N	A	A	N	T	A	A	N	A	A	A	A	N	N	N	T	N	N	T	A	A	A
owbGBS7301	TGCAGCAAAGTATCAGGAGCAATGTAGTGTGATAGCAACAGTAGCAACGCTAACAGTAGCAGA	A/C	62	3	0.697674418604651	1	42	43	N	N	N	A	C	C	A	A	A	N	A	N	C	A	C	N	A	A	A	N	A	A	A	C	N	A	C	A	A	A	A	N	A	N	C	N	N	C	N	A	A
owbGBS8213	TGCAGCAAGAATGGCACCAGAGGCAGCAGAAGTTGAGGTGTGACAACCCGAGACCGACGCCCC	C/T	17	3	0.430232558139535	1	42	43	T	N	T	N	N	N	C	N	C	N	C	N	T	N	T	N	C	C	C	N	N	C	N	N	C	N	N	N	C	N	N	N	N	N	T	T	N	T	C	N	N
owbGBS8214	TGCAGCAAGAATGGCACCAGAGGCAGCAGAAGTTGAGGTGTGACAACCCGAGACCGACGCCCC	G/T	34	3	0.430232558139535	1	42	43	T	N	T	N	N	N	G	N	G	N	G	N	T	N	T	N	G	G	G	N	N	G	N	N	G	N	N	N	G	N	N	N	N	N	T	T	N	T	G	N	N
owbGBS8569	TGCAGCAAGGCAATTCAAGACCCACCAAGGCCACGCCTCTCCCGCTCTCCAAGGGCGTGGAGT	C/T	5	3	0.790697674418605	1	42	43	C	T	N	N	C	C	T	T	T	N	T	C	C	T	C	C	T	T	T	N	N	T	N	C	T	T	C	N	T	N	T	T	T	N	C	C	N	C	T	T	T
owbGBS8706	TGCAGCAAGTGACTAAGCATTTATTTGAGTGGCTAACTTACGAGTACAAGAATAAGAGGAGTA	A/G	59	2	0.790697674418605	1	42	43	G	A	G	A	G	G	A	A	A	G	A	G	G	N	G	G	A	A	A	G	N	A	A	G	A	A	G	N	N	A	A	N	A	N	G	G	N	G	A	N	A
owbGBS873	TGCAGAAATTTGAACCAAGTGATTTGGAGTTAGAATTGATTTAATATGGAATTTATAAGTCAA	A/G	63	1	0.546511627906977	1	42	43	A	N	A	N	N	A	N	G	G	N	N	N	A	N	A	A	G	N	N	A	N	G	N	A	G	G	N	G	G	N	G	N	G	N	N	N	N	A	N	N	G
owbGBS9276	TGCAGCACCACAAAGGAGTCATGGACAGCGCAGAAGACCCTCCTCAGATCAGATGGGAAAGTG	A/G	12	3	0.988372093023256	1	42	43	G	A	G	A	G	G	A	A	A	G	A	G	G	A	G	G	A	A	A	G	A	A	A	G	A	A	G	A	A	A	A	A	A	A	G	G	N	G	A	A	A
owbGBS9651	TGCAGCACGGAGGTACGGGGAAGATCGGTCAAGAGGGAGGCGGGGCATGGCTGCGAGTGGAGC	C/T	7	3	0.406976744186047	1	42	43	C	T	N	N	N	N	N	N	T	N	T	N	C	N	N	N	T	N	N	N	N	T	N	C	T	T	N	N	N	N	T	T	N	N	C	N	N	C	N	T	N
owbGBS9652	TGCAGCACGGAGGTACGGGGAAGATCGGTCAAGAGGGAGGCGGGGCATGGCTGCGAGTGGAGC	C/T	25	3	0.406976744186047	1	42	43	C	T	N	N	N	N	N	N	T	N	T	N	C	N	N	N	T	N	N	N	N	T	N	C	T	T	N	N	N	N	T	T	N	N	C	N	N	C	N	T	N
owbGBS10832	TGCAGCAGCGTTCAAAATGCAATAAAACATTCATCAAAATGTAATAACATGTGAAATTTATGC	C/G	8	4	0.593023255813954	1	42	44	C	N	C	G	C	C	G	G	G	C	G	C	C	N	C	C	N	N	G	C	N	N	N	C	N	N	C	N	N	N	N	N	N	N	C	C	N	C	N	G	N
owbGBS10833	TGCAGCAGCGTTCAAAATGCAATAAAACATTCATCAAAATGTAATAACATGTGAAATTTATGC	T/C	11	4	0.593023255813954	1	42	44	T	N	T	C	T	T	C	C	C	T	C	T	T	N	T	T	N	N	C	T	N	N	N	T	N	N	T	N	N	N	N	N	N	N	T	T	N	T	N	C	N
owbGBS10834	TGCAGCAGCGTTCAAAATGCAATAAAACATTCATCAAAATGTAATAACATGTGAAATTTATGC	T/C	41	4	0.593023255813954	1	42	44	T	N	T	C	T	T	C	C	C	T	C	T	T	N	T	T	N	N	C	T	N	N	N	T	N	N	T	N	N	N	N	N	N	N	T	T	N	T	N	C	N
owbGBS10835	TGCAGCAGCGTTCAAAATGCAATAAAACATTCATCAAAATGTAATAACATGTGAAATTTATGC	G/A	52	4	0.593023255813954	1	42	44	G	N	G	A	G	G	A	A	A	G	A	G	G	N	G	G	N	N	A	G	N	N	N	G	N	N	G	N	N	N	N	N	N	N	G	G	N	G	N	A	N
owbGBS10902	TGCAGCAGCTGGCTCACCGTCTACCTCCATTACGTCCACCCAATGGGGGTCAAGATGACAGGA	A/G	51	3	0.63953488372093	1	42	44	G	A	G	A	G	G	A	N	N	G	A	N	G	A	G	N	A	N	A	N	A	A	N	N	A	A	N	N	A	A	N	A	N	N	G	G	N	G	A	A	N
owbGBS10903	TGCAGCAGCTGGCTCACCGTCTACCTCCATTACGTCCACCCAATGGGGGTCAAGATGACAGGA	T/C	55	3	0.63953488372093	1	42	44	C	T	C	T	C	C	T	N	N	C	T	N	C	T	C	N	T	N	T	N	T	T	N	N	T	T	N	N	T	T	N	T	N	N	C	C	N	C	T	T	N
owbGBS11653	TGCAGCATATATTTGAAGAAAGCTTCAACCTGTAGCCCCCAAGGGCAGCTCAACTTTTTAAAG	A/G	46	3	0.604651162790698	1	42	44	G	N	N	N	G	G	A	A	N	G	N	G	G	N	G	G	N	A	A	G	A	A	N	G	A	N	G	N	A	A	N	N	N	N	G	G	N	N	N	A	A
owbGBS12329	TGCAGCATTGGCAGCCACTTTGTAAACGAAGACCACCTATTCCAAATTGGTCGTCGTGGGATC	A/T	38	3	0.441860465116279	1	42	44	A	N	A	N	A	A	T	N	T	N	T	N	A	N	A	N	T	N	N	N	N	N	N	N	N	T	N	N	N	N	N	N	N	N	A	N	N	A	T	T	N
owbGBS12928	TGCAGCCACAACATCCTCAGACCTCAATGTCGCATCTCCTGAACGAGGCACTATGTCCGCCCC	G/T	19	3	0.755813953488372	1	42	44	N	T	N	T	G	G	T	T	T	N	T	G	G	T	G	G	N	N	T	G	N	N	N	G	T	T	N	N	T	N	T	T	T	T	G	G	N	G	N	N	N
owbGBS13168	TGCAGCCACCGCCATGACAAAGGGGCAGACTAGCAAGCTAGAGGCGCGGAAGAAGAATGGGAA	A/T	7	1	0.686046511627907	1	42	44	A	N	A	N	A	A	N	T	T	N	N	A	A	N	A	N	T	T	N	A	T	N	T	A	T	T	N	T	T	N	N	N	T	N	A	A	N	A	T	T	T
owbGBS13330	TGCAGCCACTCAAATCGCTAATTCCATCCAGTTGTCTGATTCAACAGCTAGGGAAGGCATTCG	C/T	28	3	0.453488372093023	1	42	44	C	N	C	N	N	C	N	N	T	C	N	C	C	T	C	C	T	N	N	N	N	N	N	C	N	N	C	T	T	T	N	N	N	N	C	N	N	C	T	N	T
owbGBS15732	TGCAGCCGTGGAGTTAACCATGCCTGAGACCGCAAAGAGATGCGATGTGTTACATGCTGGATT	C/G	23	1	0.86046511627907	1	42	44	C	G	C	G	C	C	G	N	N	C	G	C	C	G	C	C	G	G	G	N	G	G	G	C	G	G	C	G	G	G	G	N	G	G	C	N	N	C	G	N	G
owbGBS17247	TGCAGCGAGGGTCCGCATAGCTCTTGTGTCTTGACTTAGCTGCCTCCAAGTTCGCTCGGACAA	C/T	52	1	0.372093023255814	1	42	44	N	T	N	N	N	N	N	N	N	C	N	N	C	N	C	N	N	N	T	N	N	T	T	N	N	T	C	N	N	T	T	T	N	N	N	N	N	C	N	N	N
owbGBS17652	TGCAGCGCATCATCTGTCGCCGAATGCCATACTGCAAAAAAAAAAAAAAAAAAAAAAAAAAAA	C/T	17	3	0.372093023255814	1	42	44	N	N	N	C	N	T	N	N	N	N	C	N	T	C	T	N	C	N	N	N	N	C	N	N	C	C	T	N	C	N	C	N	N	N	N	T	N	N	N	N	C
owbGBS18316	TGCAGCGCTCCGCCCCTCCCCACCCACCTCCTGACGCGTCCCGTGCGCCGCCGAGATCGGAAG	C/T	34	3	0.651162790697674	1	42	44	N	N	N	C	N	T	N	C	N	T	C	T	T	C	T	N	C	N	C	N	C	C	C	T	N	N	N	N	C	C	N	C	C	N	T	T	N	T	C	N	C
owbGBS18717	TGCAGCGGCATCGAAGAAGAGCGGCGACGACAAATGGTTAGGAGAGCAGCGGTGATGCTCGAA	A/G	9	3	0.488372093023256	1	42	44	G	N	N	N	G	G	N	N	N	N	N	N	G	N	G	G	N	N	N	G	A	A	N	G	N	N	G	N	N	A	A	A	N	N	N	N	N	G	N	A	A
owbGBS19462	TGCAGCGTCCGCGACGGCCGCGCCCTCCTCGAGAGCAGCCGATACGAGACCTTCAGAAAGCTC	C/T	18	3	0.569767441860465	1	42	44	N	C	T	C	N	T	C	C	C	N	C	N	T	C	T	T	C	N	N	T	C	N	N	T	N	C	N	C	N	C	C	N	C	C	T	N	N	T	C	N	C
owbGBS20005	TGCAGCTAACCGAATCCCTGGAGAGCTGGTTAGCGAGGGGATAACGTGCGAGATGGGTCAAGA	C/T	58	3	0.418604651162791	1	42	44	N	T	N	N	C	N	N	N	T	N	N	C	C	T	C	N	N	N	T	N	T	N	N	C	T	T	N	N	N	T	N	N	N	T	C	N	N	C	N	T	T
owbGBS20685	TGCAGCTCAAACGGGGACACGGGAGAGCTCCGAGAACCTCCATGGCGCTGCGGCATGGAGGAC	C/T	50	1	0.441860465116279	1	42	44	C	N	N	T	N	C	T	N	N	N	N	N	C	N	C	N	N	N	T	N	N	T	N	C	N	T	N	N	T	T	T	N	N	T	C	N	N	C	T	N	N
owbGBS20817	TGCAGCTCAGCCCCCGAGCCGTCGCATTGAGCGACGAGCTTGCCCAAGTCCAGGTTTAGGTAC	A/G	8	4	0.395348837209302	1	42	44	N	N	G	A	N	G	A	N	A	N	A	N	G	N	N	G	N	N	A	N	N	N	N	G	N	N	N	N	N	N	N	N	A	N	N	N	N	G	A	N	A
owbGBS21328	TGCAGCTCCGCCTCGGAGTCGTCGCGCTGGGCAGCCAAGTTGCCCAAATTCAGGTTGCGATAC	G/T	33	3	0.441860465116279	1	42	44	N	N	N	G	N	T	N	N	G	T	N	T	T	N	T	T	N	N	N	N	N	N	N	T	N	G	N	N	G	N	N	N	N	N	N	N	N	T	G	G	G
owbGBS21718	TGCAGCTCGCTCACCCGAGTTGCACCGCCCGTCCACCTCCTTCATCTTCGTCCGAGATCGGAA	C/T	15	3	0.430232558139535	1	42	44	N	N	C	T	N	C	T	N	N	C	N	N	C	N	C	N	N	N	N	N	N	T	N	C	T	N	C	N	N	N	N	T	N	N	N	N	N	C	T	N	T
owbGBS23067	TGCAGCTGTCGCTTTGCTGCTACTGTTGCTACTGTTGTTACTTGTTACTCTGCTGTTGCTACT	G/T	63	3	0.36046511627907	1	42	44	N	G	N	G	N	N	N	N	G	N	G	T	T	N	N	T	N	G	G	N	G	N	N	N	N	G	T	N	N	N	N	N	N	G	N	T	N	T	N	G	N
owbGBS24406	TGCAGGAACAAATCAGTCGGAATGTCAAAGCTTACATGGATGACATTTGTGGTCAAGTCTAGG	C/T	13	3	0.465116279069767	1	42	44	N	T	C	T	C	N	N	T	N	N	T	C	C	N	C	C	N	N	N	N	N	T	N	C	N	T	N	N	N	T	N	N	T	N	C	N	N	N	T	N	T
owbGBS24407	TGCAGGAACAAATCAGTCGGAATGTCAAAGCTTACATGGATGACATTTGTGGTCAAGTCTAGG	G/A	18	3	0.465116279069767	1	42	44	N	A	G	A	G	N	N	A	N	N	A	G	G	N	G	G	N	N	N	N	N	A	N	G	N	A	N	N	N	A	N	N	A	N	G	N	N	N	A	N	A
owbGBS2601	TGCAGACATCAGGAAGGGAGCGACGCAACTCTGTCACCTAGGCCTCAGAAATGGATCACTCTA	C/G	9	3	0.627906976744186	1	42	44	N	N	G	N	N	G	C	C	C	N	C	G	G	N	G	G	C	C	C	G	N	N	N	G	N	N	G	C	N	C	N	C	N	C	G	G	N	G	N	N	C
owbGBS27428	TGCAGGCCGCTACACTTTATTCAACTACGCATAGGGTCTTCGCCTGGCTTTGAACGAAAGATT	A/G	26	3	0.453488372093023	1	42	44	A	G	N	N	N	A	N	N	G	N	G	A	A	N	N	N	N	N	N	N	N	N	N	A	N	N	A	N	G	G	G	G	N	N	A	N	N	A	G	N	G
owbGBS27608	TGCAGGCGAAGTTCTCATGGCCGATTCCCATGAAAGACCCCTCCGAACTGGTCGGAACGAGCA	C/G	37	1	0.395348837209302	1	42	44	N	N	N	N	N	G	N	N	C	N	N	N	G	C	N	G	C	N	N	N	N	N	N	N	C	C	N	N	N	C	N	C	N	N	G	N	N	N	C	N	N
owbGBS30629	TGCAGGTCGACGTAGAACCGAGGAAGACGTAGAAGAACTCTGGGGCCGAGGCGATGGCGAGCT	C/T	27	1	0.395348837209302	1	42	44	N	T	C	N	N	N	N	N	N	N	N	N	C	T	N	N	N	N	T	N	T	T	N	N	N	T	N	N	T	N	T	N	N	N	N	N	N	C	N	N	T
owbGBS31793	TGCAGGTTGAGGAGAAACTATTTGTGCTTCCGTTCAAGGTTAAGATACCCCGAACATGCCCCT	A/G	35	3	0.383720930232558	1	42	44	N	N	G	N	N	N	A	N	A	N	A	N	G	A	N	N	A	A	A	N	N	N	N	G	N	A	N	N	N	N	N	A	A	N	N	G	N	N	A	A	N
owbGBS31794	TGCAGGTTGAGGAGAAACTATTTGTGCTTCCGTTCAAGGTTAAGATACCCCGAACATGCCCCT	T/A	56	3	0.383720930232558	1	42	44	N	N	A	N	N	N	T	N	T	N	T	N	A	T	N	N	T	T	T	N	N	N	N	A	N	T	N	N	N	N	N	T	T	N	N	A	N	N	T	T	N
owbGBS32326	TGCAGTAACAACAGTAGTGGTAACAATAGCATCAGTGACAGCAGTAGTGGCAAAGTAACGTAG	A/G	6	3	0.441860465116279	1	42	44	N	N	A	N	A	N	N	N	N	N	G	N	A	G	A	A	N	N	G	A	N	G	N	N	G	N	A	G	N	G	N	N	N	N	N	A	N	N	G	N	N
owbGBS32327	TGCAGTAACAACAGTAGTGGTAACAATAGCATCAGTGACAGCAGTAGTGGCAAAGTAACGTAG	T/C	47	3	0.441860465116279	1	42	44	N	N	T	N	T	N	N	N	N	N	C	N	T	C	T	T	N	N	C	T	N	C	N	N	C	N	T	C	N	C	N	N	N	N	N	T	N	N	C	N	N
owbGBS32537	TGCAGTACAAGAGGACGTCGTGCTTGTTATGCATGAAGAAAATGAGGGCAGATTTGGTTCCAC	C/G	7	3	0.604651162790698	1	42	44	N	C	G	C	N	G	C	N	N	G	C	N	G	C	G	G	N	C	C	G	C	C	C	G	C	C	G	C	C	C	N	N	N	N	N	N	N	N	C	N	C
owbGBS32538	TGCAGTACAAGAGGACGTCGTGCTTGTTATGCATGAAGAAAATGAGGGCAGATTTGGTTCCAC	C/T	48	3	0.604651162790698	1	42	44	N	C	T	C	N	T	C	N	N	T	C	N	T	C	T	T	N	C	C	T	C	C	C	T	C	C	T	C	C	C	N	N	N	N	N	N	N	N	C	N	C
owbGBS36709	TGCAGTTAATTGATAGTGCGCTCCACTCTCACTAGATCTAGCTTCTCCTTCGAGGTGGAGTTT	G/T	19	3	0.523255813953488	1	42	44	N	N	N	T	G	N	N	T	T	G	N	G	G	N	G	G	N	T	T	N	N	N	T	G	N	N	G	T	N	T	T	N	T	N	N	N	N	G	N	T	N
owbGBS36710	TGCAGTTAATTGATAGTGCGCTCCACTCTCACTAGATCTAGCTTCTCCTTCGAGGTGGAGTTT	A/G	33	3	0.523255813953488	1	42	44	N	N	N	G	A	N	N	G	G	A	N	A	A	N	A	A	N	G	G	N	N	N	G	A	N	N	A	G	N	G	G	N	G	N	N	N	N	A	N	G	N
owbGBS37244	TGCAGTTCCTTTGCTAAGGCAATGGCACCCATGTTGTCACAGAACATGGTTATTGGATTCAGT	A/G	30	3	0.511627906976744	1	42	44	N	N	N	A	N	N	A	N	A	N	A	G	G	A	N	N	N	A	A	N	N	N	N	G	A	N	N	N	N	N	A	N	N	A	G	G	N	G	A	N	A
owbGBS4283	TGCAGAGTTCCAACATGCCTTTGATGTTCTGCTTTGATTCGCCAACAAATATCACATTCTGCA	A/G	43	3	0.418604651162791	1	42	44	A	G	N	G	N	N	G	N	N	N	G	A	A	G	A	N	N	G	G	N	N	G	N	A	N	N	N	N	N	N	G	G	N	N	N	N	N	A	G	N	G
owbGBS554	TGCAGAAAGAAGTAATGAAGGAAACTCTCAAGAATTAGATTCTAGAAGAACCTATGATGAAGG	A/T	14	3	0.627906976744186	1	42	44	N	N	T	A	N	T	A	N	N	N	N	N	T	N	N	T	A	A	A	N	A	A	A	T	N	A	T	N	A	A	N	N	A	A	T	N	N	T	N	A	N
owbGBS5997	TGCAGATGGCAGGACGGGGCAGTTTCCCCTTTAGTGCAAAAGAGGCACGAACGTATCAGGGTC	C/T	19	3	0.395348837209302	1	42	44	N	N	N	T	N	C	T	T	T	C	T	N	C	N	C	N	N	N	T	N	T	N	N	C	T	T	C	N	N	T	N	N	N	N	C	N	N	C	N	N	N
owbGBS6166	TGCAGATGTGGGCATAACCCACGGCATGAGTCGAGGCGTGACTCGCGGCGGAGAAAACCGAGA	G/T	23	3	0.651162790697674	1	42	44	N	N	N	N	T	T	G	G	G	T	G	T	T	N	N	T	N	G	N	N	N	N	N	T	G	G	T	N	G	N	G	N	G	G	T	N	N	T	G	G	G
owbGBS6167	TGCAGATGTGGGCATAACCCACGGCATGAGTCGAGGCGTGACTCGCGGCGGAGAAAACCGAGA	G/A	44	3	0.651162790697674	1	42	44	N	N	N	N	A	A	G	G	G	A	G	A	A	N	N	A	N	G	N	N	N	N	N	A	G	G	A	N	G	N	G	N	G	G	A	N	N	A	G	G	G
owbGBS7411	TGCAGCAAAGTATCAGTAGCAAAGTAGTGTGATAGCAACAGTAGCAACGGTAACAGTAGTAGA	C/T	13	2	0.569767441860465	1	42	44	N	N	C	T	C	N	T	N	N	C	T	N	C	T	C	C	N	N	T	C	T	T	N	N	N	T	C	T	T	T	N	T	T	N	N	N	N	C	N	T	N
owbGBS7412	TGCAGCAAAGTATCAGTAGCAAAGTAGTGTGATAGCAACAGTAGCAACGGTAACAGTAGTAGA	A/G	21	2	0.569767441860465	1	42	44	N	N	A	G	A	N	G	N	N	A	G	N	A	G	A	A	N	N	G	A	G	G	N	N	N	G	A	G	G	G	N	G	G	N	N	N	N	A	N	G	N
owbGBS7418	TGCAGCAAAGTATCAGTAGCAAAGTAGTGTGATAGCAACAGTAGCAGCGGTAACAGCAGTAGA	A/C	57	2	0.604651162790698	1	42	44	A	N	A	N	A	A	N	N	C	A	C	A	A	N	N	A	C	C	C	N	N	N	N	A	C	C	A	N	C	C	N	N	C	N	A	N	N	A	C	C	C
owbGBS7419	TGCAGCAAAGTATCAGTAGCAAAGTAGTGTGATAGCAACAGTAGCAGCGGTAACAGCAGTAGA	A/C	62	2	0.604651162790698	1	42	44	A	N	A	N	A	A	N	N	C	A	C	A	A	N	N	A	C	C	C	N	N	N	N	A	C	C	A	N	C	C	N	N	C	N	A	N	N	A	C	C	C
owbGBS7471	TGCAGCAAAGTATCAGTAGCAAGGTAGGGTGATAGCAGCAGTAGCAACATTAGCCAGTAGCAC	C/T	63	2	0.697674418604651	1	42	44	T	N	T	C	N	T	C	N	C	N	N	T	T	C	T	T	C	N	N	N	C	N	C	T	C	C	T	N	C	C	N	C	C	C	T	N	N	T	C	C	C
owbGBS7599	TGCAGCAAAGTATCTGTAGCAAAGTGGTGTGATAGAAACAGTAGCAATGGTAACAATAGCAGT	A/G	55	2	0.523255813953488	1	42	44	G	A	N	A	N	G	N	N	N	N	A	N	G	N	N	N	A	N	A	N	N	A	N	G	N	A	G	N	A	A	A	N	N	N	G	N	N	N	N	A	A
owbGBS7786	TGCAGCAAAGTTTCAGTGGCAAAGTAGTGTGATAGCAACAGTAGAAATGGTAACAGCGGCAGT	A/C	44	3	0.697674418604651	1	42	44	C	N	N	N	C	C	A	A	A	C	N	C	C	N	C	C	N	A	A	N	A	N	N	C	A	A	C	A	N	A	A	A	A	A	C	C	N	C	N	A	A
owbGBS7787	TGCAGCAAAGTTTCAGTGGCAAAGTAGTGTGATAGCAACAGTAGAAATGGTAACAGCGGCAGT	G/A	55	3	0.697674418604651	1	42	44	A	N	N	N	A	A	G	G	G	A	N	A	A	N	A	A	N	G	G	N	G	N	N	A	G	G	A	G	N	G	G	G	G	G	A	A	N	A	N	G	G
owbGBS855	TGCAGAAATTGGAATCAATAAATTTGGAGTTAGTATGAATTTGTAATGGATTTTAGAGGATCA	C/T	61	2	0.593023255813954	1	42	44	T	C	N	C	T	T	C	N	C	N	N	T	T	N	T	T	N	N	N	T	N	N	C	T	N	N	T	N	N	N	C	N	C	C	T	N	N	T	C	N	C
owbGBS8695	TGCAGCAAGTGACTAACCATTTAATTAGGTGGCTAACTTACGAGTACAAGAATAAAAGAGGGG	A/T	23	3	0.662790697674419	1	42	44	A	T	A	T	A	A	T	N	N	N	N	A	A	T	N	A	T	T	T	A	T	T	T	A	T	T	A	T	N	T	N	N	T	N	A	N	N	A	N	T	T
owbGBS9831	TGCAGCACTATCTTGACAACCGTAGTCGCCGACGCTGGCACCCGCCGCGCCGTCCACCACAAA	A/G	17	3	0.5	1	42	44	N	G	A	G	A	N	N	N	N	N	N	A	A	G	N	A	N	N	N	A	G	G	N	N	N	G	A	N	N	G	G	N	N	N	N	N	N	A	G	N	G
owbGBS14629	TGCAGCCCGAGATCGACGGAGCTCCGAAGCGGCGAGGCCTCGATCGATCTCGAGCACCGAGAT	C/T	16	4	0.5	1	42	45	N	N	C	N	N	C	T	T	N	C	T	N	C	N	C	C	T	N	N	N	N	N	N	C	T	N	C	N	N	N	N	N	T	N	N	C	N	C	T	N	T
owbGBS14630	TGCAGCCCGAGATCGACGGAGCTCCGAAGCGGCGAGGCCTCGATCGATCTCGAGCACCGAGAT	G/A	30	4	0.5	1	42	45	N	N	G	N	N	G	A	A	N	G	A	N	G	N	G	G	A	N	N	N	N	N	N	G	A	N	G	N	N	N	N	N	A	N	N	G	N	G	A	N	A
owbGBS14631	TGCAGCCCGAGATCGACGGAGCTCCGAAGCGGCGAGGCCTCGATCGATCTCGAGCACCGAGAT	A/G	34	4	0.5	1	42	45	N	N	A	N	N	A	G	G	N	A	G	N	A	N	A	A	G	N	N	N	N	N	N	A	G	N	A	N	N	N	N	N	G	N	N	A	N	A	G	N	G
owbGBS14632	TGCAGCCCGAGATCGACGGAGCTCCGAAGCGGCGAGGCCTCGATCGATCTCGAGCACCGAGAT	A/G	42	4	0.5	1	42	45	N	N	A	N	N	A	G	G	N	A	G	N	A	N	A	A	G	N	N	N	N	N	N	A	G	N	A	N	N	N	N	N	G	N	N	A	N	A	G	N	G
owbGBS17466	TGCAGCGATGGGGTAGTTGGGGAAGGTAGTGGGGGCGCGGTGGGTGGGAGGCTATGCCGAGAT	C/T	37	3	0.418604651162791	1	42	45	T	N	N	C	N	N	N	N	N	T	N	T	T	C	T	T	C	N	N	T	N	N	N	T	C	N	T	N	N	C	N	N	N	N	N	T	N	N	N	N	C
owbGBS17933	TGCAGCGCCTTCAGCTTCTCCTCCTAAGCCTCCTTAAAATGGACCCCGACGAGTGACAGAGCC	A/G	25	3	0.383720930232558	1	42	45	N	G	A	G	N	N	N	G	N	N	N	N	A	N	N	A	N	G	N	N	N	N	N	A	G	G	N	G	G	N	N	N	N	N	A	N	N	A	G	N	G
owbGBS17934	TGCAGCGCCTTCAGCTTCTCCTCCTAAGCCTCCTTAAAATGGACCCCGACGAGTGACAGAGCC	A/C	36	3	0.383720930232558	1	42	45	N	C	A	C	N	N	N	C	N	N	N	N	A	N	N	A	N	C	N	N	N	N	N	A	C	C	N	C	C	N	N	N	N	N	A	N	N	A	C	N	C
owbGBS17935	TGCAGCGCCTTCAGCTTCTCCTCCTAAGCCTCCTTAAAATGGACCCCGACGAGTGACAGAGCC	C/T	46	3	0.383720930232558	1	42	45	N	T	C	T	N	N	N	T	N	N	N	N	C	N	N	C	N	T	N	N	N	N	N	C	T	T	N	T	T	N	N	N	N	N	C	N	N	C	T	N	T
owbGBS20855	TGCAGCTCATCCCCGCTCAGTTTCCCTATGCGGCCATTGCATCAGGAGGCCCTAAACCACGTC	A/G	8	2	0.430232558139535	1	42	45	G	N	N	A	N	N	A	A	N	N	N	N	G	N	N	N	N	N	A	N	A	N	A	N	A	N	G	A	N	A	N	N	N	N	G	G	N	N	A	N	A
owbGBS22965	TGCAGCTGGTGCTCGTCAGGCCCTCGTCCGTTGCTGGTGCTCGTCAGGATGGATCTCGTCTGC	C/T	28	3	0.534883720930233	1	42	45	C	N	C	N	N	C	N	N	N	C	N	C	C	N	C	C	T	T	N	C	N	N	N	C	N	N	C	N	T	N	N	T	N	T	C	C	N	C	N	N	T
owbGBS25908	TGCAGGATAAAATGAAGAGTCTCTTCTGTATGCAGGCCAAGGAACAGTATCAGACTCATGTGG	C/G	54	1	0.348837209302326	1	42	45	G	N	N	N	N	N	N	C	N	N	C	N	G	N	G	N	C	N	N	N	N	N	C	G	C	N	N	N	N	N	C	C	C	C	N	N	N	N	C	N	N
owbGBS30161	TGCAGGTAGGTAGGTGGGATGAGATGATAAGAAATATATATACGAACTCATGTAGCAGAGGAA	A/C	45	3	0.465116279069767	1	42	45	N	N	A	N	A	N	N	C	N	A	N	N	A	C	A	A	N	N	C	N	N	N	N	N	C	C	A	N	N	C	C	N	C	N	A	A	N	N	C	C	N
owbGBS31120	TGCAGGTGCGCCTGGGGCAGCCGACATGCCCTCCCCTTGCGACAGTCGTCGTGCAAAGCTGCA	G/T	13	3	0.488372093023256	1	42	45	N	N	T	G	T	T	N	N	N	N	N	T	T	N	T	T	N	N	N	T	N	N	N	T	G	G	T	N	G	G	N	N	N	N	T	N	N	T	N	N	N
owbGBS33768	TGCAGTCACCTTTTGATATAGGCTATGTCCAAGATCTCTGACGCAATTCCTCCTCTGCTCGAA	G/T	21	3	0.430232558139535	1	42	45	N	T	G	N	N	N	N	N	N	G	N	G	G	N	N	G	T	N	T	N	N	N	T	G	T	N	N	N	N	T	N	T	N	T	G	G	N	N	N	T	N
owbGBS35660	TGCAGTGCCAGACGACTAGATCGGAGGGTTTCACAGATTCACGCTAGCCATACTGGCGCGCTG	C/T	21	1	0.593023255813954	1	42	45	N	T	C	T	C	C	T	T	N	C	T	N	C	T	C	C	T	N	T	N	N	N	T	C	T	N	N	N	T	T	T	N	T	N	C	C	N	C	T	T	T
owbGBS5085	TGCAGATCCCCGAAGAAGACCTTGAGGACACACGCGCGTTCCAAGGGATCAACCCCGCAAAAA	A/G	13	1	0.465116279069767	1	42	45	A	N	N	N	A	A	N	N	N	A	N	A	A	N	A	A	N	N	G	A	N	N	N	A	N	N	A	G	N	N	G	N	N	N	A	A	N	A	N	N	G
owbGBS6460	TGCAGATTGAGGCTCCACGAGCTCCGCGAAAAGCCGACGGCAGCTCGGGCGATTCGGGCCGAG	A/G	41	3	0.453488372093023	1	42	45	G	N	G	N	N	N	N	N	N	G	N	G	G	N	N	G	N	N	N	N	A	N	A	G	N	N	N	N	N	A	N	N	N	N	G	N	N	G	A	N	A
owbGBS6461	TGCAGATTGAGGCTCCACGAGCTCCGCGAAAAGCCGACGGCAGCTCGGGCGATTCGGGCCGAG	G/T	46	3	0.453488372093023	1	42	45	T	N	T	N	N	N	N	N	N	T	N	T	T	N	N	T	N	N	N	N	G	N	G	T	N	N	N	N	N	G	N	N	N	N	T	N	N	T	G	N	G
owbGBS1904	TGCAGAATACGAAGCCTTGCTTCATTGTTTGTGACTCGCCAAAGAGATGAACCTCGGGCGGGG	C/T	36	3	0.732558139534884	1	42	46	T	C	T	N	T	T	N	C	N	T	N	T	T	C	T	T	N	N	C	N	C	N	C	T	C	N	N	C	C	N	C	C	C	C	T	T	N	T	C	C	N
owbGBS1905	TGCAGAATACGAAGCCTTGCTTCATTGTTTGTGACTCGCCAAAGAGATGAACCTCGGGCGGGG	G/A	55	3	0.732558139534884	1	42	46	A	G	A	N	A	A	N	G	N	A	N	A	A	G	A	A	N	N	G	N	G	N	G	A	G	N	N	G	G	N	G	G	G	G	A	A	N	A	G	G	N
owbGBS20779	TGCAGCTCACCTGCTCCACCCGCGCGTAGCCCCGATCGTCGCCCCAGTTCCCGAGATCGGAAG	C/T	20	3	0.418604651162791	1	42	46	N	C	N	N	T	N	C	N	N	N	C	N	T	N	T	N	N	C	C	N	N	N	N	T	C	C	N	N	N	N	C	N	C	N	N	N	N	N	C	N	C
owbGBS2880	TGCAGACCTCGAGGTGATCCCCAACACGCGGAGGCCAATGTAGGCGGCGTGCCGAGATCGGAA	A/G	22	3	0.36046511627907	1	42	46	G	A	N	N	N	G	A	A	N	N	N	N	G	N	G	G	N	N	N	N	N	N	N	G	A	N	G	A	N	N	N	N	N	N	N	G	N	N	N	A	N
owbGBS2881	TGCAGACCTCGAGGTGATCCCCAACACGCGGAGGCCAATGTAGGCGGCGTGCCGAGATCGGAA	T/C	38	3	0.36046511627907	1	42	46	C	T	N	N	N	C	T	T	N	N	N	N	C	N	C	C	N	N	N	N	N	N	N	C	T	N	C	T	N	N	N	N	N	N	N	C	N	N	N	T	N
owbGBS2882	TGCAGACCTCGAGGTGATCCCCAACACGCGGAGGCCAATGTAGGCGGCGTGCCGAGATCGGAA	G/A	48	3	0.36046511627907	1	42	46	A	G	N	N	N	A	G	G	N	N	N	N	A	N	A	A	N	N	N	N	N	N	N	A	G	N	A	G	N	N	N	N	N	N	N	A	N	N	N	G	N
owbGBS35895	TGCAGTGGACGCAACAAGGAAGATGCCTGCTGATCGACGAGAGTTTGTGAACTAATCTATCTG	A/G	15	3	0.406976744186047	1	42	46	N	N	A	G	A	N	N	G	N	N	G	N	A	N	N	N	N	G	G	N	N	N	G	A	G	N	A	N	N	N	G	G	N	G	A	A	N	A	N	G	N
owbGBS5948	TGCAGATGGAACAGGTCCTCAGGGACCACATTGCCATCTGCGTCGCGCTCCAAGCCAAACTCG	A/G	20	2	0.523255813953488	1	42	46	A	N	A	N	N	A	N	G	N	N	G	A	A	G	A	A	N	N	G	N	G	N	N	A	N	G	N	N	G	G	N	N	G	N	A	N	N	A	G	G	G
owbGBS14078	TGCAGCCATTTCTTATGCCCCAATACTGCCGCTCCTGGCCGCGCACACACGCCGTTGCTCCCC	A/G	46	3	0.546511627906977	1	42	47	G	N	N	N	G	N	A	N	N	N	N	G	G	N	G	N	A	A	A	G	N	N	N	N	A	A	N	A	N	A	A	A	N	N	G	N	N	G	A	N	A
owbGBS37646	TGCAGTTGCAATGACAAGTGCCGCGCGAAGACGGGATAGCTCCTCTGCGAGGGACAGGATCGT	C/T	20	2	0.348837209302326	1	42	48	N	N	N	T	N	N	T	T	N	C	T	N	C	N	C	N	N	N	T	C	N	N	N	C	T	T	C	N	N	N	N	N	N	N	N	N	N	C	N	N	T
owbGBS37647	TGCAGTTGCAATGACAAGTGCCGCGCGAAGACGGGATAGCTCCTCTGCGAGGGACAGGATCGT	G/C	56	2	0.348837209302326	1	42	48	N	N	N	C	N	N	C	C	N	G	C	N	G	N	G	N	N	N	C	G	N	N	N	G	C	C	G	N	N	N	N	N	N	N	N	N	N	G	N	N	C
owbGBS10021	TGCAGCAGAAACAAGCTCGAAACGAAAACGTAGGAATTTGCGCAATACAAGGGTCAGACCTTT	C/T	42	3	0.383720930232558	1	42	49	N	C	T	N	N	N	N	N	N	N	N	N	T	N	N	N	C	N	C	T	N	N	C	T	C	N	N	N	C	N	N	N	N	C	N	N	N	T	N	N	C
owbGBS15596	TGCAGCCGCTGGACCGACGTTACTAACGACGCGAGGCCGCTGGACCGACGTCATGTACGACGC	C/T	44	3	0.418604651162791	1	42	49	N	N	C	T	N	C	N	N	N	N	T	C	C	T	C	C	T	N	T	C	N	N	T	C	N	N	N	N	N	N	N	N	N	N	N	C	N	C	N	N	T
owbGBS274	TGCAGAAAAGTATCAGTAGTAAAGTAGTGTGATAGCAACAGTAGAAACGGTAACAGTAGCAGC	A/G	39	1	0.372093023255814	1	42	49	G	N	G	N	N	N	A	A	N	G	N	N	G	N	N	G	N	N	N	N	N	N	N	N	A	N	G	A	N	N	N	N	A	N	N	G	N	G	N	A	N
owbGBS7958	TGCAGCAACAGGGACACAACAGCACAAGCAATACGAAGCAACAGCGGCACCAGGCTACAGCAC	A/G	20	4	0.348837209302326	1	42	49	G	A	N	A	G	G	A	N	N	N	A	G	G	N	N	N	N	N	A	N	N	N	N	G	A	N	N	N	N	N	A	N	N	N	G	G	N	G	N	N	N
owbGBS7959	TGCAGCAACAGGGACACAACAGCACAAGCAATACGAAGCAACAGCGGCACCAGGCTACAGCAC	C/T	33	4	0.348837209302326	1	42	49	T	C	N	C	T	T	C	N	N	N	C	T	T	N	N	N	N	N	C	N	N	N	N	T	C	N	N	N	N	N	C	N	N	N	T	T	N	T	N	N	N
owbGBS7960	TGCAGCAACAGGGACACAACAGCACAAGCAATACGAAGCAACAGCGGCACCAGGCTACAGCAC	C/G	49	4	0.348837209302326	1	42	49	G	C	N	C	G	G	C	N	N	N	C	G	G	N	N	N	N	N	C	N	N	N	N	G	C	N	N	N	N	N	C	N	N	N	G	G	N	G	N	N	N
owbGBS7961	TGCAGCAACAGGGACACAACAGCACAAGCAATACGAAGCAACAGCGGCACCAGGCTACAGCAC	G/T	52	4	0.348837209302326	1	42	49	T	G	N	G	T	T	G	N	N	N	G	T	T	N	N	N	N	N	G	N	N	N	N	T	G	N	N	N	N	N	G	N	N	N	T	T	N	T	N	N	N
owbGBS14678	TGCAGCCCGCAGCTGGCCGCCATCGGCAACCTTTTTTCTACATCAACAGCAAGAAGCCTCTGC	C/T	12	3	0.674418604651163	1	43	43	T	C	T	C	T	T	C	N	C	N	C	T	T	N	T	T	C	N	C	N	N	C	N	T	N	C	T	C	C	C	N	N	N	N	T	T	T	T	C	C	C
owbGBS14679	TGCAGCCCGCAGCTGGCCGCCATCGGCAACCTTTTTTCTACATCAACAGCAAGAAGCCTCTGC	G/T	48	3	0.674418604651163	1	43	43	T	G	T	G	T	T	G	N	G	N	G	T	T	N	T	T	G	N	G	N	N	G	N	T	N	G	T	G	G	G	N	N	N	N	T	T	T	T	G	G	G
owbGBS14680	TGCAGCCCGCAGCTGGCCGCCATCGGCAACCTTTTTTCTACATCAACAGCAAGAAGCCTCTGC	T/C	60	3	0.674418604651163	1	43	43	C	T	C	T	C	C	T	N	T	N	T	C	C	N	C	C	T	N	T	N	N	T	N	C	N	T	C	T	T	T	N	N	N	N	C	C	C	C	T	T	T
owbGBS15573	TGCAGCCGCTCGCTCACGCTCCTCTGGCACGACGCGCTCGGCCTCCTGCCGCAAAAAAAAAAA	A/G	31	2	0.825581395348837	1	43	43	A	N	A	N	A	A	G	G	G	A	G	A	A	N	A	A	G	G	G	A	G	G	N	A	N	G	A	G	G	N	G	N	N	G	A	A	A	A	N	G	G
owbGBS15574	TGCAGCCGCTCGCTCACGCTCCTCTGGCACGACGCGCTCGGCCTCCTGCCGCAAAAAAAAAAA	G/A	33	2	0.825581395348837	1	43	43	G	N	G	N	G	G	A	A	A	G	A	G	G	N	G	G	A	A	A	G	A	A	N	G	N	A	G	A	A	N	A	N	N	A	G	G	G	G	N	A	A
owbGBS16255	TGCAGCCTCGCACGCTTTGGGGCAGAGAAGAGCCAACCACTGGTAGTACTGAAAGAGGGGGAA	C/T	48	3	1	1	43	43	C	T	N	T	C	C	T	T	T	C	T	C	C	T	C	C	T	T	T	C	T	T	T	C	T	T	C	T	T	T	T	T	T	T	C	C	C	C	T	T	T
owbGBS16518	TGCAGCCTTACCTTAGTCAGGACCGTTTGCATCTTTTGACTCACATATGCAATAGTGTCGCTA	A/G	18	1	0.813953488372093	1	43	43	G	A	N	A	G	G	A	N	A	G	A	G	G	A	G	G	A	A	A	N	A	A	A	G	N	A	G	A	A	N	A	A	A	N	G	N	G	G	A	A	A
owbGBS2119	TGCAGAATGGACACACGGTAGTCCATATACTTTGAGCTATACTACCTTGAGCATGCACCACCA	A/T	38	3	0.906976744186046	1	43	43	A	T	A	T	A	A	T	T	T	A	T	A	A	T	A	A	T	T	T	A	T	T	T	A	T	N	A	T	T	T	N	T	T	N	A	A	A	A	N	T	T
owbGBS2120	TGCAGAATGGACACACGGTAGTCCATATACTTTGAGCTATACTACCTTGAGCATGCACCACCA	C/T	51	3	0.906976744186046	1	43	43	C	T	C	T	C	C	T	T	T	C	T	C	C	T	C	C	T	T	T	C	T	T	T	C	T	N	C	T	T	T	N	T	T	N	C	C	C	C	N	T	T
owbGBS22378	TGCAGCTGCAAAAATAGATGATGCTGGTAGTGACCCTAATCTTAATGCCACTTGGACAAGAGC	C/T	33	3	0.872093023255814	1	43	43	T	C	T	C	T	T	C	C	C	N	C	T	T	C	T	T	C	C	C	T	C	C	C	T	C	C	T	N	C	C	C	N	C	N	T	T	T	T	C	C	C
owbGBS22379	TGCAGCTGCAAAAATAGATGATGCTGGTAGTGACCCTAATCTTAATGCCACTTGGACAAGAGC	A/T	63	3	0.872093023255814	1	43	43	T	A	T	A	T	T	A	A	A	N	A	T	T	A	T	T	A	A	A	T	A	A	A	T	A	A	T	N	A	A	A	N	A	N	T	T	T	T	A	A	A
owbGBS23331	TGCAGCTTCAGGTCTCCCGTGCGCTCATCGAAGGCGAGCACAGAGAGGTCGACGTGGTGGCGC	C/T	38	3	0.72093023255814	1	43	43	N	C	T	N	N	T	C	C	C	N	C	T	N	N	T	T	N	C	C	T	N	C	C	T	C	C	N	N	C	C	C	C	N	C	N	N	T	T	C	C	C
owbGBS23332	TGCAGCTTCAGGTCTCCCGTGCGCTCATCGAAGGCGAGCACAGAGAGGTCGACGTGGTGGCGC	A/G	41	3	0.72093023255814	1	43	43	N	A	G	N	N	G	A	A	A	N	A	G	N	N	G	G	N	A	A	G	N	A	A	G	A	A	N	N	A	A	A	A	N	A	N	N	G	G	A	A	A
owbGBS24683	TGCAGGAAGTACTACATCGACAACTCTCAATGGGGATCAGAGGCCGATTCAATCGAATCTGGA	C/T	49	3	0.5	1	43	43	T	N	T	N	N	N	C	N	C	N	C	T	N	N	T	N	N	C	C	N	C	C	C	N	N	C	T	N	N	N	N	C	C	N	T	N	T	T	N	N	N
owbGBS35600	TGCAGTGCATAATCGAAAGATAGCGGTGCGAGGTCGAGAGTGCATTACAATAAAACTTACACC	G/T	18	3	0.697674418604651	1	43	43	N	N	G	T	G	G	T	N	T	G	T	G	G	T	G	G	N	T	N	N	T	T	T	G	T	T	G	T	T	T	T	T	N	T	G	N	G	G	N	T	T
owbGBS36723	TGCAGTTACACAAATAGTTGCCACGGTTCTGCAACCATAACAACTGTCACGCGGTGTCATGTG	A/G	38	3	1	1	43	43	A	G	N	G	A	A	G	G	G	A	G	A	A	G	A	A	G	G	G	A	G	G	G	A	G	G	A	G	G	G	G	G	G	G	A	A	A	A	G	G	G
owbGBS36724	TGCAGTTACACAAATAGTTGCCACGGTTCTGCAACCATAACAACTGTCACGCGGTGTCATGTG	T/C	61	3	1	1	43	43	T	C	N	C	T	T	C	C	C	T	C	T	T	C	T	T	C	C	C	T	C	C	C	T	C	C	T	C	C	C	C	C	C	C	T	T	T	T	C	C	C
owbGBS3763	TGCAGAGCCGCTCGCTTGTAGGATCAGAACGTGGAGCAGAGGACACTCCACTACAGTCTACAG	C/T	10	3	0.965116279069767	1	43	43	T	C	T	C	T	T	C	C	C	T	C	T	T	C	T	T	C	C	C	T	C	C	C	T	C	C	T	C	C	C	C	C	C	C	T	T	T	T	C	C	C
owbGBS37764	TGCAGTTGCTATATCTGGACAACTACAGTTGACATGGTTGTTCAACTGCAAAAAAAAAAAAAA	A/C	31	3	0.767441860465116	1	43	43	N	A	C	N	N	C	A	A	A	N	N	C	C	N	C	C	A	A	N	N	A	A	A	C	A	N	C	N	N	A	A	A	A	A	C	N	C	C	A	A	A
owbGBS6940	TGCAGCAAAAGACTCATCCGTCGTTGGCGAGTCTTGGGTCGCCGAAGAACAGTCACAGGTAAA	C/G	12	3	0.732558139534884	1	43	43	C	G	C	G	C	C	G	N	G	C	N	C	C	N	C	C	G	G	G	C	N	G	N	C	G	G	C	G	N	G	N	G	N	N	C	C	C	C	G	G	G
owbGBS9329	TGCAGCACCATTGTTACATCTGTATTCTGCTATGTGAGATATGTAACCACGCGGTACTACCAC	C/T	49	3	0.546511627906977	1	43	43	C	T	C	N	N	N	T	T	T	N	T	C	N	N	N	C	T	N	T	N	N	T	T	C	T	T	C	N	T	T	N	N	N	N	C	C	C	C	T	N	T
owbGBS36118	TGCAGTGGTGTTGTCAAGGTCCTCATCTTCATCCGTCGAGCGCGATGAAGAAAATGAGCTTGT	C/T	23	3	0.395348837209302	1	43	44	N	C	T	N	T	T	C	C	C	N	N	N	N	N	T	N	N	N	C	N	N	N	N	N	N	C	N	N	N	C	C	N	N	N	N	N	T	T	C	N	N
owbGBS36119	TGCAGTGGTGTTGTCAAGGTCCTCATCTTCATCCGTCGAGCGCGATGAAGAAAATGAGCTTGT	T/G	25	3	0.395348837209302	1	43	44	N	T	G	N	G	G	T	T	T	N	N	N	N	N	G	N	N	N	T	N	N	N	N	N	N	T	N	N	N	T	T	N	N	N	N	N	G	G	T	N	N
owbGBS36120	TGCAGTGGTGTTGTCAAGGTCCTCATCTTCATCCGTCGAGCGCGATGAAGAAAATGAGCTTGT	C/T	32	3	0.395348837209302	1	43	44	N	C	T	N	T	T	C	C	C	N	N	N	N	N	T	N	N	N	C	N	N	N	N	N	N	C	N	N	N	C	C	N	N	N	N	N	T	T	C	N	N
owbGBS37709	TGCAGTTGCCATATGTGAACAACTGCATTGTCATTTAACACTAGAAAGACATGGCAACTGATA	A/C	20	3	0.709302325581395	1	43	44	C	N	C	A	N	C	A	A	A	C	A	C	C	A	C	C	A	A	A	N	A	N	A	C	A	A	C	N	N	A	A	A	A	N	N	N	C	C	A	A	N
owbGBS4297	TGCAGAGTTGCCATTGCTGTTTCCATTTCCTTGCTTATTCTGGGGACAATCAGTGGCATAGTG	C/T	16	1	0.406976744186047	1	43	44	C	T	C	T	N	C	N	N	T	N	T	N	C	N	C	N	T	N	N	N	T	N	N	C	T	T	N	N	N	N	T	N	N	N	N	N	C	C	N	N	N
owbGBS7628	TGCAGCAAAGTATTAGTAGCAAAGTAGGGTGATAGCAGCAGAAGCAACAGAGTAACAGTAGCA	A/T	41	1	0.674418604651163	1	43	44	A	N	A	T	A	A	T	N	T	A	T	A	N	T	A	A	T	N	T	A	N	N	N	A	N	N	A	T	N	T	T	T	T	N	A	N	A	A	T	T	T
owbGBS21664	TGCAGCTCGCATAGCTTTCTTTGAGTGGGCACGCTCCAGCTGGACAAGACTCCAATCTGCAAA	A/G	10	3	0.627906976744186	1	43	46	A	N	N	N	N	A	G	G	N	N	N	A	A	G	N	A	G	G	N	A	N	N	G	A	G	G	N	G	G	G	G	G	N	N	N	A	A	A	G	G	G
owbGBS9771	TGCAGCACGTGCTTCTTCCAAGGCGTCCAAAGAGTCTTGACGCACCAAATTGTTCTCCTGTTC	A/G	43	3	0.674418604651163	1	43	47	A	N	A	N	N	A	G	G	N	N	G	A	A	G	A	A	G	G	G	A	G	N	G	A	G	G	A	G	G	G	G	G	G	N	N	N	A	A	G	G	G
owbGBS17122	TGCAGCGAGATTTGGCGGGAGGGACATTTCCGTGTGGTCTTTTCCGCTCCCCCACCCGCCGCC	C/T	44	3	0.546511627906977	1	43	49	N	N	T	C	N	T	C	C	N	N	N	T	T	N	N	T	N	C	C	N	C	N	C	T	C	C	N	N	N	N	C	N	N	N	T	N	T	T	N	C	N
owbGBS4179	TGCAGAGTATGAAGCTTTGCTTCATGGTTTGCGACTCGCCAAGGAGATAAACCTCACGCGCGT	A/G	48	1	0.5	1	43	49	G	N	N	N	N	N	N	A	N	G	A	N	G	A	N	G	A	N	A	G	N	N	N	N	A	N	N	A	A	N	A	N	A	N	N	N	G	G	A	A	A
owbGBS15464	TGCAGCCGCCTGGCCCTCAGGCGCCGGAAAAAAAAAAAAAAAAAAAAAAAAAAAAAAAAAAAA	C/T	17	3	0.395348837209302	1	43	51	C	N	N	T	N	N	T	T	N	N	N	N	C	N	C	N	T	N	N	N	N	N	T	C	N	T	N	N	N	N	T	N	T	T	C	C	C	C	T	T	T
owbGBS18372	TGCAGCGCTGCAACTACTTTGCAGGCACAAACCACTTTTGGACAGGGGAAGCATGTTCCCTTG	G/T	47	3	0.372093023255814	1	43	60	N	N	N	N	N	T	N	N	N	N	N	N	T	G	N	T	G	N	N	N	N	N	N	T	G	N	N	N	G	N	G	N	N	N	T	N	T	T	G	G	N
owbGBS19248	TGCAGCGGTTCACCGTAAGATGGAGTAAAAACCAAGGTGAGGACGAAGCATGGTAGAGAGGGA	A/T	26	3	0.94186046511628	1	44	44	T	A	T	A	T	T	A	A	T	T	A	T	T	A	T	T	A	A	A	T	A	A	A	T	A	A	T	A	A	A	A	A	A	A	T	T	T	T	A	N	A
owbGBS2346	TGCAGACAAAACAAATAACTTTGCTCCCAACGAGTACAGAGAGGTTGTCAGTCTCTCCGACCA	A/C	8	3	0.395348837209302	1	44	44	N	C	N	N	A	N	N	C	A	N	C	A	N	N	N	A	N	C	N	N	C	C	N	A	N	N	N	N	C	N	C	N	C	N	N	N	N	N	N	C	C
owbGBS5327	TGCAGATCGGAAGGAACATCCACGTCTATGTGGATGACATCGTCGTCAAGACCGAGCAGCATT	C/T	52	3	0.825581395348837	1	44	44	N	N	C	N	N	C	T	N	C	N	T	C	C	T	C	C	T	T	T	C	T	T	T	C	T	T	C	T	T	N	T	T	N	T	N	N	C	C	T	T	T
owbGBS7537	TGCAGCAAAGTATCAGTAGCACGATAGTATGATAGCAATAGTAGCAACAGTAGCAACAATAAC	G/T	15	3	0.465116279069767	1	44	44	G	T	G	T	N	G	T	N	G	N	N	G	N	N	G	G	T	N	N	N	T	T	T	G	N	T	N	N	T	T	N	N	N	N	G	N	N	G	T	N	T
owbGBS7538	TGCAGCAAAGTATCAGTAGCACGATAGTATGATAGCAATAGTAGCAACAGTAGCAACAATAAC	T/C	38	3	0.465116279069767	1	44	44	T	C	T	C	N	T	C	N	T	N	N	T	N	N	T	T	C	N	N	N	C	C	C	T	N	C	N	N	C	C	N	N	N	N	T	N	N	T	C	N	C
owbGBS16099	TGCAGCCTCATCGGTCTCCCTAGCCGCTGCTCCTGAAGTGGTGGCTTCACCATCCCCGCAAAA	A/G	21	3	0.418604651162791	1	44	45	N	N	G	N	G	N	A	N	G	N	A	N	G	N	N	G	N	N	N	N	N	N	N	G	A	N	G	N	N	A	N	A	N	N	G	N	G	G	N	N	A
owbGBS28828	TGCAGGGCAATTGGTCGACGTACGCAAGCAAGATGATGGACGTCCATTTCTACACCACTAGCT	A/C	26	3	0.976744186046512	1	44	45	C	A	C	A	C	C	A	A	C	C	A	C	C	A	C	C	A	A	A	N	A	N	A	C	A	A	C	A	A	A	A	A	A	A	C	C	C	C	A	A	A
owbGBS37530	TGCAGTTGAATTCCAAAAACTACAAGGGCGTTTCTATAGAAACGAAACATTTTTCTGTTTGTA	A/G	24	3	0.790697674418605	1	44	45	N	A	N	A	G	G	A	A	N	G	A	G	G	A	G	G	A	A	A	N	A	G	A	G	A	A	N	A	A	A	A	N	A	A	G	G	N	G	A	A	A
owbGBS37531	TGCAGTTGAATTCCAAAAACTACAAGGGCGTTTCTATAGAAACGAAACATTTTTCTGTTTGTA	T/C	36	3	0.790697674418605	1	44	45	N	T	N	T	C	C	T	T	N	C	T	C	C	T	C	C	T	T	T	N	T	C	T	C	T	T	N	T	T	T	T	N	T	T	C	C	N	C	T	T	T
owbGBS37532	TGCAGTTGAATTCCAAAAACTACAAGGGCGTTTCTATAGAAACGAAACATTTTTCTGTTTGTA	G/A	38	3	0.790697674418605	1	44	45	N	G	N	G	A	A	G	G	N	A	G	A	A	G	A	A	G	G	G	N	G	A	G	A	G	G	N	G	G	G	G	N	G	G	A	A	N	A	G	G	G
owbGBS15875	TGCAGCCTACCCCGCACAGGCAACCCATTCTGCTACTCGAGAGACGGGTGGTCGAACCAATGG	A/T	41	3	0.5	1	44	46	A	T	N	T	A	N	N	T	N	N	T	A	A	N	A	A	T	T	N	N	T	A	N	A	T	T	A	N	T	N	N	N	N	N	N	N	N	A	T	N	T
owbGBS2883	TGCAGACCTCGAGGTGATCCCCAACACGCGGAGGCCAATGTAGGCGGCGTGCCGGAAAAAAAA	A/G	22	3	0.383720930232558	1	44	46	N	N	G	N	N	G	A	N	G	N	N	N	N	N	G	N	A	N	N	N	N	N	N	N	A	A	N	N	A	N	A	N	A	N	N	N	N	N	A	A	N
owbGBS2884	TGCAGACCTCGAGGTGATCCCCAACACGCGGAGGCCAATGTAGGCGGCGTGCCGGAAAAAAAA	T/C	38	3	0.383720930232558	1	44	46	N	N	C	N	N	C	T	N	C	N	N	N	N	N	C	N	T	N	N	N	N	N	N	N	T	T	N	N	T	N	T	N	T	N	N	N	N	N	T	T	N
owbGBS2885	TGCAGACCTCGAGGTGATCCCCAACACGCGGAGGCCAATGTAGGCGGCGTGCCGGAAAAAAAA	G/A	48	3	0.383720930232558	1	44	46	N	N	A	N	N	A	G	N	A	N	N	N	N	N	A	N	G	N	N	N	N	N	N	N	G	G	N	N	G	N	G	N	G	N	N	N	N	N	G	G	N
owbGBS32391	TGCAGTAACTTCCTATGCAATGTGCTCCCGCAAGCACATGTAAGTTTCTTATGTAGGAAACAT	C/T	27	3	0.5	1	44	46	N	C	N	N	T	T	C	N	T	N	C	T	T	N	T	N	N	N	C	N	N	N	C	T	C	C	T	N	N	N	C	C	C	C	T	T	T	T	C	C	C
owbGBS7222	TGCAGCAAAGTAGTGTGATAGCAACAGTAGCAATGGTAACAGCAGTAGTAGTGACAGCAGTAG	C/T	24	1	0.453488372093023	1	44	46	N	C	T	C	N	T	C	C	N	N	N	T	N	N	N	T	C	N	C	T	N	T	N	T	C	N	N	N	N	N	N	C	N	C	N	N	N	T	C	N	C
owbGBS16570	TGCAGCCTTCGCATTGATTCCCATGGGAAACAAGGCGATGAGGACGACAACCGCGTGCCCAGT	C/T	51	3	0.441860465116279	1	44	48	T	N	T	C	T	T	N	N	T	T	N	T	N	C	T	T	N	C	C	N	N	N	N	T	C	N	N	N	N	N	N	N	N	N	T	N	T	T	N	N	N
owbGBS7218	TGCAGCAAAGTAGTGTGATAGCAACAGTAGCAACGGTAACAGCAGTAGCGACACAGTAACAGT	C/T	51	3	0.627906976744186	1	44	48	N	T	N	N	N	C	T	N	C	N	T	N	C	N	C	C	N	T	T	N	T	N	N	C	T	T	C	N	N	N	T	T	T	N	C	N	C	C	T	T	T
owbGBS7219	TGCAGCAAAGTAGTGTGATAGCAACAGTAGCAACGGTAACAGCAGTAGCGACACAGTAACAGT	C/G	53	3	0.627906976744186	1	44	48	N	G	N	N	N	C	G	N	C	N	G	N	C	N	C	C	N	G	G	N	G	N	N	C	G	G	C	N	N	N	G	G	G	N	C	N	C	C	G	G	G
owbGBS12621	TGCAGCCAACCGTATTGATTTAAATCTATACTCATACTCACAGTTTTGGTTTTGCAGATCATA	C/T	30	3	0.453488372093023	1	44	49	N	N	T	N	N	T	C	C	N	N	C	N	T	N	T	T	N	N	N	N	N	T	N	N	C	C	N	N	C	N	N	N	C	C	N	T	N	T	N	C	C
owbGBS29641	TGCAGGGTCAAGCGCAGTTTAACTAAAGCACGCACGGGCACCGAATAGAGGGCTCAGGGGAAA	A/G	39	1	0.465116279069767	1	44	49	N	N	N	G	N	N	G	G	N	A	G	N	N	G	A	A	G	N	G	N	G	A	N	N	G	G	N	G	N	N	G	G	N	N	A	N	A	N	G	N	G
owbGBS34818	TGCAGTCTAGCAGATTGACTACCTGGGATACCATTTTGTGAGCCTCTGTTTCATCGCCTTCTA	A/C	32	3	0.383720930232558	1	44	50	N	N	N	N	N	N	A	N	C	N	N	N	C	N	C	N	N	N	A	N	N	N	N	C	N	N	C	N	A	N	N	A	A	N	C	N	C	C	N	A	N
owbGBS6235	TGCAGATTAGCAGGATGTCAAGTCGACCCTTAATTCAGTTGTCCCGCCCAAATTAAGGCTCGG	A/G	8	3	0.418604651162791	1	44	54	A	N	N	N	N	N	G	N	A	N	N	A	A	N	A	A	N	N	N	N	N	N	N	A	N	N	N	N	G	N	G	G	N	N	N	A	N	A	N	N	N
owbGBS9911	TGCAGCACTCGTCCTCCTCCGCTCCTCAGTCTCGTCGCCGGAAAAAAAAAAAAAAAAAAAAAA	C/T	26	2	0.534883720930233	1	44	56	T	N	T	C	N	T	C	N	T	N	C	T	N	N	T	T	C	N	C	T	N	N	N	T	N	C	N	C	C	N	N	C	N	C	N	N	T	T	C	C	N
owbGBS10763	TGCAGCAGCGCGGTGAGGTAGACGAGCTCGTCCTTGGCGCCGTTGCCGCAAAAAAAAAAAAAA	C/T	8	3	0.872093023255814	1	45	45	C	T	C	T	C	C	T	T	C	C	T	C	C	T	C	C	T	T	T	C	T	C	T	C	T	T	C	T	T	T	T	T	N	N	C	C	C	C	T	T	N
owbGBS21118	TGCAGCTCCCCCCCTCGCGCCTCGCTCTCCTCGGGCGCCCCCGACTCGGCTGCTTTCATGGCA	C/T	9	3	1	1	45	45	T	C	T	C	T	T	C	C	T	T	C	T	T	C	T	T	C	C	C	T	C	T	C	T	C	C	T	C	C	C	C	C	C	C	T	T	T	T	C	C	C
owbGBS21263	TGCAGCTCCGACGAAGAAGACGAGCTATAAAGAAAATGACTCGAACATCCATACGCCACCAAA	C/T	7	3	0.709302325581395	1	45	45	N	N	T	C	T	T	C	N	T	T	C	T	T	C	T	T	C	N	C	N	N	T	N	T	C	C	T	N	C	C	C	N	N	N	T	T	T	T	N	N	C
owbGBS21264	TGCAGCTCCGACGAAGAAGACGAGCTATAAAGAAAATGACTCGAACATCCATACGCCACCAAA	C/T	11	3	0.709302325581395	1	45	45	N	N	T	C	T	T	C	N	T	T	C	T	T	C	T	T	C	N	C	N	N	T	N	T	C	C	T	N	C	C	C	N	N	N	T	T	T	T	N	N	C
owbGBS21265	TGCAGCTCCGACGAAGAAGACGAGCTATAAAGAAAATGACTCGAACATCCATACGCCACCAAA	C/T	49	3	0.709302325581395	1	45	45	N	N	T	C	T	T	C	N	T	T	C	T	T	C	T	T	C	N	C	N	N	T	N	T	C	C	T	N	C	C	C	N	N	N	T	T	T	T	N	N	C
owbGBS23048	TGCAGCTGTCACCAAAGTTGCATGTGCAAGCTTTGGAAGAATGCTTTCACAACACACACACAC	A/C	61	3	0.930232558139535	1	45	45	N	A	C	A	C	C	A	A	C	C	A	C	C	A	C	C	A	A	A	C	A	C	N	C	A	A	C	A	A	A	A	N	A	A	C	C	C	C	A	A	A
owbGBS23049	TGCAGCTGTCACCAAAGTTGCATGTGCAAGCTTTGGAAGAATGCTTTCACAACACACACACAC	A/T	63	3	0.930232558139535	1	45	45	N	A	T	A	T	T	A	A	T	T	A	T	T	A	T	T	A	A	A	T	A	T	N	T	A	A	T	A	A	A	A	N	A	A	T	T	T	T	A	A	A
owbGBS2713	TGCAGACCACCTCGAGGATGACGGCAGCGAAGGCGTAGACGTCGGAGTCGCGCGTGGCCTTCT	G/C	46	3	0.976744186046512	1	45	45	C	G	C	G	C	C	G	G	C	C	G	C	C	G	C	C	G	G	G	C	G	C	G	C	G	G	C	G	G	G	G	G	G	G	C	C	C	N	G	G	G
owbGBS3206	TGCAGACTGACACTTATTTTCCCTTGTGTTTGGACCTAAGGATTACCACTACCTTGCTAAGCA	C/G	56	3	1	1	45	45	G	C	G	C	G	G	N	C	G	G	C	G	G	C	G	G	C	C	C	G	C	G	C	G	C	C	G	C	C	C	C	C	C	C	G	G	G	G	C	C	C
owbGBS34216	TGCAGTCCATTAAACAAACACATCACGCCAGATCCCCTTCCTCTTTCCCACGCACCTGTAGTT	C/T	48	3	0.906976744186046	1	45	45	C	T	C	T	C	N	T	T	C	N	T	C	C	T	C	C	T	N	T	C	T	C	N	C	T	T	C	T	T	N	T	N	T	T	C	C	C	C	T	T	T
owbGBS35746	TGCAGTGCGGAGACTTTTGTTGACCGCTGTCTAGTTGCCATTTCTTCTGGGACATCACTACCA	C/G	60	3	0.790697674418605	1	45	45	C	G	C	G	C	C	G	G	C	C	N	C	N	G	C	C	G	G	G	C	G	C	G	C	G	N	N	G	G	G	G	N	G	N	C	C	C	C	G	N	G
owbGBS6160	TGCAGATGTGGACACATGCTTATCTGATCTCTGCAAGTGTTGGGAGCTTTTGTGGGTCATCCA	C/T	12	3	1	1	45	45	T	C	N	C	T	T	N	C	T	T	C	T	T	C	T	T	C	C	C	T	C	T	C	T	C	C	T	C	C	N	C	C	C	C	T	T	T	T	C	C	C
owbGBS964	TGCAGAACAAAGTCTCAGAAGGAAGACACAGAAGGAAAGAATGAAGGAGGGTACGAACATTTA	A/G	55	3	0.767441860465116	1	45	45	G	N	G	A	G	G	A	N	G	N	A	G	N	N	N	G	A	A	A	N	A	G	A	G	A	A	G	A	A	A	N	N	A	A	G	N	N	G	N	A	A
owbGBS17734	TGCAGCGCCATGGACGACGGCGAGGGGTGGAACCTGAATCTGGAGAAGCCTTTTTCCGTTAGG	A/G	30	3	0.686046511627907	1	45	46	A	N	A	G	A	N	N	G	A	N	G	A	N	G	A	A	G	G	G	N	G	A	G	A	G	N	A	G	G	N	G	G	N	G	A	A	A	A	G	N	G
owbGBS2014	TGCAGAATCCTTCCCAGCTATGTTGTATGCTAAGGTGCATATGAATCCCAATGCCCCAGTTGC	C/T	17	3	0.662790697674419	1	45	46	C	T	C	T	C	C	N	N	C	C	N	C	C	T	C	C	N	T	T	N	N	C	N	C	N	N	C	N	T	T	T	N	N	T	C	C	C	C	T	N	T
owbGBS2015	TGCAGAATCCTTCCCAGCTATGTTGTATGCTAAGGTGCATATGAATCCCAATGCCCCAGTTGC	A/G	50	3	0.662790697674419	1	45	46	A	G	A	G	A	A	N	N	A	A	N	A	A	G	A	A	N	G	G	N	N	A	N	A	N	N	A	N	G	G	G	N	N	G	A	A	A	A	G	N	G
owbGBS4679	TGCAGATAGGGGCTGAGCTCGGATCGGCCTCCCAGCCCATGAAACTAGAGGTTGGGGGAGAAG	A/G	38	3	0.395348837209302	1	45	46	N	N	G	A	N	G	N	A	G	G	A	G	N	N	N	N	N	A	N	N	N	G	A	N	A	N	G	N	N	N	N	N	N	N	G	N	N	G	A	N	A
owbGBS671	TGCAGAAATACGATCTAGAGGTAAAACTATGGTGTCTAGATTTGAGTTACATGTGGCAAAAGT	A/G	48	1	0.418604651162791	1	45	46	A	G	N	N	N	A	N	N	A	A	N	A	A	G	A	N	N	G	G	N	N	A	N	N	N	N	N	N	G	N	N	N	N	N	A	N	N	N	G	G	G
owbGBS7306	TGCAGCAAAGTATCAGTAACAAGGTAGTATGATAGCAGCAGTAGCAGCAAAGTGACAACAGTA	A/G	18	1	0.674418604651163	1	45	46	N	A	G	A	G	G	A	A	G	N	N	G	N	N	G	G	N	A	N	N	N	G	A	G	N	A	G	N	A	A	A	N	A	N	G	N	G	G	A	A	N
owbGBS1967	TGCAGAATATTCCTAACTTGTTGTATCAATGGTGCCAGAAAAGTCTTGCAGCAGGTAACAGCA	C/G	35	3	0.569767441860465	1	45	47	N	N	C	N	N	C	G	N	C	C	N	C	N	N	C	C	G	G	G	C	G	C	G	N	G	G	N	N	N	G	G	G	G	G	C	N	N	C	G	N	G
owbGBS7998	TGCAGCAACCACCAGCGCCTCCGTCAGATTGAAACTATGACCGCATTCTTAAAAAGACATATG	A/G	44	2	0.593023255813954	1	45	47	N	A	N	A	G	G	A	A	G	N	A	G	G	N	G	G	N	N	A	N	A	G	A	G	N	A	N	A	N	A	N	N	A	N	G	N	N	G	N	A	A
owbGBS8284	TGCAGCAAGATTAGTGGAGAGGATCACGGCGCGGTAATTGAGGAGGCGAAACCTACTCAATGA	A/G	22	3	0.94186046511628	1	45	47	A	G	A	G	A	A	G	G	A	A	G	A	A	G	A	A	N	G	G	A	G	A	G	A	G	G	N	G	G	G	G	G	G	G	A	A	A	A	G	G	G
owbGBS8285	TGCAGCAAGATTAGTGGAGAGGATCACGGCGCGGTAATTGAGGAGGCGAAACCTACTCAATGA	T/C	38	3	0.94186046511628	1	45	47	T	C	T	C	T	T	C	C	T	T	C	T	T	C	T	T	N	C	C	T	C	T	C	T	C	C	N	C	C	C	C	C	C	C	T	T	T	T	C	C	C
owbGBS8286	TGCAGCAAGATTAGTGGAGAGGATCACGGCGCGGTAATTGAGGAGGCGAAACCTACTCAATGA	A/G	58	3	0.94186046511628	1	45	47	A	G	A	G	A	A	G	G	A	A	G	A	A	G	A	A	N	G	G	A	G	A	G	A	G	G	N	G	G	G	G	G	G	G	A	A	A	A	G	G	G
owbGBS11935	TGCAGCATCTAGCCTATCCAACACGGTGCGCAGCAACAACATAGCAACGGCAGCTCCGCAAGG	A/T	31	1	0.581395348837209	1	45	48	A	N	N	T	N	A	T	N	A	N	T	A	A	N	A	A	T	N	N	A	T	A	N	A	N	T	N	T	T	N	T	T	N	N	A	N	N	A	T	N	N
owbGBS19115	TGCAGCGGTACTACCGTTGGCACTCCAACAGCACTACCGCTGGGCCCATGGTAGTGCAGAAGC	C/T	14	1	0.744186046511628	1	45	48	N	C	T	N	N	T	C	C	T	T	C	T	T	C	T	T	C	C	C	N	C	T	C	T	C	C	T	C	N	N	C	C	C	N	N	T	T	T	C	C	C
owbGBS8339	TGCAGCAAGCACTAAGCATTTATTTGAATTGCTAACTTACGAGTACAAGAATAAGAGGGGGTG	A/G	27	1	0.406976744186047	1	45	49	N	N	A	G	A	N	G	N	A	N	G	N	N	N	N	A	N	N	G	N	G	A	N	A	N	G	A	N	G	N	N	N	N	N	N	A	N	A	N	N	N
owbGBS3839	TGCAGAGCTCTCATCATGGTGTACTACGTACGTAGTAGTAGATGGGAGCACGTACGTAGCGTA	A/C	5	3	0.593023255813954	1	45	50	A	C	A	C	N	A	N	C	A	N	N	A	A	N	A	A	N	N	C	A	C	A	N	A	C	N	A	N	C	N	C	C	C	N	A	A	A	A	N	C	N
owbGBS8959	TGCAGCAATTTGACGTCAAATAGCTCCTGGAAAACAAGGTGGAGATGACTGATTTAGTGGTCT	A/G	55	3	0.383720930232558	1	45	51	N	N	N	N	A	N	G	G	A	N	N	A	N	N	N	N	N	N	N	A	N	A	N	A	N	N	A	N	G	N	N	G	G	N	A	A	A	A	G	G	G
owbGBS7189	TGCAGCAAAGTAAGATAGCAAAGTGGAGTGATAGCAATAGTAGCAACGGTAACCAGTAGCAAT	A/G	19	3	0.406976744186047	1	45	52	N	G	N	G	A	A	G	N	A	N	N	N	N	N	A	N	G	N	N	N	N	A	N	A	N	G	N	G	G	N	G	N	N	N	N	N	N	N	G	N	G
owbGBS11249	TGCAGCAGGTTCCCAATGGACGCCGCTATGGCGACCAGCACGGCGCCCGACGACATGGCCGCC	A/G	14	3	0.976744186046512	1	46	46	G	A	G	A	G	G	A	A	G	G	A	G	G	A	G	G	A	A	A	G	A	G	A	G	A	A	G	A	A	A	A	A	A	A	G	G	G	G	A	A	A
owbGBS16699	TGCAGCGAAAACAGCCCCCAAAAATTGAAAATTTTCAAAAAATAGAATTCTGTTTTTTAATAA	C/T	16	3	1	1	46	46	T	C	T	C	T	T	C	C	T	T	C	T	T	C	T	T	C	C	C	T	C	N	C	T	C	C	T	C	C	C	C	C	C	C	T	T	T	T	C	C	C
owbGBS16700	TGCAGCGAAAACAGCCCCCAAAAATTGAAAATTTTCAAAAAATAGAATTCTGTTTTTTAATAA	T/C	25	3	1	1	46	46	C	T	C	T	C	C	T	T	C	C	T	C	C	T	C	C	T	T	T	C	T	N	T	C	T	T	C	T	T	T	T	T	T	T	C	C	C	C	T	T	T
owbGBS17666	TGCAGCGCATGCAGCAGGCCGACATGGGAGCCAAAGGCAAACGTGTCCTCCGTCGCCGGAAAA	C/T	46	4	0.988372093023256	1	46	46	C	T	C	T	C	C	T	T	C	C	T	C	C	T	C	C	T	T	T	C	T	C	T	C	T	T	C	T	T	T	T	T	T	T	C	C	C	C	T	T	T
owbGBS17667	TGCAGCGCATGCAGCAGGCCGACATGGGAGCCAAAGGCAAACGTGTCCTCCGTCGCCGTGCAA	C/T	46	2	0.988372093023256	1	46	46	C	T	C	T	C	C	T	T	C	C	T	C	C	T	C	C	T	T	T	C	T	C	T	C	T	T	C	T	T	T	T	T	T	T	C	C	C	C	T	T	T
owbGBS19737	TGCAGCGTGGTGATGCGCTCGCCTTTTGCATTGTTGTTGCACTGACACCGCCCGCATGGCGAG	C/T	48	3	0.790697674418605	1	46	46	C	N	C	T	C	C	T	N	C	N	T	C	C	N	C	C	T	T	T	N	T	C	N	C	T	T	C	T	T	N	N	T	T	T	C	N	N	C	T	T	T
owbGBS21726	TGCAGCTCGCTTCTATTCTTACAACAACAACAACAGGTCAATTCATACAGCAATAGCAACACG	G/T	8	3	1	1	46	46	G	T	G	T	G	G	T	T	G	G	T	G	G	T	G	G	T	T	T	G	T	G	T	G	T	T	G	T	T	T	T	T	T	T	G	G	G	G	T	T	T
owbGBS32574	TGCAGTACAGTAAAGGAAATAATCAGAGGATACACAGACCCCTGCTACCATCATAGAAACCAG	C/T	23	3	1	1	46	46	C	T	C	T	C	C	T	T	C	C	T	C	C	T	C	C	T	T	T	C	T	N	T	C	T	T	C	T	T	N	T	T	T	T	C	C	C	C	T	T	T
owbGBS34351	TGCAGTCCGCCCTAACAAAGGCGGTCTTCGCCTGCAAAAGCGTTTCTTCGTGACGTACTGGTG	A/G	13	3	1	1	46	46	A	G	N	G	A	A	G	G	A	A	G	A	N	G	A	A	G	G	G	A	G	A	G	A	N	G	A	G	G	G	G	G	G	G	A	A	A	A	G	G	G
owbGBS3784	TGCAGAGCGATCACTTCTGAAGCGACACTAGATGTGCAGTGCAGAGATCTTAAGTTCTGTCTG	C/G	13	3	0.697674418604651	1	46	46	N	C	G	C	G	G	C	C	G	N	C	G	N	N	G	G	C	C	C	N	C	G	C	G	C	C	G	C	C	C	C	N	N	N	G	G	G	G	C	N	C
owbGBS3785	TGCAGAGCGATCACTTCTGAAGCGACACTAGATGTGCAGTGCAGAGATCTTAAGTTCTGTCTG	G/C	58	3	0.697674418604651	1	46	46	N	G	C	G	C	C	G	G	C	N	G	C	N	N	C	C	G	G	G	N	G	C	G	C	G	G	C	G	G	G	G	N	N	N	C	C	C	C	G	N	G
owbGBS38775	TGCAGTTTTGTGATAGTTTTTCAGAATATCACATGTCAACTAATCTATGAAGAAACGGTGCAA	A/T	12	3	0.988372093023256	1	46	46	T	A	T	A	T	T	A	A	T	T	A	T	T	A	T	T	A	A	A	T	A	T	A	T	A	A	T	A	A	A	A	A	A	A	T	T	T	T	A	A	A
owbGBS38868	TGCAGTTTTTTAACCATTCGTCGTAACAAGGAGTGTGATACATCATTTGAAAGCTATGGAATA	A/C	31	3	0.918604651162791	1	46	46	C	N	C	A	C	C	A	A	C	C	A	C	C	A	C	C	A	A	A	N	A	C	A	C	A	A	C	A	A	A	A	A	N	A	C	C	C	C	A	A	A
owbGBS562	TGCAGAAAGAGATACGCACGGTACCAATGGAAAATCGTATTATCTTTCAGGAATGTACAGCTA	A/C	41	1	1	1	46	46	A	C	A	C	A	A	C	C	A	N	C	A	A	C	A	A	C	C	C	A	C	A	C	A	C	C	A	C	C	N	C	C	C	N	A	A	A	A	C	C	C
owbGBS6916	TGCAGCAAAACCTCATCGGCTTCCATCTCGGATTTGATTTCAAAGTGGATCACCAGGGCGATG	G/T	46	3	0.709302325581395	1	46	46	T	G	N	N	T	N	G	G	T	N	G	T	T	G	N	T	G	G	G	N	G	T	G	N	G	G	N	N	G	G	G	N	G	N	T	N	T	N	G	N	G
owbGBS8198	TGCAGCAAGAAACAGGCGACGGGCAGCAAGAAAAATGTTAAGAACTTGCGCACCCTCCTGTTT	G/T	49	1	1	1	46	46	N	G	T	G	T	T	G	G	T	T	G	T	T	G	T	T	G	G	G	T	G	T	G	T	G	G	T	G	G	G	G	G	G	G	T	T	T	T	N	G	G
owbGBS8639	TGCAGCAAGGTGGCCCAATCCCTTTTGTAGCAAGGGACAAGCCTAGACAAAGTCTTATAAGAG	A/G	44	2	0.883720930232558	1	46	46	A	G	A	G	A	A	G	G	A	A	G	N	A	G	A	A	G	G	G	N	G	A	N	A	G	G	A	G	G	G	G	G	G	G	A	A	A	A	G	G	G
owbGBS12379	TGCAGCATTTGGTAGATTGTGTGCGGGACTGCAAAATTTATCTACACGGGGTAAACTTGATAT	G/T	10	3	0.988372093023256	1	46	47	G	T	G	T	G	G	T	T	G	G	T	G	G	T	G	G	T	T	T	G	T	G	T	G	T	T	G	T	T	T	T	T	T	T	G	G	G	G	T	T	T
owbGBS12380	TGCAGCATTTGGTAGATTGTGTGCGGGACTGCAAAATTTATCTACACGGGGTAAACTTGATAT	G/A	50	3	0.988372093023256	1	46	47	G	A	G	A	G	G	A	A	G	G	A	G	G	A	G	G	A	A	A	G	A	G	A	G	A	A	G	A	A	A	A	A	A	A	G	G	G	G	A	A	A
owbGBS13932	TGCAGCCATGAAGGCCGATCCACCTCCTTCTACTATGTCTCCACCTCCCCCACGACCGAGATC	C/T	56	3	0.662790697674419	1	46	47	C	N	N	T	C	C	T	T	C	N	T	C	C	N	C	C	N	T	T	N	N	C	N	C	N	T	C	T	T	T	N	N	T	N	C	N	N	C	T	N	T
owbGBS15238	TGCAGCCGCACCACTTGGCGCCGAACGCCATTCTCCAACTTGCTTTGTTCGTCGTTCTGTGCG	C/T	18	2	0.593023255813954	1	46	47	C	N	C	T	N	C	N	N	C	C	N	N	C	N	C	C	N	T	T	N	T	C	N	N	T	T	N	T	N	T	T	N	T	N	C	C	C	C	T	N	N
owbGBS16569	TGCAGCCTTCGCAGCCAGCCGATCCCAGCCGGAAAAAAAAAAAAAAAAAAAAAAAAAAAAAAA	C/T	19	3	0.86046511627907	1	46	47	C	T	C	T	C	C	T	T	C	C	T	C	C	N	C	C	T	T	T	C	T	C	N	C	T	T	C	N	N	T	T	T	T	T	C	N	C	C	T	T	T
owbGBS19214	TGCAGCGGTGCTACCGCTGGCACTCCAGCGGTACTACCGCTGGCTGCAACGGTGCTACCGCTG	C/T	49	1	0.627906976744186	1	46	47	N	T	N	T	C	N	N	T	C	N	N	C	C	N	C	C	N	N	N	C	N	C	N	C	T	N	C	N	T	T	T	N	N	N	C	N	C	C	N	T	T
owbGBS19726	TGCAGCGTGGGCCACCAGCAGAAAGGAGCAGCTCAACTACCCACACCGACCTGGACCCACCCG	A/G	26	3	0.837209302325581	1	46	47	G	A	G	A	G	G	N	A	G	G	A	G	G	A	G	G	N	A	A	G	A	G	A	N	A	A	N	A	A	A	A	A	A	N	G	G	G	G	A	A	A
owbGBS20368	TGCAGCTAGCACTAACTATAGCAGCACTCGGCAACAAACAAGCACAGCAAGCAACACAACAAG	A/G	58	2	0.651162790697674	1	46	47	G	N	G	A	N	G	N	N	N	N	A	G	G	A	G	G	N	A	N	N	N	N	A	G	A	N	N	N	A	A	N	A	N	A	G	N	N	G	A	A	A
owbGBS22201	TGCAGCTGAAAACTCCACACAAACCAAACTAGGCAGTGCAACTCCAGCTCAGACAGTGAGCTA	A/C	10	3	0.63953488372093	1	46	47	N	A	N	A	C	N	A	A	C	N	A	N	C	N	C	C	N	N	A	N	A	N	N	C	A	A	C	N	N	A	A	N	N	N	N	N	C	C	N	A	A
owbGBS22202	TGCAGCTGAAAACTCCACACAAACCAAACTAGGCAGTGCAACTCCAGCTCAGACAGTGAGCTA	A/G	54	3	0.63953488372093	1	46	47	N	A	N	A	G	N	A	A	G	N	A	N	G	N	G	G	N	N	A	N	A	N	N	G	A	A	G	N	N	A	A	N	N	N	N	N	G	G	N	A	A
owbGBS23254	TGCAGCTTATCACCAAACCCAACCAATCGATCGATGCAAACCCCGTGCGAGCCATGAGTTGAG	C/T	27	3	0.406976744186047	1	46	47	C	T	N	N	N	N	T	T	C	N	T	N	N	N	C	C	T	T	N	N	T	N	N	N	N	N	N	T	N	T	N	N	T	N	N	N	N	C	N	T	T
owbGBS23742	TGCAGCTTGCGTACGTGTAGCCTCGGTCTTGTAGCTGAGACGGACGTAGCAGAATCAGTTTAA	C/T	9	3	0.94186046511628	1	46	47	C	T	C	T	C	C	T	T	C	C	T	C	C	T	C	C	T	T	T	N	T	C	T	C	T	T	C	T	T	T	T	T	T	T	C	C	C	C	T	T	T
owbGBS2445	TGCAGACACAACCCGCTTGTTGGCCACCAATGTCAGTCGGAGCTTTCTAGGGATGCTTGGCAG	A/G	40	3	0.383720930232558	1	46	47	G	N	N	N	G	N	A	A	N	N	A	G	N	N	G	G	A	N	A	N	N	G	N	N	N	N	N	N	N	A	N	A	N	A	G	N	N	G	A	N	N
owbGBS25429	TGCAGGAGATCCTCGATGGTGAAAACATCGAGCTCTCCTACCCACGCGAGGTGAGAAACCGCA	C/T	11	3	0.581395348837209	1	46	47	T	C	T	C	T	T	C	C	T	T	C	T	T	C	T	T	C	N	C	T	N	T	C	N	C	C	N	C	C	C	C	C	N	N	N	N	N	T	C	C	N
owbGBS27323	TGCAGGCCGAAGAAAGTAAGAAAGTTGGAGAAGAAAGTGCTCGGCGGAAGCCCGAAGCCCATG	C/T	50	3	0.581395348837209	1	46	47	C	N	C	N	C	C	N	T	N	C	T	C	N	N	C	C	N	N	T	C	T	C	T	C	T	T	N	N	T	T	N	T	N	T	N	N	N	C	T	N	T
owbGBS30316	TGCAGGTCACCCTCCGAGCCGTCACGCTGTGCGACGAGCTTGCCCAAGTCCAAGTTCCGATAC	A/G	52	3	0.383720930232558	1	46	47	N	N	N	G	A	N	N	N	A	N	N	N	N	N	A	A	G	N	N	N	N	N	N	A	N	N	N	N	N	G	N	N	N	G	N	N	N	A	G	N	G
owbGBS30317	TGCAGGTCACCCTCCGAGCCGTCACGCTGTGCGACGAGCTTGCCCAAGTCCAAGTTCCGATAC	G/A	58	3	0.383720930232558	1	46	47	N	N	N	A	G	N	N	N	G	N	N	N	N	N	G	G	A	N	N	N	N	N	N	G	N	N	N	N	N	A	N	N	N	A	N	N	N	G	A	N	A
owbGBS3123	TGCAGACTACATTATACGGGTTATCGATGAGCGCTTGACATTGGACTGAGGAACCGCCGAGGC	A/G	13	3	0.662790697674419	1	46	47	G	N	N	A	G	G	A	N	G	N	A	G	N	N	G	G	A	N	A	G	A	G	A	G	A	N	G	A	A	A	A	N	A	A	G	G	G	G	A	A	A
owbGBS33594	TGCAGTCAAAACCAATTCAAATAAGACCCACATGCAACCAAACTCCTGAGTCACCTCCTTGCA	A/C	25	3	0.581395348837209	1	46	47	C	N	N	A	C	N	A	N	C	C	N	C	C	N	N	C	A	N	A	C	N	C	N	N	N	A	N	N	A	A	N	N	N	A	C	N	C	C	A	N	A
owbGBS33595	TGCAGTCAAAACCAATTCAAATAAGACCCACATGCAACCAAACTCCTGAGTCACCTCCTTGCA	T/C	58	3	0.581395348837209	1	46	47	C	N	N	T	C	N	T	N	C	C	N	C	C	N	N	C	T	N	T	C	N	C	N	N	N	T	N	N	T	T	N	N	N	T	C	N	C	C	T	N	T
owbGBS36916	TGCAGTTCAAACAATTCCCTTAGAACAATCAGCCAGACAATAAGAAAATTTTCTCCTATATAA	A/G	13	1	0.627906976744186	1	46	47	N	N	G	N	N	G	N	N	G	G	N	G	G	N	G	G	A	A	A	N	A	N	A	G	A	A	N	A	A	A	N	A	N	A	G	G	G	N	N	A	A
owbGBS38249	TGCAGTTTCACCAGCGTCTGTTGACGCCTTGCCATGAGCCATGCAGGTGCCAGCGCCGATGAC	A/G	40	3	0.697674418604651	1	46	47	A	G	N	G	A	A	N	G	A	A	G	A	N	N	A	A	G	N	G	A	G	N	N	N	G	G	A	G	N	G	G	G	N	G	A	A	A	A	G	N	G
owbGBS38780	TGCAGTTTTTAAACAAGCTACGACAGACGTTAACTGTATATAAAGGCGCCTTGACGACAACTA	A/G	62	3	0.94186046511628	1	46	47	A	G	A	G	A	A	G	G	A	N	G	N	A	G	A	A	G	G	G	A	G	A	G	A	G	G	A	G	G	G	G	G	G	G	A	A	A	A	G	G	G
owbGBS8461	TGCAGCAAGCGACTAAGCATTTGCTTGGTGGCTAACTTACGAGTACAAGAATAAGGAGGGGGG	C/T	23	2	0.662790697674419	1	46	47	T	N	N	C	N	N	C	C	T	N	C	T	N	N	T	T	C	C	C	N	C	N	C	T	C	C	N	C	C	C	N	N	C	N	T	T	T	T	N	C	N
owbGBS9054	TGCAGCACACAACGCCACCCAATCCAATCCAATCCAATCCGATTAACAAACAACGCCAAGGGA	C/T	39	3	0.767441860465116	1	46	47	T	C	N	C	N	T	C	C	N	T	C	N	T	N	N	T	C	C	C	N	C	T	N	T	C	C	N	C	C	C	C	C	C	C	T	N	N	N	C	C	C
owbGBS9278	TGCAGCACCACACGCCGCGGGCTCCGCCTTCAGACGCTCCCCGCAAAAAAAAAAAAAAAAAAA	A/G	31	3	0.77906976744186	1	46	47	N	G	A	G	A	A	G	G	A	A	G	A	A	G	N	A	G	G	G	A	G	A	G	N	G	G	N	G	G	G	G	G	G	G	A	A	A	A	G	N	G
owbGBS13238	TGCAGCCACGCACCGTCTGGCACCTCCCATTGCCCCTAAAGCCTCCGCGTGTCCCTCGACCCA	C/T	12	3	0.616279069767442	1	46	49	T	N	T	N	T	N	C	N	T	T	N	T	N	N	T	T	N	C	C	N	N	N	C	T	C	N	T	C	C	N	C	N	N	N	T	T	T	T	C	C	C
owbGBS35112	TGCAGTCTTTGCGCTAAGTTCTCACCAACATGCTGAGGATTTGTTCATCGGGGACCCACAACC	A/G	57	3	0.465116279069767	1	46	49	N	N	N	N	G	N	A	A	G	G	N	G	N	A	G	N	A	N	A	G	N	N	A	G	N	N	G	A	N	N	N	N	N	N	G	N	G	G	A	N	A
owbGBS36171	TGCAGTGTACCTTTTTTTCATATATAACTGATTATATAGTTCTAATATACCTTCTTATTGCTG	A/G	26	3	0.418604651162791	1	46	49	A	N	A	N	N	N	G	N	A	A	G	N	N	N	N	N	G	N	G	N	N	A	N	N	G	G	N	G	N	N	N	N	N	N	N	A	A	A	N	N	N
owbGBS6402	TGCAGATTCTAAAGCTTGCACACTTCTTTCTTTTGATTCTAACAAAGTAGACGTCGCTTTCCC	C/T	60	3	0.488372093023256	1	46	49	N	N	T	C	N	N	C	C	T	T	C	N	N	N	T	T	N	C	C	N	C	N	N	T	N	N	N	N	N	N	C	N	C	C	N	N	N	T	C	N	N
owbGBS11701	TGCAGCATCAATCTAGCCAGCAAAAGAAAAACAACAAGGAAATAGGCAAAAATATAAAAGTAC	T/G	60	2	0.546511627906977	1	46	50	G	T	N	N	G	N	T	T	N	G	T	G	N	N	G	G	T	T	N	N	N	G	T	N	T	T	N	N	T	N	N	T	T	T	N	N	N	G	N	T	N
owbGBS9822	TGCAGCACTAGTGATAGCCACGGTCTCGTCGACCGCCGGAAAAAAAAAAAAAAAAAAAAAAAA	C/G	5	3	0.36046511627907	1	46	50	N	N	C	G	N	N	G	N	N	C	N	N	N	N	N	N	N	N	N	N	N	C	N	C	N	G	C	N	N	N	G	N	N	N	N	C	N	C	N	N	N
owbGBS9823	TGCAGCACTAGTGATAGCCACGGTCTCGTCGACCGCCGGAAAAAAAAAAAAAAAAAAAAAAAA	G/C	27	3	0.36046511627907	1	46	50	N	N	G	C	N	N	C	N	N	G	N	N	N	N	N	N	N	N	N	N	N	G	N	G	N	C	G	N	N	N	C	N	N	N	N	G	N	G	N	N	N
owbGBS9824	TGCAGCACTAGTGATAGCCACGGTCTCGTCGACCGCCGGAAAAAAAAAAAAAAAAAAAAAAAA	G/A	30	3	0.36046511627907	1	46	50	N	N	G	A	N	N	A	N	N	G	N	N	N	N	N	N	N	N	N	N	N	G	N	G	N	A	G	N	N	N	A	N	N	N	N	G	N	G	N	N	N
owbGBS15958	TGCAGCCTCAAACGATGTGCGCACGGTTCCCAAGCGCACCGTTCGGGTGCCACTTGGTACACT	C/T	49	3	0.372093023255814	1	46	53	T	C	N	C	N	T	N	N	T	N	N	N	N	N	N	N	C	N	C	N	N	N	C	T	N	C	N	N	C	N	C	N	N	N	T	T	N	T	C	N	C
owbGBS14072	TGCAGCCATTGTGATCCTGAAGCAGGCTGCTACACAATGATCCATCTTAGTTAAACGCTTTAC	A/C	39	3	0.965116279069767	1	47	47	A	C	A	C	A	A	C	C	A	A	C	A	A	C	A	A	C	C	C	A	C	A	N	A	C	C	A	C	C	C	C	C	C	C	A	A	A	A	C	C	C
owbGBS19568	TGCAGCGTCTCACAGCGGGCCCCGCACGCGTGGGGGGGGGCCGTGTGTGTTGAGTCGCTATCC	C/G	10	3	0.965116279069767	1	47	47	C	G	C	G	C	C	G	G	C	C	G	C	C	G	C	C	G	G	G	C	G	C	G	C	G	G	C	G	G	G	G	N	N	G	C	C	C	C	G	G	G
owbGBS24974	TGCAGGACACGCTGTTTCACACTGACTCTCTGCCCACTCGAGGTGCTGCACACTTTAGCATGG	C/T	38	3	0.872093023255814	1	47	47	C	T	C	N	C	C	T	T	N	C	T	C	C	T	C	C	T	N	T	C	N	C	N	C	T	T	N	T	T	T	T	T	T	T	C	N	N	C	T	T	T
owbGBS38134	TGCAGTTTAAGAATGATGGATCCAATCAGACAAACGGATAGAAATATAAACTGAATCTACCCT	A/G	19	3	1	1	47	47	G	A	G	A	G	G	A	A	G	G	A	G	G	A	G	G	A	A	A	G	A	G	A	G	A	A	G	A	A	A	A	A	A	A	G	G	G	G	A	A	A
owbGBS9277	TGCAGCACCACACGCCGCGGGCTCCGCCTTCAGACGCTCCCCGAGATCGGAAGAGCGGGTCAG	A/G	31	3	0.651162790697674	1	47	47	A	G	N	G	N	A	G	G	N	N	G	N	A	G	N	A	G	G	N	N	G	N	G	A	G	G	N	G	G	G	N	G	G	G	N	N	A	A	G	G	G
owbGBS34275	TGCAGTCCCCGATGAGTGCCGTATCGTTGCCGACTTGCCACCGATATTGACCGTAAGGTGTCA	C/T	19	3	0.709302325581395	1	47	48	N	C	N	C	T	N	C	C	N	T	C	T	T	C	T	N	C	C	C	N	C	N	C	T	C	C	N	C	C	N	C	C	C	C	N	N	T	T	C	C	C
owbGBS34276	TGCAGTCCCCGATGAGTGCCGTATCGTTGCCGACTTGCCACCGATATTGACCGTAAGGTGTCA	A/G	22	3	0.709302325581395	1	47	48	N	A	N	A	G	N	A	A	N	G	A	G	G	A	G	N	A	A	A	N	A	N	A	G	A	A	N	A	A	N	A	A	A	A	N	N	G	G	A	A	A
owbGBS34277	TGCAGTCCCCGATGAGTGCCGTATCGTTGCCGACTTGCCACCGATATTGACCGTAAGGTGTCA	G/T	31	3	0.709302325581395	1	47	48	N	G	N	G	T	N	G	G	N	T	G	T	T	G	T	N	G	G	G	N	G	N	G	T	G	G	N	G	G	N	G	G	G	G	N	N	T	T	G	G	G
owbGBS38353	TGCAGTTTCGTCTGCTGTTTTGAACTGTTAGCGATAATGAAATTTCTTCATAAATTGAAAAAT	A/T	23	3	0.709302325581395	1	47	48	N	A	T	A	T	T	A	A	T	T	A	T	T	N	T	T	A	A	A	T	N	N	A	T	A	N	T	A	A	N	A	N	A	N	T	T	T	T	N	A	N
owbGBS38354	TGCAGTTTCGTCTGCTGTTTTGAACTGTTAGCGATAATGAAATTTCTTCATAAATTGAAAAAT	C/T	48	3	0.709302325581395	1	47	48	N	C	T	C	T	T	C	C	T	T	C	T	T	N	T	T	C	C	C	T	N	N	C	T	C	N	T	C	C	N	C	N	C	N	T	T	T	T	N	C	N
owbGBS12731	TGCAGCCAACTTGCGGGCGACACAAGCGGCAATGGCAGAAATGCCAAGCTTGGAGGGCGAGGA	A/G	19	2	0.395348837209302	1	47	49	G	A	G	A	N	N	N	N	N	N	A	N	N	N	N	N	A	A	N	N	N	N	N	N	N	A	N	N	A	N	N	N	N	N	G	N	G	G	N	N	N
owbGBS13803	TGCAGCCAGTAGCCTTGTAGCTAGCCAAACCACAATCGGCTAGGCCGCAACCAGCACCGCTGC	C/T	45	3	0.406976744186047	1	47	49	N	C	N	N	N	N	C	N	N	N	N	T	N	N	T	T	N	C	C	N	N	N	N	N	C	C	N	N	N	N	N	N	N	N	T	T	N	T	N	N	C
owbGBS13804	TGCAGCCAGTAGCCTTGTAGCTAGCCAAACCACAATCGGCTAGGCCGCAACCAGCACCGCTGC	G/A	46	3	0.406976744186047	1	47	49	N	G	N	N	N	N	G	N	N	N	N	A	N	N	A	A	N	G	G	N	N	N	N	N	G	G	N	N	N	N	N	N	N	N	A	A	N	A	N	N	G
owbGBS19158	TGCAGCGGTATTATCATAGATAGCACTTGAGTGGTGCGCTGTGATGCGCTTGGAGGTTGTTAT	A/C	61	3	0.569767441860465	1	47	49	N	N	C	A	C	C	A	N	C	N	N	C	N	N	C	C	A	N	A	C	A	C	N	C	A	N	N	A	N	N	N	N	N	N	C	C	C	C	N	N	N
owbGBS5250	TGCAGATCGACAATCGTCATTGGACGTTTGCAAGTCCCTCGGAAATTTTTGATGAAGTGCTCT	G/T	22	1	0.383720930232558	1	47	49	N	N	N	N	N	N	G	G	N	N	N	T	N	N	N	T	N	G	G	N	G	T	N	N	N	N	T	G	N	N	N	N	N	G	N	N	N	T	G	N	G
owbGBS16998	TGCAGCGACGGAACGATGGAGAAATTCGCGATTCTAGATCTTTTGATAGGGTTTTCTATCGGA	C/T	26	3	0.662790697674419	1	47	50	T	N	T	C	T	T	C	N	T	N	N	N	N	C	T	T	C	N	C	N	C	T	C	T	C	C	T	C	C	N	C	N	N	C	N	N	T	T	C	N	C
owbGBS8328	TGCAGCAAGCAACTTAGTATTTATTTGAGTGGCTAGATTACGAGTACAAGAATATAAGGGGGA	G/T	31	3	0.36046511627907	1	47	50	N	N	N	G	N	N	N	G	T	N	N	N	T	N	N	T	G	N	G	N	N	N	N	T	G	N	N	G	N	N	N	G	G	N	T	N	N	T	N	N	N
owbGBS8329	TGCAGCAAGCAACTTAGTATTTATTTGAGTGGCTAGATTACGAGTACAAGAATATAAGGGGGA	G/A	35	3	0.36046511627907	1	47	50	N	N	N	G	N	N	N	G	A	N	N	N	A	N	N	A	G	N	G	N	N	N	N	A	G	N	N	G	N	N	N	G	G	N	A	N	N	A	N	N	N
owbGBS16067	TGCAGCCTCACCGCTTAATCATACATCACCCATTAAGCTTGGGAAACGCTACCTAGCAGGTAT	A/C	24	3	0.372093023255814	1	47	57	N	N	N	N	N	N	A	N	N	N	N	C	N	A	N	N	A	A	A	N	A	N	N	C	A	A	N	A	N	N	N	N	N	N	C	N	C	N	N	A	A
owbGBS16068	TGCAGCCTCACCGCTTAATCATACATCACCCATTAAGCTTGGGAAACGCTACCTAGCAGGTAT	A/G	31	3	0.372093023255814	1	47	57	N	N	N	N	N	N	A	N	N	N	N	G	N	A	N	N	A	A	A	N	A	N	N	G	A	A	N	A	N	N	N	N	N	N	G	N	G	N	N	A	A
owbGBS10940	TGCAGCAGGAACTCAGCGGGGGAAGAAGATGCAGCACTCGTTCCGGAAAAAAAAAAAAAAAAA	A/G	14	3	0.732558139534884	1	48	48	A	N	N	G	N	A	G	G	N	A	N	A	A	G	A	N	G	N	G	N	G	A	G	A	G	G	N	N	G	A	G	N	G	G	N	A	A	A	G	G	G
owbGBS10941	TGCAGCAGGAACTCAGCGGGGGAAGAAGATGCAGCACTCGTTCCGGAAAAAAAAAAAAAAAAA	G/A	33	3	0.732558139534884	1	48	48	G	N	N	A	N	G	A	A	N	G	N	G	G	A	G	N	A	N	A	N	A	G	A	G	A	A	N	N	A	G	A	N	A	A	N	G	G	G	A	A	A
owbGBS2002	TGCAGAATCCATTTGGTATCAAGACACGATGACTGATCAGTCATTATACCTGTTGTTGCCCTT	C/G	19	3	0.651162790697674	1	48	48	N	N	C	G	N	C	G	G	C	N	G	C	C	G	C	C	G	G	G	N	G	C	G	N	G	G	C	N	G	C	G	N	G	G	N	C	C	C	N	G	G
owbGBS2003	TGCAGAATCCATTTGGTATCAAGACACGATGACTGATCAGTCATTATACCTGTTGTTGCCCTT	G/C	27	3	0.651162790697674	1	48	48	N	N	G	C	N	G	C	C	G	N	C	G	G	C	G	G	C	C	C	N	C	G	C	N	C	C	G	N	C	G	C	N	C	C	N	G	G	G	N	C	C
owbGBS2004	TGCAGAATCCATTTGGTATCAAGACACGATGACTGATCAGTCATTATACCTGTTGTTGCCCTT	T/G	55	3	0.651162790697674	1	48	48	N	N	T	G	N	T	G	G	T	N	G	T	T	G	T	T	G	G	G	N	G	T	G	N	G	G	T	N	G	T	G	N	G	G	N	T	T	T	N	G	G
owbGBS2032	TGCAGAATCTACAGCCGCCTCCAGCGGTGGGGCGTAGGCCGACTCCGAGATCGGAAGAGCGGT	G/T	36	2	0.372093023255814	1	48	48	N	T	N	N	N	G	N	T	N	G	T	N	G	T	G	G	N	N	N	N	N	G	N	G	N	N	N	T	N	G	N	N	N	T	G	N	G	G	T	N	N
owbGBS21638	TGCAGCTCGATAACGCTAGTCCCTATGAACACGTGCACGAAAACTTCAAAATTGTCATCAACA	C/T	37	3	0.604651162790698	1	48	48	T	C	T	C	T	T	C	C	N	T	C	T	N	N	N	N	C	C	C	N	N	T	C	N	C	C	N	C	C	T	C	N	C	C	N	T	N	N	C	N	N
owbGBS22517	TGCAGCTGCCCCACGGGGCGCCCTGCATCCGCTGCTCCATCTGCGGCGCCGTCACCAACGTCG	C/T	61	1	0.883720930232558	1	48	48	T	N	T	C	T	T	C	C	T	T	C	T	T	C	T	T	C	N	C	T	C	T	C	T	C	C	T	C	C	T	C	C	C	C	T	N	T	T	C	C	C
owbGBS2574	TGCAGACATAGAGTGCCAAAACGGTCTTCACCCCATCCCACCTACGAAACAGGAGATACTAAG	C/G	21	3	0.569767441860465	1	48	48	N	C	G	N	N	N	C	N	N	G	N	G	G	N	G	N	N	N	N	N	C	G	N	N	C	C	N	N	C	G	C	N	N	C	G	N	G	G	C	N	C
owbGBS27226	TGCAGGCCCCGCGGACGTTCGTGCTCGCCGCCTGGCATGCATCCACGGAGCAAGAATCCCCTC	C/T	7	3	1	1	48	48	C	T	C	T	C	C	T	T	C	C	T	C	C	T	C	C	T	T	T	N	T	C	T	C	T	T	C	T	T	C	T	T	T	T	C	C	C	C	T	T	T
owbGBS29259	TGCAGGGGATGGTCACACCCTCATGGAGTCCGCAAGCCGAACAGTGTCCTGCATGTGCTTTGC	C/G	51	3	0.534883720930233	1	48	48	N	N	C	N	N	N	G	N	N	N	G	C	N	N	C	C	G	N	N	N	G	C	N	C	N	G	N	N	N	C	G	N	N	G	C	N	N	C	G	N	G
owbGBS32233	TGCAGTAAAATCATTTTCAGATGGTATAAAATTGGCCAACATTTATATTTCTATGCTGTAGAA	A/T	12	3	0.558139534883721	1	48	48	N	A	T	N	T	N	A	N	T	T	A	N	N	A	T	T	N	N	A	N	A	T	A	T	A	A	N	A	A	T	A	A	A	A	T	T	N	T	N	N	A
owbGBS32358	TGCAGTAACCTGTCGGTGCTCTTTTCGCAGAAGCTATGTATGGTAACTGCATTGTCCTTGCAG	A/G	35	3	0.802325581395349	1	48	48	G	A	G	A	G	G	A	N	G	G	N	N	N	N	G	N	A	A	A	N	A	G	N	N	N	A	G	A	A	G	N	A	A	N	G	G	G	G	A	A	A
owbGBS33305	TGCAGTATCCGCTGAAGAGAAGACGATGGAGCATGATCGCCATGATGGCAGCGCAGAGATCGA	A/G	6	3	1	1	48	48	A	G	A	G	A	A	G	G	A	A	G	A	A	G	A	A	G	G	G	A	G	A	G	A	G	G	A	G	G	A	G	G	G	G	A	A	A	A	G	N	G
owbGBS35103	TGCAGTCTTGTTGTGAGATACGCGCGGCACGCATCACCTGGTCATATACCAAATGGAGTGGCA	A/G	50	3	1	1	48	48	G	A	G	A	G	G	A	A	G	G	A	G	G	A	G	G	A	A	A	G	A	G	A	G	A	A	G	A	A	G	A	A	A	A	G	G	G	G	A	N	A
owbGBS35154	TGCAGTGAAAGAAGAAACACATGGGGCTACTGTTTGATTTCCAATTCCGCTTTGGCGAAATCC	T/C	52	3	0.988372093023256	1	48	48	C	T	C	T	C	C	T	N	C	N	T	C	C	T	C	C	T	T	T	C	T	C	T	C	T	T	C	T	T	C	T	T	T	T	C	C	C	C	T	N	T
owbGBS35155	TGCAGTGAAAGAAGAAACACATGGGGTTACTGTTTGATTTCCAATTCCGCTTCGGCGAAATCC	C/T	52	1	0.988372093023256	1	48	48	C	T	C	T	C	C	T	N	C	N	T	C	C	T	C	C	T	T	T	C	T	C	T	C	T	T	C	T	T	C	T	T	T	T	C	C	C	C	T	N	T
owbGBS35546	TGCAGTGCACGTGTCGACGTCCAAACTTTTGTATTGGACGAGAGAGGCATCTGTCTCTCCCCA	C/G	60	3	0.651162790697674	1	48	48	C	G	C	G	N	N	G	G	N	N	G	N	C	N	C	C	G	N	G	C	G	C	N	C	G	G	N	N	G	C	N	N	G	G	C	N	C	C	G	N	G
owbGBS36172	TGCAGTGTACCTTTTTTTTCATATATAACTGATTATATAGTTCTAATATACCTTCTTATTGCT	A/G	27	3	0.988372093023256	1	48	48	A	G	A	N	A	A	N	G	A	A	G	A	N	G	A	A	G	G	G	A	G	A	G	A	G	G	A	G	G	A	G	G	G	G	N	A	A	A	G	G	G
owbGBS37438	TGCAGTTCTGATCCCAATATTTTCTATTGCAGAGCTGAATACTGCTTAGCAAATTGCAGCAAT	A/G	25	3	0.94186046511628	1	48	48	A	G	A	G	A	A	G	G	A	A	G	A	N	G	A	A	N	G	G	A	G	A	G	A	G	G	A	G	N	A	G	G	G	G	A	N	A	A	G	G	G
owbGBS4382	TGCAGATAAAATGGTGAACATTTAGAAGTGTGCACAGCTTAATATTCTTTCAGAACACACAAC	A/G	58	3	0.825581395348837	1	48	48	A	N	A	N	A	N	G	G	A	N	N	A	A	G	A	N	G	G	G	N	G	N	N	A	G	N	A	G	G	A	G	G	N	G	A	A	A	A	G	G	G
owbGBS4528	TGCAGATACCCAGAGGACACTACATGCATGCGAATCACGAGGGACTGGCCAGGAAGCCGTACT	C/G	37	3	1	1	48	48	G	C	G	C	G	G	N	C	G	G	C	G	N	C	G	G	C	C	C	G	C	G	C	G	C	N	G	C	C	G	C	C	C	C	G	G	G	G	C	C	C
owbGBS6763	TGCAGATTTGTGAGCGCCATCCTTGTATTGATCTTCTGGGCTTGCGTTTGTGCAACGAACATG	A/G	54	1	0.674418604651163	1	48	48	N	A	G	N	G	G	A	N	N	G	N	N	N	A	G	G	A	A	A	N	N	N	N	G	A	A	G	A	A	G	N	N	A	A	G	N	N	G	A	A	A
owbGBS16481	TGCAGCCTTACCTTAACGGGGACCGTTTGCGTCTTTTGACTCACGTATGCAACAGTGTCACTA	A/G	15	2	0.94186046511628	1	48	49	N	G	A	G	A	A	G	G	A	A	G	A	A	G	A	N	G	N	G	A	G	A	G	A	G	G	A	G	G	A	G	N	G	G	A	A	A	N	G	G	G
owbGBS16482	TGCAGCCTTACCTTAACGGGGACCGTTTGCGTCTTTTGACTCACGTATGCAACAGTGTCACTA	C/T	52	2	0.94186046511628	1	48	49	N	T	C	T	C	C	T	T	C	C	T	C	C	T	C	N	T	N	T	C	T	C	N	C	T	T	C	T	T	C	T	N	T	T	C	C	C	C	T	T	N
owbGBS17236	TGCAGCGAGGGCGAGTAGCTAGCTTATCAGTGAGAATTTGTCTTGTTGTTGAATGTGTTAGTC	A/G	7	3	0.593023255813954	1	48	49	A	G	N	G	A	A	N	G	A	N	G	A	A	N	A	A	G	N	G	N	G	A	N	A	N	N	N	G	G	A	G	N	N	N	A	A	A	A	N	N	G
owbGBS18115	TGCAGCGCGGGAGCTGCTCGAGCTGGGTGGTCACCGGAAAAAAAAAAAAAAAAAAAAAAAAAA	G/T	25	3	0.441860465116279	1	48	49	G	N	N	N	N	N	T	T	N	N	T	N	G	N	N	N	N	N	T	N	T	G	N	N	T	T	N	N	T	G	T	N	T	N	N	N	N	G	T	N	N
owbGBS24894	TGCAGGAATTTAAGAAATTGCCCATGCGCACTACTTAAAGAGAGTTCTAGTCTCATAGATATG	C/T	51	3	0.430232558139535	1	48	49	C	T	C	N	N	N	T	N	N	N	T	C	C	T	C	N	T	T	T	N	N	C	N	C	N	N	N	N	T	C	T	N	N	T	N	N	N	C	T	T	N
owbGBS24970	TGCAGGACACGCTCACCTTCCCCGACTAAACGCATGCATCAAGACCCAGTGCAGCATGTAGAG	C/T	9	3	0.767441860465116	1	48	49	T	N	T	C	T	T	C	C	N	T	C	T	T	N	T	T	C	N	C	N	C	T	C	T	C	C	T	N	C	T	N	C	C	N	T	N	T	T	C	N	C
owbGBS27248	TGCAGGCCCGACGCGGTCCCAAAGATACCCAGGATGCTCTTCACGGCGAGAACCTCATCCATC	C/T	11	2	0.825581395348837	1	48	49	C	N	C	T	C	C	T	T	C	C	T	C	C	T	C	C	T	N	T	C	T	C	N	C	T	T	C	T	T	C	T	N	T	N	C	C	N	C	T	T	T
owbGBS36238	TGCAGTGTCCATTGCAGTCAGTGTGATTAACTGCTGAAATGGAATGTTGATGCCACCGTAATG	C/T	55	3	0.755813953488372	1	48	49	N	T	C	T	C	C	T	N	N	N	T	C	C	T	C	C	T	T	N	N	N	C	T	C	N	N	C	N	T	C	N	T	N	T	C	C	C	C	T	T	T
owbGBS4436	TGCAGATAAGTTGTGAAAACCTTATGAATGTAAGAATGTTAGAGCATCTCTAATTGGATTGGA	A/G	5	3	0.627906976744186	1	48	49	N	G	N	G	A	A	G	G	A	A	G	N	N	G	N	A	G	G	G	N	G	A	N	A	G	N	A	G	N	A	N	N	G	G	A	A	A	A	N	N	N
owbGBS4529	TGCAGATACCCAGAGTACACTACATGCATGCGAATCACGAGGGACTGGCCAGGAAGCCGGAAA	C/G	37	3	0.430232558139535	1	48	49	N	C	N	N	N	G	C	N	G	N	N	N	N	C	G	G	N	N	N	N	C	G	N	G	C	C	N	N	C	G	N	N	C	N	N	N	G	G	C	N	C
owbGBS5844	TGCAGATGCATGTGCCCATTACACCGATCGTCTTAATGAACCAACCGAGAAGCTATTCTGGCG	A/G	43	3	0.546511627906977	1	48	49	N	N	N	A	N	G	N	N	G	N	A	N	G	N	G	G	N	N	N	N	N	N	N	G	A	A	N	N	A	G	A	A	N	A	G	N	G	G	A	A	A
owbGBS6051	TGCAGATGGGACAATCTCGGATGGCTATGCCGTGAAGGGAGGTGTTCGGGTATGACCGCAAAA	G/T	37	3	0.546511627906977	1	48	49	G	T	G	T	G	N	T	T	G	G	T	G	N	T	G	N	T	T	T	N	N	G	T	N	N	T	N	T	T	G	T	N	T	N	G	N	G	G	N	T	N
owbGBS6052	TGCAGATGGGACAATCTCGGATGGCTATGCCGTGAAGGGAGGTGTTCGGGTATGACCGCAAAA	A/G	39	3	0.546511627906977	1	48	49	A	G	A	G	A	N	G	G	A	A	G	A	N	G	A	N	G	G	G	N	N	A	G	N	N	G	N	G	G	A	G	N	G	N	A	N	A	A	N	G	N
owbGBS6053	TGCAGATGGGACAATCTCGGATGGCTATGCCGTGAAGGGAGGTGTTCGGGTATGACCGCAAAA	G/C	49	3	0.546511627906977	1	48	49	G	C	G	C	G	N	C	C	G	G	C	G	N	C	G	N	C	C	C	N	N	G	C	N	N	C	N	C	C	G	C	N	C	N	G	N	G	G	N	C	N
owbGBS2872	TGCAGACCTATTTCTGCATGCTGCTCACAGCTTTCCCTCCTTGTTTGACTGCTTGGGAGAAGA	C/T	20	3	0.86046511627907	1	48	50	N	N	T	N	T	T	C	C	T	T	C	T	N	C	T	T	C	C	C	N	C	T	C	T	C	N	T	C	C	T	C	C	C	C	T	T	T	T	C	C	C
owbGBS35979	TGCAGTGGCCTTACAAGAAATGACTGTTTATTTTCCTGTTTTTGCAGGAAAACCCAAATGGAA	A/C	61	3	0.709302325581395	1	48	50	N	C	N	C	N	A	C	N	A	A	C	A	A	C	A	A	C	N	C	N	C	N	N	A	C	C	A	C	C	A	N	N	C	C	A	A	N	A	C	C	C
owbGBS7032	TGCAGCAAACCAATGACGCGAACATACTGCCGCTAACGAGAACGAGCAGACCGAACGCGCAGC	A/C	8	3	0.546511627906977	1	48	50	A	C	A	C	A	N	C	C	A	A	C	N	N	N	A	A	C	C	C	N	C	A	N	A	C	C	N	N	C	A	C	N	N	C	A	A	A	A	N	C	N
owbGBS37221	TGCAGTTCCTCTTGGAAGTGAAGTGCAATCTTACTCCATCTTCACCACCCAAGGAGGATTAAG	A/T	16	3	0.418604651162791	1	48	51	N	N	N	N	A	A	T	N	A	N	N	A	A	N	A	A	T	N	T	N	N	A	N	A	T	T	A	T	N	A	N	N	T	N	A	A	A	N	T	N	T
owbGBS8997	TGCAGCACAACCACTAGACACTCCCTAGCCACCCAATCGAGCTCGCAGAGCCCCTGTGCTCAA	C/G	13	3	0.488372093023256	1	48	51	N	N	N	C	N	G	C	N	N	N	C	G	G	N	G	G	C	N	N	G	C	N	C	G	C	C	N	N	C	G	N	N	C	N	N	G	N	G	C	N	C
owbGBS8998	TGCAGCACAACCACTAGACACTCCCTAGCCACCCAATCGAGCTCGCAGAGCCCCTGTGCTCAA	C/T	51	3	0.488372093023256	1	48	51	N	N	N	C	N	T	C	N	N	N	C	T	T	N	T	T	C	N	N	T	C	N	C	T	C	C	N	N	C	T	N	N	C	N	N	T	N	T	C	N	C
owbGBS6346	TGCAGATTCCGCAGCCTAGGCCGCCTCGTCGGAGCTGCCATCAGCATCGTAGGGATGAAGGCC	A/G	45	3	0.441860465116279	1	48	52	N	N	N	G	A	A	N	N	A	N	G	N	N	G	N	N	N	G	G	A	N	A	G	A	G	N	N	N	N	A	G	G	N	N	A	N	N	A	G	G	G
owbGBS6347	TGCAGATTCCGCAGCCTAGGCCGCCTCGTCGGAGCTGCCATCAGCATCGTAGGGATGAAGGCC	G/T	53	3	0.441860465116279	1	48	52	N	N	N	T	G	G	N	N	G	N	T	N	N	T	N	N	N	T	T	G	N	G	T	G	T	N	N	N	N	G	T	T	N	N	G	N	N	G	T	T	T
owbGBS20277	TGCAGCTACTCATAGTTAGGCACCGCCCAAAGCTCCAGGAGCCTTTGCGTGTCTCTCTTCGTC	C/G	56	3	0.395348837209302	1	48	54	N	N	N	N	N	C	G	G	N	N	G	N	C	N	C	N	N	G	G	N	N	N	N	C	G	N	N	G	G	C	N	N	N	N	C	C	C	C	G	G	G
owbGBS20278	TGCAGCTACTCATAGTTAGGCACCGCCCAAAGCTCCAGGAGCCTTTGCGTGTCTCTCTTCGTC	T/G	57	3	0.395348837209302	1	48	54	N	N	N	N	N	T	G	G	N	N	G	N	T	N	T	N	N	G	G	N	N	N	N	T	G	N	N	G	G	T	N	N	N	N	T	T	T	T	G	G	G
owbGBS11848	TGCAGCATCCTCCCATCCTGTTTGATGGGACGTTGCAGCTGTCCTCGCTGGGCTCCACCCAGA	A/G	14	3	0.488372093023256	1	49	50	G	A	G	N	G	G	A	N	N	N	N	G	G	N	N	N	A	A	N	N	A	N	N	N	A	N	N	A	A	G	N	N	N	N	N	G	G	G	A	N	N
owbGBS11849	TGCAGCATCCTCCCATCCTGTTTGATGGGACGTTGCAGCTGTCCTCGCTGGGCTCCACCCAGA	C/T	45	3	0.488372093023256	1	49	50	T	C	T	N	T	T	C	N	N	N	N	T	T	N	N	N	C	C	N	N	C	N	N	N	C	N	N	C	C	T	N	N	N	N	N	T	T	T	C	N	N
owbGBS14682	TGCAGCCCGCAGTCGGTCGCCATCGACAACCATTTTGCTACATCAATAGCAAGAAGCCTCTAC	A/T	31	3	0.627906976744186	1	49	50	A	T	N	N	N	A	N	N	A	N	T	N	A	T	N	A	T	N	T	N	N	A	T	A	N	N	N	T	T	A	T	T	T	T	A	N	A	A	N	T	T
owbGBS14683	TGCAGCCCGCAGTCGGTCGCCATCGACAACCATTTTGCTACATCAATAGCAAGAAGCCTCTAC	G/A	36	3	0.627906976744186	1	49	50	G	A	N	N	N	G	N	N	G	N	A	N	G	A	N	G	A	N	A	N	N	G	A	G	N	N	N	A	A	G	A	A	A	A	G	N	G	G	N	A	A
owbGBS5878	TGCAGATGCGAAGGAAGGGCGTCCATGGCGAACGAATCGGGCAGCTGGAGTTAGGGAAGGGAG	A/G	31	2	0.604651162790698	1	49	50	N	A	N	A	G	N	N	A	G	G	A	N	N	A	G	N	A	A	N	N	A	N	N	G	A	A	G	A	A	G	A	N	N	A	G	G	G	G	N	N	N
owbGBS5879	TGCAGATGCGAAGGAAGGGCGTCCATGGCGAACGAATCGGGCAGCTGGAGTTAGGGAAGGGAG	T/C	50	2	0.604651162790698	1	49	50	N	T	N	T	C	N	N	T	C	C	T	N	N	T	C	N	T	T	N	N	T	N	N	C	T	T	C	T	T	C	T	N	N	T	C	C	C	C	N	N	N
owbGBS14106	TGCAGCCCAACGATTTTCCATGGATAGTTAAATAACCAACAAACTAAAGCGAGTGAAAAGGAT	A/G	40	3	0.488372093023256	1	49	51	N	G	A	G	N	A	N	N	A	N	N	A	A	N	A	A	N	G	G	A	N	N	G	A	G	N	N	N	G	A	N	N	G	N	N	A	A	A	N	N	G
owbGBS16149	TGCAGCCTCCACCATGATGAACGGGTAGACGAGCAAGCTTGAGGCGCGGAAGAAGAAGAAGGC	C/G	21	1	0.767441860465116	1	49	51	C	G	N	N	C	C	G	G	C	N	G	C	N	G	C	C	G	G	G	N	G	C	N	C	G	G	C	G	G	C	G	N	G	G	C	N	C	C	G	G	G
owbGBS32797	TGCAGTACTGAAGTCAGCTCGCTAAAGCCTCGGATGCTGACGCCATCGCTCTGATGGTCTCCA	C/G	28	3	0.697674418604651	1	49	51	N	C	G	N	N	G	C	C	G	G	C	N	N	N	N	G	C	C	C	G	N	G	C	G	C	C	G	N	C	N	C	C	C	N	N	G	N	G	C	C	C
owbGBS426	TGCAGAAACCATCTACTACAGTTCTGTATCTATCTGTTCGGTGGTCTGTAACCATATTCTTCC	A/G	19	3	0.569767441860465	1	49	51	A	G	A	G	A	A	G	G	A	N	G	A	N	G	A	A	N	G	N	N	G	A	G	A	N	N	A	G	G	A	N	G	G	G	A	N	A	A	N	N	N
owbGBS427	TGCAGAAACCATCTACTACAGTTCTGTATCTATCTGTTCGGTGGTCTGTAACCATATTCTTCC	G/T	20	3	0.569767441860465	1	49	51	G	T	G	T	G	G	T	T	G	N	T	G	N	T	G	G	N	T	N	N	T	G	T	G	N	N	G	T	T	G	N	T	T	T	G	N	G	G	N	N	N
owbGBS428	TGCAGAAACCATCTACTACAGTTCTGTATCTATCTGTTCGGTGGTCTGTAACCATATTCTTCC	T/C	32	3	0.569767441860465	1	49	51	T	C	T	C	T	T	C	C	T	N	C	T	N	C	T	T	N	C	N	N	C	T	C	T	N	N	T	C	C	T	N	C	C	C	T	N	T	T	N	N	N
owbGBS5550	TGCAGATCTCTGACACCCAAACCACCATTCCTCCTGGGTTGCTTGACTCTGTCCCAAGCCACC	C/T	16	3	0.418604651162791	1	49	51	C	N	N	N	C	N	N	T	N	N	N	N	C	N	N	C	N	T	T	N	T	N	T	C	T	N	C	T	T	C	N	T	T	N	C	C	C	C	N	N	N
owbGBS5551	TGCAGATCTCTGACACCCAAACCACCATTCCTCCTGGGTTGCTTGACTCTGTCCCAAGCCACC	C/T	25	3	0.418604651162791	1	49	51	C	N	N	N	C	N	N	T	N	N	N	N	C	N	N	C	N	T	T	N	T	N	T	C	T	N	C	T	T	C	N	T	T	N	C	C	C	C	N	N	N
owbGBS5627	TGCAGATCTGGAATCCTAGCATCCTTATCTTGTGTCAGATCTGTAGCAATCAGATTGGTTGGA	A/G	20	3	0.627906976744186	1	49	51	N	N	N	N	G	G	A	N	G	N	A	G	G	A	G	G	A	N	A	N	A	G	A	N	A	N	N	A	A	N	A	N	A	N	G	G	G	G	A	N	A
owbGBS5628	TGCAGATCTGGAATCCTAGCATCCTTATCTTGTGTCAGATCTGTAGCAATCAGATTGGTTGGA	A/G	51	3	0.627906976744186	1	49	51	N	N	N	N	G	G	A	N	G	N	A	G	G	A	G	G	A	N	A	N	A	G	A	N	A	N	N	A	A	N	A	N	A	N	G	G	G	G	A	N	A
owbGBS807	TGCAGAAATTACGCTGATTATTCATTTCCTTTTTTGAGAAAAAAGCGGACTGCAACATACAAA	C/T	28	3	0.604651162790698	1	49	51	C	N	N	N	N	C	T	T	N	C	T	C	C	T	C	N	T	T	T	N	T	C	N	C	N	T	N	N	T	C	T	T	T	T	C	C	N	N	T	N	T
owbGBS8856	TGCAGCAATGCATGTCTAGCTCTCATGATGCTCAACATTGAATAGGCAGCATCTTGTACTGCC	A/G	17	1	0.627906976744186	1	49	51	N	G	N	G	A	A	G	G	N	N	N	A	A	N	N	A	N	G	N	N	G	N	G	A	G	G	N	N	G	A	G	N	G	N	A	N	A	A	G	G	G
owbGBS33328	TGCAGTATCTTCGCACGTTTAATGAGGAACGACGTAAGGCGATTGGAGAGGAAGTCGCCCGAC	C/G	15	3	0.418604651162791	1	49	57	N	N	G	N	N	N	C	C	G	N	N	G	N	N	G	N	C	N	N	N	N	N	N	N	N	N	G	N	C	G	N	N	N	N	G	N	N	G	C	N	N
owbGBS13494	TGCAGCCACTGCCTTATTAGCTGCCTCTCGGAGACGAGCAGCCTGTGCCTCCCTCTCATACTC	G/T	40	1	0.546511627906977	1	50	50	G	N	G	T	N	G	N	N	G	N	N	N	N	T	G	N	T	T	T	G	N	N	T	G	N	T	N	T	N	G	N	N	N	T	G	N	G	G	N	T	T
owbGBS14149	TGCAGCCCACAATGGCTTTCTTCTAGTGGGGACGCGCCAGCGCACCCACTGGGCGTAGCCTCC	C/G	37	3	1	1	50	50	G	C	G	C	G	G	C	C	G	G	C	G	G	C	G	G	C	C	C	G	C	G	C	G	C	C	G	C	C	G	C	C	C	C	G	G	G	G	C	C	C
owbGBS20644	TGCAGCTATGTTTGCCATGTATGTTCTGCACAACACGTTTCTGAAACTGCAACCGAGTTTGCA	A/G	16	3	0.965116279069767	1	50	50	G	N	G	A	G	G	A	A	G	G	A	G	G	A	G	G	A	A	A	G	A	G	A	G	A	A	G	A	A	G	A	A	A	A	G	G	G	G	N	A	A
owbGBS28063	TGCAGGCTCTCGCGGTCTGCTTTTCCCCTCCAATATGACGACGAAGCCTATATTTACATATAG	A/G	59	3	0.906976744186046	1	50	50	G	A	G	A	G	N	A	A	G	G	A	G	G	A	G	G	A	A	A	G	A	G	N	G	A	A	G	A	A	G	A	A	A	A	G	G	G	G	A	A	N
owbGBS29051	TGCAGGGCGTGATCCAGGAACAGCAACTGGTTGGGAATGTAGCCTATCAGCTGAAAAGCTTTG	C/G	23	1	0.988372093023256	1	50	50	G	C	G	C	G	G	C	C	G	G	C	G	G	C	G	G	C	C	C	G	C	G	C	G	C	C	G	C	C	G	C	C	C	C	G	G	G	N	C	C	C
owbGBS30410	TGCAGGTCATTGTGGGGAGATCCATCCTCCCTCGAAGCCGATGATCGCCGAGAGGAAGCCGCC	G/A	33	3	0.697674418604651	1	50	50	G	N	G	N	G	G	N	A	G	G	N	G	G	N	G	G	N	A	A	G	N	G	N	G	A	A	G	N	A	G	N	N	N	A	G	G	G	G	N	N	A
owbGBS30411	TGCAGGTCATTGTGGTGAGATCCATCCTCCCTCAAAGCCGATGATCGCCGAGAGGAAGCCGCC	A/G	33	1	0.697674418604651	1	50	50	G	N	G	N	G	G	N	A	G	G	N	G	G	N	G	G	N	A	A	G	N	G	N	G	A	A	G	N	A	G	N	N	N	A	G	G	G	G	N	N	A
owbGBS4802	TGCAGATATTAAGTCCTTTAGGTGTGGTTGAATTGACTACTCATCTGCTAATACTCGAGAATA	A/G	60	1	0.627906976744186	1	50	50	N	A	N	A	G	G	A	A	G	N	N	N	G	N	G	G	A	N	A	N	A	G	A	G	A	N	G	N	N	G	A	A	N	N	G	G	G	G	A	N	A
owbGBS6826	TGCAGATTTTTGCACACGTTCCCCGCAAGATTTGATCGCCTTTGAGTATGTCCTCGCACTTCA	C/T	23	2	0.686046511627907	1	50	50	C	N	C	T	C	C	N	T	N	C	T	C	C	N	C	C	N	N	T	C	T	C	T	C	T	T	N	T	T	C	N	N	T	N	C	N	C	C	T	N	N
owbGBS9119	TGCAGCACAGAGTTCGGCACAAGATGGTGCGGCAGCAGGACGAAGGGCGCCAAGAAGCCGAAG	A/G	8	3	0.94186046511628	1	50	50	A	G	A	G	A	A	G	G	A	A	G	A	N	N	A	A	G	G	G	A	G	A	G	A	G	G	A	G	G	A	G	G	G	G	A	A	A	A	G	G	G
owbGBS9120	TGCAGCACAGAGTTCGGCACAAGATGGTGCGGCAGCAGGACGAAGGGCGCCAAGAAGCCGAAG	C/T	47	3	0.94186046511628	1	50	50	C	T	C	N	C	C	T	T	C	C	N	C	N	N	C	C	T	T	T	C	T	C	T	C	T	T	C	T	T	C	T	T	T	T	C	C	C	C	T	T	T
owbGBS22308	TGCAGCTGAGCAAAGCAGGGTTCGTGATCCTGCGCCGCCCCCTTTGTGTTTGTGACCTCTGCC	C/T	56	3	0.976744186046512	1	50	51	C	T	C	T	C	C	T	T	C	C	T	C	C	T	C	C	T	T	T	C	T	C	T	C	T	T	N	T	T	C	T	T	T	T	C	N	C	C	T	T	T
owbGBS7770	TGCAGCAAAGTTTCAGTAGCAAAGTAGTGTGATAGTAATGGTAGTAGAGCTAACAGTAGCAGT	A/C	47	3	0.593023255813954	1	50	51	N	N	N	A	C	N	A	N	N	C	A	C	C	A	C	C	A	N	N	C	A	C	N	C	N	A	N	N	A	C	A	N	A	N	N	C	C	C	N	A	A
owbGBS1710	TGCAGAAGGTGAAGGCGTCGAGCGGCGCAATCAATCCAGATGCCCTTGTTGCGCCACCTTCCA	A/G	29	3	0.441860465116279	1	50	52	N	N	N	N	N	G	A	N	N	N	A	N	N	N	N	N	N	N	A	G	A	G	N	G	A	N	G	A	A	N	A	N	N	A	N	N	N	N	A	A	A
owbGBS1711	TGCAGAAGGTGAAGGCGTCGAGCGGCGCAATCAATCCAGATGCCCTTGTTGCGCCACCTTCCA	T/C	46	3	0.441860465116279	1	50	52	N	N	N	N	N	C	T	N	N	N	T	N	N	N	N	N	N	N	T	C	T	C	N	C	T	N	C	T	T	N	T	N	N	T	N	N	N	N	T	T	T
owbGBS1712	TGCAGAAGGTGAAGGCGTCGAGCGGCGCAATCAATCCAGATGCCCTTGTTGCGCCACCTTCCA	A/G	62	3	0.441860465116279	1	50	52	N	N	N	N	N	G	A	N	N	N	A	N	N	N	N	N	N	N	A	G	A	G	N	G	A	N	G	A	A	N	A	N	N	A	N	N	N	N	A	A	A
owbGBS16335	TGCAGCCTCTTCGGTGCCTTCGCCTTGCTCTGGTCCGAGTGCCAGGAAGCATCCGACTAATAC	G/T	40	3	0.546511627906977	1	50	53	N	T	G	N	N	G	T	N	G	G	N	N	N	N	G	N	T	T	T	N	T	N	N	N	N	T	G	T	T	G	N	N	N	T	G	G	G	G	T	T	N
owbGBS28293	TGCAGGCTTGTCGTCTCCTAGCAGGTCTCCCGCCCCCTTCTCCAAGACTCGCAGGGTTCTTCT	A/G	19	3	0.430232558139535	1	50	54	N	N	N	A	N	G	A	A	N	G	N	N	G	A	N	G	A	N	A	N	A	N	N	N	A	N	G	N	N	N	N	A	N	N	N	N	N	N	A	N	N
owbGBS28294	TGCAGGCTTGTCGTCTCCTAGCAGGTCTCCCGCCCCCTTCTCCAAGACTCGCAGGGTTCTTCT	C/G	51	3	0.430232558139535	1	50	54	N	N	N	C	N	G	C	C	N	G	N	N	G	C	N	G	C	N	C	N	C	N	N	N	C	N	G	N	N	N	N	C	N	N	N	N	N	N	C	N	N
owbGBS11288	TGCAGCAGTACTACCGCTGACAGCAGCGGTACTATCGCTGGGCCCATGATAGTGCATAAACAC	A/G	6	3	0.627906976744186	1	51	51	G	N	N	N	N	G	A	A	G	G	A	N	G	N	G	N	A	A	N	G	A	N	N	N	A	A	G	N	N	G	N	N	A	A	N	G	N	G	A	A	A
owbGBS11715	TGCAGCATCACCATCGCCCCCTTCTTTCTCCTCGGCCACCACCGCTCGCCTTTGACAAATCCG	C/T	17	3	0.430232558139535	1	51	51	N	N	N	N	N	C	N	N	C	N	N	C	N	N	N	C	N	T	N	N	N	N	N	C	N	T	N	N	N	N	N	N	T	N	C	N	N	N	T	N	T
owbGBS12073	TGCAGCATGCATCCGCATGTGTCCTTTGCGACCAAACACTCGAAAACAAAGGACATCTTCTGG	A/C	10	3	1	1	51	51	C	A	C	A	C	N	A	A	C	C	A	C	C	A	C	C	A	A	A	C	A	C	A	C	N	A	C	A	A	C	A	A	A	A	C	C	N	C	A	A	A
owbGBS12088	TGCAGCATGCCGCCACCACGGGCCAATGCCCGTCGTGCGCTCCGAGATCGGAAGAGCGGGTCA	C/T	33	3	0.732558139534884	1	51	51	T	N	N	C	T	T	C	N	T	N	C	T	N	C	T	T	C	C	C	T	C	T	N	N	C	C	T	N	C	T	N	N	C	N	T	N	N	T	C	C	C
owbGBS12354	TGCAGCATTTCATCAAACACGTTTGGTGCATGCACACTGCCAGCCTCGTGCATGTCCGTTCAT	G/T	38	3	0.918604651162791	1	51	51	T	G	T	G	T	T	G	N	T	T	G	T	T	G	T	T	G	G	G	N	G	T	G	T	G	G	T	N	G	T	G	N	G	G	T	N	T	T	G	G	G
owbGBS12355	TGCAGCATTTCATCAAACACGTTTGGTGCATGCACACTGCCAGCCTCGTGCATGTCCGTTCAT	G/A	57	3	0.918604651162791	1	51	51	A	G	A	G	A	A	G	N	A	A	G	A	A	G	A	A	G	G	G	N	G	A	G	A	G	G	A	N	G	A	G	N	G	G	A	N	A	A	G	G	G
owbGBS12356	TGCAGCATTTCATCAAACACGTTTGGTGCATGCACACTGCCAGCCTCGTGCATGTCCGTTCAT	T/C	58	3	0.918604651162791	1	51	51	C	T	C	T	C	C	T	N	C	C	T	C	C	T	C	C	T	T	T	N	T	C	T	C	T	T	C	N	T	C	T	N	T	T	C	N	C	C	T	T	T
owbGBS12967	TGCAGCCACACCACCTGGTGCCGAACGCCATCTTGCAGCTATCGTCCTTCGTGGTCTTGTGCA	C/T	35	3	0.616279069767442	1	51	51	T	C	N	N	N	T	C	N	N	N	N	T	N	N	T	T	N	C	C	N	C	T	N	N	C	C	T	N	C	T	C	N	C	N	T	N	N	T	C	N	C
owbGBS12968	TGCAGCCACACCACCTGGTGCCGAACGCCATCTTGCAGCTATCGTCCTTCGTGGTCTTGTGCA	A/G	62	3	0.616279069767442	1	51	51	G	A	N	N	N	G	A	N	N	N	N	G	N	N	G	G	N	A	A	N	A	G	N	N	A	A	G	N	A	G	A	N	A	N	G	N	N	G	A	N	A
owbGBS13122	TGCAGCCACCATGCACATGCTAACAAGCTGTGTGAGCGCGGCCACACTCTACGACTCGGCGGC	G/T	37	3	0.604651162790698	1	51	51	N	N	N	G	T	T	G	G	N	T	G	T	T	G	T	T	N	G	G	T	N	N	G	T	G	G	N	N	G	T	G	N	G	N	T	N	N	T	G	N	G
owbGBS13123	TGCAGCCACCATGCACATGCTAACAAGCTGTGTGAGCGCGGCCACACTCTACGACTCGGCGGC	C/T	38	3	0.604651162790698	1	51	51	N	N	N	C	T	T	C	C	N	T	C	T	T	C	T	T	N	C	C	T	N	N	C	T	C	C	N	N	C	T	C	N	C	N	T	N	N	T	C	N	C
owbGBS16741	TGCAGCGAACATTTAGTGAACAAAATCATGTCCTCTTCGGACAGAATTCAGATGGAGCTTTTG	A/T	19	3	0.755813953488372	1	51	51	A	T	A	T	A	A	T	T	A	N	N	A	A	T	A	A	T	T	T	N	T	A	T	A	T	T	A	N	T	N	T	N	T	N	A	A	A	A	T	N	T
owbGBS16742	TGCAGCGAACATTTAGTGAACAAAATCATGTCCTCTTCGGACAGAATTCAGATGGAGCTTTTG	C/A	20	3	0.755813953488372	1	51	51	C	A	C	A	C	C	A	A	C	N	N	C	C	A	C	C	A	A	A	N	A	C	A	C	A	A	C	N	A	N	A	N	A	N	C	C	C	C	A	N	A
owbGBS17788	TGCAGCGCCGATTAGGGGCTCCCAGGCCATTCAGGCCCGTCAAACGTACTGGGTTTTGCAGGC	C/T	8	3	1	1	51	51	C	T	C	T	C	C	T	T	C	C	T	C	C	T	C	C	T	T	T	C	T	C	T	C	T	T	C	T	T	C	T	T	T	T	C	C	C	C	T	T	T
owbGBS20281	TGCAGCTACTCCCCCTGATTGCTAATTGCTGCTGTCTCCTTGGCACTTGTATGTGTCTGGCCT	C/T	56	3	1	1	51	51	T	N	T	C	T	T	C	C	T	N	C	T	T	C	T	T	C	C	C	T	C	T	C	T	C	C	T	C	C	T	C	C	C	C	T	T	T	N	C	C	C
owbGBS21019	TGCAGCTCCAGCGGTCGCTCCTTCAAAACTCTCGACGACATCGGGTCGCCCTGGATCCATCCA	A/G	62	3	0.546511627906977	1	51	51	N	N	N	A	G	N	A	N	N	N	A	G	N	N	G	G	N	A	A	N	N	G	N	N	A	A	N	N	A	N	N	N	A	N	G	N	G	G	N	A	A
owbGBS21020	TGCAGCTCCAGCGGTCGCTCCTTCAAAACTCTCGACGACATCGGGTCGCCCTGGATCCATCCA	T/C	63	3	0.546511627906977	1	51	51	N	N	N	T	C	N	T	N	N	N	T	C	N	N	C	C	N	T	T	N	N	C	N	N	T	T	N	N	T	N	N	N	T	N	C	N	C	C	N	T	T
owbGBS21639	TGCAGCTCGATCATCCCCTCATCCTCAATCTCCGAGGGGTCCGATGTCTCCACGTCGGGAGCC	A/G	20	3	0.744186046511628	1	51	51	A	G	N	G	A	A	G	G	N	N	G	A	A	N	A	A	G	G	G	N	N	A	N	A	G	N	N	N	G	N	G	N	G	G	A	A	A	A	G	G	G
owbGBS21640	TGCAGCTCGATCATCCCCTCATCCTCAATCTCCGAGGGGTCCGATGTCTCCACGTCGGGAGCC	T/C	44	3	0.744186046511628	1	51	51	T	C	N	C	T	T	C	C	N	N	C	T	T	N	T	T	C	C	C	N	N	T	N	T	C	N	N	N	C	N	C	N	C	C	T	T	T	T	C	C	C
owbGBS22225	TGCAGCTGAAGGACAGGCCAATCCCCGTGGAATTAAGCATGATGGTGAGGAAAGTTTCTACCT	C/T	5	3	0.872093023255814	1	51	51	N	T	C	N	C	C	T	T	C	N	T	C	C	T	C	C	T	T	T	C	T	C	T	C	T	N	C	T	T	C	T	T	T	T	C	C	C	C	N	N	T
owbGBS22226	TGCAGCTGAAGGACAGGCCAATCCCCGTGGAATTAAGCATGATGGTGAGGAAAGTTTCTACCT	A/G	19	3	0.872093023255814	1	51	51	N	G	A	N	A	A	G	G	A	N	G	A	A	G	A	A	G	G	G	A	G	A	G	A	G	N	A	G	G	A	G	G	G	G	A	A	A	A	N	N	G
owbGBS22227	TGCAGCTGAAGGACAGGCCAATCCCCGTGGAATTAAGCATGATGGTGAGGAAAGTTTCTACCT	A/T	31	3	0.872093023255814	1	51	51	N	T	A	N	A	A	T	T	A	N	T	A	A	T	A	A	T	T	T	A	T	A	T	A	T	N	A	T	T	A	T	T	T	T	A	A	A	A	N	N	T
owbGBS23433	TGCAGCTTCGAGGCGTACCAGGACACACTCTACACGCACTCCCTCCGCCAGTTCTACCGCGGC	A/G	26	3	1	1	51	51	G	A	G	A	G	G	A	A	G	G	A	G	G	A	N	G	A	A	A	N	A	G	A	G	A	A	G	A	A	G	A	A	A	A	G	G	G	G	A	A	A
owbGBS23619	TGCAGCTTGAAAATAGTTGACCGCAGAAGGAGGGAACCCTCACCAGACGTGACGACGACGACT	A/C	41	3	0.965116279069767	1	51	51	A	N	A	C	A	A	C	C	A	A	C	A	A	C	A	A	N	C	C	A	C	A	C	A	C	C	A	C	C	A	C	C	C	C	A	A	A	A	C	C	C
owbGBS23620	TGCAGCTTGAAAATAGTTGACCGCAGAAGGAGGGAACCCTCACCAGACGTGACGACGACGACT	A/G	51	3	0.965116279069767	1	51	51	A	N	A	G	A	A	G	G	A	A	G	A	A	G	A	A	N	G	G	A	G	A	G	A	G	G	A	G	G	A	G	G	G	G	A	A	A	A	G	G	G
owbGBS26021	TGCAGGATCCATTTGCTGCTTTTCTCTCTTCTTCCTCCTCGCACCATCCATCTTGCAGCTCCG	C/T	39	3	0.813953488372093	1	51	51	T	C	T	C	T	N	C	N	T	T	C	T	T	N	T	T	C	N	C	T	C	N	N	T	C	C	N	C	N	T	N	C	C	C	T	T	T	T	C	C	C
owbGBS26022	TGCAGGATCCATTTGCTGCTTTTCTCTCTTCTTCCTCCTCGCACCATCCATCTTGCAGCTCCG	A/G	49	3	0.813953488372093	1	51	51	G	A	G	A	G	N	A	N	G	G	A	G	G	N	G	G	A	N	A	G	A	N	N	G	A	A	N	A	N	G	N	A	A	A	G	G	G	G	A	A	A
owbGBS27013	TGCAGGCCAAAGTAGTGGAGCCATTGGGCGAAGAAAGAGCTAGCCGGAAAAAAAAAAAAAAAA	A/G	8	1	0.72093023255814	1	51	51	A	N	A	G	A	A	G	G	A	N	G	A	A	N	A	A	G	G	N	N	N	A	G	A	N	N	A	N	G	N	G	N	G	N	A	A	N	A	G	G	G
owbGBS27427	TGCAGGCCGCGTTGGGCAAGTCACTCTGCCGTCCAGCATCTGTCTTGGGTGGCGAGCCAGTGG	G/A	55	2	1	1	51	51	A	G	A	G	A	A	G	G	A	A	G	A	A	G	A	A	G	G	G	A	G	A	G	N	G	G	A	G	G	A	G	G	G	G	A	A	A	A	G	G	N
owbGBS29319	TGCAGGGGCGGCAAGTGATGGCAGGCGAATGGGAGGGATGGCAAGAGACTTGCTGGACATTGA	C/T	8	3	0.965116279069767	1	51	51	T	C	T	C	T	T	C	N	T	N	C	T	T	C	T	T	C	C	C	T	C	T	C	T	C	C	T	C	C	T	C	C	C	C	T	T	T	T	C	C	C
owbGBS30055	TGCAGGTACGTACTACTCCTACTAGTTGCATGGCCTCGGAGGGTGGATACTTTGGGAATTCGG	A/G	48	3	0.872093023255814	1	51	51	A	G	A	G	A	A	G	G	A	N	G	N	A	N	A	A	G	G	G	A	G	A	G	A	G	G	A	N	G	A	G	G	G	G	A	A	A	A	G	N	N
owbGBS30382	TGCAGGTCATCGTCTATACAGTCCCTCATGGACCCGTCATGAGGGTTACGCGACATCCCCACC	C/T	18	3	0.930232558139535	1	51	51	T	C	T	C	T	T	C	C	T	T	C	T	T	N	T	T	C	C	C	T	C	N	C	T	C	C	T	C	C	T	C	C	C	C	T	T	T	T	C	C	C
owbGBS30383	TGCAGGTCATCGTCTATACAGTCCCTCATGGACCCGTCATGAGGGTTACGCGACATCCCCACC	A/G	54	3	0.930232558139535	1	51	51	G	A	G	A	G	G	A	A	G	G	A	G	G	N	G	G	A	A	A	G	A	N	A	G	A	A	G	A	A	G	A	A	A	A	G	G	G	G	A	A	A
owbGBS30929	TGCAGGTCTTTGTCTGAGAGCCCTAGCTTGAGTGGTGTGACGCGGTAGAGGATGTTGATGTTG	G/T	11	3	0.918604651162791	1	51	51	G	T	G	T	G	G	T	T	G	G	T	G	G	T	G	G	N	T	T	N	N	G	N	G	T	T	G	T	T	G	T	T	T	T	G	N	G	G	T	N	T
owbGBS32169	TGCAGGTTTTGTACAGGGCAACTACTTTGATCCGTACATGATCGTTACTCACTTCTGTGAAGA	A/G	59	3	0.988372093023256	1	51	51	A	N	A	G	A	A	G	G	A	A	G	A	A	G	A	A	G	G	G	A	G	A	G	A	G	G	A	G	G	A	G	G	G	G	A	A	A	A	G	G	G
owbGBS32720	TGCAGTACGGATCGCACGATTTAAATATATGTAGACGGTTTAAGATCCGACGTTGAAGATGGC	A/T	18	3	0.686046511627907	1	51	51	T	N	N	A	N	N	N	A	T	N	N	T	N	A	T	T	A	A	A	T	A	N	N	T	A	A	T	A	A	N	A	N	A	A	N	T	T	T	N	N	A
owbGBS32721	TGCAGTACGGATCGCACGATTTAAATATATGTAGACGGTTTAAGATCCGACGTTGAAGATGGC	T/C	31	3	0.686046511627907	1	51	51	C	N	N	T	N	N	N	T	C	N	N	C	N	T	C	C	T	T	T	C	T	N	N	C	T	T	C	T	T	N	T	N	T	T	N	C	C	C	N	N	T
owbGBS33524	TGCAGTATTGATCTCACTTCATAGCATCATAACAGTGGACCATCCTATAAATAAATTCAATGC	A/G	52	3	0.930232558139535	1	51	51	A	G	A	G	A	A	N	G	A	A	G	A	A	G	A	A	G	G	G	A	G	A	G	A	G	G	A	G	G	N	G	G	G	G	A	N	A	A	G	G	G
owbGBS35269	TGCAGTGACATTTTTTTTCTTTGCTGTGTCACCCTGTTCAGTGAGCCCTCCTTGTCAAAAACA	C/T	31	3	0.918604651162791	1	51	51	N	C	T	C	T	T	C	C	T	T	C	T	T	C	T	T	C	C	C	T	C	T	C	T	N	C	T	C	C	T	C	C	C	C	T	T	T	T	C	C	C
owbGBS35552	TGCAGTGCAGAATATCTAAGATTGCGATTGTTTTCCGCGCAAATTATTGGCGCCAAACGCTGT	A/G	41	3	1	1	51	51	G	A	G	A	G	G	A	A	G	G	A	G	G	A	N	G	A	A	A	G	A	G	A	G	A	A	G	A	A	G	A	A	A	N	G	G	G	G	A	A	A
owbGBS35764	TGCAGTGCGTGTGGTGTAATAGGTCATGACCATAAAGAATGTGGTGATGGGGTGTTCGCTGAG	C/T	58	1	0.63953488372093	1	51	51	N	N	N	N	N	C	T	T	C	C	T	N	N	T	C	C	N	T	T	N	N	N	N	C	T	T	N	T	N	N	T	T	T	T	C	C	C	N	T	T	T
owbGBS35840	TGCAGTGCTTAAAAAGGGTCTTCCGAGGATGACCGCCATGGCATCGTCATCAGGAATATTCAA	A/G	48	2	0.383720930232558	1	51	51	G	N	G	N	G	N	A	A	G	G	A	N	N	A	N	G	N	N	N	N	N	N	A	N	A	A	G	A	N	G	N	A	A	N	G	N	N	G	N	N	N
owbGBS36150	TGCAGTGTAAGAAGAACATCACATTTTAAGGCTTGTAATCAGTTGGGGTTTTTCACAAGTGAA	T/C	59	3	1	1	51	51	C	T	C	T	C	C	T	T	C	C	T	C	C	T	C	C	T	T	T	C	T	C	T	C	T	T	C	T	T	C	T	T	T	T	C	C	C	C	T	T	T
owbGBS36151	TGCAGTGTAAGAAGAACATCACATTTTAAGGCTTGTAATCAGTTGGTGTTTTTCACAAGCGAA	C/T	59	1	1	1	51	51	C	T	C	T	C	C	T	T	C	C	T	C	C	T	C	C	T	T	T	C	T	C	T	C	T	T	C	T	T	C	T	T	T	T	C	C	C	C	T	T	T
owbGBS38099	TGCAGTTGTTTGATAGCAATGTATGTATTGACCCATGCTGATCCGAGACTGTGTTTGGTAGGC	C/T	31	3	0.965116279069767	1	51	51	C	T	C	T	C	C	T	T	C	C	T	C	C	T	C	C	T	T	T	C	T	C	T	C	T	T	C	T	T	C	T	T	T	T	C	C	C	C	N	T	T
owbGBS5752	TGCAGATGAGCTCTCGTCTCACTACAGATCAGCTCCTTACCCAAGTCAACCCCGCCGCCAGGC	C/T	14	3	0.94186046511628	1	51	51	T	N	T	C	T	T	C	N	T	T	C	T	T	C	T	T	C	C	C	T	C	T	C	T	C	C	T	C	C	T	C	C	C	C	T	T	T	T	C	C	C
owbGBS7529	TGCAGCAAAGTATCAGTAGCAAGGTGGTGTTCTAGCAACAATAGCAACAGTAATAGTAGCAGC	A/C	33	2	0.848837209302326	1	51	51	C	A	C	A	C	C	A	A	C	C	A	C	C	N	C	C	A	A	A	N	A	C	A	C	A	A	C	A	A	C	N	A	A	A	C	N	N	C	A	A	A
owbGBS7530	TGCAGCAAAGTATCAGTAGCAAGGTGGTGTTCTAGCAACAATAGCAACAGTAATAGTAGCAGC	A/G	40	2	0.848837209302326	1	51	51	G	A	G	A	G	G	A	A	G	G	A	G	G	N	G	G	A	A	A	N	A	G	A	G	A	A	G	A	A	G	N	A	A	A	G	N	N	G	A	A	A
owbGBS9963	TGCAGCACTTCCGATATCGGGAGCGTGAGGAGATATCTTCTCGGCACCCTGCCAGAGGGAGGA	A/T	13	3	0.558139534883721	1	51	51	A	T	N	N	A	A	T	T	A	A	N	N	N	N	A	A	T	N	T	N	T	A	N	A	T	T	N	N	T	N	T	N	T	N	A	A	N	A	N	T	T
owbGBS9964	TGCAGCACTTCCGATATCGGGAGCGTGAGGAGATATCTTCTCGGCACCCTGCCAGAGGGAGGA	T/G	14	3	0.558139534883721	1	51	51	T	G	N	N	T	T	G	G	T	T	N	N	N	N	T	T	G	N	G	N	G	T	N	T	G	G	N	N	G	N	G	N	G	N	T	T	N	T	N	G	G
owbGBS9965	TGCAGCACTTCCGATATCGGGAGCGTGAGGAGATATCTTCTCGGCACCCTGCCAGAGGGAGGA	G/C	28	3	0.558139534883721	1	51	51	G	C	N	N	G	G	C	C	G	G	N	N	N	N	G	G	C	N	C	N	C	G	N	G	C	C	N	N	C	N	C	N	C	N	G	G	N	G	N	C	C
owbGBS10283	TGCAGCAGAGGAGAACGGCGAGCAGGAGGCTGACGAGACGGACCGCAAAAAAAAAAAAAAAAA	C/T	5	3	0.627906976744186	1	51	52	N	T	C	T	C	C	T	T	C	C	N	C	C	T	C	C	T	N	T	C	T	C	T	N	T	T	C	N	T	C	T	N	N	T	N	C	C	C	N	N	N
owbGBS12870	TGCAGCCAATCGTATATTGATTTAAATCTATACTCATACTCACAGTGTGGTTCTGCACATCAT	A/G	58	3	0.837209302325581	1	51	52	G	A	G	A	G	G	A	N	G	G	A	G	G	A	G	G	A	A	N	G	A	G	N	G	A	A	N	A	N	G	A	N	N	N	G	N	G	G	A	A	A
owbGBS13471	TGCAGCCACTGCCTGAATAGCTGCGTCACGACGACGAGCAACCTTTGCCTCCCTCTCATACTC	G/T	24	1	0.465116279069767	1	51	52	G	N	N	T	N	N	N	N	G	N	T	G	N	N	N	G	T	T	T	N	N	G	N	N	N	T	N	T	N	N	N	T	N	N	G	N	G	G	T	N	T
owbGBS18065	TGCAGCGCGCCGTCGCAGAGCTGCGGCGGGCGTACCCGCAAAAAAAAAAAAAAAAAAAAAAAA	A/G	16	3	0.837209302325581	1	51	52	A	G	A	G	A	A	G	G	A	A	G	A	A	G	A	A	G	G	G	A	G	A	G	A	G	G	A	G	G	A	G	G	N	N	A	A	A	A	N	G	G
owbGBS23156	TGCAGCTGTTGCCATGAGGAAGATGCTTTTGCACCGGAAAAAAAAAAAAAAAAAAAAAAAAAA	C/T	5	3	0.581395348837209	1	51	52	N	N	N	N	C	C	T	T	C	N	T	C	C	N	N	C	T	T	N	N	N	C	N	C	T	T	C	N	N	N	N	T	N	N	C	C	N	C	T	T	T
owbGBS24576	TGCAGGAAGACGGTCAATTGGAGCTTATTGTCGGTGAAGAGTACATCAATCTTATTCCACACC	A/G	53	3	0.72093023255814	1	51	52	N	N	A	N	A	A	G	G	N	N	G	N	A	G	A	A	G	G	G	N	N	A	N	N	G	G	N	G	G	A	N	G	N	N	A	A	N	A	N	G	G
owbGBS25661	TGCAGGAGGAGGAGGGGCCTCTGCCATTGGCCTGAGCGGTGGGGTTAGACTTGGACGAGGGAC	A/G	46	3	0.627906976744186	1	51	52	G	N	G	A	G	N	A	N	G	N	A	N	G	N	G	N	A	A	A	G	A	G	N	G	N	A	G	N	A	G	A	N	N	N	G	G	G	G	A	A	A
owbGBS25877	TGCAGGAGTTACTCCACAATGTATACCCTGTAGAATTATTTCTAATATTTGTCAGCACGCCAT	A/G	22	3	0.383720930232558	1	51	52	N	A	G	A	G	G	A	N	N	G	A	N	N	N	N	G	N	N	A	N	A	G	N	G	N	N	N	A	N	G	N	N	N	N	N	N	N	N	N	N	N
owbGBS26539	TGCAGGCAAGCGCTCTGTTGGGTGCGAACGCGCAACGAGGAGGAAGGGGGTTGGTCGGGAGGA	C/T	30	2	0.36046511627907	1	51	52	T	N	T	N	N	N	N	N	T	T	N	N	N	N	T	N	C	C	N	N	N	T	N	T	N	N	N	N	N	N	N	N	N	N	T	T	N	T	N	C	C
owbGBS27465	TGCAGGCCGTGGAGGACGAGCTGCGGATGAGGGCCACCGACATCGCCTCATATGCCGCCTGGG	G/T	38	1	0.348837209302326	1	51	52	N	N	G	T	N	N	N	N	N	N	T	G	G	N	N	N	T	N	N	N	T	G	N	N	T	N	N	T	N	N	N	N	N	N	N	N	G	G	N	N	N
owbGBS33662	TGCAGTCAAGCCGAGTGTGTCAGCGCGTAGTGCTGCCGTGATGGACTTTGATCATTCATCTTG	C/T	10	3	0.569767441860465	1	51	52	N	N	T	N	T	T	C	N	T	N	N	T	N	C	T	T	C	C	C	T	N	T	C	T	N	C	N	N	N	N	C	N	N	C	T	N	N	T	C	C	C
owbGBS33663	TGCAGTCAAGCCGAGTGTGTCAGCGCGTAGTGCTGCCGTGATGGACTTTGATCATTCATCTTG	A/C	44	3	0.569767441860465	1	51	52	N	N	C	N	C	C	A	N	C	N	N	C	N	A	C	C	A	A	A	C	N	C	A	C	N	A	N	N	N	N	A	N	N	A	C	N	N	C	A	A	A
owbGBS35516	TGCAGTGCAAGTCGGTGAAGCAGCGGAACCTCAGCTTCGTAAAGCCGAACTCGTGGAGTTCGT	A/G	40	3	0.825581395348837	1	51	52	G	A	G	A	G	G	A	A	G	N	A	G	G	A	G	N	A	A	A	G	A	G	N	G	A	A	G	A	A	G	N	N	N	A	G	N	G	G	A	A	A
owbGBS3897	TGCAGAGGAATGTAGCACAATATATCAACGACGCGCCGCATATGGAAAAATACAGTTGTCCAA	C/T	31	3	0.697674418604651	1	51	52	C	T	C	T	C	N	T	T	C	C	T	C	N	T	C	C	T	T	T	C	T	C	T	C	T	N	C	T	T	C	T	T	N	N	C	C	C	C	N	N	N
owbGBS7720	TGCAGCAAAGTTTCAGTACAAAAGTAGTGTGATAGCAATAGCGGTAACAGTAGCCGCAGTGAC	C/T	47	3	0.662790697674419	1	51	52	T	N	T	N	T	T	C	C	T	T	N	N	T	N	N	T	C	C	C	T	N	T	C	N	C	C	T	C	C	N	C	C	N	N	T	T	T	N	C	N	C
owbGBS7721	TGCAGCAAAGTTTCAGTACAAAAGTAGTGTGATAGCAATAGCGGTAACAGTAGCCGCAGTGAC	C/A	54	3	0.662790697674419	1	51	52	A	N	A	N	A	A	C	C	A	A	N	N	A	N	N	A	C	C	C	A	N	A	C	N	C	C	A	C	C	N	C	C	N	N	A	A	A	N	C	N	C
owbGBS7783	TGCAGCAAAGTTTCAGTATCAAAGTAGTGTGATAGCAATAGCGGTAACAGTAGCAACAATGAC	A/G	20	3	0.604651162790698	1	51	52	N	N	G	A	N	G	N	N	G	N	A	G	G	A	G	G	A	N	N	N	N	G	A	G	N	A	N	N	N	G	A	N	N	N	G	N	N	G	N	N	A
owbGBS7784	TGCAGCAAAGTTTCAGTATCAAAGTAGTGTGATAGCAATAGCGGTAACAGTAGCAACAATGAC	A/G	55	3	0.604651162790698	1	51	52	N	N	G	A	N	G	N	N	G	N	A	G	G	A	G	G	A	N	N	N	N	G	A	G	N	A	N	N	N	G	A	N	N	N	G	N	N	G	N	N	A
owbGBS7785	TGCAGCAAAGTTTCAGTATCAAAGTAGTGTGATAGCAATAGCGGTAACAGTAGCAACAATGAC	A/G	58	3	0.604651162790698	1	51	52	N	N	G	A	N	G	N	N	G	N	A	G	G	A	G	G	A	N	N	N	N	G	A	G	N	A	N	N	N	G	A	N	N	N	G	N	N	G	N	N	A
owbGBS9940	TGCAGCACTGGCACCTGCTGGCTAGGCAGAGAGACCAGGAGAACCTTGTACGGATATTAGACA	A/C	41	3	0.488372093023256	1	51	52	N	A	N	A	C	N	A	A	C	N	N	N	C	A	C	C	A	N	A	N	A	C	N	C	N	A	N	N	A	C	A	N	N	N	C	N	C	C	N	N	N
owbGBS12089	TGCAGCATGCCGCCACCACGGGCCAATGCCCGTCGTGCGCTCCGCAAAAAAAAAAAAAAAAAA	C/T	33	3	0.523255813953488	1	51	53	N	C	N	N	N	T	N	N	T	N	C	T	T	C	N	T	C	N	N	N	N	N	N	T	N	N	N	C	C	N	C	N	N	N	T	T	N	T	N	N	C
owbGBS24048	TGCAGCTTTTCCACGAAAGGAAAAGGTCACGGGAGAGAAAGAGCAACGAGGAGGGAGGAGAAG	C/T	29	1	0.406976744186047	1	51	53	C	T	C	N	N	C	T	N	N	N	T	C	N	T	N	C	N	N	N	C	T	N	T	N	T	T	C	N	T	N	N	T	N	T	N	N	N	N	N	N	T
owbGBS30676	TGCAGGTCGCATCTCCTCACGCAGTGGCACAGTGCTGGTGACGGTCTGCGCGACCGACGGCTT	C/G	7	3	0.372093023255814	1	51	53	G	C	N	N	N	N	N	C	N	N	C	N	N	N	N	N	N	C	N	N	N	N	N	N	C	C	N	N	N	N	N	N	N	N	N	G	N	G	C	C	N
owbGBS30677	TGCAGGTCGCATCTCCTCACGCAGTGGCACAGTGCTGGTGACGGTCTGCGCGACCGACGGCTT	A/G	28	3	0.372093023255814	1	51	53	G	A	N	N	N	N	N	A	N	N	A	N	N	N	N	N	N	A	N	N	N	N	N	N	A	A	N	N	N	N	N	N	N	N	N	G	N	G	A	A	N
owbGBS31742	TGCAGGTTCTCCAAGCCGCCGCAACCGCCATGGATGAGGCCTCATGCTACGGGCGCCGCACAT	C/T	10	3	0.627906976744186	1	51	53	C	T	C	T	C	C	N	T	C	C	T	C	C	N	C	C	N	N	N	N	T	N	N	C	T	N	C	T	N	C	N	N	N	T	C	C	C	C	N	N	N
owbGBS31743	TGCAGGTTCTCCAAGCCGCCGCAACCGCCATGGATGAGGCCTCATGCTACGGGCGCCGCACAT	T/C	41	3	0.627906976744186	1	51	53	T	C	T	C	T	T	N	C	T	T	C	T	T	N	T	T	N	N	N	N	C	N	N	T	C	N	T	C	N	T	N	N	N	C	T	T	T	T	N	N	N
owbGBS3321	TGCAGACTTGAGCATCGAGTACAAATCGGGAATGGTATTCTCCATCCCTTCCATGTTGTAGTT	C/G	50	1	0.372093023255814	1	51	53	N	C	N	N	N	G	C	N	N	G	C	N	G	N	N	N	N	N	C	N	N	N	C	N	C	C	N	N	N	N	N	N	N	C	N	G	N	N	N	N	C
owbGBS10606	TGCAGCAGCATCGATGTTGGTGTTGTCGTTGGACATGTTCTTGAAGAGGTGGTCGACGTCACG	C/G	39	3	0.465116279069767	1	51	54	N	N	N	N	N	N	G	G	C	N	N	C	N	N	N	N	G	G	G	N	N	N	G	C	G	N	N	N	G	N	G	N	N	G	N	N	N	C	G	N	N
owbGBS14007	TGCAGCCATGGGGATCGGGGCGAGGAGCTCCTCTCCTGTCATGTGCTCGTGTGTGGCGACGCT	G/T	44	3	0.476744186046512	1	51	54	N	N	N	T	N	N	T	T	G	N	T	G	G	T	N	N	N	N	N	N	T	N	T	G	T	T	G	N	T	G	T	N	N	N	N	N	G	G	T	N	T
owbGBS14008	TGCAGCCATGGGGATCGGGGCGAGGAGCTCCTCTCCTGTCATGTGCTCGTGTGTGGCGACGCT	A/G	58	3	0.476744186046512	1	51	54	N	N	N	G	N	N	G	G	A	N	G	A	A	G	N	N	N	N	N	N	G	N	G	A	G	G	A	N	G	A	G	N	N	N	N	N	A	A	G	N	G
owbGBS7283	TGCAGCAAAGTATCACTAGAAAAGTGGTGTGATAGCAACAGTAGCAACGGTAATAGTAGCAGC	A/C	19	1	0.383720930232558	1	51	55	N	N	N	N	A	A	C	N	N	N	N	N	A	N	N	A	N	N	N	N	C	N	N	N	N	C	N	N	N	N	N	N	N	N	N	N	A	A	N	N	C
owbGBS32094	TGCAGGTTTGGAGTAACCAGTACTAGTGATAATTACGGTATCTAGATCTTCAGTGGCCTTGGA	C/T	17	1	0.5	1	51	56	N	N	T	C	N	T	C	C	N	T	N	T	T	N	N	N	C	N	N	N	N	N	C	N	C	C	T	N	N	N	N	N	N	N	T	N	N	T	C	C	C
owbGBS37787	TGCAGTTGCTGTAGATTCTGCTGCTTGCTAGCTAGCTTGATGCCGATGCTAGTCGAAGCCTGC	C/G	35	3	0.476744186046512	1	51	57	N	N	N	C	N	G	N	N	N	N	C	G	N	N	N	N	N	N	N	N	C	N	N	N	C	N	G	N	C	N	C	N	N	N	G	G	G	G	C	C	C
owbGBS8386	TGCAGCAAGCGACGAAGCATTTATTTGGTGGCTAACTTACGAGTACAAGAATAAGAGGGAGAT	G/T	13	1	0.372093023255814	1	51	57	N	N	N	N	N	N	N	G	N	N	G	N	N	N	N	T	G	N	N	T	N	N	N	T	N	N	T	N	G	N	G	N	N	N	N	T	T	T	N	G	N
owbGBS1160	TGCAGAACCTTATCAGAAACAAAATCACGACCAGGAAAACGAACGGGGACCCCTTCCCCCCTT	C/T	49	3	0.94186046511628	1	52	52	C	T	C	T	C	C	T	T	C	C	T	C	C	T	C	C	T	T	T	N	T	C	N	C	T	T	C	N	T	C	T	T	C	T	C	C	C	C	T	T	T
owbGBS12465	TGCAGCCAAATCAAACCCAAGAGATTACGACGCCGAATCGAACAGCACGGGAGGGCGCGCAGA	A/G	46	3	1	1	52	52	A	G	A	G	A	A	G	G	A	A	G	A	A	G	A	A	G	G	G	A	G	A	G	A	G	G	A	G	G	A	G	G	A	G	A	A	A	N	G	G	G
owbGBS12668	TGCAGCCAACGAATGCCATATTGATGTTCCTGAAGCTTCAAGCTCCACGCAGCAAAGCCCTCC	C/G	28	3	0.965116279069767	1	52	52	C	G	C	G	C	C	G	G	C	C	G	C	C	N	C	C	G	G	G	C	G	C	N	C	G	G	C	G	G	C	G	G	C	G	C	C	C	C	G	G	G
owbGBS12669	TGCAGCCAACGAATGCCATATTGATGTTCCTGAAGCTTCAAGCTCCACGCAGCAAAGCCCTCC	G/T	34	3	0.965116279069767	1	52	52	G	T	G	T	G	G	T	T	G	G	T	G	G	N	G	G	T	T	T	G	T	G	N	G	T	T	G	T	T	G	T	T	G	T	G	G	G	G	T	T	T
owbGBS14307	TGCAGCCCCAACACTAGACGCTCCTTGTTCCTTTAGAGCAGCAATAACAGGCTTTGCCTCTTC	A/G	42	3	0.918604651162791	1	52	52	A	G	A	G	A	A	G	G	A	A	G	A	A	N	A	A	G	G	G	A	G	A	G	A	G	G	N	G	G	A	G	G	A	G	A	A	A	A	G	N	G
owbGBS16245	TGCAGCCTCGACACAGGGGCAACAATGCTCCAACGCAGCGTCGACAGCCCGTCGCAGCCCTGG	A/G	23	4	0.965116279069767	1	52	52	G	A	G	A	G	G	N	A	G	G	A	N	G	A	N	G	A	A	A	G	A	G	A	G	A	A	G	A	A	G	A	A	G	A	G	G	G	G	A	A	A
owbGBS16246	TGCAGCCTCGACACAGGGGCAACAATGCTCCAACGCAGCGTCGACAGCCCGTCGCAGCCCTGG	A/G	24	4	0.965116279069767	1	52	52	G	A	G	A	G	G	N	A	G	G	A	N	G	A	N	G	A	A	A	G	A	G	A	G	A	A	G	A	A	G	A	A	G	A	G	G	G	G	A	A	A
owbGBS16247	TGCAGCCTCGACACAGGGGCAACAATGCTCCAACGCAGCGTCGACAGCCCGTCGCAGCCCTGG	C/T	59	4	0.965116279069767	1	52	52	T	C	T	C	T	T	N	C	T	T	C	N	T	C	N	T	C	C	C	T	C	T	C	T	C	C	T	C	C	T	C	C	T	C	T	T	T	T	C	C	C
owbGBS16449	TGCAGCCTGTGGGCGTACTGGGGGAGGTCCCGGAAAAAAAAAAAAAAAAAAAAAAAAAAAAAA	C/G	17	3	0.813953488372093	1	52	52	C	N	C	N	N	C	G	N	N	N	G	C	C	G	C	C	G	G	G	C	G	C	G	C	G	G	C	G	G	C	G	G	C	G	C	C	C	N	G	N	G
owbGBS23939	TGCAGCTTTCCAGACTCTGGGGCCGATAAAGTACGTATACTGAGTACTGATAACCATTTTGTT	A/G	28	3	1	1	52	52	A	G	A	G	A	A	G	N	A	A	G	A	A	G	A	A	G	G	G	A	G	A	G	A	G	G	A	G	G	A	G	G	A	G	A	A	A	A	G	G	G
owbGBS28743	TGCAGGGATGATGATGCATATGCTTTGGCAATTGCAAAGGGCTAACGACATTTTCAACTCCGA	A/C	17	3	1	1	52	52	C	A	C	A	C	C	N	A	C	C	A	C	C	A	C	C	A	A	A	C	A	C	A	C	A	A	C	A	A	C	A	A	C	A	C	C	C	N	A	A	A
owbGBS28744	TGCAGGGATGATGATGCATATGCTTTGGCAATTGCAAAGGGCTAACGACATTTTCAACTCCGA	T/C	51	3	1	1	52	52	C	T	C	T	C	C	N	T	C	C	T	C	C	T	C	C	T	T	T	C	T	C	T	C	T	T	C	T	T	C	T	T	C	T	C	C	C	N	T	T	T
owbGBS33204	TGCAGTAGTTGCAAGCAGCGCAAAACCCTCTCTCTCGTGTGTGTGTGTGTGTGTGAGATCATC	T/A	51	3	0.77906976744186	1	52	52	A	T	A	N	A	A	N	N	A	N	N	A	A	T	A	A	N	N	T	A	T	A	T	A	T	T	A	N	T	A	N	N	A	N	N	A	A	A	T	N	T
owbGBS33205	TGCAGTAGTTGCAAGCAGCGCAAAACCCTCTCTCTCTCGTGTGTGTGTGTGAGTGAGATCATC	A/T	51	2	0.77906976744186	1	52	52	A	T	A	N	A	A	N	N	A	N	N	A	A	T	A	A	N	N	T	A	T	A	T	A	T	T	A	N	T	A	N	N	A	N	N	A	A	A	T	N	T
owbGBS34172	TGCAGTCCAGTACGTCGCTAGGTTATCCGTTGGGTGCAGGCGCATCCTCAAGACTGAGTCCGC	A/G	19	2	0.558139534883721	1	52	52	A	G	N	N	N	A	N	N	N	N	G	N	N	N	N	N	N	G	N	N	G	A	N	A	G	G	A	G	G	N	G	G	A	N	N	N	A	A	G	G	G
owbGBS35016	TGCAGTCTTATATAACCTAGTGACTTGTCCCCTTTAGCATAGCAAGCGATGTGGGACAAAATA	C/G	23	3	0.930232558139535	1	52	52	C	G	C	G	C	C	G	G	C	C	G	C	C	G	C	C	G	G	G	N	G	C	G	C	G	G	C	G	G	C	G	G	C	G	C	C	C	C	G	G	G
owbGBS4347	TGCAGAGTTTTGCACACGTTCCCCACAAGATTTGGCGCCTCCGTTGGAGTCCTCGCACTTCAG	C/T	16	3	0.406976744186047	1	52	52	C	N	N	N	C	C	N	N	N	N	T	N	N	T	C	N	N	T	N	N	N	C	N	C	T	T	N	N	T	C	T	N	C	N	N	N	N	C	N	N	N
owbGBS4348	TGCAGAGTTTTGCACACGTTCCCCACAAGATTTGGCGCCTCCGTTGGAGTCCTCGCACTTCAG	G/A	42	3	0.406976744186047	1	52	52	G	N	N	N	G	G	N	N	N	N	A	N	N	A	G	N	N	A	N	N	N	G	N	G	A	A	N	N	A	G	A	N	G	N	N	N	N	G	N	N	N
owbGBS6179	TGCAGATGTTAAGAAGATCTTGAAAATCCAAACGTCGCGCCGCGGCTTGAAGGGGACAATCTT	A/C	11	3	1	1	52	52	C	A	N	A	C	C	A	A	C	C	A	C	C	A	C	C	A	A	A	C	A	C	A	C	A	A	C	A	A	C	A	A	C	A	C	C	C	C	A	A	A
owbGBS7293	TGCAGCAAAGTATCAGCAGCAAAGTAGTGTGATAGCAACAGTAGCAATAGAACCAGTATCAGC	C/T	53	3	0.453488372093023	1	52	52	N	N	N	C	N	T	N	C	N	N	C	T	N	C	N	N	C	C	C	N	C	T	N	N	N	C	N	N	N	N	N	C	T	C	N	N	N	N	C	C	C
owbGBS7294	TGCAGCAAAGTATCAGCAGCAAAGTAGTGTGATAGCAACAGTAGCAATAGAACCAGTATCAGC	G/A	61	3	0.453488372093023	1	52	52	N	N	N	G	N	A	N	G	N	N	G	A	N	G	N	N	G	G	G	N	G	A	N	N	N	G	N	N	N	N	N	G	A	G	N	N	N	N	G	G	G
owbGBS7517	TGCAGCAAAGTATCAGTAGCAAGGTGATATGATAGCAACAGTAGCGACAGTAATAGTAGCAGC	A/G	26	2	0.453488372093023	1	52	52	N	N	N	A	N	G	A	N	N	N	A	N	N	N	N	N	N	A	A	N	N	G	A	G	A	A	N	N	A	G	N	N	G	N	N	G	G	G	N	N	A
owbGBS1065	TGCAGAACATCTCTCTGCTTTCGCAACTGTGTATATATCCTTCCTTTTCATAAAAAAAAGGAA	A/G	25	3	0.662790697674419	1	52	53	G	A	G	A	G	N	A	A	N	N	A	N	G	A	N	G	A	A	A	N	A	N	A	N	A	A	N	A	A	G	A	A	G	A	N	N	N	G	A	A	A
owbGBS1066	TGCAGAACATCTCTCTGCTTTCGCAACTGTGTATATATCCTTCCTTTTCATAAAAAAAAGGAA	G/A	59	3	0.662790697674419	1	52	53	A	G	A	G	A	N	G	G	N	N	G	N	A	G	N	A	G	G	G	N	G	N	G	N	G	G	N	G	G	A	G	G	A	G	N	N	N	A	G	G	G
owbGBS1067	TGCAGAACATCTCTCTGCTTTCGCAACTGTGTATATATCCTTCCTTTTCATAAAAAAAAGGAA	A/G	61	3	0.662790697674419	1	52	53	G	A	G	A	G	N	A	A	N	N	A	N	G	A	N	G	A	A	A	N	A	N	A	N	A	A	N	A	A	G	A	A	G	A	N	N	N	G	A	A	A
owbGBS35912	TGCAGTGGAGAGTACTCAGACCTAGGGTAGTAAGCTCCTATGGAGCAGCTTATGGGCACATCA	A/G	62	3	0.593023255813954	1	52	53	A	G	N	G	A	A	G	N	N	N	N	A	N	N	A	N	G	G	G	A	G	N	G	A	G	N	N	G	N	A	G	G	A	G	A	N	A	A	N	G	G
owbGBS679	TGCAGAAATAGTTCAGTTAGGGCCCTAGGGGGCAGAAGTTAAAATTTATACATATGATTCCTC	C/T	22	3	0.581395348837209	1	52	53	N	C	T	C	T	T	N	C	N	N	N	T	T	C	N	T	C	N	C	N	C	N	C	T	N	N	T	C	C	T	N	N	T	N	N	N	T	T	C	N	C
owbGBS680	TGCAGAAATAGTTCAGTTAGGGCCCTAGGGGGCAGAAGTTAAAATTTATACATATGATTCCTC	C/T	24	3	0.581395348837209	1	52	53	N	C	T	C	T	T	N	C	N	N	N	T	T	C	N	T	C	N	C	N	C	N	C	T	N	N	T	C	C	T	N	N	T	N	N	N	T	T	C	N	C
owbGBS12662	TGCAGCCAACCTTATTTATTTAAACATGTACTCATACTCACAGTTTTGATTTTGCAGGTCATA	A/C	25	2	0.418604651162791	1	52	54	N	N	N	A	N	C	A	N	N	C	N	N	N	A	C	C	A	N	A	N	N	N	N	C	A	A	N	N	N	N	N	N	C	N	C	N	C	C	A	N	A
owbGBS17493	TGCAGCGATTGCTCAAGCATGCGGTGGCCCACCAGCCACTTCATGACAGGTGGCTATGCTCAG	C/T	21	1	0.709302325581395	1	52	54	C	N	C	N	C	C	N	N	C	C	T	C	C	N	C	C	T	N	T	N	N	N	N	C	T	T	C	N	N	C	T	N	C	T	C	C	C	C	T	N	T
owbGBS19283	TGCAGCGTACAATCAGTATTGTGAGCAGGGTGATCGGGGTCGGCGACAAGCGCAAGTGTGACT	A/G	10	3	0.686046511627907	1	52	54	G	N	G	N	N	N	A	A	G	G	N	G	N	A	G	G	N	A	A	G	A	N	A	G	N	N	G	N	A	N	N	N	G	A	G	G	G	G	N	A	A
owbGBS5142	TGCAGATCCGCGGAGAGGGAGAAGAAGGAAGGATCTTGGGGTGCGCAGGAAGCCACGGGAGAA	A/G	15	2	0.872093023255814	1	52	54	N	N	N	A	G	G	A	A	G	G	A	N	N	N	G	G	N	A	A	G	A	N	A	G	A	A	G	N	A	G	A	N	G	N	G	G	G	G	A	N	A
owbGBS5143	TGCAGATCCGCGGAGAGGGAGAAGAAGGAAGGATCTTGGGGTGCGCAGGAAGCCACGGGAGAA	T/G	33	2	0.872093023255814	1	52	54	N	N	N	T	G	G	T	T	G	G	T	N	N	N	G	G	N	T	T	G	T	N	T	G	T	T	G	N	T	G	T	N	G	N	G	G	G	G	T	N	T
owbGBS37030	TGCAGTTCAGTGAGCCAATGATTTCAAATTCTGGACAGAAGCATATGCTTGATCCTTCTATTA	C/T	7	2	0.465116279069767	1	52	56	T	N	N	N	T	N	N	C	N	N	C	T	N	N	N	N	N	C	C	N	N	N	C	N	N	C	T	N	C	T	N	N	T	N	T	T	N	N	C	N	C
owbGBS37031	TGCAGTTCAGTGAGCCAATGATTTCAAATTCTGGACAGAAGCATATGCTTGATCCTTCTATTA	C/A	24	2	0.465116279069767	1	52	56	A	N	N	N	A	N	N	C	N	N	C	A	N	N	N	N	N	C	C	N	N	N	C	N	N	C	A	N	C	A	N	N	A	N	A	A	N	N	C	N	C
owbGBS25256	TGCAGGACTCCTAACCCTAATCTTTATCCTATTAATTCCCAAATATTGCCCCAATACTAGAAT	A/G	25	3	0.348837209302326	1	52	57	N	N	N	N	N	A	G	N	A	N	N	N	N	N	N	A	G	N	G	N	N	N	N	A	N	N	N	G	G	N	G	N	A	N	N	A	A	A	G	N	G
owbGBS25257	TGCAGGACTCCTAACCCTAATCTTTATCCTATTAATTCCCAAATATTGCCCCAATACTAGAAT	T/A	32	3	0.348837209302326	1	52	57	N	N	N	N	N	T	A	N	T	N	N	N	N	N	N	T	A	N	A	N	N	N	N	T	N	N	N	A	A	N	A	N	T	N	N	T	T	T	A	N	A
owbGBS25258	TGCAGGACTCCTAACCCTAATCTTTATCCTATTAATTCCCAAATATTGCCCCAATACTAGAAT	T/C	62	3	0.348837209302326	1	52	57	N	N	N	N	N	T	C	N	T	N	N	N	N	N	N	T	C	N	C	N	N	N	N	T	N	N	N	C	C	N	C	N	T	N	N	T	T	T	C	N	C
owbGBS4411	TGCAGATAACTTGTTTGCCATGTCGAGGAGGCTAGTAGAGAAGGACTCGACAACGGTTACGAC	A/G	51	3	0.372093023255814	1	52	57	N	N	N	N	A	N	G	G	N	N	N	N	N	N	N	A	G	N	N	N	G	N	N	A	G	N	N	G	N	A	N	N	A	G	N	N	N	A	N	N	N
owbGBS4412	TGCAGATAACTTGTTTGCCATGTCGAGGAGGCTAGTAGAGAAGGACTCGACAACGGTTACGAC	A/G	58	3	0.372093023255814	1	52	57	N	N	N	N	A	N	G	G	N	N	N	N	N	N	N	A	G	N	N	N	G	N	N	A	G	N	N	G	N	A	N	N	A	G	N	N	N	A	N	N	N
owbGBS4413	TGCAGATAACTTGTTTGCCATGTCGAGGAGGCTAGTAGAGAAGGACTCGACAACGGTTACGAC	A/G	63	3	0.372093023255814	1	52	57	N	N	N	N	A	N	G	G	N	N	N	N	N	N	N	A	G	N	N	N	G	N	N	A	G	N	N	G	N	A	N	N	A	G	N	N	N	A	N	N	N
owbGBS7346	TGCAGCAAAGTATCAGTAGCAAACTAGGGTGATAGGAGCAGTAGCAACGGTAACCAGTAGCAG	C/G	23	1	0.430232558139535	1	52	57	C	N	N	N	C	C	G	N	N	N	G	N	C	N	C	C	G	G	G	N	N	N	N	C	N	N	C	N	N	N	G	N	C	N	C	N	N	C	G	N	G
owbGBS23477	TGCAGCTTCGGCCTCCGTGTCGTCCGACTCGTGAACAACTTTCTTCGACCAGATGCAATCCAG	G/A	32	4	0.790697674418605	1	53	53	N	A	G	A	N	N	A	A	N	G	A	G	G	A	G	G	A	A	A	G	A	A	A	G	A	A	G	A	A	G	A	N	G	N	G	G	G	G	A	N	N
owbGBS23478	TGCAGCTTCGGCCTCCGTGTCGTCCGACTCGTGAACAACTTTCTTCGACCAGATGCAATCCAG	A/G	61	4	0.790697674418605	1	53	53	N	G	A	G	N	N	G	G	N	A	G	A	A	G	A	A	G	G	G	A	G	G	G	A	G	G	A	G	G	A	G	N	A	N	A	A	A	A	G	N	N
owbGBS23479	TGCAGCTTCGGCCTCCGTGTCGTCCGACTCGTGAACAACTTTCTTCGACCAGATGCAATCCAG	G/C	62	4	0.77906976744186	1	53	53	N	C	G	C	N	G	C	C	N	G	C	G	G	C	G	G	C	C	C	G	N	C	C	G	C	C	G	C	C	G	C	N	G	N	G	G	G	G	C	N	N
owbGBS31715	TGCAGGTTCGACTTTCTCGTCTTCAATTAGTTCAAGTACAACTTTCTGATCATGTCTTTGGTG	C/T	11	3	0.872093023255814	1	53	53	T	C	N	C	T	T	C	N	T	T	N	T	T	C	T	T	C	C	C	N	C	C	C	T	C	C	T	C	C	T	N	C	T	C	T	T	T	T	C	C	C
owbGBS36692	TGCAGTTAATACGTGAAAATCAACCAAATATTTCTCATCTTCGAAGATTCGGTTGCGCTGTGT	A/G	15	2	0.906976744186046	1	53	53	A	G	A	G	A	A	G	G	N	A	N	A	A	N	N	A	N	G	G	A	G	G	G	A	G	G	A	G	G	A	G	G	A	N	A	A	A	A	G	G	G
owbGBS36693	TGCAGTTAATACGTGAAAATCAACCAAATATTTCTCATCTTCGAAGATTCGGTTGCGCTGTGT	C/T	23	2	0.906976744186046	1	53	53	C	T	C	T	C	C	T	T	N	C	N	C	C	N	N	C	N	T	T	C	T	T	T	C	T	T	C	T	T	C	T	T	C	N	C	C	C	C	T	T	T
owbGBS19172	TGCAGCGGTCAGGTCGTATGCCTTCCAGATGGAAGCCCCTGAGCCCGACCCAAGGGAGGCGCC	C/T	38	3	0.72093023255814	1	53	54	T	N	T	C	T	T	C	C	T	N	C	T	T	C	T	T	N	C	N	T	C	C	C	N	C	N	T	N	C	T	C	N	T	C	T	N	T	N	C	C	C
owbGBS21730	TGCAGCTCGGAGCGAGGGCGAGGCAAGCCCATAACATCACCGGAAAAAAAAAAAAAAAAAAAA	A/G	33	3	0.837209302325581	1	53	54	G	N	G	A	N	N	A	A	G	N	A	G	G	A	G	G	A	N	A	G	A	A	N	G	A	A	G	A	A	G	A	N	G	N	G	N	N	G	A	A	A
owbGBS24203	TGCAGGAAAATTATTGGGTTCTCTGGTGTCGGAAAGCGGCATTGAGGCTAACCCGGAAAAAAA	C/T	36	3	0.77906976744186	1	53	54	C	N	C	T	C	C	T	T	C	C	T	C	C	N	C	C	N	N	N	N	N	T	N	C	T	T	C	T	T	C	T	N	N	T	C	C	C	C	T	T	T
owbGBS24204	TGCAGGAAAATTATTGGGTTCTCTGGTGTCGGAAAGCGGCATTGAGGCTAACCCGGAAAAAAA	G/A	45	3	0.77906976744186	1	53	54	G	N	G	A	G	G	A	A	G	G	A	G	G	N	G	G	N	N	N	N	N	A	N	G	A	A	G	A	A	G	A	N	N	A	G	G	G	G	A	A	A
owbGBS3383	TGCAGACTTTTGCACACGTTCCCCACATGATTTGATCGCCTCCGCTGGAGTCCTCGCAATTCA	A/G	5	3	0.790697674418605	1	53	54	N	N	G	N	G	G	A	A	G	G	A	G	G	A	G	G	N	A	A	N	A	A	N	G	A	A	G	A	A	N	A	N	G	A	G	G	G	G	A	A	A
owbGBS3384	TGCAGACTTTTGCACACGTTCCCCACATGATTTGATCGCCTCCGCTGGAGTCCTCGCAATTCA	A/C	58	3	0.790697674418605	1	53	54	N	N	C	N	C	C	A	A	C	C	A	C	C	A	C	C	N	A	A	N	A	A	N	C	A	A	C	A	A	N	A	N	C	A	C	C	C	C	A	A	A
owbGBS34030	TGCAGTCCACATTAAGCCACAGATTCTAAAATTCTACCAGCACAGCCGCCAAACAAGTCAAGG	A/G	20	2	0.77906976744186	1	53	54	A	N	N	G	N	A	G	N	A	N	G	A	A	N	A	A	G	G	G	A	G	G	N	N	G	G	A	N	G	N	N	G	N	G	A	A	A	A	G	G	G
owbGBS7080	TGCAGCAAACTATCAGTAGGAAAGTAGTGTGATAGCAACAGTAGCAACAGTAAACAGTAGCAG	A/C	21	3	0.767441860465116	1	53	54	C	N	C	A	C	C	A	A	N	N	N	C	C	N	C	C	A	A	A	N	A	A	A	C	A	A	N	A	A	C	A	N	C	N	C	N	C	C	A	A	A
owbGBS31985	TGCAGGTTGTTTAATGCAAATATTAGGAGGTTATTTGTAAACATTCAGAAAACGGTTCGTTGT	A/G	19	3	0.476744186046512	1	53	56	A	N	A	G	A	A	N	N	N	A	N	A	A	N	A	N	N	N	G	N	N	G	G	N	G	N	N	N	N	N	N	N	A	G	A	A	A	A	N	G	N
owbGBS5433	TGCAGATCTAGACCAACCGTGGGCTTATAGGTTAGAGCCATTCATGCTGCACCTTGCGCCCTT	C/G	7	3	0.36046511627907	1	53	56	N	N	N	N	C	N	N	G	C	N	N	C	N	N	C	C	N	G	N	N	N	G	N	C	N	N	C	N	G	N	G	N	N	N	N	N	N	C	N	G	N
owbGBS5434	TGCAGATCTAGACCAACCGTGGGCTTATAGGTTAGAGCCATTCATGCTGCACCTTGCGCCCTT	A/G	43	3	0.36046511627907	1	53	56	N	N	N	N	A	N	N	G	A	N	N	A	N	N	A	A	N	G	N	N	N	G	N	A	N	N	A	N	G	N	G	N	N	N	N	N	N	A	N	G	N
owbGBS6647	TGCAGATTTCCAGCCAGCCGAGGCACGAGGGAGTGGTTGAGGTCAATCTAGGATGTGTGGCGG	A/G	31	3	0.406976744186047	1	53	57	N	N	N	N	N	N	G	N	A	N	N	N	N	N	A	A	N	N	N	N	G	G	N	N	G	G	N	G	N	A	N	N	A	N	N	N	N	N	G	G	N
owbGBS1322	TGCAGAACTTATCTGTGGATATGTGCTCTTGTCCATGTCTTCCACCAGAGCAAATGCATCTAG	C/T	45	3	1	1	54	54	C	C	N	T	C	C	T	T	C	C	T	C	C	T	C	C	T	T	T	C	T	T	T	C	T	T	C	T	T	C	T	T	C	N	C	C	C	C	T	T	T
owbGBS16464	TGCAGCCTTAACTACAGACATTACAGGTAACGCTGGCCTTCACTGGACTTCATGTATGATGTA	A/G	19	3	0.5	1	54	54	G	G	G	N	N	G	N	A	G	G	A	G	N	A	G	N	A	N	A	N	N	N	N	N	A	N	G	N	N	G	N	N	G	N	G	G	G	G	N	N	A
owbGBS17841	TGCAGCGCCGTCGCCGACGTCTCGCTGCTCGCTATGAAGATGTCCTGTTCGAGTTGAAGCAGA	C/G	5	3	0.767441860465116	1	54	54	G	G	G	N	G	G	C	C	G	N	C	G	G	N	G	N	C	C	C	N	N	C	C	N	N	C	G	C	C	G	C	N	G	C	G	G	G	G	N	N	C
owbGBS17842	TGCAGCGCCGTCGCCGACGTCTCGCTGCTCGCTATGAAGATGTCCTGTTCGAGTTGAAGCAGA	C/A	29	3	0.767441860465116	1	54	54	A	A	A	N	A	A	C	C	A	N	C	A	A	N	A	N	C	C	C	N	N	C	C	N	N	C	A	C	C	A	C	N	A	C	A	A	A	A	N	N	C
owbGBS18690	TGCAGCGGCACCGAAGAATAGCGGCGACGACGGCTGGTTAGGATTGCGGCGGCGATGCTAGAA	C/T	27	3	0.72093023255814	1	54	54	T	T	T	N	T	T	C	C	T	T	C	T	T	N	T	T	N	C	N	T	N	C	C	T	N	N	T	C	N	T	C	N	N	N	T	T	T	T	N	N	C
owbGBS18691	TGCAGCGGCACCGAAGAATAGCGGCGACGACGGCTGGTTAGGATTGCGGCGGCGATGCTAGAA	C/G	33	3	0.72093023255814	1	54	54	G	G	G	N	G	G	C	C	G	G	C	G	G	N	G	G	N	C	N	G	N	C	C	G	N	N	G	C	N	G	C	N	N	N	G	G	G	G	N	N	C
owbGBS18692	TGCAGCGGCACCGAAGAATAGCGGCGACGACGGCTGGTTAGGATTGCGGCGGCGATGCTAGAA	G/A	47	3	0.72093023255814	1	54	54	A	A	A	N	A	A	G	G	A	A	G	A	A	N	A	A	N	G	N	A	N	G	G	A	N	N	A	G	N	A	G	N	N	N	A	A	A	A	N	N	G
owbGBS19246	TGCAGCGGTTCAAATGAATTAACAGGAAACATGGGCAGAAAGCAGCATAAAAGAGCAGATGGA	G/T	24	3	0.848837209302326	1	54	54	G	G	G	T	G	G	T	N	G	N	T	G	N	T	G	N	T	N	T	G	T	T	N	G	N	T	G	T	T	G	T	N	G	T	G	G	G	G	T	T	T
owbGBS21100	TGCAGCTCCCAGAGCCCCACGAGCAGCAAAACCAGCCAAATCACACATAAATTGGGCAGGGAT	A/G	24	3	1	1	54	54	A	A	N	G	A	N	G	G	A	A	G	A	A	G	A	N	G	G	G	A	G	G	G	N	N	G	A	G	G	A	G	G	A	G	A	A	A	A	G	G	G
owbGBS22321	TGCAGCTGAGCTTCACGGGGATGGCGCCACGGGCTGCAATGGAGCCCGTCGTGGCTGCAAAAA	A/T	60	3	0.546511627906977	1	54	54	N	A	A	N	N	N	T	T	N	N	T	N	N	T	A	N	N	T	T	N	N	T	N	N	T	T	A	T	T	N	T	N	N	T	N	N	A	A	T	T	T
owbGBS22322	TGCAGCTGAGCTTCACGGGGATGGCGCCACGGGCTGCAATGGAGCCCGTCGTGGCTGCAAAAA	A/G	61	3	0.546511627906977	1	54	54	N	A	A	N	N	N	G	G	N	N	G	N	N	G	A	N	N	G	G	N	N	G	N	N	G	G	A	G	G	N	G	N	N	G	N	N	A	A	G	G	G
owbGBS22323	TGCAGCTGAGCTTCACGGGGATGGCGCCACGGGCTGCAATGGAGCCCGTCGTGGCTGCAAAAA	A/G	62	3	0.546511627906977	1	54	54	N	A	A	N	N	N	G	G	N	N	G	N	N	G	A	N	N	G	G	N	N	G	N	N	G	G	A	G	G	N	G	N	N	G	N	N	A	A	G	G	G
owbGBS26114	TGCAGGATGCACCACTAGACACCGACGCCCTCCCAGCACGAGATACATCGCATTTCAGCACAG	A/G	59	3	0.837209302325581	1	54	54	G	G	G	N	N	G	A	A	G	G	A	G	G	A	N	G	N	A	A	G	A	A	A	G	A	A	N	N	A	G	A	N	G	A	G	G	G	G	N	A	A
owbGBS26886	TGCAGGCATCCAATTCAGAAACCGCAGATACGTCGACAGATCGGCGTTCACGAATTTGGAGAA	A/G	39	3	0.953488372093023	1	54	54	G	G	G	A	G	G	A	A	G	G	A	G	G	N	G	G	N	A	A	G	A	A	A	G	A	A	G	A	A	G	A	N	N	A	G	G	G	G	A	A	A
owbGBS2779	TGCAGACCCAGATCTAGAATTTTCCTCGGAACATCCTCATCGAATTGAAGTGACCTACAATGA	C/T	8	3	0.813953488372093	1	54	54	N	C	C	N	C	C	T	T	C	C	T	C	N	T	C	C	T	T	T	N	T	T	T	N	N	T	N	N	T	C	T	T	C	N	C	C	C	C	T	T	T
owbGBS29037	TGCAGGGCGGGGCGCGACACCGTCGACGCCCGCCTGCGCGGACACCTGCTCTCGCGCTCCGTA	G/A	13	3	1	1	54	54	G	G	G	A	G	G	A	A	G	G	A	G	G	A	G	G	A	A	A	G	A	N	A	G	A	A	G	A	A	G	A	A	G	A	G	G	G	G	A	A	A
owbGBS29056	TGCAGGGCGTGGCACGACACCGTCGACGCCCGCCTGCGCGGACACCTGCTCTCGCGCTCCGCA	A/G	13	2	1	1	54	54	G	G	G	A	G	G	A	A	G	G	A	G	G	A	G	G	A	A	A	G	A	N	A	G	A	A	G	A	A	G	A	A	G	A	G	G	G	G	A	A	A
owbGBS31162	TGCAGGTGCTCGCTATATGTCCGACACGGGAGTGTGGCGGAGGCGAAGTCTAGTTGCATGTTA	A/G	14	3	0.813953488372093	1	54	54	G	G	N	A	N	G	N	N	G	N	N	G	G	A	G	G	N	A	A	N	A	A	A	G	A	A	N	A	A	N	A	N	N	A	G	G	G	G	A	A	A
owbGBS31163	TGCAGGTGCTCGCTATATGTCCGACACGGGAGTGTGGCGGAGGCGAAGTCTAGTTGCATGTTA	T/C	32	3	0.813953488372093	1	54	54	C	C	N	T	N	C	N	N	C	N	N	C	C	T	C	C	N	T	T	N	T	T	T	C	T	T	N	T	T	N	T	N	N	T	C	C	C	C	T	T	T
owbGBS31164	TGCAGGTGCTCGCTATATGTCCGACACGGGAGTGTGGCGGAGGCGAAGTCTAGTTGCATGTTA	A/C	46	3	0.813953488372093	1	54	54	C	C	N	A	N	C	N	N	C	N	N	C	C	A	C	C	N	A	A	N	A	A	A	C	A	A	N	A	A	N	A	N	N	A	C	C	C	C	A	A	A
owbGBS31465	TGCAGGTGTTCATGCTGTGATGCAGATCAATGGTGCATGTGCGTTCTTCCCAAAGCTGCTGTA	A/C	11	3	0.965116279069767	1	54	54	A	A	A	C	A	A	N	C	A	A	C	A	A	C	A	A	C	C	C	A	N	C	C	N	C	C	A	C	C	A	C	C	A	C	A	A	A	A	C	C	C
owbGBS31466	TGCAGGTGTTCATGCTGTGATGCAGATCAATGGTGCATGTGCGTTCTTCCCAAAGCTGCTGTA	G/C	32	3	0.965116279069767	1	54	54	G	G	G	C	G	G	N	C	G	G	C	G	G	C	G	G	C	C	C	G	N	C	C	N	C	C	G	C	C	G	C	C	G	C	G	G	G	G	C	C	C
owbGBS35368	TGCAGTGAGGGAGGTTCCACAGGTTAGTTAATGGCGAAAGGAACTCCGCGCCCGCAAATCTGT	C/T	46	3	1	1	54	54	C	C	C	T	C	C	T	T	C	C	T	C	C	T	C	C	T	T	T	C	T	T	T	C	T	T	C	T	T	N	T	T	C	T	C	C	C	C	T	N	T
owbGBS3596	TGCAGAGATCCATTCTTCAAACTGGTCCTTCTCTCGATTGGGTCGGCCGTCCGACGAAACCGA	C/T	26	3	0.848837209302326	1	54	54	T	T	T	C	T	T	C	C	T	T	C	N	T	C	T	T	C	C	C	N	C	C	C	T	C	C	N	C	C	T	C	C	T	N	T	T	T	T	C	C	C
owbGBS3597	TGCAGAGATCCATTCTTCAAACTGGTCCTTCTCTCGATTGGGTCGGCCGTCCGACGAAACCGA	A/G	58	3	0.848837209302326	1	54	54	G	G	G	A	G	G	A	A	G	G	A	N	G	A	G	G	A	A	A	N	A	A	A	G	A	A	N	A	A	G	A	A	G	N	G	G	G	G	A	A	A
owbGBS6572	TGCAGATTTAATCGAAAGCGTTAGCTCGACCTTCTCTTCGCCGATCGTTAGATCAGTATCAAA	C/T	45	3	1	1	54	54	C	C	C	T	C	C	T	T	C	C	T	C	C	T	C	C	T	T	T	C	T	T	T	C	T	T	C	T	T	C	T	T	C	T	C	C	C	N	T	T	T
owbGBS11346	TGCAGCAGTCCATGGAAGATGCGGCGACGGGCAAGCTGGGCAGAACTGAGCACCTCCACGGAG	C/T	10	3	0.988372093023256	1	54	55	C	C	C	T	C	C	T	T	C	C	T	C	C	T	C	C	T	T	T	C	T	T	T	C	T	T	C	T	T	C	T	T	C	T	C	C	C	C	T	T	T
owbGBS12900	TGCAGCCAATTCGATACAACTAACACAGGATGTGTTCTGTGAGAACTACAGTATGTTGTAGGA	C/T	36	3	0.976744186046512	1	54	55	T	T	T	C	T	T	C	C	T	T	C	T	T	C	N	T	C	C	C	T	C	C	C	T	C	C	T	C	C	T	C	C	T	C	T	T	T	T	C	C	C
owbGBS598	TGCAGAAAGCTGAAAGCAGCACAGGATTTGCATCAGAAGTTAAGATCAACAATTCAAGCATTA	A/G	14	3	1	1	54	55	G	G	G	A	G	G	A	A	N	G	A	G	N	A	G	G	A	A	A	G	A	A	A	G	A	A	G	A	N	G	A	A	G	A	G	G	G	N	A	N	A
owbGBS8349	TGCAGCAAGCAGTCATCACACTTTATGAACGACAAAGGTGAGCCAGCAAGCTTTTGGGTCAGC	A/G	10	3	0.395348837209302	1	54	56	G	G	N	A	N	N	N	N	N	N	N	G	N	N	G	G	A	N	A	N	N	N	N	G	A	N	N	N	A	G	A	N	G	N	N	G	G	N	N	A	A
owbGBS8350	TGCAGCAAGCAGTCATCACACTTTATGAACGACAAAGGTGAGCCAGCAAGCTTTTGGGTCAGC	T/C	23	3	0.395348837209302	1	54	56	C	C	N	T	N	N	N	N	N	N	N	C	N	N	C	C	T	N	T	N	N	N	N	C	T	N	N	N	T	C	T	N	C	N	N	C	C	N	N	T	T
owbGBS8351	TGCAGCAAGCAGTCATCACACTTTATGAACGACAAAGGTGAGCCAGCAAGCTTTTGGGTCAGC	T/C	58	3	0.395348837209302	1	54	56	C	C	N	T	N	N	N	N	N	N	N	C	N	N	C	C	T	N	T	N	N	N	N	C	T	N	N	N	T	C	T	N	C	N	N	C	C	N	N	T	T
owbGBS2703	TGCAGACCACACTGCTTTGTGAATAGATGACACGGCCCGCCGGAAAAAAAAAAAAAAAAAAAA	A/C	24	4	0.837209302325581	1	54	57	A	A	N	C	N	A	C	C	A	A	C	A	A	C	A	N	C	C	C	A	C	N	C	A	C	C	N	C	C	N	C	C	A	C	A	A	A	A	N	C	C
owbGBS2704	TGCAGACCACACTGCTTTGTGAATAGATGACACGGCCCGCCGGAAAAAAAAAAAAAAAAAAAA	A/T	29	4	0.837209302325581	1	54	57	A	A	N	T	N	A	T	T	A	A	T	A	A	T	A	N	T	T	T	A	T	N	T	A	T	T	N	T	T	N	T	T	A	T	A	A	A	A	N	T	T
owbGBS2705	TGCAGACCACACTGCTTTGTGAATAGATGACACGGCCCGCCGGAAAAAAAAAAAAAAAAAAAA	C/T	36	4	0.837209302325581	1	54	57	C	C	N	T	N	C	T	T	C	C	T	C	C	T	C	N	T	T	T	C	T	N	T	C	T	T	N	T	T	N	T	T	C	T	C	C	C	C	N	T	T
owbGBS23431	TGCAGCTTCGAGCCCAGGCCACCGTCGCCGTTATCGTTCCCGTCCTTCTCCTCGTCATCGTCG	C/T	47	3	1	1	55	55	C	C	C	T	C	C	T	T	C	C	T	C	C	T	C	C	T	T	T	C	T	T	T	C	T	T	C	T	T	C	T	T	C	T	C	C	C	C	T	T	T
owbGBS23432	TGCAGCTTCGAGCCCAGGCCACCGTCGCCGTTATCGTTCCCGTCCTTCTCCTCGTCATCGTCG	A/C	56	3	1	1	55	55	A	A	A	C	A	A	C	C	A	A	C	A	A	C	A	A	C	C	C	A	C	C	C	A	C	C	A	C	C	A	C	C	A	C	A	A	A	A	C	C	C
owbGBS30026	TGCAGGTACCATGGCAGCGGAGAGCGGTTCGTGCTGGCGAGCGGGCGCGAACCGGAAAAAAAA	A/G	20	3	0.988372093023256	1	55	55	A	A	A	G	A	A	G	G	A	A	G	A	A	G	A	A	G	G	G	A	G	G	G	A	G	G	A	G	G	A	G	G	A	G	A	A	A	A	G	G	G
owbGBS30028	TGCAGGTACCATGGCAGCGGAGAGCGGTTCGTGCTGGCGAGCGGGCGCGACCCGCAAAAAAAA	A/G	20	1	0.94186046511628	1	55	55	A	A	A	G	A	A	G	G	A	A	G	A	A	G	A	A	G	G	G	A	N	G	G	A	G	G	A	G	G	A	G	G	A	G	A	A	A	A	N	G	G
owbGBS31807	TGCAGGTTGATCCCCGCATGCTGAAGGCTGTCGCGATAGAGCACCATAAAGATGCCGATTCTG	C/T	13	3	0.988372093023256	1	55	55	T	T	T	C	T	T	C	C	T	T	C	T	T	C	T	T	C	C	C	T	C	C	C	T	C	C	T	C	C	T	C	C	T	C	T	T	T	T	C	C	C
owbGBS31808	TGCAGGTTGATCCCCGCATGCTGAAGGCTGTCGCGATAGAGCACCATAAAGATGCCGATTCTG	C/T	55	3	0.988372093023256	1	55	55	T	T	T	C	T	T	C	C	T	T	C	T	T	C	T	T	C	C	C	T	C	C	C	T	C	C	T	C	C	T	C	C	T	C	T	T	T	T	C	C	C
owbGBS37434	TGCAGTTCTGACAATTAATCTTTCTAATTTGCTAGGGCCCTAGTCCTCCACAGTTTATCAGGT	C/T	19	1	0.930232558139535	1	55	55	T	T	T	C	T	T	C	C	T	T	C	T	T	C	T	T	C	C	N	T	C	C	C	T	C	C	T	C	N	T	N	N	T	C	T	T	T	T	C	N	C
owbGBS391	TGCAGAAACAATATTTGCTTTATTAGTACGTACAAGTACAAATATACCTTTGATATCTGCTTC	A/T	27	3	0.94186046511628	1	55	55	T	T	T	A	T	T	A	A	T	T	A	T	T	A	T	T	A	A	A	T	A	A	A	T	A	A	T	A	A	T	A	A	N	A	T	T	T	T	A	A	N
owbGBS392	TGCAGAAACAATATTTGCTTTATTAGTACGTACAAGTACAAATATACCTTTGATATCTGCTTC	C/T	38	3	0.94186046511628	1	55	55	T	T	T	C	T	T	C	C	T	T	C	T	T	C	T	T	C	C	C	T	C	C	C	T	C	C	T	C	C	T	C	C	N	C	T	T	T	T	C	C	N
owbGBS393	TGCAGAAACAATATTTGCTTTATTAGTACGTACAAGTACAAATATACCTTTGATATCTGCTTC	A/G	40	3	0.94186046511628	1	55	55	G	G	G	A	G	G	A	A	G	G	A	G	G	A	G	G	A	A	A	G	A	A	A	G	A	A	G	A	A	G	A	A	N	A	G	G	G	G	A	A	N
owbGBS19919	TGCAGCGTTTCTAGTGCCAGAAGTGGCACACCCTTCACCCATCAAACAAGCAATCTGAAAAAG	A/G	61	3	0.988372093023256	1	55	56	G	G	G	A	G	G	A	A	G	G	A	G	G	A	G	G	A	A	A	G	A	A	A	G	A	A	G	A	A	G	A	A	G	A	G	G	G	G	A	A	A
owbGBS26838	TGCAGGCAGTCGCGCCAAGGGCCTCTTCTTTCCTGAGCTCGCCGCCGTTTGATGGAGCCTCGC	C/G	14	1	0.534883720930233	1	55	56	C	C	N	N	C	C	G	G	N	N	N	C	C	N	N	C	G	N	G	N	N	G	N	N	N	N	N	N	G	N	N	G	N	N	C	C	N	C	G	G	G
owbGBS29786	TGCAGGGTGTTCAGGGCGAGTTATCCGCTGTCGAGCGTAAGCTCCAAACTTTGAAAGTCGACA	A/G	22	3	0.918604651162791	1	55	56	A	A	A	G	A	A	G	G	A	A	G	A	A	G	A	A	G	G	G	A	G	G	N	A	G	G	A	G	G	A	G	G	A	G	A	A	A	A	G	G	G
owbGBS29787	TGCAGGGTGTTCAGGGCGAGTTATCCGCTGTCGAGCGTAAGCTCCAAACTTTGAAAGTCGACA	T/G	49	3	0.918604651162791	1	55	56	T	T	T	G	T	T	G	G	T	T	G	T	T	G	T	T	G	G	G	T	G	G	N	T	G	G	T	G	G	T	G	G	T	G	T	T	T	T	G	G	G
owbGBS37695	TGCAGTTGCATGCATGTTACGAGTCCTTCTGGAGTTGTTGGTGATCGCTGCTGGCCTCCGTGA	C/T	47	3	0.348837209302326	1	55	58	N	N	C	N	N	N	T	N	N	N	N	C	N	N	C	C	T	T	T	N	T	N	N	N	N	T	N	T	N	N	T	N	N	N	N	C	C	C	T	N	T
owbGBS37696	TGCAGTTGCATGCATGTTACGAGTCCTTCTGGAGTTGTTGGTGATCGCTGCTGGCCTCCGTGA	T/C	60	3	0.348837209302326	1	55	58	N	N	T	N	N	N	C	N	N	N	N	T	N	N	T	T	C	C	C	N	C	N	N	N	N	C	N	C	N	N	C	N	N	N	N	T	T	T	C	N	C
owbGBS32534	TGCAGTACAACTTGATCTCCAATTGAAAAAATCCTCTAATGTGGCGAAGCCAGATTTGCCAAA	G/T	45	3	0.476744186046512	1	55	59	N	N	N	T	G	N	T	T	G	G	T	N	N	T	N	N	N	T	T	N	N	T	T	G	T	N	N	T	T	G	N	T	G	T	N	N	G	G	N	N	N
owbGBS16856	TGCAGCGACAACTTCATCACAATGAAGCACCTACGCCTCATGCTGGAGGGGTCAGCAAGGGCA	A/G	7	3	0.441860465116279	1	55	60	N	N	N	G	N	N	N	G	A	A	N	N	A	N	N	A	G	N	N	A	N	G	G	A	G	N	A	G	N	A	G	G	A	N	A	N	N	A	G	N	N
owbGBS16857	TGCAGCGACAACTTCATCACAATGAAGCACCTACGCCTCATGCTGGAGGGGTCAGCAAGGGCA	C/T	33	3	0.441860465116279	1	55	60	N	N	N	T	N	N	N	T	C	C	N	N	C	N	N	C	T	N	N	C	N	T	T	C	T	N	C	T	N	C	T	T	C	N	C	N	N	C	T	N	N
owbGBS16858	TGCAGCGACAACTTCATCACAATGAAGCACCTACGCCTCATGCTGGAGGGGTCAGCAAGGGCA	A/G	53	3	0.441860465116279	1	55	60	N	N	N	G	N	N	N	G	A	A	N	N	A	N	N	A	G	N	N	A	N	G	G	A	G	N	A	G	N	A	G	G	A	N	A	N	N	A	G	N	N
owbGBS26048	TGCAGGATCGGGCGGACAGCGGGATCCAGTAGGGGGGAACGAAGACGACGGGATCCGACACAG	C/T	16	3	0.581395348837209	1	55	60	N	T	N	C	N	T	C	C	N	T	N	T	T	C	N	T	C	N	C	N	C	C	C	N	C	C	N	N	C	T	N	C	N	N	T	T	N	T	N	C	N
owbGBS26049	TGCAGGATCGGGCGGACAGCGGGATCCAGTAGGGGGGAACGAAGACGACGGGATCCGACACAG	A/G	17	3	0.581395348837209	1	55	60	N	G	N	A	N	G	A	A	N	G	N	G	G	A	N	G	A	N	A	N	A	A	A	N	A	A	N	N	A	G	N	A	N	N	G	G	N	G	N	A	N
owbGBS10201	TGCAGCAGACGCAAGAATCACAGGTGGGTAGTGCTCCATGGCGGATATAAAAAAAAAAAGAGT	A/C	46	4	0.453488372093023	1	56	58	N	N	C	N	C	C	N	A	N	N	A	C	N	N	C	C	A	N	A	N	N	A	N	N	N	A	N	N	A	N	A	N	N	N	C	N	N	N	N	N	A
owbGBS10202	TGCAGCAGACGCAAGAATCACAGGTGGGTAGTGCTCCATGGCGGATATAAAAAAAAAAGAGGG	A/C	46	1	0.72093023255814	1	56	58	C	N	C	A	N	N	A	A	N	N	A	N	N	A	C	N	A	A	A	N	A	A	A	C	A	A	N	A	A	C	A	A	N	A	C	N	C	N	A	A	A
owbGBS14262	TGCAGCCCATCGGTTTTTCGACGACCGTGTAAACAAGTCGGCTGGTGAGGGCAACCGCCAACC	C/T	6	4	0.709302325581395	1	56	58	T	T	N	N	N	T	C	C	T	N	C	N	N	C	T	T	C	C	C	N	C	C	C	T	C	C	T	N	N	T	N	C	N	N	N	T	T	T	N	C	C
owbGBS14263	TGCAGCCCATCGGTTTTTCGACGACCGTGTAAACAAGTCGGCTGGTGAGGGCAACCGCCAACC	A/G	8	4	0.709302325581395	1	56	58	G	G	N	N	N	G	A	A	G	N	A	N	N	A	G	G	A	A	A	N	A	A	A	G	A	A	G	N	N	G	N	A	N	N	N	G	G	G	N	A	A
owbGBS14264	TGCAGCCCATCGGTTTTTCGACGACCGTGTAAACAAGTCGGCTGGTGAGGGCAACCGCCAACC	G/A	22	4	0.709302325581395	1	56	58	A	A	N	N	N	A	G	G	A	N	G	N	N	G	A	A	G	G	G	N	G	G	G	A	G	G	A	N	N	A	N	G	N	N	N	A	A	A	N	G	G
owbGBS14265	TGCAGCCCATCGGTTTTTCGACGACCGTGTAAACAAGTCGGCTGGTGAGGGCAACCGCCAACC	T/C	29	4	0.709302325581395	1	56	58	C	C	N	N	N	C	T	T	C	N	T	N	N	T	C	C	T	T	T	N	T	T	T	C	T	T	C	N	N	C	N	T	N	N	N	C	C	C	N	T	T
owbGBS15835	TGCAGCCGTTGTCCATTTTTCCACTATCTGCGAGGCTATTTGGTACATCCTTCATGGCGGAGC	A/G	14	3	0.744186046511628	1	56	58	G	G	G	N	G	G	N	A	G	N	A	G	G	A	G	G	N	N	N	G	N	A	N	G	A	A	G	N	N	G	A	N	G	A	G	N	G	G	N	N	A
owbGBS19920	TGCAGCGTTTCTCGTGCAAGTCGAAATAAGAAATTAGTCCATGGGACATATAGACGCATGCGC	C/G	16	3	0.476744186046512	1	56	58	G	N	G	N	G	N	N	N	N	G	C	N	G	C	N	G	C	N	C	G	C	C	N	N	N	N	G	N	N	N	C	N	N	N	G	G	G	N	C	N	C
owbGBS2426	TGCAGACAATGCGAAACTTTAGTTCGGGTAACTACGTAGTCTATTTACTATTTAGCATGGCCA	C/G	40	3	0.395348837209302	1	56	58	G	N	G	N	N	N	C	C	G	N	C	G	N	N	G	N	N	C	N	N	N	N	N	N	C	N	N	N	C	N	N	C	G	N	G	N	G	G	C	N	C
owbGBS26045	TGCAGGATCGCCTGAAGGATTGATGGCTCACTTGGTCACTAGCAATGGCATCATCATCGGGGA	C/T	8	3	0.36046511627907	1	56	58	N	T	T	N	T	N	N	N	N	N	N	N	N	N	T	N	C	N	N	N	N	C	N	N	N	N	N	C	C	T	N	C	N	N	N	N	T	T	N	N	C
owbGBS26046	TGCAGGATCGCCTGAAGGATTGATGGCTCACTTGGTCACTAGCAATGGCATCATCATCGGGGA	G/C	60	3	0.36046511627907	1	56	58	N	C	C	N	C	N	N	N	N	N	N	N	N	N	C	N	G	N	N	N	N	G	N	N	N	N	N	G	G	C	N	G	N	N	N	N	C	C	N	N	G
owbGBS28029	TGCAGGCTCGAGCACAATCCACCTCTCAAGGAGGAGGGGATGTCAGCGCCCCAGCTAATAAGG	A/T	52	3	0.476744186046512	1	56	58	A	N	A	T	N	N	T	N	A	N	T	N	N	N	N	A	T	T	T	N	T	T	T	N	T	N	N	N	T	A	N	N	N	T	N	N	N	A	T	N	T
owbGBS8194	TGCAGCAAGAAAAGTGTAGTTGCAGCATCTTCATTCATGTTTTTACAGAGGTCCCCGAGTACT	A/C	60	3	0.593023255813954	1	56	58	N	N	N	N	N	C	A	N	C	N	A	N	C	N	C	C	N	A	A	N	A	A	N	C	A	A	N	N	N	C	A	N	C	N	C	N	N	C	A	N	A
owbGBS8195	TGCAGCAAGAAAAGTGTAGTTGCAGCATCTTCATTCATGTTTTTACAGAGGTCCCCGAGTACT	T/C	63	3	0.593023255813954	1	56	58	N	N	N	N	N	C	T	N	C	N	T	N	C	N	C	C	N	T	T	N	T	T	N	C	T	T	N	N	N	C	T	N	C	N	C	N	N	C	T	N	T
owbGBS136	TGCAGAAAACGGGCCGCTCCAGGCGAGCAGAAACGGGCGACGACAGACTTAGACAACGGGCAA	C/T	13	3	0.441860465116279	1	56	59	N	T	N	C	N	N	C	N	T	N	N	N	N	C	T	N	C	C	C	T	N	C	C	N	C	N	N	N	C	T	N	N	N	C	T	T	T	T	N	C	N
owbGBS34309	TGCAGTCCCTGATTAAGTGGAAAAATGTTTTAGATTTGCAGGAAAGCCCCTCGCCCCGGAAAA	C/T	7	3	0.476744186046512	1	56	59	N	N	N	C	N	N	N	N	T	N	N	N	T	C	N	N	N	C	C	N	C	N	C	T	C	C	T	C	N	N	C	C	N	N	N	N	N	N	C	C	N
owbGBS34310	TGCAGTCCCTGATTAAGTGGAAAAATGTTTTAGATTTGCAGGAAAGCCCCTCGCCCCGGAAAA	G/C	57	3	0.476744186046512	1	56	59	N	N	N	G	N	N	N	N	C	N	N	N	C	G	N	N	N	G	G	N	G	N	G	C	G	G	C	G	N	N	G	G	N	N	N	N	N	N	G	G	N
owbGBS34311	TGCAGTCCCTGATTAAGTGGAAAAATGTTTTAGATTTGCAGGAAAGCCCCTCGCCCCGGAAAA	A/G	59	3	0.476744186046512	1	56	59	N	N	N	A	N	N	N	N	G	N	N	N	G	A	N	N	N	A	A	N	A	N	A	G	A	A	G	A	N	N	A	A	N	N	N	N	N	N	A	A	N
owbGBS27029	TGCAGGCCAACTACGCCTCCACATGATGTTCATCGCTCAGAGCTATAGCCAAATTCGTCGTTC	C/T	6	2	0.441860465116279	1	56	60	C	N	N	T	N	C	T	N	N	N	N	N	C	T	N	N	T	N	T	N	T	T	N	C	T	T	N	N	N	N	T	N	C	N	C	C	C	C	N	T	N
owbGBS27030	TGCAGGCCAACTACGCCTCCACATGATGTTCATCGCTCAGAGCTATAGCCAAATTCGTCGTTC	C/T	55	2	0.441860465116279	1	56	60	C	N	N	T	N	C	T	N	N	N	N	N	C	T	N	N	T	N	T	N	T	T	N	C	T	T	N	N	N	N	T	N	C	N	C	C	C	C	N	T	N
owbGBS27665	TGCAGGCGCAACATCATGTCCATGACCTCTCTGGCGGCCCTGGCCGCGGCGAGGCGCTCCTCC	A/G	24	3	0.395348837209302	1	56	62	A	N	A	N	N	N	N	N	A	N	G	N	N	N	N	A	N	N	G	N	G	G	N	N	G	G	N	N	G	A	N	G	N	G	A	N	N	N	N	N	N
owbGBS27666	TGCAGGCGCAACATCATGTCCATGACCTCTCTGGCGGCCCTGGCCGCGGCGAGGCGCTCCTCC	G/A	45	3	0.395348837209302	1	56	62	G	N	G	N	N	N	N	N	G	N	A	N	N	N	N	G	N	N	A	N	A	A	N	N	A	A	N	N	A	G	N	A	N	A	G	N	N	N	N	N	N
owbGBS4493	TGCAGATACACTATGAGGTGACTCGTCCAGCGCATACGTGTCGACACCTCAGACTCCGTGTGA	A/G	12	3	0.383720930232558	1	56	62	A	A	A	G	A	N	G	G	A	N	N	A	N	N	A	N	N	N	G	N	N	G	G	N	G	N	N	N	N	N	N	N	N	N	N	N	A	N	G	N	N
owbGBS10772	TGCAGCAGCGGAGCATGCAACGAGGATACAAGCGGAGCACGCAGCCCGCAAAAAAAAAAAAAA	A/G	18	3	0.662790697674419	1	57	58	G	N	N	N	G	G	N	A	G	G	A	N	N	N	G	G	A	A	A	N	A	A	A	N	A	N	N	N	A	G	A	N	G	N	G	G	N	G	A	N	A
owbGBS14128	TGCAGCCCAAGGAGCTGATCGCCATCGAGGAGGCGCTCACCAACGGCCAGACCAGCCTCAGGG	C/T	58	3	0.813953488372093	1	57	58	C	C	C	T	C	C	T	T	C	N	T	C	C	T	C	C	T	T	T	C	T	T	N	C	T	T	C	N	T	C	T	T	C	N	C	C	C	C	T	T	T
owbGBS16746	TGCAGCGAACCCACGTGCTGGTGGGACATTGCAAGACAATTGCTAATTGTTGAGCAACTAGGA	A/C	25	1	0.604651162790698	1	57	58	C	C	C	A	C	C	A	A	C	N	N	N	N	N	N	C	A	A	A	N	N	N	N	N	A	A	C	N	A	N	A	N	N	N	C	N	N	C	A	N	A
owbGBS17948	TGCAGCGCCTTGGGCCTCCATGTGGGAGGCGCATCAGCCCACTTTGGGCTGGTTACCCTCCAC	C/T	5	3	0.441860465116279	1	57	58	N	N	C	N	N	N	N	N	C	C	N	N	N	N	C	C	N	N	T	N	N	N	N	C	T	N	N	N	N	N	N	N	N	T	C	N	N	C	T	N	T
owbGBS19328	TGCAGCGTAGGATGACGATCACGAAGGAGCTTGACGTCTTCCTAGATAGCGTCGATTACGGAT	A/G	20	3	0.709302325581395	1	57	58	N	G	G	N	N	G	A	A	N	N	A	N	N	N	G	G	N	A	A	N	A	A	N	G	A	A	G	N	A	G	A	A	G	A	G	N	G	G	A	A	A
owbGBS19329	TGCAGCGTAGGATGACGATCACGAAGGAGCTTGACGTCTTCCTAGATAGCGTCGATTACGGAT	T/C	42	3	0.709302325581395	1	57	58	N	C	C	N	N	C	T	T	N	N	T	N	N	N	C	C	N	T	T	N	T	T	N	C	T	T	C	N	T	C	T	T	C	T	C	N	C	C	T	T	T
owbGBS19365	TGCAGCGTCAAATAGGATTTGCCGATTTTCTCTCCATGGTATTCTGGCGTAGAAACAAATTTC	C/T	8	3	0.77906976744186	1	57	58	T	T	T	N	N	T	C	C	T	T	C	N	T	N	T	T	C	C	C	T	C	C	N	T	C	C	T	N	N	T	N	C	T	C	T	T	T	T	C	C	C
owbGBS20975	TGCAGCTCCACCTCCGAACCATCGCGCTAGGCAGCCAGCTTGCCCAAGTTCAGGTTCCGATAT	A/G	28	3	0.418604651162791	1	57	58	N	A	A	N	N	N	N	N	N	N	N	A	A	N	N	A	N	N	N	A	G	N	N	A	N	N	A	N	N	N	N	G	N	N	A	N	N	A	N	N	G
owbGBS20976	TGCAGCTCCACCTCCGAACCATCGCGCTAGGCAGCCAGCTTGCCCAAGTTCAGGTTCCGATAT	T/C	62	3	0.418604651162791	1	57	58	N	T	T	N	N	N	N	N	N	N	N	T	T	N	N	T	N	N	N	T	C	N	N	T	N	N	T	N	N	N	N	C	N	N	T	N	N	T	N	N	C
owbGBS29131	TGCAGGGCTTCGTCAAGCACTACCGAAATATCTAGAGGAGGAAACGATCTAGAGAGAGAAGGG	A/G	59	3	0.546511627906977	1	57	58	A	A	A	G	A	A	G	G	A	N	N	N	A	N	N	N	G	N	G	N	G	G	N	A	G	G	A	N	N	N	N	N	N	N	A	N	N	A	N	N	G
owbGBS33285	TGCAGTATCACAGTCTGGTAGTCTCCGTGCTCGTTTTTTATAATATGCCTTTCTCGCCCTCAC	C/T	56	3	0.686046511627907	1	57	59	C	C	N	T	C	N	T	T	N	C	T	C	C	N	C	C	T	T	T	C	T	T	N	C	T	N	C	T	T	N	N	N	C	N	C	N	C	C	T	N	N
owbGBS7592	TGCAGCAAAGTATCGGTAGCAAAGTAGGGTGATAGCAGCATTAGCAACAGTAACCAGTAGCAA	A/G	62	1	0.63953488372093	1	57	59	A	N	A	G	A	A	G	N	N	A	G	N	A	N	A	N	G	G	N	N	N	N	N	A	G	G	N	N	N	N	G	N	A	N	N	N	A	A	G	N	N
owbGBS28440	TGCAGGGAAGCGTGAAATTTAGAACATATTCTATTACATTATTATGAGGATAGAATTTTACAT	A/G	51	3	0.616279069767442	1	57	60	N	G	G	A	G	G	A	A	G	G	A	G	G	A	G	N	A	N	A	N	N	A	N	G	N	N	G	N	A	N	A	A	N	A	G	G	G	G	A	N	N
owbGBS34887	TGCAGTCTCGCCGACCGCGACTGCCCGTGTGCCGGAAAAAAAAAAAAAAAAAAAAAAAAAAAA	C/T	20	3	0.674418604651163	1	57	60	N	C	N	T	N	N	T	T	C	C	T	C	C	N	C	N	T	N	T	C	T	T	T	C	T	T	C	T	T	N	T	T	N	N	C	C	C	C	T	N	N
owbGBS36347	TGCAGTGTGGGTTTACAGACGTTTATAGACCCAATCATTTTCTGCGAGGGCAGGATCCAATTG	C/T	44	3	0.63953488372093	1	57	61	C	C	C	T	N	C	T	N	C	C	T	C	C	T	N	C	T	N	T	N	T	N	N	C	N	N	C	T	T	C	T	N	N	N	C	C	C	C	N	T	N
owbGBS9350	TGCAGCACCCCCATGGAAAGTAGACTGAAACTGAGAAAGGAAGATGGGTCCAAGCCATTTGAT	A/G	56	3	0.488372093023256	1	57	61	N	N	N	N	G	G	A	A	N	G	A	G	N	N	G	G	N	N	A	G	A	A	A	N	N	N	N	A	A	N	A	A	N	N	G	G	G	G	A	A	N
owbGBS9351	TGCAGCACCCCCATGGAAAGTAGACTGAAACTGAGAAAGGAAGATGGGTCCAAGCCATTTGAT	T/C	59	3	0.488372093023256	1	57	61	N	N	N	N	C	C	T	T	N	C	T	C	N	N	C	C	N	N	T	C	T	T	T	N	N	N	N	T	T	N	T	T	N	N	C	C	C	C	T	T	N
owbGBS2857	TGCAGACCGTGACTTGGTGGCCGGAAAAAAAAAAAAAAAAAAAAAAAAAAAAAAAAAAAAAAA	G/T	8	3	0.5	1	57	64	N	N	N	T	G	G	T	T	G	G	N	N	N	N	G	N	T	N	N	N	T	T	N	G	N	T	G	N	N	N	N	N	G	T	G	N	G	N	T	T	N
owbGBS22994	TGCAGCTGGTGGTGGTAGACGGGCAAGCACCTCATTAAACTTGGTGTCCATCTTGGTGTGGAA	G/T	59	2	0.406976744186047	1	57	65	G	G	N	N	N	N	N	N	G	N	N	N	G	N	G	G	T	N	T	N	T	T	N	G	N	N	N	N	N	G	N	T	N	N	G	N	N	G	N	N	N
owbGBS10200	TGCAGCAGACGCAAGAATCACAGGTGGGTAGTGCTCCATGGCGGATATAAAAAAAAAAAAGTG	A/C	46	3	0.965116279069767	1	58	58	C	C	C	A	C	N	A	A	C	C	A	C	C	A	C	C	A	A	A	C	A	A	A	C	A	A	N	A	A	C	A	A	C	A	C	C	C	C	A	A	A
owbGBS10203	TGCAGCAGACGCAAGAATCACAGGTGGGTAGTGCTCCATGGCGGATATAAAAAAAAAGAGTGC	A/C	46	3	0.63953488372093	1	58	58	N	C	N	N	C	C	N	A	N	N	A	C	C	N	C	C	A	N	A	C	N	A	N	C	N	A	C	N	A	C	A	N	C	N	C	C	N	C	N	N	A
owbGBS1104	TGCAGAACCAAGATTGGCGAACAACACAAGGATCAGCACAAGGCAGATGGTGGCATTTCTCGC	C/T	53	3	0.77906976744186	1	58	58	T	T	T	C	N	T	C	C	T	N	C	T	T	C	T	T	C	C	C	N	C	C	N	N	C	C	N	N	C	T	C	N	T	N	T	N	T	T	N	C	C
owbGBS11629	TGCAGCATAGCGTGACACGACGATGTCCAATAAAGCTCCATTGCAACTCCGACGGAGCTCCAC	A/G	31	3	0.825581395348837	1	58	58	N	A	A	G	A	A	G	N	A	A	G	A	A	G	A	A	G	G	G	N	G	G	N	A	G	N	A	G	G	A	G	N	A	N	A	N	A	A	G	G	G
owbGBS12805	TGCAGCCAAGTCCTTGGTATATTTCAGATTTCTAAATTTGAATAAAGATTTTGTGGTCAGGGT	A/G	34	3	1	1	58	58	A	A	A	G	A	A	G	G	A	A	G	A	A	G	A	A	G	G	G	A	G	G	G	A	G	G	A	G	G	A	G	G	A	G	A	A	A	A	G	G	G
owbGBS15700	TGCAGCCGTCTACCTTTGGTCAAGAATAAACACATGGATTTGACTTGAGCTCAGTCTAACAAG	C/T	6	3	0.965116279069767	1	58	58	T	T	T	C	T	T	N	C	T	T	C	T	T	C	T	T	C	C	C	T	C	C	N	T	C	C	T	C	N	T	C	C	T	C	T	T	T	T	C	N	C
owbGBS16566	TGCAGCCTTCCTTGCAATGGAGGACTGCAATCGAAGATATCTCTGAATTCGGGGGGCACAACG	C/T	5	3	1	1	58	58	T	T	T	C	T	T	C	C	T	T	C	T	T	C	T	T	C	C	C	T	N	C	C	T	N	C	T	C	C	T	C	C	T	C	T	T	T	N	C	C	C
owbGBS16852	TGCAGCGACAAATGATACATCACGAGACGATGAACGGTAGGCTGGGCCGTCCCAATTCACCCG	C/T	41	2	0.988372093023256	1	58	58	C	C	C	T	C	C	T	T	C	C	T	C	C	T	C	C	T	T	N	C	T	T	T	C	T	T	C	T	T	C	T	T	C	T	C	C	C	C	T	T	T
owbGBS18568	TGCAGCGGACAACGAACGGCATGTGGTGGAGCGCGGTGACGACGCGGGCACTGGAACCGAGGA	C/T	50	3	0.790697674418605	1	58	58	C	C	C	T	C	C	N	T	C	C	T	C	C	N	C	C	T	N	T	C	T	T	N	C	T	N	C	T	T	C	T	T	N	N	C	C	C	C	T	N	T
owbGBS18594	TGCAGCGGAGCAAAATGCAGAGCATGTAAACAAGGAAGCATCAAGAGTAATGGATCCCGAGGA	G/T	46	3	0.953488372093023	1	58	58	T	T	T	G	T	T	G	G	T	T	G	T	T	G	T	T	G	G	G	T	G	G	G	T	G	G	T	G	G	T	G	G	T	N	T	T	T	T	G	G	G
owbGBS18595	TGCAGCGGAGCAAAATGCAGAGCATGTAAACAAGGAAGCATCAAGAGTAATGGATCCCGAGGA	A/C	62	3	0.953488372093023	1	58	58	C	C	C	A	C	C	A	A	C	C	A	C	C	A	C	C	A	A	A	C	A	A	A	C	A	A	C	A	A	C	A	A	C	N	C	C	C	C	A	A	A
owbGBS22277	TGCAGCTGACGCCCATGTATCTGCTGGAGGGCATGGAGATTGTCGGAAGCTCTGATTAGGAGT	C/G	43	3	1	1	58	58	G	G	G	C	G	G	C	C	G	G	C	G	G	C	G	G	C	C	C	G	C	C	C	G	C	C	G	C	C	G	C	C	G	C	G	G	G	G	C	C	C
owbGBS22278	TGCAGCTGACGCCCATGTATCTGCTGGAGGGCATGGAGATTGTCGGAAGCTCTGATTAGGAGT	G/A	58	3	1	1	58	58	A	A	A	G	A	A	G	G	A	A	G	A	A	G	A	A	G	G	G	A	G	G	G	A	G	G	A	G	G	A	G	G	A	G	A	A	A	A	G	G	G
owbGBS22563	TGCAGCTGCCTACTACCAGCCCCAATGTTTCTTCCGTCTTCCCGTCCGTTACTTAACAATGAT	C/T	34	3	0.976744186046512	1	58	58	T	T	T	C	T	T	C	C	T	T	C	T	T	C	T	T	C	C	C	T	C	C	C	T	C	C	T	C	C	T	C	C	N	C	T	T	T	T	C	C	C
owbGBS22564	TGCAGCTGCCTACTACCAGCCCCAATGTTTCTTCCGTCTTCCCGTCCGTTACTTAACAATGAT	T/C	36	3	0.976744186046512	1	58	58	C	C	C	T	C	C	T	T	C	C	T	C	C	T	C	C	T	T	T	C	T	T	T	C	T	T	C	T	T	C	T	T	N	T	C	C	C	C	T	T	T
owbGBS24106	TGCAGGAAAAAAAAGACAAGGAGTCGAATGGTATTCTCTTGGATGGGGGCAAATTGTTGTACG	G/T	62	3	0.395348837209302	1	58	58	N	N	G	T	G	G	N	T	G	N	N	G	N	N	G	N	N	T	T	N	N	N	N	N	N	T	G	N	T	N	N	N	N	N	G	N	N	G	N	N	T
owbGBS24107	TGCAGGAAAAAAAAGACAAGGAGTCGAATGGTATTCTCTTGGATGGGGGCAAATTGTTGTACG	G/A	63	3	0.395348837209302	1	58	58	N	N	G	A	G	G	N	A	G	N	N	G	N	N	G	N	N	A	A	N	N	N	N	N	N	A	G	N	A	N	N	N	N	N	G	N	N	G	N	N	A
owbGBS24746	TGCAGGAATCAACACCTCAACCCTTGGTAAACGGCGACGGCCCGGAAAAAAAAAAAAAAAAAA	A/C	18	3	0.372093023255814	1	58	58	N	C	C	N	N	N	N	N	N	N	N	N	C	A	C	C	A	A	N	N	A	A	N	N	N	A	N	N	A	C	N	N	C	N	N	N	N	C	N	A	A
owbGBS24747	TGCAGGAATCAACACCTCAACCCTTGGTAAACGGCGACGGCCCGGAAAAAAAAAAAAAAAAAA	C/T	21	3	0.372093023255814	1	58	58	N	T	T	N	N	N	N	N	N	N	N	N	T	C	T	T	C	C	N	N	C	C	N	N	N	C	N	N	C	T	N	N	T	N	N	N	N	T	N	C	C
owbGBS26791	TGCAGGCAGCGTATTTTAGCTTGGTTATTTGGGATCGTGGCACATGGTTTGGGAGACGAATCA	A/G	53	3	0.790697674418605	1	58	58	N	N	G	A	N	G	A	A	G	N	A	G	N	A	G	G	A	A	A	G	A	A	A	G	A	A	G	A	A	G	A	A	G	N	N	G	G	G	A	A	A
owbGBS27453	TGCAGGCCGTCGGCGCACGTCTGCTGGTTGGTCAGGATCGCCGACAGCAGCGTCTGCACATCC	C/T	53	3	0.976744186046512	1	58	58	T	T	T	C	T	T	C	C	T	T	C	T	T	C	T	T	C	C	C	T	C	C	C	T	C	C	T	C	C	T	C	C	N	C	T	T	T	T	C	C	C
owbGBS28933	TGCAGGGCCATGTTGGGTACTACAGCGCCACAACACACAAACAGTTCTCCCTAAAAAAGAAGT	A/G	23	3	0.918604651162791	1	58	58	G	G	G	A	G	G	A	A	G	N	A	G	G	A	G	G	A	A	A	G	A	A	A	G	A	A	G	A	A	G	A	N	G	A	G	G	G	G	A	A	A
owbGBS30705	TGCAGGTCGCTGTACTTGTAGCTCACACAGCCATCGCCGACGGCGAGACCGTTGAGTCTCCTC	C/T	21	3	1	1	58	58	C	C	C	T	C	C	T	T	C	C	T	C	C	T	C	C	T	T	T	C	T	T	T	C	T	T	C	T	T	C	T	T	C	T	C	C	C	C	T	T	T
owbGBS30706	TGCAGGTCGCTGTACTTGTAGCTCACACAGCCATCGCCGACGGCGAGACCGTTGAGTCTCCTC	C/T	62	3	1	1	58	58	C	C	C	T	C	C	T	T	C	C	T	C	C	T	C	C	T	T	T	C	T	T	T	C	T	T	C	T	T	C	T	T	C	T	C	C	C	C	T	T	T
owbGBS32827	TGCAGTACTTCTCAAAAGAAAAAGAAAAAGCTACCCTTGCAGCAAAATACTACTCCCTTGTAG	C/G	39	3	0.965116279069767	1	58	58	G	G	G	C	G	G	C	C	G	G	C	G	G	C	G	G	C	C	C	N	C	C	C	G	C	C	G	C	C	G	C	C	G	C	G	G	G	G	C	C	C
owbGBS33424	TGCAGTATGGCGTTCGGCGCCAGTTGATGCGACGGCACGCCAAAGAACTGGAGCCATTCGGCA	C/T	10	3	0.651162790697674	1	58	58	C	N	N	T	C	C	T	N	N	C	N	C	N	N	N	C	N	T	T	N	T	T	T	C	T	N	C	T	N	N	T	T	C	N	C	N	N	C	N	T	T
owbGBS34762	TGCAGTCGTCCACGTTGATTACATTTATGATCAAAATTTAATCTCAAGAAAGGTGAGTGCAAT	C/T	12	3	0.930232558139535	1	58	58	C	C	C	T	C	C	N	T	C	N	T	C	C	T	C	C	T	T	T	C	T	T	T	C	T	T	C	T	T	C	T	T	C	T	C	C	C	C	T	T	T
owbGBS35231	TGCAGTGAAGTGAGTAAGGTGCTGTACACACAGAGAGAGAGAGAGAGACGATGGATCGGAGGA	C/G	30	3	0.988372093023256	1	58	58	G	G	G	C	G	G	C	C	G	G	C	G	G	C	G	G	C	C	C	G	C	C	C	G	C	C	G	C	C	G	C	C	G	N	G	G	G	G	C	C	C
owbGBS38474	TGCAGTTTGCATACACCCGTCGCGAATAGTTAGCAAAGCTTGATCGCGCTGAAATGTACTGTA	C/T	38	3	0.77906976744186	1	58	58	N	C	C	T	C	N	T	T	C	C	T	C	C	T	C	C	T	T	T	C	T	T	T	C	T	T	N	T	N	N	T	T	N	T	C	C	C	C	T	N	T
owbGBS4187	TGCAGAGTCAGGCGGCAGGAAAAGAAACGAAGGGGAACGGGGCACTCAGATCTGACGGGCTGC	A/G	24	3	1	1	58	58	G	G	N	A	G	G	A	A	G	G	A	G	G	A	G	G	A	A	A	G	A	A	A	G	A	A	G	A	A	G	A	A	G	A	G	G	G	G	A	A	A
owbGBS5409	TGCAGATCTACACCCGAACTATCTACCGCCACAAGCGCCGCCAAATCTCACCGCAGAAACGCC	C/T	14	3	0.627906976744186	1	58	58	N	N	C	T	N	C	T	N	N	C	T	C	C	N	C	C	T	N	N	C	N	T	T	C	N	N	C	N	T	N	T	T	N	T	N	C	C	C	T	N	T
owbGBS5410	TGCAGATCTACACCCGAACTATCTACCGCCACAAGCGCCGCCAAATCTCACCGCAGAAACGCC	G/A	15	3	0.627906976744186	1	58	58	N	N	G	A	N	G	A	N	N	G	A	G	G	N	G	G	A	N	N	G	N	A	A	G	N	N	G	N	A	N	A	A	N	A	N	G	G	G	A	N	A
owbGBS6734	TGCAGATTTGCACACACATTAAACGACCACACACAAATACCTATTTGATATAATGAAAACGTA	C/T	59	3	0.883720930232558	1	58	58	C	N	N	T	C	C	T	N	C	C	T	C	C	T	C	C	N	T	T	C	T	T	T	C	T	T	N	T	T	C	T	N	C	T	C	C	C	C	T	T	T
owbGBS809	TGCAGAAATTACTCTGAAAAGAGCTGCATCTTTAGTCTCTGCATCTGCATTTAAGGGGCTGAA	C/T	36	3	0.918604651162791	1	58	58	T	T	T	C	T	T	C	C	T	T	C	T	N	C	T	T	C	C	C	T	C	C	C	N	C	C	T	N	N	T	C	C	T	C	T	T	T	T	C	C	C
owbGBS8665	TGCAGCAAGTAGCATAGCAACTAGCAAGCCCTTTATAGTCAGTTCCTATATGTACCACGTACA	A/T	63	3	0.94186046511628	1	58	58	A	A	A	T	A	A	T	T	A	A	N	N	A	N	A	A	T	T	T	A	T	T	T	A	T	T	N	T	T	A	T	T	A	T	A	A	A	A	T	T	T
owbGBS8791	TGCAGCAATCCAATCCACCTGAGGCGAAACGCCAAAAGTATGGACTGGAAATGGAATCTCACG	C/G	29	3	0.976744186046512	1	58	58	G	G	G	C	G	G	C	N	G	G	C	G	G	C	G	G	C	N	C	G	C	C	C	G	C	C	G	C	C	G	C	C	G	C	G	G	G	G	C	C	C
owbGBS8792	TGCAGCAATCCAATCCACCTGAGGCGAAACGCCAAAAGTATGGACTGGAAATGGAATCTCACG	T/C	51	3	0.976744186046512	1	58	58	C	C	C	T	C	C	T	N	C	C	T	C	C	T	C	C	T	N	T	C	T	T	T	C	T	T	C	T	T	C	T	T	C	T	C	C	C	C	T	T	T
owbGBS8793	TGCAGCAATCCAATCCACCTGAGGCGAAACGCCAAAAGTATGGACTGGAAATGGAATCTCACG	A/G	54	3	0.976744186046512	1	58	58	G	G	G	A	G	G	A	N	G	G	A	G	G	A	G	G	A	N	A	G	A	A	A	G	A	A	G	A	A	G	A	A	G	A	G	G	G	G	A	A	A
owbGBS11026	TGCAGCAGGATCTTCGTCACCTCCGCTTCTTCTCCTTCGGCTCAACTCCAGGGCGCCCCTTCC	T/C	32	2	0.395348837209302	1	58	59	N	N	N	N	T	N	C	C	N	N	C	N	N	N	N	T	N	C	N	N	N	C	N	N	N	N	T	C	N	N	C	N	N	N	N	N	N	T	N	C	N
owbGBS11027	TGCAGCAGGATCTTCGTCACCTCCGCTTCTTCTCCTTCGGCTCAACTCCAGGGCGCCCCTTCC	A/G	43	2	0.395348837209302	1	58	59	N	N	N	N	A	N	G	G	N	N	G	N	N	N	N	A	N	G	N	N	N	G	N	N	N	N	A	G	N	N	G	N	N	N	N	N	N	A	N	G	N
owbGBS38622	TGCAGTTTTAGAAGAAGCTGAATAAGAAATCCATAATAATTGTTGACATAAAATAAGTTTAAA	A/G	12	3	0.883720930232558	1	58	59	A	A	N	G	A	A	G	G	A	A	G	A	A	G	A	A	G	G	G	A	G	G	G	N	G	G	A	G	G	A	G	G	A	G	A	A	A	A	G	N	N
owbGBS35468	TGCAGTGATTATATCTCGCATTAAGCGAGTCCTTAGAAAGTATCACCGAAAGTTATACAGTAA	C/T	46	3	0.406976744186047	1	58	60	N	N	N	N	T	N	N	N	T	N	N	T	T	N	N	N	C	N	C	N	N	N	N	T	C	N	N	N	N	T	N	N	N	C	T	T	T	T	N	N	N
owbGBS3682	TGCAGAGCACATTATTCAGTTCTTACAACCAATTGACTCATGCAAGTTACTACTACTAAAACA	A/C	8	3	0.569767441860465	1	58	61	C	C	N	N	C	N	N	N	C	N	A	C	C	N	C	N	N	N	A	N	A	A	N	C	N	A	N	N	A	N	A	A	C	N	C	C	C	C	A	A	N
owbGBS10771	TGCAGCAGCGGAGCATGCAACGAGGATACAAGCGGAGCACGCAGCCCGAGATCGGAAGAGCGG	A/G	18	3	0.534883720930233	1	58	62	G	G	G	A	G	G	A	N	N	G	N	G	G	N	G	G	N	N	A	N	N	N	N	G	N	A	N	N	N	G	N	N	G	N	G	N	G	G	N	N	N
owbGBS12427	TGCAGCCAAACTCATTTTCTTAAATCTGTATTCATACTCACAGTTTTGGTTTTACATGTCATA	C/T	25	1	0.36046511627907	1	59	59	N	N	N	T	N	C	N	T	N	N	T	N	N	T	N	N	T	T	N	N	N	T	N	N	N	N	N	N	N	C	N	N	N	N	C	N	N	C	T	N	C
owbGBS18720	TGCAGCGGCATCTGCAAGTCCGTCGACAGGATGAGGGCCATCCACAGCGCCTGCGGCGAAGGC	C/G	20	3	0.906976744186046	1	59	59	C	C	C	G	C	C	G	G	C	C	G	C	C	N	C	C	G	G	G	C	G	G	G	C	G	G	N	G	G	C	G	G	C	G	C	C	C	C	G	N	C
owbGBS24086	TGCAGCTTTTTACATGTCTTCCACATTGTTTAGCATTGTCCATAGTCAGCTAACTACCTTTTC	A/G	13	3	0.755813953488372	1	59	59	G	G	G	N	G	G	N	A	G	G	A	G	G	N	G	G	A	A	A	G	N	A	N	G	A	A	G	N	A	G	N	A	G	N	G	G	G	G	N	N	G
owbGBS24087	TGCAGCTTTTTACATGTCTTCCACATTGTTTAGCATTGTCCATAGTCAGCTAACTACCTTTTC	G/A	32	3	0.755813953488372	1	59	59	A	A	A	N	A	A	N	G	A	A	G	A	A	N	A	A	G	G	G	A	N	G	N	A	G	G	A	N	G	A	N	G	A	N	A	A	A	A	N	N	A
owbGBS24088	TGCAGCTTTTTACATGTCTTCCACATTGTTTAGCATTGTCCATAGTCAGCTAACTACCTTTTC	G/A	37	3	0.755813953488372	1	59	59	A	A	A	N	A	A	N	G	A	A	G	A	A	N	A	A	G	G	G	A	N	G	N	A	G	G	A	N	G	A	N	G	A	N	A	A	A	A	N	N	A
owbGBS32971	TGCAGTAGCATATGACTACGTGCGTACGGTACGGGCTCGCAGCTGCCTCAGGCGAAAGGGAGG	A/T	40	3	1	1	59	59	A	A	A	T	A	A	T	T	A	A	T	A	A	T	A	A	T	T	T	A	T	T	T	A	T	T	A	T	T	A	T	T	A	T	A	A	A	A	T	T	A
owbGBS3787	TGCAGAGCGATGATGGTTTGTGCTATGCATTGCAACCCAAGCTGGCCTGAGAAATTAACTAGT	C/T	36	3	0.906976744186046	1	59	59	T	T	T	C	T	T	C	C	T	T	C	T	T	C	T	T	C	C	C	T	C	C	C	T	C	N	T	C	N	T	C	C	T	C	T	T	T	T	C	C	T
owbGBS3788	TGCAGAGCGATGATGGTTTGTGCTATGCATTGCAACCCAAGCTGGCCTGAGAAATTAACTAGT	T/C	47	3	0.906976744186046	1	59	59	C	C	C	T	C	C	T	T	C	C	T	C	C	T	C	C	T	T	T	C	T	T	T	C	T	N	C	T	N	C	T	T	C	T	C	C	C	C	T	T	C
owbGBS12602	TGCAGCCAACCGCATTGCTTTAAATCTATGCTCATACTCACAGTTTTGGTGTCGCAGGTCGTA	C/T	52	3	0.383720930232558	1	59	60	N	T	T	N	N	T	C	N	N	N	N	T	N	N	N	T	N	N	C	N	N	C	N	N	N	N	N	C	N	N	N	N	N	N	T	N	T	T	C	C	T
owbGBS17686	TGCAGCGCCAACCACATCTGATTTGTCAGATGAGCGGCTGGCACGACCCGTGCCGGAAAAAAA	A/G	13	3	0.488372093023256	1	59	60	N	G	G	N	N	N	A	A	N	N	N	N	N	A	G	G	A	N	A	G	N	A	N	N	A	N	G	A	A	G	A	N	N	N	G	N	N	G	A	N	G
owbGBS17687	TGCAGCGCCAACCACATCTGATTTGTCAGATGAGCGGCTGGCACGACCCGTGCCGGAAAAAAA	C/T	34	3	0.488372093023256	1	59	60	N	T	T	N	N	N	C	C	N	N	N	N	N	C	T	T	C	N	C	T	N	C	N	N	C	N	T	C	C	T	C	N	N	N	T	N	N	T	C	N	T
owbGBS22412	TGCAGCTGCACAAAGATTATCAAACTCATCCTTAATACATGCCGCCATAAGGAAATGTGAACA	A/G	15	2	0.790697674418605	1	59	60	A	A	A	G	N	A	G	G	A	N	G	A	A	N	N	A	G	N	G	N	G	G	N	A	G	G	A	N	G	A	G	G	A	N	A	A	N	A	G	N	A
owbGBS32168	TGCAGGTTTTGGCAGTGGAATGATCTACACTAACATCCAAACTCAATTGTAGGGATTGGCCAG	G/T	52	3	1	1	59	60	T	T	T	G	T	T	G	G	T	T	G	T	N	G	T	T	G	N	N	T	G	G	G	T	G	G	T	G	G	T	G	G	T	G	T	T	T	T	G	G	T
owbGBS32267	TGCAGTAAAGAGGCACGATCATAAGTCGCCAGCAGATCTTACTAACGCGACTTTAGAAGGAAA	C/T	47	3	0.523255813953488	1	59	60	N	N	C	T	N	C	T	N	C	C	N	C	C	N	C	N	T	N	N	N	N	T	N	C	N	N	C	T	T	C	N	N	C	N	C	N	C	C	N	N	C
owbGBS35872	TGCAGTGGAAAGGATTAGCATATCAATCACCATGAATGAACCCTAAGAAACTGAAGTGTGATT	A/T	44	4	0.523255813953488	1	59	60	T	N	N	A	N	N	A	N	T	N	A	T	N	A	T	N	N	N	A	T	A	N	N	N	A	N	N	A	A	T	A	A	N	N	T	N	N	T	N	A	T
owbGBS35873	TGCAGTGGAAAGGATTAGCATATCAATCACCATGAATGAACCCTAAGAAACTGAAGTGTGATT	T/C	51	4	0.523255813953488	1	59	60	C	N	N	T	N	N	T	N	C	N	T	C	N	T	C	N	N	N	T	C	T	N	N	N	T	N	N	T	T	C	T	T	N	N	C	N	N	C	N	T	C
owbGBS35874	TGCAGTGGAAAGGATTAGCATATCAATCACCATGAATGAACCCTAAGAAACTGAAGTGTGATT	G/C	52	4	0.523255813953488	1	59	60	C	N	N	G	N	N	G	N	C	N	G	C	N	G	C	N	N	N	G	C	G	N	N	N	G	N	N	G	G	C	G	G	N	N	C	N	N	C	N	G	C
owbGBS35875	TGCAGTGGAAAGGATTAGCATATCAATCACCATGAATGAACCCTAAGAAACTGAAGTGTGATT	G/A	57	4	0.523255813953488	1	59	60	A	N	N	G	N	N	G	N	A	N	G	A	N	G	A	N	N	N	G	A	G	N	N	N	G	N	N	G	G	A	G	G	N	N	A	N	N	A	N	G	A
owbGBS36911	TGCAGTTATTTTTAGTTCTAAAGAGTTTGTATTCCACTTTGAACAGGAAAGTTAACCAGATCG	A/G	13	3	0.837209302325581	1	59	60	A	A	A	G	A	A	G	G	A	A	G	A	A	G	A	A	G	N	G	A	G	G	G	A	G	G	A	G	G	A	G	G	A	G	A	A	A	A	N	G	A
owbGBS37719	TGCAGTTGCCATGGTTGTTCAGCTACAGTCGCTATGTCTGAGCAAACTGCAATTGCCATCTCA	C/T	8	3	0.732558139534884	1	59	60	C	N	C	T	C	C	N	N	C	C	T	N	C	N	N	C	N	N	T	N	T	T	T	C	T	N	C	T	T	N	T	T	C	T	N	C	C	C	N	T	C
owbGBS37720	TGCAGTTGCCATGGTTGTTCAGCTACAGTCGCTATGTCTGAGCAAACTGCAATTGCCATCTCA	C/T	46	3	0.732558139534884	1	59	60	C	N	C	T	C	C	N	N	C	C	T	N	C	N	N	C	N	N	T	N	T	T	T	C	T	N	C	T	T	N	T	T	C	T	N	C	C	C	N	T	C
owbGBS37721	TGCAGTTGCCATGGTTGTTCAGCTACAGTCGCTATGTCTGAGCAAACTGCAATTGCCATCTCA	C/T	55	3	0.732558139534884	1	59	60	C	N	C	T	C	C	N	N	C	C	T	N	C	N	N	C	N	N	T	N	T	T	T	C	T	N	C	T	T	N	T	T	C	T	N	C	C	C	N	T	C
owbGBS9520	TGCAGCACGACATTGGCAACGAGGTGGTGCGACTCTAGACCGAAATGCGTCACGAAGGTGAAG	C/T	16	3	0.558139534883721	1	59	60	C	C	C	T	C	N	N	T	N	N	T	C	N	N	N	N	T	N	T	N	N	T	T	C	T	N	C	N	N	C	N	T	C	N	C	C	C	C	T	N	C
owbGBS9521	TGCAGCACGACATTGGCAACGAGGTGGTGCGACTCTAGACCGAAATGCGTCACGAAGGTGAAG	A/G	18	3	0.558139534883721	1	59	60	A	A	A	G	A	N	N	G	N	N	G	A	N	N	N	N	G	N	G	N	N	G	G	A	G	N	A	N	N	A	N	G	A	N	A	A	A	A	G	N	A
owbGBS37014	TGCAGTTCAGCAACCATGGCAATTGTAGTTAAACAAACATGAAAGAGGGGCCAAACGGGTTCG	A/G	52	3	0.453488372093023	1	59	61	N	N	A	G	N	N	G	N	A	N	G	A	A	G	A	N	N	N	N	N	N	G	G	A	N	N	N	G	G	N	G	N	A	G	N	N	A	N	N	N	A
owbGBS5484	TGCAGATCTATCGACCTAGGCTCGAGACTTTTGGCTAGGGAATAATAACACGTACGCACGTGT	A/T	13	3	0.709302325581395	1	59	61	N	N	T	N	T	T	A	N	T	T	A	T	T	A	N	T	A	N	A	T	A	A	N	N	A	A	T	A	A	N	A	N	T	N	T	T	T	T	N	A	T
owbGBS5485	TGCAGATCTATCGACCTAGGCTCGAGACTTTTGGCTAGGGAATAATAACACGTACGCACGTGT	G/A	59	3	0.709302325581395	1	59	61	N	N	A	N	A	A	G	N	A	A	G	A	A	G	N	A	G	N	G	A	G	G	N	N	G	G	A	G	G	N	G	N	A	N	A	A	A	A	N	G	A
owbGBS25462	TGCAGGAGCAAATAGATCTTTAATAGCCAACATGGCTGGAGCTTCATCATGGTTTATCATAAC	A/G	61	1	0.430232558139535	1	59	62	N	N	G	N	N	G	A	N	N	G	N	N	G	N	G	G	N	N	N	N	N	N	N	G	A	N	G	N	N	G	A	N	N	N	G	G	G	G	N	N	G
owbGBS32730	TGCAGTACGGGATTAGGGCGCTATACGGGATCTGCATGTGTTACCTAACAGCAATCTTGGTCA	C/T	31	3	0.406976744186047	1	59	63	T	N	T	C	N	T	N	C	T	T	N	N	N	C	N	T	N	N	N	N	C	C	C	N	N	N	N	N	N	N	N	N	T	N	T	T	T	T	C	C	T
owbGBS32731	TGCAGTACGGGATTAGGGCGCTATACGGGATCTGCATGTGTTACCTAACAGCAATCTTGGTCA	C/G	61	3	0.406976744186047	1	59	63	G	N	G	C	N	G	N	C	G	G	N	N	N	C	N	G	N	N	N	N	C	C	C	N	N	N	N	N	N	N	N	N	G	N	G	G	G	G	C	C	G
owbGBS10390	TGCAGCAGATTGAGCATTTTGATTCCACAGTAACCTGTTAATTGGAAACCATCAACCTTGACT	A/C	21	3	0.674418604651163	1	60	60	N	C	C	N	N	C	A	N	C	N	A	C	C	N	C	C	A	C	A	C	N	A	A	C	A	N	C	A	A	C	N	N	C	N	C	C	C	C	A	N	N
owbGBS11808	TGCAGCATCCGTCGTCAATTTTTTTTTCACTCAAATAGCGAATAGCCATCGAGCACATCGAAC	C/T	27	3	0.755813953488372	1	60	60	N	N	T	C	T	T	C	C	T	T	C	T	T	C	T	T	C	T	C	T	C	C	C	T	C	C	T	C	C	T	C	C	N	C	T	T	T	T	C	N	N
owbGBS13809	TGCAGCCAGTCATCGTATACCACAGGGCCCCGCCACCGCAATTTCGACTCCATAGCAACAAAC	A/C	40	3	0.546511627906977	1	60	60	N	N	C	A	C	C	A	N	N	N	A	C	C	A	C	C	N	C	N	N	N	N	A	N	A	N	C	A	A	C	N	N	N	N	C	C	C	C	A	A	N
owbGBS14557	TGCAGCCCCTGAAGAAGGATGCAGCGCAAGTTAAGCGAAGCAAGGGCGAAATAATCAAGGAGA	G/T	23	3	0.988372093023256	1	60	60	T	T	T	G	T	T	G	N	T	T	G	T	T	G	T	T	G	T	G	T	G	G	G	T	G	G	T	G	G	T	G	G	T	G	T	T	T	T	G	G	T
owbGBS14968	TGCAGCCGAAGTACTCATGTCCGATTCCCACGAAAGTCCCCCCGAGACTGGTCGGAACGAGCG	C/T	61	1	0.976744186046512	1	60	60	T	T	T	C	T	T	C	C	T	T	C	T	T	C	T	T	C	T	C	T	C	C	C	N	C	N	T	C	C	T	C	C	T	C	T	N	T	T	C	C	T
owbGBS16966	TGCAGCGACGACTTTCTCAGGGCATCTCGCTGAGCCGTCTCCTTGCTGATCGTCTGGGACAAG	A/G	7	3	0.953488372093023	1	60	60	A	A	A	G	A	A	G	N	A	A	G	N	A	G	A	A	G	A	G	A	G	G	G	A	G	G	A	G	N	A	G	G	A	G	A	A	A	A	G	G	A
owbGBS16967	TGCAGCGACGACTTTCTCAGGGCATCTCGCTGAGCCGTCTCCTTGCTGATCGTCTGGGACAAG	C/G	15	3	0.953488372093023	1	60	60	C	C	C	G	C	C	G	N	C	C	G	N	C	G	C	C	G	C	G	C	G	G	G	C	G	G	C	G	N	C	G	G	C	G	C	C	C	C	G	G	C
owbGBS16968	TGCAGCGACGACTTTCTCAGGGCATCTCGCTGAGCCGTCTCCTTGCTGATCGTCTGGGACAAG	G/A	33	3	0.953488372093023	1	60	60	G	G	G	A	G	G	A	N	G	G	A	N	G	A	G	G	A	G	A	G	A	A	A	G	A	A	G	A	N	G	A	A	G	A	G	G	G	G	A	A	G
owbGBS19334	TGCAGCGTAGTAGTCCACACGAGACGGCGCTGTCTTGATTTGTGCATGATGATAGCGATTAGC	C/G	19	3	0.976744186046512	1	60	60	G	G	G	C	G	G	C	C	G	G	C	G	G	C	G	G	C	G	C	G	C	N	C	G	C	C	G	C	C	G	C	N	G	C	G	G	G	G	C	C	G
owbGBS19335	TGCAGCGTAGTAGTCCACACGAGACGGCGCTGTCTTGATTTGTGCATGATGATAGCGATTAGC	T/G	34	3	0.976744186046512	1	60	60	G	G	G	T	G	G	T	T	G	G	T	G	G	T	G	G	T	G	T	G	T	N	T	G	T	T	G	T	T	G	T	N	G	T	G	G	G	G	T	T	G
owbGBS19851	TGCAGCGTTGGATCAAACATGTGGTGGCTCTTCAAGCCACTTCGGGATAGGTGGCCATGCTCG	C/T	5	3	0.72093023255814	1	60	60	C	C	N	N	C	C	N	T	C	N	N	C	N	T	C	C	T	C	T	C	N	T	T	C	T	N	C	T	N	C	N	N	C	N	C	C	C	C	N	T	C
owbGBS19852	TGCAGCGTTGGATCAAACATGTGGTGGCTCTTCAAGCCACTTCGGGATAGGTGGCCATGCTCG	A/G	46	3	0.72093023255814	1	60	60	A	A	N	N	A	A	N	G	A	N	N	A	N	G	A	A	G	A	G	A	N	G	G	A	G	N	A	G	N	A	N	N	A	N	A	A	A	A	N	G	A
owbGBS21832	TGCAGCTCGTCCTCGACGGCAGCCAACTCTGCGTATGTGCCATCGCACTACGCTGCAAGCAGA	G/A	32	3	0.5	1	60	60	G	N	G	N	G	N	A	A	N	N	A	N	G	N	G	G	N	G	A	N	A	N	N	N	A	A	N	N	A	N	N	A	N	N	G	G	G	N	N	N	N
owbGBS21833	TGCAGCTCGTCCTCGACGGCAGCCAACTCTGCGTATGTGCCATCGCACTACGCTGCAAGCAGA	T/G	42	3	0.5	1	60	60	T	N	T	N	T	N	G	G	N	N	G	N	T	N	T	T	N	T	G	N	G	N	N	N	G	G	N	N	G	N	N	G	N	N	T	T	T	N	N	N	N
owbGBS22535	TGCAGCTGCCGCACATCTATTCATGAGAAGGCACAAAGATCATCGAAATCTCCAACGAGAAAT	A/G	25	3	0.674418604651163	1	60	60	A	A	A	G	A	N	G	G	A	N	G	A	N	G	N	A	G	A	G	N	N	N	G	A	G	G	N	G	G	A	N	N	A	G	A	A	A	N	G	G	A
owbGBS23496	TGCAGCTTCTACTCGAACAGAGGTAAGCACGCACCACAGGTCAGATCCGAGCCGAGCTACGTA	A/G	37	2	0.627906976744186	1	60	60	N	N	G	N	G	N	A	A	N	N	A	G	G	N	N	G	N	G	A	N	A	A	A	G	A	A	G	A	N	G	N	A	N	A	N	N	N	G	A	A	G
owbGBS23497	TGCAGCTTCTACTCGAACAGAGGTAAGCACGCACCACAGGTCAGATCCGAGCCGAGCTACGTA	T/G	61	2	0.627906976744186	1	60	60	N	N	G	N	G	N	T	T	N	N	T	G	G	N	N	G	N	G	T	N	T	T	T	G	T	T	G	T	N	G	N	T	N	T	N	N	N	G	T	T	G
owbGBS25399	TGCAGGAGAGGCTGCGGCGACCTCGGGATCGGAGCTGGCGCACCAAAGAGCCCCGTCGAGCCG	C/T	40	3	0.965116279069767	1	60	60	C	C	C	T	C	C	T	T	C	C	T	C	C	T	C	C	T	C	T	C	T	T	T	C	T	T	C	T	T	C	T	N	C	N	C	C	C	C	T	T	C
owbGBS26798	TGCAGGCAGCTCTGCGTCTGCATCTGAACAGCGCGCACGGAAGGCGATGGATCACGGCACACG	C/G	17	3	0.94186046511628	1	60	60	G	G	G	C	G	G	C	C	G	N	C	G	G	C	G	G	C	G	C	G	C	C	C	G	C	C	G	C	C	G	C	N	G	C	G	G	N	G	C	C	G
owbGBS27358	TGCAGGCCGAAGAGCTGGAGCCACTCGGCGAAGAAAGAGCTAGCTGGGAGCCTGAAACACCGA	C/T	39	2	0.755813953488372	1	60	60	N	N	C	N	C	C	T	T	C	C	T	C	C	N	C	C	T	C	T	N	T	T	N	C	T	T	N	N	T	C	T	T	C	T	N	C	C	C	T	T	C
owbGBS27359	TGCAGGCCGAAGAGCTGGAGCCACTCGGCGAAGAAAGAGCTAGCTGGGAGCCTGAAACACCGA	T/C	52	2	0.755813953488372	1	60	60	N	N	T	N	T	T	C	C	T	T	C	T	T	N	T	T	C	T	C	N	C	C	N	T	C	C	N	N	C	T	C	C	T	C	N	T	T	T	C	C	T
owbGBS28612	TGCAGGGAGCAACTAGTTAGCAAGCGCTTTTTCGGGAGCTTCTCTGCGGTCGCTTCCACGTGC	C/G	20	3	0.965116279069767	1	60	60	C	C	C	G	C	C	G	G	C	C	G	C	C	G	C	C	G	C	G	C	G	G	G	C	G	G	C	G	G	C	G	G	C	N	C	C	C	C	G	G	C
owbGBS28613	TGCAGGGAGCAACTAGTTAGCAAGCGCTTTTTCGGGAGCTTCTCTGCGGTCGCTTCCACGTGC	T/C	27	3	0.965116279069767	1	60	60	T	T	T	C	T	T	C	C	T	T	C	T	T	C	T	T	C	T	C	T	C	C	C	T	C	C	T	C	C	T	C	C	T	N	T	T	T	T	C	C	T
owbGBS30949	TGCAGGTGAAGCCCTCACTCAAAGCTTCGTCATGGCTAATCTCTCCCGTCCTCCGACGATTGT	C/T	15	3	0.976744186046512	1	60	60	T	T	T	C	T	T	C	C	T	T	C	T	T	C	T	T	C	T	C	T	C	N	C	T	C	C	T	C	C	T	C	C	N	C	T	T	T	T	C	N	T
owbGBS32244	TGCAGTAAACAATATAGAGAAAAACAAATGAAAACCTAAATTTCATAAAATAACCAATTGATA	A/C	27	3	0.988372093023256	1	60	60	A	A	A	C	A	A	N	C	A	A	C	A	A	C	A	A	C	A	C	A	C	C	C	A	C	C	A	C	C	A	C	C	A	C	A	A	A	A	C	C	A
owbGBS33325	TGCAGTATCTTAAGAGCAGGATGAGAACAGGTAGTTCCATAAGCTGTAGATGTCCACTTCTTT	C/G	53	3	1	1	60	60	C	C	C	G	C	C	G	G	C	C	G	C	C	G	C	C	G	C	G	C	G	G	G	C	G	G	C	G	G	C	G	G	C	G	C	C	C	C	G	G	C
owbGBS35518	TGCAGTGCAATCCATGCAGACAACAGATTAAGAGAGCAGGCACGACACGATACATGGCTCTTC	C/G	23	3	0.837209302325581	1	60	60	C	C	C	G	N	C	G	G	C	N	G	C	C	G	C	C	G	C	G	C	N	G	N	C	G	G	N	N	G	C	G	N	C	N	C	C	C	C	G	G	N
owbGBS36405	TGCAGTGTTCCGTGTCGGGAGCCGCGGACACACATCCGTCGCCTATGCCTAGCCAATAGGCAC	C/T	9	4	0.988372093023256	1	60	60	C	C	C	T	C	C	T	T	C	C	T	C	C	T	C	C	T	C	T	C	T	T	T	C	T	T	C	T	T	C	T	T	C	T	C	C	C	C	T	T	C
owbGBS36406	TGCAGTGTTCCGTGTCGGGAGCCGCGGACACACATCCGTCGCCTATGCCTAGCCAATAGGCAC	T/C	12	4	0.988372093023256	1	60	60	T	T	T	C	T	T	C	C	T	T	C	T	T	C	T	T	C	T	C	T	C	C	C	T	C	C	T	C	C	T	C	C	T	C	T	T	T	T	C	C	T
owbGBS36407	TGCAGTGTTCCGTGTCGGGAGCCGCGGACACACATCCGTCGCCTATGCCTAGCCAATAGGCAC	G/A	13	4	0.988372093023256	1	60	60	G	G	G	A	G	G	A	A	G	G	A	G	G	A	G	G	A	G	A	G	A	A	A	G	A	A	G	A	A	G	A	A	G	A	G	G	G	G	A	A	G
owbGBS36408	TGCAGTGTTCCGTGTCGGGAGCCGCGGACACACATCCGTCGCCTATGCCTAGCCAATAGGCAC	C/T	63	4	0.988372093023256	1	60	60	C	C	C	T	C	C	T	T	C	C	T	C	C	T	C	C	T	C	T	C	T	T	T	C	T	T	C	T	T	C	T	T	C	T	C	C	C	C	T	T	C
owbGBS36441	TGCAGTGTTGTGATCCTTACAAGTTATAGTATCTGTAATAATACCGATAGTGGTAACGCACAC	C/G	43	3	0.906976744186046	1	60	60	C	C	C	G	C	C	G	G	C	C	G	C	C	G	C	C	G	C	G	C	G	G	G	C	G	G	C	G	G	C	G	G	C	G	C	C	C	C	N	G	C
owbGBS38667	TGCAGTTTTCAGTTAACCATAAGTGCATTTGTGTGCTAATTCCCAACAGACTAGTACCAGAGC	A/G	52	3	0.755813953488372	1	60	60	G	N	G	A	G	G	A	A	G	G	A	G	G	N	G	G	A	G	A	N	A	A	N	G	A	A	G	A	N	G	A	N	G	N	G	N	G	G	A	A	G
owbGBS4081	TGCAGAGGTGAATGCACTACAAAGGTGTGTGTCCATCCTGGTGAACAAGAAGATTGAGCTGAC	A/G	15	3	0.453488372093023	1	60	60	N	N	G	N	G	G	A	N	N	G	N	N	N	N	G	G	A	G	N	G	N	A	N	N	N	A	N	N	N	G	N	A	N	N	G	N	N	G	A	A	G
owbGBS4082	TGCAGAGGTGAATGCACTACAAAGGTGTGTGTCCATCCTGGTGAACAAGAAGATTGAGCTGAC	T/C	27	3	0.453488372093023	1	60	60	N	N	C	N	C	C	T	N	N	C	N	N	N	N	C	C	T	C	N	C	N	T	N	N	N	T	N	N	N	C	N	T	N	N	C	N	N	C	T	T	C
owbGBS4232	TGCAGAGTGCAGACCATAACTAGGGATGCAAGTCATGTAATCTAAAAAACATTGAAAGCAAAC	A/G	54	3	0.732558139534884	1	60	60	G	G	G	A	G	G	A	A	G	G	N	G	G	N	G	G	A	G	A	G	A	N	A	G	A	A	G	A	A	N	A	N	G	N	G	N	G	G	N	N	N
owbGBS465	TGCAGAAACGGAGACTCCAAACTCCCCGCTAGCACAAATCACAGGCGGGATTGCTAGCCAACA	A/C	11	4	0.976744186046512	1	60	60	A	A	A	C	A	A	C	C	A	A	C	A	A	C	A	A	C	A	C	A	N	C	C	A	C	C	A	C	C	A	C	N	A	N	A	A	A	A	C	C	A
owbGBS466	TGCAGAAACGGAGACTCCAAACTCCCCGCTAGCACAAATCACAGGCGGGATTGCTAGCCAACA	C/T	26	4	0.976744186046512	1	60	60	C	C	C	T	C	C	T	T	C	C	T	C	C	T	C	C	T	C	T	C	N	T	T	C	T	T	C	T	T	C	T	N	C	N	C	C	C	C	T	T	C
owbGBS467	TGCAGAAACGGAGACTCCAAACTCCCCGCTAGCACAAATCACAGGCGGGATTGCTAGCCAACA	T/G	29	4	0.976744186046512	1	60	60	T	T	T	G	T	T	G	G	T	T	G	T	T	G	T	T	G	T	G	T	N	G	G	T	G	G	T	G	G	T	G	N	T	N	T	T	T	T	G	G	T
owbGBS6050	TGCAGATGGGAATATATAGGAGTGGAAACAAGGTCGGTGGAGCTTCAGGGGCCCCCACAAGCC	A/G	29	3	0.476744186046512	1	60	60	N	N	G	N	N	G	N	N	G	G	N	G	N	N	N	N	A	G	N	N	N	N	N	G	N	N	G	N	N	N	N	N	N	N	G	N	N	G	A	N	G
owbGBS9284	TGCAGCACCACCCATTTTCAGAGTTTCAGGCAATGGCACAGCATAACAAGAAAACTCAGAACA	G/T	40	3	0.953488372093023	1	60	60	G	G	G	T	G	G	T	T	G	G	T	G	G	T	G	G	T	G	T	G	T	T	T	G	T	T	G	T	T	G	T	T	G	N	G	G	G	G	T	T	G
owbGBS9285	TGCAGCACCACCCATTTTCAGAGTTTCAGGCAATGGCACAGCATAACAAGAAAACTCAGAACA	A/G	50	3	0.953488372093023	1	60	60	A	A	A	G	A	A	G	G	A	A	G	A	A	G	A	A	G	A	G	A	G	G	G	A	G	G	A	G	G	A	G	G	A	N	A	A	A	A	G	G	A
owbGBS9286	TGCAGCACCACCCATTTTCAGAGTTTCAGGCAATGGCACAGCATAACAAGAAAACTCAGAACA	C/G	61	3	0.953488372093023	1	60	60	C	C	C	G	C	C	G	G	C	C	G	C	C	G	C	C	G	C	G	C	G	G	G	C	G	G	C	G	G	C	G	G	C	N	C	C	C	C	G	G	C
owbGBS9746	TGCAGCACGTCGCCCCCAGCACCTACGGCTAGCTAGCATGCAGCAGCAGGCCACCGGAAAAAA	C/G	21	4	0.94186046511628	1	60	60	C	C	C	G	C	C	G	G	C	C	G	C	C	G	C	C	G	C	G	C	G	G	G	C	G	G	C	G	G	C	G	G	N	G	C	C	C	C	G	G	C
owbGBS9747	TGCAGCACGTCGCCCCCAGCACCTACGGCTAGCTAGCATGCAGCAGCAGGCCACCGGAAAAAA	G/A	27	4	0.94186046511628	1	60	60	G	G	G	A	G	G	A	A	G	G	A	G	G	A	G	G	A	G	A	G	A	A	A	G	A	A	G	A	A	G	A	A	N	A	G	G	G	G	A	A	G
owbGBS13413	TGCAGCCACTGCCTGAATACTTGCCTCACGAAGTCGAGCAGAAGTCGCCTCCCTCTCATACTC	A/C	41	1	0.72093023255814	1	60	61	N	C	C	A	C	C	A	A	C	N	N	C	N	A	C	C	A	C	A	N	N	N	A	C	A	A	C	A	A	C	A	N	N	N	N	C	C	C	A	A	N
owbGBS17669	TGCAGCGCATGCATGTCTCAGGGCTGGGAGGGAGCAGTGGAGGTGCTGGGGCCGCAAAAAAAA	A/C	8	2	0.441860465116279	1	60	61	N	A	N	N	N	A	N	N	N	N	C	A	N	N	N	A	N	A	C	N	N	N	C	A	N	N	A	N	C	N	N	N	N	N	A	N	A	A	N	N	A
owbGBS17670	TGCAGCGCATGCATGTCTCAGGGCTGGGAGGGAGCAGTGGAGGTGCTGGGGCCGCAAAAAAAA	T/C	17	2	0.441860465116279	1	60	61	N	T	N	N	N	T	N	N	N	N	C	T	N	N	N	T	N	T	C	N	N	N	C	T	N	N	T	N	C	N	N	N	N	N	T	N	T	T	N	N	T
owbGBS23155	TGCAGCTGTTGCAGCACTTGGGAAAGGACACCTCGGCTGCACGCACGCACGCATGAATTCACG	A/G	55	3	0.72093023255814	1	60	61	A	A	N	G	A	N	G	G	A	N	G	A	N	N	A	A	G	A	G	N	G	G	N	A	G	N	A	N	G	A	G	N	A	N	N	A	A	A	N	N	A
owbGBS23796	TGCAGCTTGGCCTTGAGCAACTCCTGTGCCAGGGCGCCCACGAAGCCCACCACGCCCCCGCGC	C/T	10	2	1	1	60	61	T	T	T	C	T	T	C	C	N	T	C	T	N	C	N	T	C	T	C	T	C	C	C	T	C	C	T	C	C	T	C	C	T	C	T	T	T	T	C	N	T
owbGBS2856	TGCAGACCGTGACTTGGTGGCCGCGCCGGAAAAAAAAAAAAAAAAAAAAAAAAAAAAAAAAAA	G/T	8	3	0.558139534883721	1	60	61	N	N	N	T	G	G	T	T	N	G	N	N	G	N	G	N	N	G	N	G	T	T	T	N	T	T	N	T	N	N	N	N	G	T	N	N	G	G	T	T	G
owbGBS32861	TGCAGTAGAATCAAATCGACAGAAAGCAAGGTAGCGTCCAATCTCAGCGACTCATGATAGAAG	A/G	8	3	0.383720930232558	1	60	61	N	A	N	G	N	N	G	N	N	N	N	A	N	N	N	A	N	A	G	N	N	N	N	A	G	G	A	G	N	N	G	N	N	G	A	N	N	N	N	N	N
owbGBS33980	TGCAGTCATTGATGTTGCATCAATTTTCCCGTCGGAACCCGAAGCCGAAGCAACCTAGTTTAG	A/T	42	3	0.686046511627907	1	60	61	N	T	T	A	T	T	A	A	T	T	N	N	N	N	T	N	N	T	A	N	A	N	A	N	A	A	N	N	A	T	A	A	N	A	T	T	T	T	A	A	T
owbGBS33981	TGCAGTCATTGATGTTGCATCAATTTTCCCGTCGGAACCCGAAGCCGAAGCAACCTAGTTTAG	C/T	53	3	0.686046511627907	1	60	61	N	T	T	C	T	T	C	C	T	T	N	N	N	N	T	N	N	T	C	N	C	N	C	N	C	C	N	N	C	T	C	C	N	C	T	T	T	T	C	C	T
owbGBS32250	TGCAGTAAACCAGGCCATACATGGCAACAACTACATTTGACCTGAGATGACAATTGCAATTTG	A/G	49	3	0.383720930232558	1	60	63	N	N	G	A	N	N	A	A	G	N	N	N	G	A	N	N	N	G	A	N	N	N	N	N	A	N	G	N	N	N	A	A	G	N	N	N	G	G	N	N	G
owbGBS32251	TGCAGTAAACCAGGCCATACATGGCAACAACTACATTTGACCTGAGATGACAATTGCAATTTG	A/G	58	3	0.383720930232558	1	60	63	N	N	G	A	N	N	A	A	G	N	N	N	G	A	N	N	N	G	A	N	N	N	N	N	A	N	G	N	N	N	A	A	G	N	N	N	G	G	N	N	G
owbGBS12069	TGCAGCATGCATAATGATGATTGAGCTCCAACAATATATAGTCTCATCTAGACAAGCAAATGA	C/G	44	3	0.395348837209302	1	60	68	N	G	N	N	G	G	C	C	N	N	N	G	G	N	N	N	N	G	C	N	C	C	N	G	N	N	N	N	C	G	C	C	N	N	N	G	G	N	N	C	G
owbGBS6399	TGCAGATTCTAAAAAAGCTTTGTGGAAAAGCTGAAATCTGAAAAGTTGGGGTACCCCATCTTT	A/G	33	3	0.418604651162791	1	60	72	N	N	N	A	N	G	N	A	N	N	N	N	N	N	G	G	N	G	A	N	A	N	N	N	A	A	N	N	N	G	A	N	N	N	N	G	N	G	N	N	G
[truncated: 32,397 more rows]
[truncated: 41 more columns]
