# Supplementary material for: Development of High-Density Genetic Maps for Barley and Wheat Using a Novel Two-Enzyme Genotyping-by-Sequencing Approach
Source: PLoS One. 2012 Feb 28;7(2):e32253. doi: 10.1371/journal.pone.0032253 (PMC3289635; doi:10.1371/journal.pone.0032253)
Supplement: Dataset S3 — GBS SNPs mapped in the Synthetic W9784×Opata M85 DH population. (TXT) [file pone.0032253.s006.txt]

rs	tag	alleles	snp_posInTag	diff	present	chr	bin_lower	bin_upper	SynOpDH0001	SynOpDH0003	SynOpDH0005	SynOpDH0006	SynOpDH0007	SynOpDH0008	SynOpDH0009	SynOpDH0010	SynOpDH0011	SynOpDH0014	SynOpDH0015	SynOpDH0017	SynOpDH0018	SynOpDH0019	SynOpDH0020	SynOpDH0021	SynOpDH0022	SynOpDH0023	SynOpDH0024	SynOpDH0026	SynOpDH0028	SynOpDH0029	SynOpDH0030	SynOpDH0031	SynOpDH0033	SynOpDH0034	SynOpDH0035	SynOpDH0038	SynOpDH0040	SynOpDH0042	SynOpDH0045	SynOpDH0046	SynOpDH0047	SynOpDH0048	SynOpDH0049	SynOpDH0050	SynOpDH0051	SynOpDH0052	SynOpDH0053	SynOpDH0054	SynOpDH0055
synopGBS114956	TGCAGCTATAGTGGTTGGATTTGGATACTTGCAGGGGAGGAAAGAAGGGAGATGGGAGATTGG	A/G	7	3	0.609625668449198	1A	0	29	N	G	A	N	N	G	N	A	N	A	N	A	N	N	N	G	N	A	N	A	G	G	A	A	N	N	G	N	G	A	N	N	N	A	G	N	N	N	G	N	A
synopGBS115859	TGCAGCTCGTCCAATCCCACCGTCGAGCACGCATGGACGGCTCGGTGCAGGGACTCTGCGTGA	C/G	40	4	0.67379679144385	1A	0	29	C	N	N	G	G	C	C	G	C	G	G	G	G	C	C	C	G	G	N	N	C	C	G	G	C	G	C	C	N	N	G	N	C	G	N	C	G	G	N	N	G
synopGBS115860	TGCAGCTCGTCCAATCCCACCGTCGAGCACGCATGGACGGCTCGGTGCAGGGACTCTGCGTGA	T/G	56	4	0.67379679144385	1A	0	29	T	N	N	G	G	T	T	G	T	G	G	G	G	T	T	T	G	G	N	N	T	T	G	G	T	G	T	T	N	N	G	N	T	G	N	T	G	G	N	N	G
synopGBS115861	TGCAGCTCGTCCAATCCCACCGTCGAGCACGCATGGACGGCTCGGTGCAGGGACTCTGCGTGA	G/C	59	4	0.67379679144385	1A	0	29	G	N	N	C	C	G	G	C	G	C	C	C	C	G	G	G	C	C	N	N	G	G	C	C	G	C	G	G	N	N	C	N	G	C	N	G	C	C	N	N	C
synopGBS117719	TGCAGCTTTTGTGGAACTAGATGACCTGGCTGTGCCAATGGCGCAAGAAGCGAATTAGAAGCG	C/A	50	3	0.903743315508021	1A	0	29	A	N	C	C	C	A	N	C	N	C	N	C	C	A	A	A	C	C	A	C	A	A	C	C	A	C	A	A	N	C	C	A	A	C	A	A	C	C	N	C	C
synopGBS117720	TGCAGCTTTTGTGGAACTAGATGACCTGGTTGTGCCAATGGCGCAAGAAGAGAATTAGAAGCG	A/C	50	1	0.903743315508021	1A	0	29	A	N	C	C	C	A	N	C	N	C	N	C	C	A	A	A	C	C	A	C	A	A	C	C	A	C	A	A	N	C	C	A	A	C	A	A	C	C	N	C	C
synopGBS121288	TGCAGGGATGGCACTTTGTCGGAAATACTATCGATGGATGTGCATCCAACGAAGCCTTGGTGA	C/T	31	1	0.641711229946524	1A	0	29	C	N	N	N	N	N	C	T	N	N	N	N	T	C	N	C	N	N	N	T	N	N	T	T	C	N	C	N	N	T	T	N	N	N	C	C	T	N	N	N	N
synopGBS104995	TGCAGATGTATCCCTCTATCTGTTGACCCTGGGAAACTTCATTATATAAACAAACATCTAACA	G/A	32	3	0.577540106951872	1A	0	30	A	N	N	N	N	N	N	G	N	G	N	N	G	A	A	A	N	N	N	G	A	A	G	N	A	N	A	N	A	G	G	N	N	G	A	A	G	G	N	G	N
synopGBS123911	TGCAGTAACGTAAAATATGTTTGAAATGAAAAACAATTAAATGAAAAACACAAACTGAAAAGG	A/G	7	3	0.331550802139037	1A	0	30	N	N	N	N	N	N	N	N	G	N	N	N	A	N	N	N	N	N	N	N	N	G	N	N	N	N	N	N	N	N	N	N	N	N	N	N	A	N	N	N	N
synopGBS123912	TGCAGTAACGTAAAATATGTTTGAAATGAAAAACAATTAAATGAAAAACACAAACTGAAAAGG	G/A	22	3	0.331550802139037	1A	0	30	N	N	N	N	N	N	N	N	A	N	N	N	G	N	N	N	N	N	N	N	N	A	N	N	N	N	N	N	N	N	N	N	N	N	N	N	G	N	N	N	N
synopGBS126580	TGCAGTGAGCGCCGATTGTGTTTTGTGGTGCTAACAGCGCTGAATAAGAGCCCCCGTCAAGCA	C/G	34	3	0.818181818181818	1A	0	30	N	C	G	G	G	C	C	G	C	G	G	G	G	C	C	C	G	G	C	G	C	C	G	G	C	G	C	C	C	G	G	C	N	G	C	C	G	G	C	G	N
synopGBS128324	TGCAGTTCCAGACTGTCCACAATAAAGCACGTACTCCTACGCGAATGCACCTTCATCGGTCTT	C/T	19	4	0.588235294117647	1A	0	30	C	N	N	N	T	N	N	N	N	N	T	N	N	C	N	C	N	N	N	N	N	N	N	T	N	N	N	N	N	T	N	N	N	N	C	N	N	T	N	T	N
synopGBS128325	TGCAGTTCCAGACTGTCCACAATAAAGCACGTACTCCTACGCGAATGCACCTTCATCGGTCTT	G/A	30	4	0.588235294117647	1A	0	30	G	N	N	N	A	N	N	N	N	N	A	N	N	G	N	G	N	N	N	N	N	N	N	A	N	N	N	N	N	A	N	N	N	N	G	N	N	A	N	A	N
synopGBS128326	TGCAGTTCCAGACTGTCCACAATAAAGCACGTACTCCTACGCGAATGCACCTTCATCGGTCTT	A/G	32	4	0.588235294117647	1A	0	30	A	N	N	N	G	N	N	N	N	N	G	N	N	A	N	A	N	N	N	N	N	N	N	G	N	N	N	N	N	G	N	N	N	N	A	N	N	G	N	G	N
synopGBS128327	TGCAGTTCCAGACTGTCCACAATAAAGCACGTACTCCTACGCGAATGCACCTTCATCGGTCTT	C/T	41	4	0.588235294117647	1A	0	30	C	N	N	N	T	N	N	N	N	N	T	N	N	C	N	C	N	N	N	N	N	N	N	T	N	N	N	N	N	T	N	N	N	N	C	N	N	T	N	T	N
synopGBS107673	TGCAGCAGCGAGTTGTGGTACATCCCCAGCTCGTTGTAAGCTTTTAGACAACCAGTTTTGGAG	G/A	32	1	0.598930481283422	1A	0	31	G	N	A	A	A	G	N	A	N	A	N	A	A	G	G	G	A	N	N	N	G	G	A	A	G	A	G	G	G	A	A	G	G	A	G	G	A	A	G	A	A
synopGBS113848	TGCAGCGGTCGGCACTTGTTTGATGCTCGCCAGGATATTACATGTCAGATATGCAAAAAATAT	A/G	22	3	0.288770053475936	1A	0	31	N	A	N	N	N	A	N	N	A	N	G	N	G	N	N	N	G	N	N	N	N	N	G	N	A	G	N	N	N	N	N	N	N	G	N	N	N	G	N	N	N
synopGBS117656	TGCAGCTTTGGCGAGAAGGTCAAAACCTGTTAGATGCAACCATGTGAAGCATGGACAGAACTG	C/G	20	3	0.385026737967914	1A	0	31	N	N	N	N	N	N	C	N	N	N	N	N	N	N	N	N	N	N	N	N	N	C	N	N	C	N	N	C	N	N	N	N	N	N	N	C	N	N	N	N	N
synopGBS114952	TGCAGCTATAGCTCATTGTGCCCTTTATGTAACGCAGAATTTGCTTGACGGCTGCCCAATGAT	A/G	35	3	0.449197860962567	1A	0	53	N	N	N	N	N	N	A	N	N	N	N	N	N	N	A	N	N	N	N	N	N	A	N	N	N	N	N	N	A	N	N	N	N	G	N	A	N	N	N	N	N
synopGBS114108	TGCAGCGTGATCTGAGTGCGCCAAAGGACGTAGTTGGTGCAGGTAAGGCGCTCGGGGATCTGG	A/G	40	3	0.540106951871658	1A	24	31	A	A	G	N	N	N	A	G	N	N	N	G	N	N	N	A	G	G	N	G	A	N	N	N	A	N	N	N	A	N	N	N	N	N	N	A	G	G	N	N	N
synopGBS120905	TGCAGGCTGCTGTTTGTGAGCTCAAGGAGGGCTCGGACGTCTGTGTCCCCGCAAAAAAAAAAA	A/G	23	3	0.310160427807487	1A	24	52	N	N	G	N	N	A	A	N	N	N	N	N	N	N	A	A	N	N	A	N	A	A	N	G	A	N	A	A	A	N	A	A	N	N	A	N	G	G	A	N	N
synopGBS110234	TGCAGCCCATCCATGGTGTCCGCCTAGAGCCTTACGATGGCCACCGTCAAGCCGCAAAAAAAA	C/T	22	1	0.310160427807487	1A	24	53	C	N	T	N	N	N	C	N	N	N	N	N	N	C	C	N	T	N	C	N	C	C	N	N	C	T	C	N	N	T	C	C	C	N	C	N	T	T	C	T	T
synopGBS106133	TGCAGCAAGCGACTAGAATATATGGTGGCTAACCTTACACAAATGAGAGCGAGAAGAGAAGGA	G/T	27	2	0.331550802139037	1A	24	54	N	N	G	N	N	N	N	N	T	N	G	G	N	N	T	T	N	N	N	N	T	T	N	N	N	G	T	N	N	N	T	N	N	N	N	N	N	N	T	N	N
synopGBS106134	TGCAGCAAGCGACTAGAATATATGGTGGCTAACCTTACACAAATGAGAGCGAGAAGAGAAGGA	A/C	62	2	0.331550802139037	1A	24	54	N	N	A	N	N	N	N	N	C	N	A	A	N	N	C	C	N	N	N	N	C	C	N	N	N	A	C	N	N	N	C	N	N	N	N	N	N	N	C	N	N
synopGBS125624	TGCAGTCCCTGCTCGCGCACCTGTGGCTCGCCGTGACCCGCGCCCGCAAAAAAAAAAAAAAAA	C/G	6	2	0.288770053475936	1A	24	54	G	G	N	N	N	G	N	C	G	C	N	N	C	G	G	G	N	N	G	C	N	G	N	C	N	N	G	N	G	N	N	N	G	C	G	N	C	N	G	C	C
synopGBS115728	TGCAGCTCGCAGGGTTTGACGGTTTGATCACCTCGCCAAAGATGCTGCCTTTGCTGCATGTTG	A/T	10	3	0.39572192513369	1A	25	31	N	N	N	N	N	N	N	T	N	T	N	N	N	N	N	A	N	N	N	N	A	N	T	T	A	N	N	N	N	N	A	A	N	N	N	N	N	N	A	N	N
synopGBS115729	TGCAGCTCGCAGGGTTTGACGGTTTGATCACCTCGCCAAAGATGCTGCCTTTGCTGCATGTTG	T/C	27	3	0.39572192513369	1A	25	31	N	N	N	N	N	N	N	C	N	C	N	N	N	N	N	T	N	N	N	N	T	N	C	C	T	N	N	N	N	N	T	T	N	N	N	N	N	N	T	N	N
synopGBS115730	TGCAGCTCGCAGGGTTTGACGGTTTGATCACCTCGCCAAAGATGCTGCCTTTGCTGCATGTTG	G/A	46	3	0.39572192513369	1A	25	31	N	N	N	N	N	N	N	A	N	A	N	N	N	N	N	G	N	N	N	N	G	N	A	A	G	N	N	N	N	N	G	G	N	N	N	N	N	N	G	N	N
synopGBS119969	TGCAGGCCCCAACAATTCTTGATCGAGAGCGACTACAGTTCAGTTCAGCTGTATAAGCAAGCG	C/T	48	3	0.486631016042781	1A	25	31	N	N	T	N	T	N	N	T	N	N	N	N	N	N	N	C	T	N	N	N	N	N	T	N	C	T	C	N	C	N	N	N	N	N	C	N	T	T	N	T	N
synopGBS105738	TGCAGCAAATCAGCGGCCGCGCACGAGCAACTAGCTCACCTCCCCTCGCGCCGCCTCCCCCTG	C/T	51	3	0.695187165775401	1A	25	42	T	N	C	C	N	T	N	C	N	C	C	C	C	T	T	T	C	N	T	C	T	T	C	C	N	C	T	T	T	C	T	N	T	C	T	T	C	N	T	C	N
synopGBS105883	TGCAGCAACCGCAAAAGAAGACGATGTTATATCCAGGAAGCGCCGACAAACTGTTCCCAAGAA	A/G	47	1	0.684491978609626	1A	25	44	G	N	A	N	A	N	G	N	G	A	A	A	A	G	G	N	A	N	G	A	G	G	A	A	G	N	G	G	G	A	G	N	N	N	N	G	A	A	G	A	N
synopGBS110850	TGCAGCCGAGGAGAATAGATCAAGCCACCAAGATTGTGTACTTGCACAGCTGTTGGGAGATAC	C/T	6	1	0.422459893048128	1A	25	49	N	N	C	C	N	N	T	C	N	N	C	N	C	N	N	T	C	N	N	N	T	N	C	N	N	N	T	N	N	C	T	T	N	C	T	N	N	C	N	C	N
synopGBS114148	TGCAGCGTGCCTGAAAGTTCCTCAGGCAAGTTATAGCTTTAGTTGCCCTTGCGACCTATCCCT	A/C	57	3	0.518716577540107	1A	25	50	C	C	A	A	A	N	C	A	C	A	N	A	A	C	C	C	A	A	N	A	C	N	A	A	C	N	C	N	C	A	C	C	N	N	C	N	A	A	C	A	N
synopGBS106114	TGCAGCAAGCCATCCCAGTCGATGGGATCCGCCTCGTAGCCAGATATGCTGCCACGGTCGCTA	G/A	55	4	0.486631016042781	1A	25	51	N	N	N	N	G	N	N	G	A	N	N	G	N	N	N	A	G	G	N	G	N	N	N	G	N	G	N	N	N	G	A	N	N	G	N	N	N	N	N	N	G
synopGBS111124	TGCAGCCGCGCGTTCGGAGGTGGCCGTCAAGCGGCTCTCGACGGAGGTGGTTCAAGATGGCAA	A/C	29	3	0.342245989304813	1A	25	54	C	N	N	N	N	N	N	N	N	N	A	N	N	C	C	C	N	N	N	N	N	N	N	N	N	N	N	N	N	N	C	N	N	N	C	N	N	N	N	N	N
synopGBS121830	TGCAGGGGTATTGTACTGCATTAGCTGTAGCTATTGATGGAGAAGTGTGGGGTGACTGCTTGG	G/A	26	3	0.79144385026738	1A	26	41	G	N	A	N	A	N	G	N	G	A	A	A	A	G	G	N	N	N	N	N	N	G	A	A	N	A	G	G	G	A	N	G	G	A	N	G	A	A	G	N	A
synopGBS123217	TGCAGGTGTATTGTACTGCATTAGCTATAGCTATTGATGGAGAAGAGTGGGGGGACTGCTTGG	A/G	26	3	0.796791443850267	1A	26	41	G	N	A	N	A	N	G	N	G	A	A	A	A	G	G	N	N	N	N	N	N	G	A	A	N	A	G	G	G	A	N	G	G	A	N	G	A	A	G	N	A
synopGBS123218	TGCAGGTGTATTGTACTGCATTAGCTATAGCTATTGATGGAGAAGAGTGGGGGGACTGCTTGG	A/T	45	3	0.796791443850267	1A	26	41	T	N	A	N	A	N	T	N	T	A	A	A	A	T	T	N	N	N	N	N	N	T	A	A	N	A	T	T	T	A	N	T	T	A	N	T	A	A	T	N	A
synopGBS105144	TGCAGATTATCAAGGGCTTATTTCCACCGCAGCTTATGTAGAAGCCATGGCTCAAAAGAACTG	A/C	5	1	0.850267379679144	1A	26	43	N	A	C	C	C	A	N	C	N	C	C	C	N	N	A	A	C	N	N	C	A	A	C	C	A	C	A	N	N	N	N	A	A	C	A	A	C	C	A	C	C
synopGBS101771	TGCAGACACTCACAGTTTTTGTAGCAGGAGTTCCTGGCCCTGATTGCGCTGATGTTGGAGAGC	A/T	7	1	0.74331550802139	1A	26	45	T	N	N	N	N	N	N	N	T	A	N	N	A	T	T	T	A	N	T	N	T	T	A	A	N	A	T	N	T	N	T	T	T	N	T	T	N	N	N	A	N
synopGBS119530	TGCAGGCACGTCTGCCTCACTGCTAGAAGACACTTGGACTAACTCTGCCATGCCCTGCTGCTT	C/T	30	3	0.802139037433155	1A	27	44	N	N	C	N	N	T	T	C	T	C	C	N	C	T	T	T	N	C	T	C	T	N	N	N	T	C	N	N	T	C	T	T	T	C	T	T	N	C	T	N	N
synopGBS119531	TGCAGGCACGTCTGCCTCACTGCTAGAAGACACTTGGACTAACTCTGCCATGCCCTGCTGCTT	A/C	31	3	0.802139037433155	1A	27	44	N	N	A	N	N	C	C	A	C	A	A	N	A	C	C	C	N	A	C	A	C	N	N	N	C	A	N	N	C	A	C	C	C	A	C	C	N	A	C	N	N
synopGBS119532	TGCAGGCACGTCTGCCTCACTGCTAGAAGACACTTGGACTAACTCTGCCATGCCCTGCTGCTT	A/G	37	3	0.802139037433155	1A	27	44	N	N	A	N	N	G	G	A	G	A	A	N	A	G	G	G	N	A	G	A	G	N	N	N	G	A	N	N	G	A	G	G	G	A	G	G	N	A	G	N	N
synopGBS119403	TGCAGGCAACTTCTCGACAAGTTAAAGCTTTAAAATAGATGGTTTGACACGACACCGCCAACT	C/T	9	3	0.72192513368984	1A	27	50	N	N	N	T	T	C	C	N	C	N	N	T	T	N	C	C	T	T	C	T	C	C	N	N	C	N	C	C	N	N	C	N	C	T	C	N	T	T	C	N	N
synopGBS104970	TGCAGATGGTTGCAGGTGCATGGCGCGGTGGTGGCGGTCGGCATTGCGCTGCCGCAAAAAAAA	C/T	46	1	0.304812834224599	1A	42	85	C	T	T	N	N	T	N	C	T	C	N	C	N	T	N	T	N	N	N	N	T	C	N	N	T	T	N	T	N	C	N	N	N	C	T	N	N	C	N	N	N
synopGBS118278	TGCAGGACACTAATTAGATGTATGTGTAAGTGTTTTGTTTCATGAAGCAATAAACTTCCTATG	C/G	58	3	0.390374331550802	1A	43	86	C	N	N	N	N	N	N	N	N	N	N	N	C	G	N	G	N	N	G	C	N	C	G	C	G	N	G	N	N	N	N	N	N	C	N	N	N	N	N	N	N
synopGBS127306	TGCAGTGGCCAGTGACGCCGCAGATGAAGTAGTGCTTCCCCGCGGTCTTGAGCACGATGGTGG	A/G	53	3	0.427807486631016	1A	44	58	A	A	N	N	G	A	N	N	N	N	G	G	G	A	G	A	N	N	N	N	A	G	G	G	A	G	N	A	N	G	N	A	N	G	A	A	G	G	A	N	G
synopGBS107940	TGCAGCAGGCGCGGACCCAGCGGGTCCCCCACATGCAGTGGACCGACCGCAAAAAAAAAAAAA	A/G	36	3	0.283422459893048	1A	44	68	N	N	A	N	N	N	N	G	N	N	N	N	N	N	N	N	N	N	N	N	A	N	N	N	A	N	N	N	N	N	A	N	N	N	N	A	A	N	N	N	N
synopGBS122014	TGCAGGGTGGTGTTGGCGCCGTTGACGAGGCAGCGCTCCTACGGCAACGTGCCACAGCCGCAC	C/T	41	1	0.449197860962567	1A	45	60	T	N	C	T	N	C	T	T	N	T	N	N	T	N	N	N	T	N	N	T	C	T	C	N	C	T	C	N	N	T	C	N	N	T	C	C	T	N	C	T	N
synopGBS120952	TGCAGGCTTAGCTTAGCGGCGTGGGTAGCTGCCAATCCGCCATGCGAGGTTGTGTGGGCTTTG	A/G	14	3	0.358288770053476	1A	45	88	N	N	A	N	G	N	N	N	N	N	G	G	N	N	N	N	N	N	N	N	N	N	A	G	A	N	N	N	A	N	A	N	N	N	N	N	N	N	N	G	N
synopGBS128243	TGCAGTTCAGTCAGTTCTCACTGAATGTGATCCATGAGGCCATCAATGCATCTAAATCGGAGC	C/T	39	3	0.320855614973262	1A	46	67	N	N	N	C	N	N	N	N	N	N	N	N	C	T	N	N	N	N	N	C	N	N	T	C	T	N	N	N	N	N	N	N	N	N	T	N	T	C	N	N	N
synopGBS102276	TGCAGACGATGTGAGCTCAGTGGGCGACGCTGCGCATTCAGCTCACAAAGGGATAGAGAATTC	C/G	6	4	0.374331550802139	1A	46	68	N	N	C	N	N	N	N	N	N	N	N	N	N	N	N	N	N	N	N	N	N	N	N	N	C	C	N	N	N	N	N	N	N	N	C	N	N	N	N	G	N
synopGBS102277	TGCAGACGATGTGAGCTCAGTGGGCGACGCTGCGCATTCAGCTCACAAAGGGATAGAGAATTC	G/A	7	4	0.374331550802139	1A	46	68	N	N	G	N	N	N	N	N	N	N	N	N	N	N	N	N	N	N	N	N	N	N	N	N	G	G	N	N	N	N	N	N	N	N	G	N	N	N	N	A	N
synopGBS102278	TGCAGACGATGTGAGCTCAGTGGGCGACGCTGCGCATTCAGCTCACAAAGGGATAGAGAATTC	G/A	14	4	0.374331550802139	1A	46	68	N	N	G	N	N	N	N	N	N	N	N	N	N	N	N	N	N	N	N	N	N	N	N	N	G	G	N	N	N	N	N	N	N	N	G	N	N	N	N	A	N
synopGBS102279	TGCAGACGATGTGAGCTCAGTGGGCGACGCTGCGCATTCAGCTCACAAAGGGATAGAGAATTC	A/G	35	4	0.374331550802139	1A	46	68	N	N	A	N	N	N	N	N	N	N	N	N	N	N	N	N	N	N	N	N	N	N	N	N	A	A	N	N	N	N	N	N	N	N	A	N	N	N	N	G	N
synopGBS113645	TGCAGCGGCGAGGACAAGGCAGCATCAACGCCAGCAATGGGTACAGAGAGACGATGATTCGGC	A/G	16	3	0.331550802139037	1A	46	68	A	N	N	A	N	N	A	A	N	A	A	A	A	N	A	N	N	G	N	A	N	N	N	N	G	G	N	N	G	A	N	N	N	A	N	N	N	A	N	A	A
synopGBS113646	TGCAGCGGCGAGGACAAGGCAGCATCAACGCCAGCAATGGGTACAGAGAGACGATGATTCGGC	G/A	21	3	0.331550802139037	1A	46	68	G	N	N	G	N	N	G	G	N	G	G	G	G	N	G	N	N	A	N	G	N	N	N	N	A	A	N	N	A	G	N	N	N	G	N	N	N	G	N	G	G
synopGBS113647	TGCAGCGGCGAGGACAAGGCAGCATCAACGCCAGCAATGGGTACAGAGAGACGATGATTCGGC	A/C	35	3	0.331550802139037	1A	46	68	A	N	N	A	N	N	A	A	N	A	A	A	A	N	A	N	N	C	N	A	N	N	N	N	C	C	N	N	C	A	N	N	N	A	N	N	N	A	N	A	A
synopGBS118652	TGCAGGAGAGTAGGCAACCAATGCAAGCAATTGCAACAGGCAAGCCTTGACACTTTGCTATGA	C/T	36	3	0.304812834224599	1A	47	67	N	N	N	C	N	T	N	N	N	N	N	N	C	N	C	T	C	N	T	N	N	N	T	N	N	N	N	N	N	N	N	N	N	C	N	T	N	C	N	N	N
synopGBS124888	TGCAGTATGAGGGTCTTAACCAACATAAAACAAAAGAGATGGGTCATTACTGGACGAAGAAGG	A/T	29	2	0.705882352941177	1A	49	66	T	N	N	N	T	A	T	N	N	T	T	T	T	A	N	N	T	N	A	T	A	N	A	N	N	N	N	N	N	N	N	A	N	T	N	A	A	T	A	T	T
synopGBS100549	TGCAGAAATTGGCTCGGAAGCTCATAGCAAAGGGTCAAGGCTTGCCTATTGCTATAACATGCA	G/T	11	3	0.550802139037433	1A	49	67	T	N	G	T	T	G	T	N	N	T	N	T	T	G	T	G	T	G	N	T	G	T	G	T	G	N	G	N	G	T	G	N	N	T	G	G	G	N	G	T	N
synopGBS102418	TGCAGACGTATTTTGAAAGGGATGGATGCACTGTTTGGAGAATGACTATTTGGGCATCTGACA	C/G	6	3	0.577540106951872	1A	52	66	N	N	G	C	N	G	N	C	N	N	C	N	C	N	C	N	N	N	N	C	G	C	G	N	G	N	G	N	G	C	G	N	G	N	G	G	G	C	N	N	N
synopGBS118905	TGCAGGAGGCGGAGCGGTTCAAGGACACCGACAAGACCACCGCCATTTTTGTCGGCGAGATCA	A/G	63	1	0.775401069518717	1A	54	68	A	N	G	N	A	G	A	A	N	N	A	A	A	G	N	G	A	G	N	A	G	A	G	N	G	G	G	G	G	N	G	G	N	A	G	G	G	A	G	A	A
synopGBS113951	TGCAGCGTCAAAATCCAATTTCACCATGTTGTACACATGAGCAACCAGAGTTGTATTACCTAC	A/G	25	3	0.588235294117647	1A	55	67	A	G	N	A	N	G	A	A	G	A	A	N	A	G	A	G	A	N	N	A	N	A	N	A	G	G	N	G	N	A	N	N	N	N	G	G	N	A	N	A	N
synopGBS116723	TGCAGCTGGGCTTCGATTTCTTGGAGTGTGTTTGCCAAGCGGCGCCAGGTCTTGATATGCTCG	A/G	37	2	0.67379679144385	1A	55	68	A	N	G	N	N	N	A	A	G	A	N	A	N	N	A	N	A	G	N	N	G	A	G	A	G	G	G	G	N	A	G	N	G	A	G	G	G	N	G	A	N
synopGBS111694	TGCAGCCTCGCCTACAGTGTGTAGTCAACATCAGGTTTGGCTGCTTGTGCTCCTGTGCCACCC	C/T	8	3	0.866310160427808	1A	56	66	T	C	C	T	T	C	T	T	C	T	T	T	T	C	T	C	T	N	C	T	C	T	C	T	C	C	C	C	C	T	C	C	C	T	C	C	C	T	N	T	T
synopGBS105963	TGCAGCAACGGGCGGGGGACCCCTGATGCCTCCCTTCGTGAGCTGCGGCAGGAACTCGGGATT	C/T	48	1	0.46524064171123	1A	64	70	N	C	C	N	N	C	N	N	C	N	N	N	N	C	N	C	N	N	C	T	C	T	C	T	C	C	N	N	C	N	C	C	N	N	C	C	C	N	C	N	N
synopGBS109503	TGCAGCCACTAGTAGAAAAAGACTCATTTGTCCCGGAAAAAAAAAAAAAAAAAAAAAAAAAAA	C/T	24	3	0.352941176470588	1A	64	70	N	T	N	N	N	T	N	N	N	N	N	N	N	N	N	T	N	N	N	N	T	N	N	C	T	N	N	N	N	N	T	N	N	N	N	N	N	N	N	C	N
synopGBS115445	TGCAGCTCCGCAACTCGTGCCCCGTCTGCCGCCACGAGATGCCCACCGACACCGCGGCAGCAA	C/G	25	3	0.550802139037433	1A	64	70	N	C	C	C	G	C	G	G	C	G	G	N	G	C	G	C	G	N	C	G	C	G	C	G	C	C	C	C	N	N	C	N	C	G	C	N	C	N	C	G	G
synopGBS115446	TGCAGCTCCGCAACTCGTGCCCCGTCTGCCGCCACGAGATGCCCACCGACACCGCGGCAGCAA	G/C	55	3	0.550802139037433	1A	64	70	N	G	G	G	C	G	C	C	G	C	C	N	C	G	C	G	C	N	G	C	G	C	G	C	G	G	G	G	N	N	G	N	G	C	G	N	G	N	G	C	C
synopGBS119479	TGCAGGCACCAAACAAGCGTCAGTAAGCTGCTATACAGACTTACTCGAGGAGGAGCAAAACAA	A/T	36	2	0.593582887700535	1A	64	70	A	N	T	N	A	N	N	A	T	N	A	A	A	N	A	T	A	N	N	A	T	A	T	N	T	T	T	N	T	A	T	T	T	A	N	T	T	N	N	A	A
synopGBS126743	TGCAGTGCACAGCGAAGGAGCGGGCAGAAAGACCCACCATGTCGGATGTTATTGACTTGCTAG	A/C	10	2	0.786096256684492	1A	64	77	A	C	C	N	A	C	A	A	C	N	N	N	A	C	A	C	A	C	C	A	C	A	C	A	C	C	C	N	C	N	C	N	N	N	C	C	C	A	N	A	N
synopGBS126744	TGCAGTGCACAGCGAAGGAGCGGGCAGAAAGACCCACCATGTCGGATGTTATTGACTTGCTAG	G/A	23	2	0.786096256684492	1A	64	77	G	A	A	N	G	A	G	G	A	N	N	N	G	A	G	A	G	A	A	G	A	G	A	G	A	A	A	N	A	N	A	N	N	N	A	A	A	G	N	G	N
synopGBS117565	TGCAGCTTGTTTACCATAATAATCTTCTCAGCTGTTTCTCTGATCTTCTTGGTGTGTTGCTCA	A/C	29	3	0.438502673796791	1A	64	82	N	N	N	N	N	N	N	N	N	N	N	N	N	N	N	N	N	N	N	N	N	N	N	N	N	N	N	C	N	N	N	N	N	N	N	N	N	N	N	N	N
synopGBS117566	TGCAGCTTGTTTACCATAATAATCTTCTCAGCTGTTTCTCTGATCTTCTTGGTGTGTTGCTCA	C/T	39	3	0.438502673796791	1A	64	82	N	N	N	N	N	N	N	N	N	N	N	N	N	N	N	N	N	N	N	N	N	N	N	N	N	N	N	T	N	N	N	N	N	N	N	N	N	N	N	N	N
synopGBS119864	TGCAGGCCACGGCTGTGACAACGAGAGGAAGCTAGGTAGTAGAACCGAATAATGTACACAAGA	C/T	12	3	0.625668449197861	1A	64	82	C	N	T	N	N	N	N	C	N	C	C	C	C	T	C	T	N	T	T	C	T	C	N	N	T	N	T	T	T	N	N	T	T	C	N	T	T	C	N	N	C
synopGBS121692	TGCAGGGGCAAGCCCGTGGCCGTGCTGCGACAAGTGCGGCGTGTGCACCAAGTCCATCCCACC	A/G	60	1	0.620320855614973	1A	64	82	G	A	A	N	G	A	G	G	A	G	G	G	G	A	G	A	G	N	A	G	N	G	A	N	A	A	A	A	A	G	A	A	N	G	N	A	A	G	A	G	N
synopGBS122447	TGCAGGTCAGCTCGTTTGGCGATGGTGCTGCGACCATCCACCATGTGTTTCTTCACGGTTGCT	C/T	55	3	0.572192513368984	1A	64	84	T	C	C	N	T	N	N	N	C	T	N	T	T	C	N	N	T	N	N	N	C	N	C	T	N	C	N	N	C	N	C	C	N	N	N	N	N	T	N	T	N
synopGBS125928	TGCAGTCGCCGCGGCCACCTTCTCGGTTCAACTGTAGCCGCCGCCGCCGCCGCCAGACCGTCG	G/T	39	3	0.46524064171123	1A	64	85	T	N	G	G	T	N	T	T	G	T	N	T	T	G	T	G	N	N	G	N	G	T	G	T	G	G	G	G	G	T	N	N	N	N	G	N	G	T	N	N	N
synopGBS107912	TGCAGCAGGCACGCCGTCGGCATCACCGCCCCCATTCGAGCTGCTCCTCCTCCACACCACACA	C/G	9	3	0.363636363636364	1A	64	87	N	G	N	N	N	N	N	N	N	N	N	N	N	G	N	N	C	N	G	N	N	N	N	N	N	N	N	N	N	N	N	N	G	N	N	N	N	N	N	N	N
synopGBS107913	TGCAGCAGGCACGCCGTCGGCATCACCGCCCCCATTCGAGCTGCTCCTCCTCCACACCACACA	A/G	21	3	0.363636363636364	1A	64	87	N	G	N	N	N	N	N	N	N	N	N	N	N	G	N	N	A	N	G	N	N	N	N	N	N	N	N	N	N	N	N	N	G	N	N	N	N	N	N	N	N
synopGBS107914	TGCAGCAGGCACGCCGTCGGCATCACCGCCCCCATTCGAGCTGCTCCTCCTCCACACCACACA	T/C	35	3	0.363636363636364	1A	64	87	N	C	N	N	N	N	N	N	N	N	N	N	N	C	N	N	T	N	C	N	N	N	N	N	N	N	N	N	N	N	N	N	C	N	N	N	N	N	N	N	N
synopGBS100140	TGCAGAAAAGCATGTAGCAGCAGCAGCAGCACTCCAAATACTACTACTACAAAGAGAGCAAAC	C/T	33	3	0.379679144385027	1A	64	89	T	C	C	C	N	C	N	T	N	T	N	T	T	C	T	C	N	N	C	T	C	N	C	T	C	C	C	C	N	T	C	N	C	T	C	C	C	T	N	N	T
synopGBS101101	TGCAGAAGCTAGCTTGAACTCCTTCAAAGGCGAAATCATTTCTTCACGTCCAGATGGCCCATG	C/T	30	3	0.245989304812834	1A	64	91	N	N	N	N	N	N	N	N	C	N	N	N	N	N	N	N	N	N	N	N	C	N	N	N	N	N	N	N	N	N	N	C	N	N	N	N	C	N	N	N	N
synopGBS117759	TGCAGGAAAATACTCAATTGCACTGCGGCAGAGGGCCAGGCCCATTGCCTATGTGCGAGACGT	C/G	25	3	0.877005347593583	1A	65	74	G	N	C	N	G	C	G	G	C	G	G	G	G	C	G	C	G	C	C	G	C	G	C	G	C	C	C	C	C	G	C	C	C	N	C	C	C	N	C	G	G
synopGBS112806	TGCAGCGATTTGTTCATATCGGGTCGCCTTCACAGACCATCTGGATGCTGTAGCAGCCTGGAC	A/G	38	3	0.79144385026738	1A	65	76	A	G	G	N	A	G	A	N	N	A	N	A	A	G	A	G	A	G	G	A	N	A	N	A	N	N	N	G	G	N	N	G	N	A	G	G	N	N	N	N	A
synopGBS112807	TGCAGCGATTTGTTCATATCGGGTCGCCTTCACAGACCATCTGGATGCTGTAGCAGCCTGGAC	T/A	45	3	0.79144385026738	1A	65	76	T	A	A	N	T	A	T	N	N	T	N	T	T	A	T	A	T	A	A	T	N	T	N	T	N	N	N	A	A	N	N	A	N	T	A	A	N	N	N	N	T
synopGBS100999	TGCAGAAGAGGCTTTTGTGGGAAAAGGACTTTATCTTAAGAGGTTGTCTTACCACGCCAAAGG	C/T	54	1	0.6524064171123	1A	65	78	N	N	N	T	C	T	C	N	N	C	N	C	N	N	C	N	C	N	T	C	T	C	T	C	N	N	T	N	N	N	N	T	T	C	N	T	N	N	T	N	C
synopGBS115429	TGCAGCTCCCTGCCCTGGCATTCTTCACACTTGACGATTCTTCCGATTGTGGTGATTGCTTTC	G/T	16	3	0.737967914438503	1A	65	79	G	T	T	T	N	T	G	N	T	G	G	G	G	T	G	N	G	T	T	G	T	N	N	G	T	T	T	N	N	G	T	N	T	G	T	T	T	G	T	G	G
synopGBS115430	TGCAGCTCCCTGCCCTGGCATTCTTCACACTTGACGATTCTTCCGATTGTGGTGATTGCTTTC	T/C	40	3	0.737967914438503	1A	65	79	T	C	C	C	N	C	T	N	C	T	T	T	T	C	T	N	T	C	C	T	C	N	N	T	C	C	C	N	N	T	C	N	C	T	C	C	C	T	C	T	T
synopGBS128677	TGCAGTTCTTAGCCACGCCACCATCAACGTTCATTTTAACCAATCCTCCTGTAGGTGGAATCC	C/T	39	2	0.550802139037433	1A	65	79	N	N	N	N	N	N	C	N	N	C	N	N	N	T	N	N	C	N	T	C	T	N	N	N	N	T	N	N	N	N	N	N	N	N	T	T	T	N	N	N	N
synopGBS128644	TGCAGTTCTGAACCGAGCTCCGTCGGAGTCCGCCCACGGTCTGCCTCCCGAGATCGGAAGAGC	A/G	35	3	0.486631016042781	1A	65	81	N	N	N	N	N	N	N	N	N	N	N	N	N	N	N	N	N	N	N	N	N	N	N	N	N	N	N	N	N	N	N	N	N	N	N	N	N	N	N	N	N
synopGBS122918	TGCAGGTGATTTTCTGTGACAATTTTGGTCATTTGTTTTGATCAAAGGAAGCAAGCGTCACAA	C/T	29	2	0.502673796791444	1A	65	82	N	N	N	N	N	N	N	C	N	N	N	N	N	N	N	N	N	N	N	C	N	N	T	N	N	T	T	N	N	N	N	T	T	C	N	N	N	N	T	C	N
synopGBS103275	TGCAGAGGAAGCACACCTTGTGGGCATTGACGGTCCAAGAGGCGATCTTGCCAATGGATGATG	A/G	39	3	0.572192513368984	1A	65	84	G	N	N	N	N	N	N	G	N	N	N	N	N	N	N	N	N	A	N	N	A	G	A	G	A	N	A	N	N	N	A	N	N	N	N	A	A	N	N	N	N
synopGBS101494	TGCAGAATGTGAGCAGAAGATGTAGATCCGATCAGCTGCTTGATCACCCTGCGCTGTTGCACA	A/C	16	2	0.368983957219251	1A	65	86	N	N	C	C	N	N	N	N	N	A	A	N	N	C	A	C	N	C	N	A	C	N	N	A	N	N	N	N	N	N	N	N	N	N	C	N	N	A	N	N	N
synopGBS113693	TGCAGCGGCTTCTCCATTGAAAAAAGAAGAGGAAACGGCGAGGCCAATTTTGCACAACAATGA	C/T	35	2	0.374331550802139	1A	65	87	N	N	T	T	N	N	C	C	N	C	N	N	C	N	C	N	N	N	T	C	T	C	N	N	T	T	T	T	N	N	N	T	T	C	N	T	T	C	T	N	C
synopGBS100081	TGCAGAAAAATGCATTGATTGGAGGCATCGCAAGCGGCACCCTGATCTCTGCTGCTAGCAACA	A/G	38	1	0.647058823529412	1A	66	70	A	N	G	G	N	G	A	A	N	A	N	A	A	G	N	G	N	G	G	A	N	A	G	A	G	G	N	G	G	A	N	G	G	A	G	G	N	A	G	N	N
synopGBS123680	TGCAGGTTTCGTTCCGCAATCAAGTTTCTCTACCATCCCAGGTCGTTCTCTCAGCATACGGCG	A/G	17	3	0.914438502673797	1A	66	75	A	G	G	G	N	G	A	A	G	A	A	A	A	G	A	G	A	G	N	A	G	A	G	A	G	G	G	G	N	A	G	G	G	N	G	G	G	A	N	A	N
synopGBS121001	TGCAGGCTTTGGCGCGCACAAGAACACGGCCCTGAGTGCGCGTCACCCGCAACAGCCGAGAAC	A/G	22	3	0.470588235294118	1A	66	83	N	N	N	G	N	N	N	N	N	N	N	N	A	N	N	N	N	N	N	N	N	N	N	N	N	N	N	N	N	N	G	G	N	A	G	N	N	N	N	N	A
synopGBS102532	TGCAGACTCCACTGCTCACGAGCAATCCGCTCGGCCACGCGCACGACGCGCTAATCGTGGCCA	A/G	23	3	0.711229946524064	1A	72	80	G	N	A	A	G	A	G	N	N	G	G	G	G	N	N	N	G	A	N	G	A	N	N	G	A	A	A	A	N	G	A	N	A	G	A	N	A	G	N	G	G
synopGBS102533	TGCAGACTCCACTGCTCACGAGCAATCCGCTCGGCCACGCGCACGACGCGCTAATCGTGGCCA	G/A	56	3	0.711229946524064	1A	72	80	A	N	G	G	A	G	A	N	N	A	A	A	A	N	N	N	A	G	N	A	G	N	N	A	G	G	G	G	N	A	G	N	G	A	G	N	G	A	N	A	A
synopGBS128645	TGCAGTTCTGAACCGAGCTCCGTCGGAGTCCGCCCACGGTCTGCCTCCCGCAAAAAAAAAAAA	A/G	35	3	0.475935828877005	1A	72	87	A	G	G	G	N	N	A	A	G	A	A	A	A	G	A	G	A	G	G	A	G	A	G	A	G	G	G	G	G	A	G	G	G	N	G	G	G	N	G	A	A
synopGBS107449	TGCAGCAGCAACAACACATGAAGATCAGCATTTTGCACAACCAAGTAACCAAATTGAGCTGAT	G/C	60	3	0.609625668449198	1A	73	84	N	N	N	C	N	C	G	G	N	N	G	G	G	C	G	C	G	N	G	G	C	G	C	G	C	C	C	C	N	N	C	N	N	N	N	N	C	G	C	N	G
synopGBS107496	TGCAGCAGCAGCAACACATGAAGATCAGCATTTTGCACAACCAAGTAACCAAATTGAGCTCAT	C/G	60	1	0.582887700534759	1A	73	84	N	N	N	C	N	C	G	G	N	N	G	G	G	C	G	C	G	N	G	G	C	G	C	G	C	C	C	C	N	N	C	N	N	N	N	N	C	G	C	N	G
synopGBS111442	TGCAGCCTAGATCCCCGCCGCCCCCATGACCGGAAAAAAAAAAAAAAAAAAAAAAAAAAAAAA	C/T	20	1	0.315508021390374	1A	73	90	C	N	N	T	N	N	N	C	T	C	N	N	N	T	C	T	N	N	N	C	N	N	T	C	N	T	N	N	N	N	N	N	N	N	T	N	N	N	T	N	C
synopGBS116611	TGCAGCTGGAGTGGTATACAAAAGACTGATGTAGACTTGCTAGCTCATTTTTGTGTCCACCAC	C/G	18	3	0.588235294117647	1A	75	88	G	C	C	C	N	C	G	G	C	G	G	G	G	N	G	C	G	C	N	G	C	G	C	G	C	C	N	C	C	G	C	N	C	G	N	N	C	N	N	G	G
synopGBS116612	TGCAGCTGGAGTGGTATACAAAAGACTGATGTAGACTTGCTAGCTCATTTTTGTGTCCACCAC	A/T	58	3	0.588235294117647	1A	75	89	T	A	A	A	N	A	T	T	A	T	T	T	T	N	T	A	T	A	N	T	A	T	A	T	A	A	N	A	A	T	A	N	A	T	N	N	A	N	N	T	T
synopGBS125255	TGCAGTCAGCTTTCAAACGTGCCTGCTCAAACACTTTGAGAAAAGCAAAAGGAGGGAGTACAA	A/G	41	2	0.368983957219251	1A	75	90	N	N	N	N	N	N	N	N	N	A	N	N	N	N	N	N	N	N	N	N	N	A	N	N	N	N	N	N	N	N	N	N	N	N	N	N	N	A	N	N	A
synopGBS117307	TGCAGCTTCTGAAAAAGGGGATAATATGGAGAGTGGGCGACGGGAAAAACATCCAAATTCAGC	C/T	40	1	0.288770053475936	1A	75	103	N	N	N	N	N	N	N	N	N	N	N	N	N	N	N	N	N	N	N	N	N	N	N	N	N	N	N	T	N	N	N	N	N	N	N	N	N	N	N	N	N
synopGBS127812	TGCAGTGTTTGTGTCGAATGAGATCTGTAGTACTACAGAAAAAAGTAATTGTGTGTTCCGTAC	C/T	58	3	0.449197860962567	1A	76	86	N	N	N	N	N	N	T	N	N	T	N	N	N	N	N	N	N	N	N	N	N	T	N	N	N	N	N	N	N	N	N	N	N	N	N	N	N	N	N	N	N
synopGBS123276	TGCAGGTGTTGTACCTCACGTCCTGCTCCTGTGCACATACCACTTTAGTGGTGAACGCACCGT	A/G	53	3	0.459893048128342	1A	76	89	N	N	A	N	N	N	N	N	N	N	G	N	N	N	N	A	N	N	N	N	N	N	N	N	N	N	N	A	N	N	N	N	N	N	N	N	N	N	N	G	N
synopGBS123277	TGCAGGTGTTGTACCTCACGTCCTGCTCCTGTGCACATACCACTTTAGTGGTGAACGCACCGT	A/G	58	3	0.459893048128342	1A	76	89	N	N	A	N	N	N	N	N	N	N	G	N	N	N	N	A	N	N	N	N	N	N	N	N	N	N	N	A	N	N	N	N	N	N	N	N	N	N	N	G	N
synopGBS125178	TGCAGTCACCTACCAACTGCCTGCTAACTTGGTGAGATATTGCTGCCTGATAACTTAAACAAT	C/T	9	3	0.459893048128342	1A	76	89	N	N	N	N	N	T	N	C	N	N	C	N	N	N	N	N	N	N	N	N	N	N	N	N	T	N	N	N	N	N	N	N	N	N	T	N	N	N	N	N	N
synopGBS101389	TGCAGAATCGATCAAAGCAAGAAACTTGAGCAGGGCAGAACAAATACAGCAAAACTTGAGCGG	C/G	8	3	0.422459893048128	1A	76	91	C	G	G	G	N	G	N	C	N	C	C	C	C	G	C	N	C	G	C	C	G	C	G	C	G	G	C	G	G	C	N	N	G	N	G	N	G	C	G	C	C
synopGBS102346	TGCAGACGCTGCTCATCCTGCTCCTCAGCCGCGTCCTGGCCCTCCTCCTCCGCCCGCTCCGCC	C/G	43	2	0.577540106951872	1A	77	91	N	G	G	N	N	G	C	C	G	C	N	C	C	G	C	G	C	N	C	N	G	C	G	C	G	G	C	G	G	C	G	G	G	C	G	N	G	C	G	C	C
synopGBS121438	TGCAGGGCCGTACCATATCTCGGCGCTCACGGAGTCAAACCAAACCGCCGTGCGCTGGCTGGG	C/G	29	3	0.556149732620321	1A	77	91	N	G	G	G	G	G	C	C	G	C	N	C	C	G	C	G	C	G	N	N	G	C	G	N	G	G	N	G	N	C	G	G	G	C	G	G	G	C	G	C	N
synopGBS126492	TGCAGTGACAACCATAGTCTTCAACCTCTTCCATTTATCACAAGATAAATTCCTTCTCTATGA	C/T	40	3	0.304812834224599	1A	77	102	N	N	N	N	N	N	N	N	N	N	N	N	C	N	N	N	N	N	N	N	N	C	N	N	N	N	N	N	N	N	N	N	N	N	N	T	N	N	N	N	N
synopGBS111609	TGCAGCCTCCCCTCGGTACGCAAGGCGACTTTGGCTGAAGGACTGCCCTTGCTAGGTTTGTGA	C/T	25	4	0.732620320855615	1A	78	84	C	N	T	T	C	N	C	C	N	N	C	C	C	T	C	N	C	T	C	C	T	N	T	C	T	T	C	T	N	C	T	N	T	N	T	T	T	N	N	N	C
synopGBS111610	TGCAGCCTCCCCTCGGTACGCAAGGCGACTTTGGCTGAAGGACTGCCCTTGCTAGGTTTGTGA	G/T	54	4	0.732620320855615	1A	78	84	G	N	T	T	G	N	G	G	N	N	G	G	G	T	G	N	G	T	G	G	T	N	T	G	T	T	G	T	N	G	T	N	T	N	T	T	T	N	N	N	G
synopGBS111611	TGCAGCCTCCCCTCGGTACGCAAGGCGACTTTGGCTGAAGGACTGCCCTTGCTAGGTTTGTGA	G/T	59	4	0.732620320855615	1A	78	84	G	N	T	T	G	N	G	G	N	N	G	G	G	T	G	N	G	T	G	G	T	N	T	G	T	T	G	T	N	G	T	N	T	N	T	T	T	N	N	N	G
synopGBS111612	TGCAGCCTCCCCTCGGTACGCAAGGCGACTTTGGCTGAAGGACTGCCCTTGCTAGGTTTGTGA	A/T	62	4	0.732620320855615	1A	78	84	A	N	T	T	A	N	A	A	N	N	A	A	A	T	A	N	A	T	A	A	T	N	T	A	T	T	A	T	N	A	T	N	T	N	T	T	T	N	N	N	A
synopGBS127991	TGCAGTTAGCAACCATGAAGCTGTAACTGGTACTCCCTCTGTTCTGAATTACTTGTTTTGAAT	C/T	35	3	0.240641711229947	1A	78	103	N	N	N	N	N	N	N	N	N	N	N	T	N	N	N	N	N	N	N	N	N	N	N	N	N	N	N	N	N	T	N	N	N	N	N	N	N	N	N	N	N
synopGBS127992	TGCAGTTAGCAACCATGAAGCTGTAACTGGTACTCCCTCTGTTCTGAATTACTTGTTTTGAAT	T/C	56	3	0.240641711229947	1A	78	103	N	N	N	N	N	N	N	N	N	N	N	C	N	N	N	N	N	N	N	N	N	N	N	N	N	N	N	N	N	C	N	N	N	N	N	N	N	N	N	N	N
synopGBS127993	TGCAGTTAGCAACCATGAAGCTGTAACTGGTACTCCCTCTGTTCTGAATTACTTGTTTTGAAT	A/G	60	3	0.240641711229947	1A	78	103	N	N	N	N	N	N	N	N	N	N	N	G	N	N	N	N	N	N	N	N	N	N	N	N	N	N	N	N	N	G	N	N	N	N	N	N	N	N	N	N	N
synopGBS110171	TGCAGCCCAGCATGGAAAACAGCACATTCTTTTAGGCAAGAAAAAGAACACATTTATTAATCA	C/T	63	3	0.524064171122995	1A	79	87	N	N	T	N	N	N	N	N	T	C	C	N	C	T	N	N	N	N	C	C	N	N	T	N	N	N	C	N	N	C	N	N	N	C	T	T	N	N	N	C	N
synopGBS128529	TGCAGTTCGCTCTTTGCTGACAAATAAATAAATAATAATGCTTCAAGATAAGATAATCAAATG	A/G	37	2	0.454545454545455	1A	79	102	A	N	N	N	N	N	N	N	N	N	N	A	N	N	A	N	N	N	A	N	G	N	G	A	N	N	N	G	N	N	N	G	N	A	G	N	N	N	N	N	A
synopGBS114236	TGCAGCGTGGTTCTAGAGGAGGGGATGAAGCAGGATCCGTGCGGAGAAGGGGAAGAGGGCAGC	C/T	37	3	0.679144385026738	1A	80	89	T	N	C	N	C	C	T	T	C	T	T	T	T	C	T	C	T	C	T	T	C	T	C	T	C	C	T	C	C	N	C	C	N	T	C	C	C	T	C	T	N
synopGBS117216	TGCAGCTTCCTCCTTCCCAAGGCAATACATTCGGCCTCCTCCGCCGAGTCCATCACCGCAAAA	A/G	18	3	0.438502673796791	1A	80	91	N	N	G	G	G	G	A	A	G	A	A	N	N	G	N	N	A	G	A	N	G	A	G	A	G	G	A	N	N	N	G	G	G	A	G	G	G	A	G	N	A
synopGBS117217	TGCAGCTTCCTCCTTCCCAAGGCAATACATTCGGCCTCCTCCGCCGAGTCCATCACCGCAAAA	A/G	23	3	0.438502673796791	1A	80	91	N	N	G	G	G	G	A	A	G	A	A	N	N	G	N	N	A	G	A	N	G	A	G	A	G	G	A	N	N	N	G	G	G	A	G	G	G	A	G	N	A
synopGBS117218	TGCAGCTTCCTCCTTCCCAAGGCAATACATTCGGCCTCCTCCGCCGAGTCCATCACCGCAAAA	G/T	42	3	0.438502673796791	1A	80	91	N	N	T	T	T	T	G	G	T	G	G	N	N	T	N	N	G	T	G	N	T	G	T	G	T	T	G	N	N	N	T	T	T	G	T	T	T	G	T	N	G
synopGBS113432	TGCAGCGCTTGACCCCTCACTGGTGGAGTGAGTAACTACATTTTCCTTGCACCTAATTCTTAA	C/T	13	3	0.470588235294118	1A	80	92	N	C	C	N	C	C	T	N	C	N	N	T	T	C	N	C	T	N	T	T	C	N	C	T	N	C	T	C	C	N	C	C	C	T	C	C	N	N	C	N	N
synopGBS104541	TGCAGATCTGAGCCATCCGTGATGAATCAAATGGCCAAAAATAATCATGATGACATGGATGCA	C/T	45	3	0.598930481283422	1A	81	86	T	N	C	N	C	N	N	N	N	N	T	T	N	N	N	C	N	N	N	T	N	N	N	N	N	N	T	N	N	N	N	C	N	T	N	N	N	T	C	T	N
synopGBS104542	TGCAGATCTGAGCCATCCGTGATGAATCAAATGGCCAAAAATAATCATGATGACATGGATGCA	A/G	54	3	0.598930481283422	1A	81	86	G	N	A	N	A	N	N	N	N	N	G	G	N	N	N	A	N	N	N	G	N	N	N	N	N	N	G	N	N	N	N	A	N	G	N	N	N	G	A	G	N
synopGBS129721	TGCAGTTTTATATCGTCGCAATACTTCATTACGTTGCATCAAGCAGAGCTTAAGAAAGTGTTA	A/T	9	3	0.636363636363636	1A	81	88	N	N	A	N	N	N	N	N	N	T	T	T	N	N	N	A	T	N	T	N	N	N	N	T	A	N	T	N	A	T	N	N	N	N	N	A	A	T	N	N	T
synopGBS129722	TGCAGTTTTATATCGTCGCAATACTTCATTACGTTGCATCAAGCAGAGCTTAAGAAAGTGTTA	G/A	14	3	0.636363636363636	1A	81	88	N	N	G	N	N	N	N	N	N	A	A	A	N	N	N	G	A	N	A	N	N	N	N	A	G	N	A	N	G	A	N	N	N	N	N	G	G	A	N	N	A
synopGBS129723	TGCAGTTTTATATCGTCGCAATACTTCATTACGTTGCATCAAGCAGAGCTTAAGAAAGTGTTA	G/A	17	3	0.636363636363636	1A	81	88	N	N	G	N	N	N	N	N	N	A	A	A	N	N	N	G	A	N	A	N	N	N	N	A	G	N	A	N	G	A	N	N	N	N	N	G	G	A	N	N	A
synopGBS102483	TGCAGACTAACTCAAACTGGCACAAGTACGAACTCGTGAACTTAGACCTACACGCACGCTTGC	A/C	38	1	0.390374331550802	1A	81	103	N	N	N	N	N	C	N	N	N	N	N	N	N	N	N	C	N	N	N	N	N	N	N	A	N	N	N	N	N	N	N	N	N	N	N	N	N	N	N	N	N
synopGBS123643	TGCAGGTTGTTGGGCTCAAGCCGCGCTGATTGATGGTGGCGGAGTTCAGCAGGACTATGAGAA	G/T	24	2	0.46524064171123	1A	81	103	N	N	N	N	N	N	N	N	N	N	N	N	N	T	N	T	N	T	N	G	N	G	N	G	N	N	N	N	N	N	N	N	N	N	N	N	N	N	N	N	N
synopGBS109115	TGCAGCCAAGGGATGCATTCAGCCTGCACAGTGCGCCGCTGGTACGGCAAGTGGAGGCGCCCA	A/C	54	2	0.780748663101604	1A	82	86	N	C	C	N	N	C	N	A	C	A	N	N	A	C	N	C	N	N	A	A	C	A	C	A	C	C	N	N	C	A	C	C	C	A	N	C	C	N	C	N	A
synopGBS124179	TGCAGTACCAACGTCGCAAGGACAGAGAAGCCATAGGTCGGCAAGTACCTCAAAACAATGCTC	C/T	11	1	0.780748663101604	1A	82	87	N	C	C	N	N	C	T	T	N	N	T	T	T	C	T	N	T	N	T	T	C	N	C	T	N	N	T	C	C	N	C	N	C	N	C	C	C	T	C	N	N
synopGBS115916	TGCAGCTCTACCACAAAATGATGCATCTACGGAGTGTCAGGGTTCTCCTTCATTGTAGCACAA	C/G	37	3	0.53475935828877	1A	82	98	N	G	N	G	G	N	N	C	N	N	N	N	N	G	N	G	N	N	N	C	N	N	N	C	N	G	N	N	N	N	N	N	G	N	G	G	G	C	N	N	C
synopGBS128318	TGCAGTTCCACGGCTTCCACGGCGTGAAGCAGGAGGAGAAGAAGCTCGGGCAGAAGTTCGTGG	G/T	31	1	0.545454545454545	1A	82	99	N	T	G	T	N	N	G	G	N	G	G	G	G	N	G	N	G	N	G	G	T	G	T	G	T	T	G	T	T	G	N	T	T	G	T	N	T	G	N	G	G
synopGBS109114	TGCAGCCAAGGGATGCATTCAGCCTGCACAGTGCGCCGCTGGTACGGCAAGTGGAGGCGCCCA	A/G	12	3	0.79144385026738	1A	83	86	N	G	G	N	G	G	N	A	G	A	N	N	A	G	N	G	N	N	A	A	G	A	G	A	G	G	N	N	G	A	G	G	G	A	G	G	G	N	G	N	A
synopGBS127660	TGCAGTGTCTTTTCTCTATTCCGCATCGTCCTGCAACGTTTGTACGATCAGGGCGATATCAAG	A/G	24	3	0.67379679144385	1A	83	87	G	N	A	N	N	N	N	N	A	N	G	N	N	A	G	A	N	N	N	G	N	N	N	N	N	N	G	N	N	N	N	N	N	N	A	N	N	G	A	N	G
synopGBS108183	TGCAGCAGTGCCCCCTGTTCATGTTCATCCGATCATCGATTCTCGATCCGACGAACAGAAATG	A/G	53	3	0.625668449197861	1A	83	93	G	N	G	A	A	N	G	G	G	G	G	N	G	A	G	N	N	A	G	G	A	G	A	G	A	N	G	A	A	G	A	A	A	G	A	A	A	N	N	N	G
synopGBS105388	TGCAGATTGTGCAGATTCTTAACTAACTCAGTGTTGCTGCCAAACGAAGGTTTCTGTGAAGTT	A/G	59	3	0.475935828877005	1A	83	107	G	N	G	A	A	A	N	N	G	G	G	G	G	N	G	N	G	A	G	G	A	G	A	G	A	A	G	A	A	G	A	A	A	G	A	A	A	G	A	G	G
synopGBS102168	TGCAGACCTGCTCCAAACCGCTCTAAATGAGGCACTCCAAAACCAGACCATCCAACACCCAAT	C/T	18	3	0.582887700534759	1A	84	93	C	N	C	T	N	T	C	C	C	N	C	N	C	T	C	N	C	T	N	N	T	C	T	N	T	N	N	N	N	C	N	N	N	N	T	T	T	C	T	N	C
synopGBS128381	TGCAGTTCCGAAGTGGTCTACCTCCAGCTGCCCCTCTTCCACACACTCTCGTATGAAGTGATA	A/C	11	3	0.609625668449198	1A	86	102	N	N	N	N	N	N	C	N	N	N	C	N	C	A	C	N	N	N	C	C	N	N	A	N	A	N	C	N	N	C	N	N	N	C	A	A	N	C	N	C	C
synopGBS128382	TGCAGTTCCGAAGTGGTCTACCTCCAGCTGCCCCTCTTCCACACACTCTCGTATGAAGTGATA	C/G	20	3	0.609625668449198	1A	86	102	N	N	N	N	N	N	G	N	N	N	G	N	G	C	G	N	N	N	G	G	N	N	C	N	C	N	G	N	N	G	N	N	N	G	C	C	N	G	N	G	G
synopGBS128383	TGCAGTTCCGAAGTGGTCTACCTCCAGCTGCCCCTCTTCCACACACTCTCGTATGAAGTGATA	C/T	41	3	0.609625668449198	1A	86	102	N	N	N	N	N	N	T	N	N	N	T	N	T	C	T	N	N	N	T	T	N	N	C	N	C	N	T	N	N	T	N	N	N	T	C	C	N	T	N	T	T
synopGBS123212	TGCAGGTGTATCGCGATAGAGACGTAGGAGTACAGTATCAAGGTTGCTTATATAGTTATTTAA	G/T	12	3	0.770053475935829	1A	88	92	G	T	N	N	N	T	N	N	G	N	N	G	G	N	G	T	G	N	G	G	N	G	T	G	T	N	G	T	N	G	T	T	T	G	N	T	T	G	T	N	G
synopGBS129679	TGCAGTTTGTTACTGCATGCAGCAGGGGCCGTTGGAGGCAGCCGCGTCGTGCGTATAGCAGTG	C/G	12	2	0.759358288770054	1A	89	102	C	G	N	G	G	G	C	N	C	C	C	C	N	G	C	G	C	G	C	C	N	C	G	C	G	G	C	G	N	C	G	G	N	C	N	G	G	N	G	C	C
synopGBS102056	TGCAGACCCGTGCGGAATCGTCCCAGCGCACGCACGCGCCTCTTGCCTGTCGGTCGAGTCGGT	A/T	56	3	0.818181818181818	1A	91	99	N	N	N	N	A	A	T	T	T	T	T	T	N	N	N	A	N	A	N	T	A	T	A	T	A	A	T	A	A	N	A	N	A	T	N	A	A	T	A	T	N
synopGBS103713	TGCAGAGTTCGCATGGGGTAGACTGCACCAGGTGGAGGCTTCTCGTCCGTGTAATGCGCAGAT	C/T	46	3	0.438502673796791	1A	95	102	T	C	T	N	C	N	N	C	T	N	T	N	N	N	N	C	T	C	N	T	N	N	C	N	C	N	N	C	C	N	N	N	N	T	C	N	C	N	C	N	N
synopGBS103896	TGCAGATAGCATGACTAGCTAGGGTCAGAATAGTTGCCCATGTCTTCCAAATCCCCTGTAGAT	A/G	7	2	0.903743315508021	1A	95	102	A	G	A	G	G	G	A	G	A	A	A	A	A	G	A	G	A	G	A	A	G	A	G	A	G	N	N	G	G	A	G	G	N	A	G	G	G	N	N	A	A
synopGBS115870	TGCAGCTCGTCGCGCAGCAGTTCGAGGACACGCTGGTCCGCATCCTCCTCGCCGCCGCCGCCC	C/G	10	3	0.657754010695187	1A	95	102	C	G	C	N	N	G	N	G	N	C	N	C	C	N	C	G	N	N	N	C	G	C	G	C	G	G	C	G	G	C	G	N	N	C	G	G	N	C	G	C	N
synopGBS112422	TGCAGCGACGCAGCTGGCAGCTCTACCAGTTGAAAGTGAATCGCTGGCGGCAATGGAAATACG	C/T	13	3	0.278074866310160	1A	95	103	N	N	N	N	T	N	N	T	N	N	N	N	N	N	N	N	N	N	N	C	N	N	N	N	T	N	N	N	N	N	N	N	N	N	N	N	N	N	N	N	N
synopGBS106918	TGCAGCACGAGCAGGAGGTGAGTTTCCAGGGCGCCGCCGACTTCAGGTTCGTCCCGTTCAGCG	C/G	34	1	0.705882352941177	1A	96	103	G	C	G	C	C	C	G	C	G	G	G	G	G	C	G	C	G	N	G	G	C	G	N	G	C	C	G	N	C	G	C	C	C	G	C	C	C	N	C	G	G
synopGBS105458	TGCAGATTTGAGAACTCAGGAGACTCGATCATCCTTCTATGATGGTGAGCCTATGCCGTGGAA	A/G	12	1	0.315508021390374	1A	101	103	N	N	N	N	N	N	N	N	N	N	N	G	N	N	N	A	N	N	N	G	N	G	N	N	A	N	N	N	N	G	A	N	N	N	N	A	A	N	N	N	N
synopGBS101351	TGCAGAATCATGCCTGTCCAGAGACTGGATATGTTTTCAATGATGCATTCTGGGAGGGCCTTG	A/G	9	4	0.513368983957219	1A	101	109	G	N	G	N	N	N	N	N	N	N	N	N	G	N	N	N	N	N	G	N	N	G	N	N	N	N	G	N	N	G	N	N	N	G	A	N	N	G	N	N	N
synopGBS101352	TGCAGAATCATGCCTGTCCAGAGACTGGATATGTTTTCAATGATGCATTCTGGGAGGGCCTTG	G/A	27	4	0.513368983957219	1A	101	109	A	N	A	N	N	N	N	N	N	N	N	N	A	N	N	N	N	N	A	N	N	A	N	N	N	N	A	N	N	A	N	N	N	A	G	N	N	A	N	N	N
synopGBS101353	TGCAGAATCATGCCTGTCCAGAGACTGGATATGTTTTCAATGATGCATTCTGGGAGGGCCTTG	T/C	29	4	0.513368983957219	1A	101	109	C	N	C	N	N	N	N	N	N	N	N	N	C	N	N	N	N	N	C	N	N	C	N	N	N	N	C	N	N	C	N	N	N	C	T	N	N	C	N	N	N
synopGBS101354	TGCAGAATCATGCCTGTCCAGAGACTGGATATGTTTTCAATGATGCATTCTGGGAGGGCCTTG	C/T	59	4	0.513368983957219	1A	101	109	T	N	T	N	N	N	N	N	N	N	N	N	T	N	N	N	N	N	T	N	N	T	N	N	N	N	T	N	N	T	N	N	N	T	C	N	N	T	N	N	N
synopGBS128488	TGCAGTTCGAGCACCATTTGTGCCCCTTGTGTGATATTTTGTGTGTGCTCTATGGAGTTCTAT	A/C	15	3	0.278074866310160	1A	101	116	N	N	C	N	N	N	N	N	N	N	N	N	C	A	N	N	N	N	N	C	N	N	N	N	A	N	N	N	N	N	N	N	N	N	A	N	N	N	N	N	N
synopGBS128489	TGCAGTTCGAGCACCATTTGTGCCCCTTGTGTGATATTTTGTGTGTGCTCTATGGAGTTCTAT	T/G	41	3	0.278074866310160	1A	101	116	N	N	G	N	N	N	N	N	N	N	N	N	G	T	N	N	N	N	N	G	N	N	N	N	T	N	N	N	N	N	N	N	N	N	T	N	N	N	N	N	N
synopGBS101738	TGCAGACACCCTTACAGCACAAGACGTCTCCTTCCTCGACCAATCCATACACGGCAGCTCACC	G/T	53	2	0.941176470588235	1A	102	105	G	T	G	T	T	T	G	T	G	G	G	G	G	T	G	T	G	T	G	G	T	G	T	G	T	T	G	T	T	G	T	N	T	G	T	T	T	G	T	G	N
synopGBS102605	TGCAGACTGGCTTAGATTATATAAGAGGGCTACAAGAAGAAATCGAAAAGATCCTGGCAAAGA	A/G	5	2	0.764705882352941	1A	102	105	G	A	G	N	N	N	N	A	G	G	G	N	G	A	N	N	G	N	G	N	A	N	A	G	A	A	G	N	N	N	A	A	N	N	A	N	N	N	A	G	G
synopGBS129643	TGCAGTTTGGTAAGCATGCATGCAGACGGTAGGATTGAGGTGGAGATGGAGGGCTGTGCAAAA	A/T	11	3	0.705882352941177	1A	102	107	A	N	A	T	T	N	A	T	A	A	A	A	A	T	A	T	A	T	A	A	T	A	T	A	T	T	A	T	T	A	T	N	N	A	T	T	T	A	T	A	N
synopGBS128085	TGCAGTTATGTATTAGATTTCCAGTTTGAGATAGAAAATGCACATGTTACAGGCTGCAATTTT	A/T	43	3	0.288770053475936	1A	102	113	N	N	N	N	N	N	N	N	N	N	N	N	N	N	N	N	T	N	N	N	A	N	N	N	N	N	N	N	N	T	N	N	N	T	N	N	N	N	A	N	N
synopGBS122737	TGCAGGTCGTGATGTCCGCCATGGACGGCGTCGGCAGGGACAGAGGGGACCTAGCTGCGGACG	A/G	52	3	0.385026737967914	1A	103	109	N	N	N	N	N	N	N	N	N	G	N	N	N	N	N	N	N	N	N	N	N	N	N	G	N	N	N	N	N	N	A	N	N	N	N	N	N	G	N	N	N
synopGBS115228	TGCAGCTCAGGCAGTGGCAAATCTAGGAGGAGAACTAAGGGCAAGCTCAACTTCTCTACAAGG	A/G	18	3	0.545454545454545	1A	105	108	A	G	N	N	G	G	N	G	A	A	A	A	A	G	N	G	A	G	A	A	G	A	G	A	G	G	A	G	N	A	G	G	G	A	G	G	G	A	G	N	A
synopGBS123573	TGCAGGTTGGAGACAGTACACTTCCTCCACGACTGTCCCATGGAGGAACGCATTTTTGACGTC	C/T	13	3	0.433155080213904	1A	105	108	N	N	N	C	N	N	N	N	N	N	T	T	N	C	N	C	N	N	N	N	C	N	C	N	C	N	T	C	N	N	C	N	C	N	N	N	C	T	C	N	N
synopGBS107409	TGCAGCAGATGACCATCGCCTGGACCAAAGGCCCCAAAGACACAAAGGCTCCTATTTACAGAG	C/T	16	3	0.593582887700535	1A	105	109	C	N	N	N	N	N	N	T	C	C	N	C	C	N	C	T	C	N	N	N	T	C	T	C	N	T	C	N	N	N	T	N	N	N	N	N	N	N	T	N	N
synopGBS113611	TGCAGCGGCCGTTGTGCCCGCTGGGGTGGGCTGCTGTGCAGCACCACGCCGCAAAAAAAAAAA	C/T	46	3	0.438502673796791	1A	105	109	C	T	C	T	T	T	N	T	C	C	C	C	C	T	C	T	N	N	C	N	T	C	T	C	T	T	C	N	T	C	T	T	T	C	N	N	T	C	T	C	C
synopGBS112695	TGCAGCGATCCGTACTAGTATGGTAGTACTGTGCAGGGTGCTGGAGTACACCGATCTTCATGT	A/G	49	3	0.433155080213904	1A	105	113	A	N	A	N	N	N	A	N	A	A	N	N	N	G	A	G	A	N	N	A	G	N	G	A	G	G	A	N	N	A	G	N	G	A	G	N	G	A	N	N	A
synopGBS103603	TGCAGAGTATTTTGTATGGCAATGAGCATAAAACGGACAGTGCGTAAAAGTACATCCAGGCAA	A/T	31	3	0.374331550802139	1A	105	116	A	N	A	T	T	T	A	N	N	A	A	A	A	N	A	N	N	N	A	A	T	A	T	A	T	T	A	T	T	N	T	T	T	A	T	T	T	N	T	N	N
synopGBS109026	TGCAGCCAACAGCGACACCTGTGTTTACATTTCAGAAAAATTTAGTTAGTTTCCTGCAATAGG	A/G	16	1	0.278074866310160	1A	105	116	N	N	N	N	N	N	N	N	N	N	N	N	N	N	N	G	N	N	A	N	N	A	N	N	N	N	N	N	N	N	N	N	N	N	N	N	N	N	N	N	N
synopGBS116156	TGCAGCTGACACCCGTCCTGCAACGTGTCAAGCGAGCAGACATGGAGCCGCAAAAAAAAAAAA	C/T	5	3	0.283422459893048	1A	105	126	N	N	C	T	N	N	N	N	N	N	N	C	C	N	N	N	N	N	N	C	T	N	N	N	N	T	N	T	N	N	T	N	N	N	T	N	N	N	T	N	N
synopGBS122645	TGCAGGTCGACGAAGCACATGGTGGCGTGTTCTCTACCGATGGAGATGGCCTTGTGTGTGACA	A/T	18	2	0.46524064171123	1A	106	109	A	N	A	N	N	T	A	T	A	A	A	A	A	T	A	N	A	T	A	A	T	A	T	A	T	N	A	T	N	N	N	N	T	A	T	T	N	A	N	A	N
synopGBS122646	TGCAGGTCGACGAAGCACATGGTGGCGTGTTCTCTACCGATGGAGATGGCCTTGTGTGTGACA	T/C	34	2	0.46524064171123	1A	106	109	T	N	T	N	N	C	T	C	T	T	T	T	T	C	T	N	T	C	T	T	C	T	C	T	C	N	T	C	N	N	N	N	C	T	C	C	N	T	N	T	N
synopGBS128220	TGCAGTTCAGAAGAATTTGCAGTTTAATAATACAAATGTAGTCTTTTCTTTTTGCATGGTAAT	A/G	39	3	0.481283422459893	1A	106	113	N	G	N	N	N	N	N	N	N	N	N	N	N	G	N	N	N	N	N	N	N	N	G	A	G	G	N	N	N	A	N	N	N	N	G	N	N	N	N	N	N
synopGBS110841	TGCAGCCGAGCCCGACGATCCGATCGGCAAGAAGCTCGCCAAGATGAGCTGCCTCGAGTCAGT	C/T	59	3	0.679144385026738	1A	106	115	C	N	N	T	N	T	C	T	C	C	C	N	C	T	N	T	C	T	C	N	T	C	T	C	T	T	C	T	T	C	T	T	T	C	T	T	T	C	N	N	N
synopGBS114304	TGCAGCGTTCGCATCCTAGTTTGAATCCCACTACTAGCAGAATATAGTTCCTTTTTGTCCGAT	A/T	45	3	0.245989304812834	1A	106	116	N	N	N	N	N	N	N	N	N	N	A	N	N	N	N	N	N	N	N	N	T	N	N	N	T	T	A	N	T	N	T	T	T	A	N	T	T	A	T	T	N
synopGBS120571	TGCAGGCGGCCGCAACGCAGCAAGAGCAGCAGCTAATAAGCAGTACGCATCCGCAGTACAGCA	C/G	45	3	0.374331550802139	1A	106	123	C	N	C	N	N	G	N	N	N	N	N	N	N	G	N	N	C	N	C	C	G	N	G	C	N	N	C	G	N	C	N	N	G	C	G	N	G	N	G	N	N
synopGBS113628	TGCAGCGGCGAGACATGACTAAACCATGGCACTACACCATCGACGAAATCGAAAAGCACCGCA	C/T	13	4	0.299465240641711	1A	106	124	C	N	N	T	N	N	C	N	N	C	N	N	C	N	C	N	N	N	N	N	N	C	T	C	T	N	C	T	T	C	T	N	N	C	T	N	N	C	T	T	N
synopGBS113629	TGCAGCGGCGAGACATGACTAAACCATGGCACTACACCATCGACGAAATCGAAAAGCACCGCA	T/G	15	4	0.299465240641711	1A	106	124	T	N	N	G	N	N	T	N	N	T	N	N	T	N	T	N	N	N	N	N	N	T	G	T	G	N	T	G	G	T	G	N	N	T	G	N	N	T	G	G	N
synopGBS113630	TGCAGCGGCGAGACATGACTAAACCATGGCACTACACCATCGACGAAATCGAAAAGCACCGCA	A/G	38	4	0.299465240641711	1A	106	124	A	N	N	G	N	N	A	N	N	A	N	N	A	N	A	N	N	N	N	N	N	A	G	A	G	N	A	G	G	A	G	N	N	A	G	N	N	A	G	G	N
synopGBS104521	TGCAGATCTCCTCTATTACCAACGAACAGGTAACCGTTCCTTATTTGCTCTTGATGGGATTAT	C/T	10	3	0.636363636363636	1A	107	112	N	N	C	N	N	N	C	T	N	N	N	N	N	N	N	N	N	N	N	C	N	N	T	N	T	N	N	T	N	N	T	N	N	N	N	N	N	N	T	N	N
synopGBS102999	TGCAGAGATGTCCAGTAGACCTACCTTCAAATCCAGTCTAAGGTAAAACTTACAAGGCTTTCA	A/G	39	3	0.641711229946524	1A	107	113	G	N	G	A	N	N	N	A	G	G	G	G	G	A	G	A	G	N	N	N	A	N	N	G	A	A	G	A	N	G	A	N	N	G	N	A	N	G	A	A	N
synopGBS116633	TGCAGCTGGCCCAGCCCCCTCCGCGCTGGCCCCGCCAGGCGCCGCGCCTCCGCAAAAAAAAAA	G/T	24	3	0.32620320855615	1A	107	124	G	N	G	T	N	T	N	T	N	G	G	G	N	N	G	N	G	N	N	G	T	G	T	G	T	T	G	T	T	G	T	T	T	G	T	T	T	N	N	T	N
synopGBS121153	TGCAGGGAGATAGGCTGAGTTCGAGTGAGAGGCCTTCCGCGATGAACGGCGCCGACGGGGGTT	C/T	51	2	0.577540106951872	1A	107	124	T	N	N	C	N	C	T	N	T	N	T	N	N	N	T	C	T	N	N	T	N	N	N	N	C	N	T	N	N	T	N	N	N	T	C	C	C	N	N	C	N
synopGBS103828	TGCAGATACAGAGGAACGACATGTATCTACGATCGCTGTAGAGGGACATAGAGACGTGCATGC	G/T	12	3	0.737967914438503	1A	108	112	G	T	G	N	T	T	G	T	G	N	G	N	G	N	G	N	G	N	G	G	T	G	T	G	T	T	G	T	N	G	N	N	N	G	N	N	N	G	N	N	G
synopGBS128421	TGCAGTTCCTCCCTGTTGTACAAGGGAAAGGAATGGGCAACCTGGAGAAACAGCAGAACGACA	C/G	20	2	0.566844919786096	1A	108	112	C	N	N	N	N	N	N	N	C	N	N	N	C	G	N	G	N	N	N	N	N	N	G	N	G	N	N	N	N	N	N	N	N	N	N	N	N	C	N	N	N
synopGBS113277	TGCAGCGCGTTCTCCTTGTCCATCAGGTTCGCCTTGAGCTCCGCGATGTCTGTGATCGACTTC	A/C	54	3	0.919786096256685	1A	109	112	C	N	C	A	A	A	C	A	C	C	C	C	C	A	C	A	C	A	C	C	A	C	A	C	A	N	C	A	A	C	A	A	A	C	A	A	A	C	N	A	C
synopGBS128478	TGCAGTTCGACCACCCTTTGTGCCCCTTGTGTGATGTTTTGGGTGTGCTCTTTGGAGTTCTAT	C/G	10	3	0.657754010695187	1A	109	114	G	N	G	C	C	N	N	C	N	N	N	G	G	C	G	C	N	N	G	G	C	G	C	G	C	N	G	N	N	G	C	N	N	G	C	C	C	N	C	N	N
synopGBS128479	TGCAGTTCGACCACCCTTTGTGCCCCTTGTGTGATGTTTTGGGTGTGCTCTTTGGAGTTCTAT	T/C	45	2	0.631016042780749	1A	109	114	C	N	C	T	T	N	N	T	N	N	N	C	C	T	C	T	N	N	C	C	T	C	T	C	T	N	C	N	N	C	T	N	N	C	T	T	T	N	T	N	N
synopGBS102863	TGCAGAGAGAAGAGTATCAGTTTCGCCTCTAGTGGTCGGTGCGTCCTCGCCTTACTAGGTCGG	A/C	5	3	0.74331550802139	1A	111	116	C	A	C	A	N	N	C	A	C	C	C	C	N	A	N	N	C	N	C	N	A	C	A	C	A	A	C	A	A	C	A	A	A	N	A	N	A	N	N	A	N
synopGBS108407	TGCAGCATCATACTGCAATATTTGTTGGCTTCGCACCAACTCTCCATGATGACGATTGCATCG	C/T	61	3	0.459893048128342	1A	111	116	T	C	T	N	N	N	N	C	T	N	T	T	T	C	T	N	T	C	N	T	C	T	C	T	C	C	T	C	C	T	C	N	C	N	C	N	N	N	C	N	C
synopGBS108408	TGCAGCATCATACTGCAATATTTGTTGGCTTCGCACCAACTCTCCATGATGACGATTGCATCG	T/C	63	3	0.459893048128342	1A	111	116	C	T	C	N	N	N	N	T	C	N	C	C	C	T	C	N	C	T	N	C	T	C	T	C	T	T	C	T	T	C	T	N	T	N	T	N	N	N	T	N	T
synopGBS121152	TGCAGGGAGATAGGCCGAGTTCGAGTGAGAGGCCTTCGGCGATGAACGGCGCCAACGGGGGTT	C/G	52	2	0.6524064171123	1A	111	116	G	C	G	C	N	N	N	N	N	G	N	N	G	N	G	N	N	N	G	G	N	N	C	N	C	C	G	N	N	N	C	N	N	G	C	C	N	G	N	C	N
synopGBS117317	TGCAGCTTCTGCCTGTGAGCGATGGCGATCTTGTACGAAGCTCGTCTGGCCCGCAAAAAAAAA	C/G	45	3	0.379679144385027	1A	111	123	N	N	N	G	N	N	N	N	C	N	N	N	C	G	N	G	N	G	C	C	G	C	N	C	G	G	C	N	G	C	G	N	G	C	G	G	G	C	N	G	G
synopGBS102430	TGCAGACGTCGGGCCACCAACCCTGTACCAACATCAATCTGGCCCGCTTGTCGGTGCCGCCAT	A/C	5	3	0.310160427807487	1A	111	125	N	C	N	N	N	C	A	N	N	N	N	N	A	N	N	C	A	N	N	N	C	N	C	N	N	C	N	C	N	N	C	N	N	A	N	N	C	N	N	N	N
synopGBS105724	TGCAGCAAAGTATTTAGTAGCTAAGTAATATGATAGTAGTGGCAGCGAGAGCAAAAGGGAACG	C/T	42	3	0.347593582887701	1A	111	126	N	N	N	N	N	N	N	N	T	N	N	N	N	C	N	C	N	N	N	N	C	N	N	N	N	N	N	N	N	T	N	N	N	N	N	C	N	T	N	N	N
synopGBS127966	TGCAGTTACTGCCTTGGAGCATCGCGACGACACGAACATCGCCCAACCATCCAAGCCCTGGAC	C/T	27	1	0.919786096256685	1A	112	114	C	N	C	T	N	T	C	T	C	C	C	C	C	T	C	T	C	T	C	C	T	C	N	C	T	T	N	T	N	C	T	T	T	C	T	T	T	C	T	T	T
synopGBS111430	TGCAGCCTAGAATTGGGGTCGGTTCCGAAGGTCTCGGCGAGGAGCTGGTAGCTCTCAACGAGC	A/C	8	2	0.770053475935829	1A	115	116	A	C	A	C	C	C	A	N	N	A	N	A	A	C	A	C	A	N	N	A	C	A	C	A	C	N	A	C	C	A	C	C	C	A	C	N	N	A	N	C	C
synopGBS102838	TGCAGAGACGGCCCCGCCCTCGCCATCGCCCTCTTCAACCGCGTATGCCGAGAAGAAGCAGGC	C/T	8	3	0.593582887700535	1A	115	123	T	N	T	N	C	N	T	C	T	T	T	T	T	C	T	N	T	N	T	T	C	T	C	T	N	C	T	C	N	T	C	C	N	T	C	N	N	T	C	N	N
synopGBS102839	TGCAGAGACGGCCCCGCCCTCGCCATCGCCCTCTTCAACCGCGTATGCCGAGAAGAAGCAGGC	C/A	63	3	0.593582887700535	1A	115	123	A	N	A	N	C	N	A	C	A	A	A	A	A	C	A	N	A	N	A	A	C	A	C	A	N	C	A	C	N	A	C	C	N	A	C	N	N	A	C	N	N
synopGBS106175	TGCAGCAAGCTGGTGTCGGTGCCGCCAGCCCCCGTCACGCAACGACGCTCCCCTGCATCCCGC	A/C	44	1	0.320855614973262	1A	115	123	N	N	C	A	N	A	N	A	N	N	N	N	C	A	N	A	C	A	N	N	A	C	A	C	A	A	C	A	A	N	A	N	A	N	A	N	A	N	N	A	A
synopGBS101434	TGCAGAATGATTTTGTTTTTAGCAGGGATGACATGTAAATTACCTTCAGTTTTTCCCTTTTGC	C/T	54	3	0.529411764705882	1A	115	124	N	C	N	C	N	N	N	N	T	N	T	N	N	N	N	N	N	N	T	N	N	N	N	T	N	N	T	N	N	N	N	N	N	N	N	C	N	N	N	N	N
synopGBS123642	TGCAGGTTGTTGGGCTAAAGCCGCGCTGATTGATGGTGGCGGAGTTTAGCAGGACTACGAGAA	C/T	20	2	0.497326203208556	1A	115	125	N	N	N	C	N	N	N	C	N	T	N	N	T	N	T	N	N	N	N	N	N	N	N	T	C	N	N	N	N	T	C	C	N	N	N	N	N	N	C	N	N
synopGBS110531	TGCAGCCCGCGCCCTCGTTCGCCCCTGGCTGTGTCCGTTCGCACGTGCGTGCGAGCACCCGCC	G/T	50	3	0.336898395721925	1A	115	126	G	N	N	N	T	N	G	N	N	N	G	G	N	N	N	N	N	T	N	G	T	G	T	N	T	T	G	N	N	N	N	N	N	N	T	N	T	N	N	N	N
synopGBS110532	TGCAGCCCGCGCCCTCGTTCGCCCCTGGCTGTGTCCGTTCGCACGTGCGTGCGAGCACCCGCC	A/T	53	3	0.336898395721925	1A	115	126	A	N	N	N	T	N	A	N	N	N	A	A	N	N	N	N	N	T	N	A	T	A	T	N	T	T	A	N	N	N	N	N	N	N	T	N	T	N	N	N	N
synopGBS114793	TGCAGCTAGCTTGGCAAATAAAATTTCATTACTATGAAAGAAAATCTAATGGAGCCTATATCC	A/G	52	3	0.513368983957219	1A	115	126	N	N	A	N	G	G	A	N	A	A	A	A	A	G	N	G	A	N	N	N	N	N	N	A	G	G	N	N	G	A	N	N	N	N	G	G	G	A	G	N	N
synopGBS124562	TGCAGTAGCGCGACCAGCCCAGGGGCATGTATACAACCCACATGCCCAAACTTGCACATGGTC	C/T	46	3	0.668449197860963	1A	116	119	N	T	N	N	N	T	N	T	N	N	C	C	C	T	C	T	C	N	C	C	T	C	T	N	T	N	C	T	N	N	T	N	N	C	T	T	N	N	N	T	T
synopGBS110887	TGCAGCCGATGCCTCCTACTGCTCTTACTGTTGCTTGCTCGAGCATCACTGCTGTCGGAGGTT	A/G	47	3	0.689839572192513	1A	116	120	G	N	G	A	A	A	G	A	N	G	N	N	G	N	N	A	N	A	N	G	A	G	A	G	A	A	G	A	A	N	A	N	N	G	A	A	A	G	A	A	A
synopGBS126522	TGCAGTGACCTCCTCAGATGATTTGTCAGGAACTCTCAGAAGGATCCCAACCTTGATGTCACC	A/G	7	3	0.422459893048128	1A	116	123	N	N	A	G	N	N	N	N	N	N	A	N	N	N	A	N	N	N	N	N	N	N	N	N	N	G	N	N	N	A	N	N	N	A	N	N	N	N	N	N	G
synopGBS111964	TGCAGCCTGTGTCGTAGATCACACAAGTTCGATGGCGGCACCAACCCTAGGAGCGAACAGCGG	A/G	24	3	0.406417112299465	1A	116	125	N	G	N	N	G	N	N	G	N	N	N	N	N	N	N	N	N	N	N	A	N	N	G	N	G	N	N	N	N	N	G	N	N	N	N	G	N	N	N	G	N
synopGBS126813	TGCAGTGCAGGCTACCTCTCACTCTCTCTAATAATCTATTTCCTTTAACAGAAAAAGCAAAGA	A/G	13	3	0.368983957219251	1A	116	126	N	N	N	N	N	N	G	N	N	N	N	N	G	A	N	N	N	N	N	N	A	N	N	N	N	N	N	N	A	N	N	N	N	N	N	N	N	N	N	N	N
synopGBS126814	TGCAGTGCAGGCTACCTCTCACTCTCTCTAATAATCTATTTCCTTTAACAGAAAAAGCAAAGA	A/G	49	3	0.368983957219251	1A	116	126	N	N	N	N	N	N	G	N	N	N	N	N	G	A	N	N	N	N	N	N	A	N	N	N	N	N	N	N	A	N	N	N	N	N	N	N	N	N	N	N	N
synopGBS120956	TGCAGGCTTCAGAGGACGCAGCACGGCCGAGGGCGGCAAGGAATCCTTCAAGGGAGCGCTCGG	C/T	16	1	0.93048128342246	1A	117	118	T	C	T	C	C	C	N	N	T	T	T	T	T	C	T	C	T	C	N	T	C	T	C	T	C	C	T	C	C	T	C	N	C	T	C	C	C	N	C	C	C
synopGBS120650	TGCAGGCGTCGGGCAAAAGGGTTGGGCTTTTCGCCCCGCAGTCGCGTTTTCACCGCAAAAAAA	G/A	32	3	0.438502673796791	1A	118	122	A	G	A	G	G	G	A	G	A	A	A	A	A	G	A	G	A	G	N	A	G	A	G	A	G	G	A	G	G	A	G	G	G	A	G	G	N	A	G	G	N
synopGBS100569	TGCAGAACAAACAGGAAAAAATCCGCCTGAAAAGCGTTCAAAACCATAAAAAAACAAACAGGG	A/C	48	3	0.593582887700535	1A	118	125	N	N	N	N	N	N	N	A	C	N	N	C	C	N	N	N	N	N	C	N	A	C	A	C	A	A	N	N	A	N	A	N	N	C	A	N	N	C	A	N	A
synopGBS126702	TGCAGTGCAAATGACTCACTGGGATCCAGAGAACAGCTCTTCTATCAAGGTATAGGCCACTTT	A/G	17	1	0.347593582887701	1A	118	126	G	N	N	N	A	N	N	N	N	N	N	N	N	N	G	A	N	N	N	G	N	N	N	N	N	N	N	N	N	G	N	N	A	N	N	A	N	N	N	N	N
synopGBS106469	TGCAGCAATTACCCTTCCAGTTAGGACACAAAGGAACGCTCCAAGGAAGCCCACACACCAGCC	C/T	36	1	0.283422459893048	1A	118	127	N	N	N	N	N	N	N	T	N	N	C	N	N	N	N	N	N	N	C	C	T	N	N	C	T	T	N	N	N	N	T	N	N	N	N	N	N	N	N	N	N
synopGBS114497	TGCAGCTAAGGAGTGAACACCATTCGCTCAAAACGAACGTACGGACGAACGCCCGCTAAATAA	C/T	51	3	0.304812834224599	1A	118	127	N	N	N	N	N	N	N	N	N	N	N	N	N	N	N	N	C	N	N	N	N	N	N	N	T	N	N	N	N	N	N	N	N	N	N	N	N	N	N	N	N
synopGBS110727	TGCAGCCCTGTCCAGTACAGTAGAAAAGAACACATGGAGAAAACAATCTCAAAAGACGTTTTG	A/G	55	2	0.256684491978610	1A	118	129	G	N	G	A	N	N	N	N	N	G	N	N	N	N	N	N	N	A	N	N	N	N	N	N	N	N	G	N	N	N	N	N	N	N	N	N	N	N	N	N	N
synopGBS115565	TGCAGCTCCTCGTCGGTGGTGTCACGGGTGAGGCTCTTCTGCTTGTCAGCGCGGACAGGCACT	A/T	56	1	0.294117647058824	1A	118	129	N	N	N	N	N	N	N	A	T	T	N	N	N	N	N	N	N	N	N	N	N	N	N	N	N	A	N	N	N	N	N	N	N	T	N	N	A	N	N	N	N
synopGBS104840	TGCAGATGCTTAGGTTCCTTGTGGTGGAACTAACCCATCAGGGTTTAAGTCCTACATTTGGCA	C/T	33	3	0.283422459893048	1A	118	133	N	N	N	N	C	N	N	C	N	N	N	N	N	N	N	N	N	N	N	T	C	N	N	N	N	N	N	T	N	N	N	N	N	N	C	C	N	N	N	N	N
synopGBS111119	TGCAGCCGCGCCTGCTGCTTGCTGCTCCTGCCCATGCTACTTCGCCTGCTGCTGCTCCTTAGC	C/T	8	3	0.283422459893048	1A	118	133	T	N	N	C	N	N	N	C	N	N	N	N	N	N	T	N	T	C	N	T	N	N	N	N	N	N	N	N	N	N	N	N	N	T	N	C	C	N	N	N	N
synopGBS114879	TGCAGCTAGTCGCGACAAGGTTCCTTGTCGGTAGCGGCACCGCCAGCAGGCTGCTGACGACCC	A/T	59	1	0.262032085561497	1A	118	133	N	N	N	N	N	N	N	N	N	N	N	N	N	N	N	N	N	N	N	N	N	N	N	N	N	N	N	N	N	N	N	N	N	N	N	N	N	N	N	N	N
synopGBS116885	TGCAGCTGTGAGGTTTTGGATCGGAGTGCGGTATACCTAAGTTTGAGGCGGAAAAAGCTGTCG	G/T	29	2	0.267379679144385	1A	118	133	G	N	N	N	N	N	G	N	N	G	N	N	N	N	N	N	G	N	N	G	N	N	N	G	N	N	N	N	N	G	N	N	N	N	N	N	N	N	N	N	N
synopGBS116917	TGCAGCTGTGGCGGAGGACGCTCGAGACCATGCTGGAGCAATGCGGTTATCGGGACGACGGTC	G/T	35	2	0.454545454545455	1A	118	133	N	N	N	N	N	G	N	G	N	N	N	N	T	G	N	N	N	G	N	N	G	T	N	N	N	G	T	N	N	N	N	N	N	N	N	N	G	N	N	N	N
synopGBS111071	TGCAGCCGCCTACAAAGAGGGCGATGAAGCGGGCGAGGTGCTCTTTGGAGAGACCGAGGACAA	A/C	48	2	0.267379679144385	1A	118	137	N	N	N	A	N	N	N	N	N	N	N	N	N	N	C	N	N	N	N	N	N	C	N	N	N	N	N	N	N	N	A	N	N	N	N	N	N	N	A	A	N
synopGBS122614	TGCAGGTCCTCTGCTCTGGCTTGTAGAAGAAAGAGCAGCGCCATGTCCCTGGGGCGTGCTGAT	A/C	31	1	0.438502673796791	1A	119	126	A	N	A	N	N	N	A	N	A	A	A	A	A	N	A	N	A	N	A	A	N	A	N	N	N	N	A	C	N	N	N	N	N	A	N	N	N	A	N	N	N
synopGBS114922	TGCAGCTAGTGTCGGTGTGAAAGTCGCCGCCAAGGAAGCAACGACATGCGGGAGAGATGTCGT	C/T	27	3	0.262032085561497	1A	119	132	C	N	C	T	N	N	N	N	N	N	N	N	C	N	N	N	N	N	N	C	N	N	N	N	N	N	N	N	T	N	N	N	N	N	N	T	N	C	N	N	N
synopGBS114923	TGCAGCTAGTGTCGGTGTGAAAGTCGCCGCCAAGGAAGCAACGACATGCGGGAGAGATGTCGT	A/G	31	3	0.262032085561497	1A	119	132	A	N	A	G	N	N	N	N	N	N	N	N	A	N	N	N	N	N	N	A	N	N	N	N	N	N	N	N	G	N	N	N	N	N	N	G	N	A	N	N	N
synopGBS114924	TGCAGCTAGTGTCGGTGTGAAAGTCGCCGCCAAGGAAGCAACGACATGCGGGAGAGATGTCGT	T/C	59	3	0.262032085561497	1A	119	132	T	N	T	C	N	N	N	N	N	N	N	N	T	N	N	N	N	N	N	T	N	N	N	N	N	N	N	N	C	N	N	N	N	N	N	C	N	T	N	N	N
synopGBS124398	TGCAGTACTTGCGTCAAACCGCCTCCATCTTGCACTGCATCAGGGCCTCCGTCTCTGCTGGCG	C/T	22	1	0.331550802139037	1A	119	132	N	N	N	N	N	N	N	N	N	N	N	N	N	T	N	N	N	N	N	N	N	C	N	N	N	N	N	N	T	C	T	N	N	C	N	N	N	N	N	N	N
synopGBS104158	TGCAGATCATGGTGATGCAGGGGAGTGGCGACAGCAAACTTGGCGCGGGAAGGCCGAGATCGG	C/T	31	1	0.294117647058824	1A	119	133	N	N	N	N	N	N	N	N	N	N	N	N	N	N	N	N	N	N	N	N	N	N	N	N	N	N	N	N	N	N	N	N	N	N	N	N	N	N	N	N	N
synopGBS106285	TGCAGCAAGTGACAAGCATGTATGGTGGCTAACATACACAAATGAGAGCGAGAAGAGGAGGCA	A/T	13	2	0.240641711229947	1A	119	133	A	N	N	N	N	N	N	N	N	N	N	N	N	N	N	T	N	N	N	A	N	N	T	N	N	N	N	N	T	N	N	N	N	N	N	N	N	N	N	N	N
synopGBS109745	TGCAGCCAGTACGTTCTTGTGGGCACCTGCCTCAGCAACAAATAGGAAGGCGAGCTCATCGAC	C/T	6	3	0.417112299465241	1A	119	133	N	C	T	N	N	N	N	N	N	N	N	N	N	N	N	N	N	N	N	T	N	N	N	N	C	N	N	N	N	N	N	N	N	N	N	N	N	N	N	N	N
synopGBS112195	TGCAGCGAAACAATATTTCCCTATGAGAGCCGCACTACTCACGACGGTGCACGACTATCTCAG	A/G	61	1	0.262032085561497	1A	119	133	N	N	N	N	N	N	N	N	N	N	N	N	N	A	N	N	N	N	N	N	N	N	A	N	A	N	N	N	N	N	A	N	N	N	N	N	N	N	N	N	N
synopGBS114505	TGCAGCTAATAAGGTTGCCAACGCATCCAAAAGTTCGAATAAGACTTGAGCTGGCGGAGCCGC	A/G	37	3	0.288770053475936	1A	119	133	N	N	N	G	N	N	N	G	A	A	A	N	N	N	N	N	N	N	N	N	N	N	N	N	N	N	N	N	N	N	N	N	N	N	N	N	N	N	N	N	N
synopGBS116897	TGCAGCTGTGCCCGAGTCATCGCAGACGCGACCCTCCGTCGGTTCCACCCCACGCCGTTTGGC	C/T	55	3	0.347593582887701	1A	119	133	N	T	N	N	N	N	N	N	N	C	N	N	N	N	N	T	C	N	N	N	N	N	N	N	T	N	N	N	N	N	N	T	N	N	N	N	N	N	N	N	N
synopGBS126721	TGCAGTGCAAGGATTATGAGTTGAACGACTAGTCTCAGTCGGGTTGTTGACTAGGTTCTTCAT	C/T	33	3	0.406417112299465	1A	119	133	N	N	N	N	N	N	N	N	N	T	N	N	N	C	T	N	N	N	N	N	N	N	N	N	N	C	N	N	N	N	N	N	N	T	N	N	N	T	C	N	N
synopGBS127239	TGCAGTGGAGGATGGCCTAGTTGGGCCTAAACGACCTGGTGGGCTGGGATCTCTTCCCTCTCA	C/G	57	2	0.304812834224599	1A	119	133	N	N	N	N	N	N	N	N	N	N	N	N	N	N	N	N	N	N	N	N	N	N	C	N	N	N	N	N	N	N	N	C	N	N	N	N	N	N	N	N	N
synopGBS108631	TGCAGCATGCAATTTTGTTGCTCCGAAGAGGGCTATCTGATATGAAATTTCAGACAAGTGTTA	G/A	24	4	0.342245989304813	1A	119	136	N	G	A	N	N	N	N	N	N	N	N	N	N	N	N	N	N	N	N	A	N	N	N	N	N	N	N	N	N	N	N	N	N	N	N	N	N	N	N	N	G
synopGBS108781	TGCAGCATGTAGTTTTGTTGCTCCAAAGAGGGCTATCTGATCTGAAATTTCAGACAAGTGTTA	A/G	24	2	0.32620320855615	1A	119	136	N	G	A	N	N	N	N	N	N	N	N	N	N	N	N	N	N	N	N	A	N	N	N	N	N	N	N	N	N	N	N	N	N	N	N	N	N	N	N	N	G
synopGBS105189	TGCAGATTCACTTTGCCACCTCCAACAATGTGGCCGAGTACGAGGCGCTCATACACGGGCTCC	A/G	17	1	0.299465240641711	1A	119	137	N	N	N	N	N	N	N	N	N	N	N	N	N	N	G	N	N	N	N	N	A	N	N	N	N	N	N	N	N	N	N	N	N	N	N	N	N	N	N	N	N
synopGBS106144	TGCAGCAAGCGACTAGCATGTATGGTGGCTAACATACGCAAAAGAGAGCCTAAAGAGAAGGCA	C/G	49	2	0.256684491978610	1A	119	137	N	N	N	N	N	N	C	N	N	N	N	N	N	G	N	N	N	N	N	N	N	N	N	C	N	N	C	N	N	N	N	G	N	N	G	N	G	N	G	G	N
synopGBS106145	TGCAGCAAGCGACTAGCATGTATGGTGGCTAACATACGCAAAAGAGAGCCTAAAGAGAAGGCA	A/G	51	2	0.256684491978610	1A	119	137	N	N	N	N	N	N	A	N	N	N	N	N	N	G	N	N	N	N	N	N	N	N	N	A	N	N	A	N	N	N	N	G	N	N	G	N	G	N	G	G	N
synopGBS109010	TGCAGCCAAATGCACGGGGACTGGCGCCATGGTGGATGGAGGGGAGTGCACGGGAAGGGGCAC	A/T	39	3	0.352941176470588	1A	119	137	N	N	N	N	N	N	N	N	N	N	N	N	N	N	N	N	N	N	N	N	N	N	N	N	A	N	T	N	N	N	A	N	N	N	N	A	N	T	N	A	A
synopGBS115470	TGCAGCTCCGCTCATTGCAGAGCAGATGCGGCGCGGTGAGGGACTTGGTAGCAGGTGCTCCGA	A/G	13	4	0.256684491978610	1A	119	137	N	N	N	A	N	N	N	N	G	N	N	N	N	N	N	A	N	N	N	N	N	N	N	N	N	A	N	N	N	N	N	N	N	G	N	N	N	N	N	N	N
synopGBS115471	TGCAGCTCCGCTCATTGCAGAGCAGATGCGGCGCGGTGAGGGACTTGGTAGCAGGTGCTCCGA	G/T	53	4	0.256684491978610	1A	119	137	N	N	N	G	N	N	N	N	T	N	N	N	N	N	N	G	N	N	N	N	N	N	N	N	N	G	N	N	N	N	N	N	N	T	N	N	N	N	N	N	N
synopGBS122533	TGCAGGTCCATCCAATTGGTGTGCGGCAAAACACACCTTCCCAGCATCAGTGCAACCTGCGAT	C/T	41	3	0.267379679144385	1A	119	137	N	N	N	N	C	N	N	N	N	N	N	N	N	N	N	N	N	N	N	N	N	N	N	N	N	N	N	N	N	N	N	N	N	T	N	C	N	T	N	N	N
synopGBS122534	TGCAGGTCCATCCAATTGGTGTGCGGCAAAACACACCTTCCCAGCATCAGTGCAACCTGCGAT	G/T	63	3	0.267379679144385	1A	119	137	N	N	N	N	G	N	N	N	N	N	N	N	N	N	N	N	N	N	N	N	N	N	N	N	N	N	N	N	N	N	N	N	N	T	N	G	N	T	N	N	N
synopGBS123829	TGCAGTAAACTCCATGATCGGTGCCCAATCGGATTCGATCGGAAGGGGCACGGAGGGGTTGGA	A/T	42	3	0.433155080213904	1A	119	137	N	N	N	N	N	N	N	N	N	N	N	N	N	N	N	N	N	N	N	N	N	N	N	A	T	N	N	N	N	A	N	T	N	N	N	N	N	N	N	N	N
synopGBS124055	TGCAGTAATTGCACGGACAAGGGAATCCTTAATGCCATAAATTGCCGTGAGATAACACGCTTC	T/C	32	1	0.320855614973262	1A	119	137	N	N	N	N	N	N	N	N	N	N	N	N	N	N	N	C	N	N	N	N	N	N	N	T	N	N	N	N	N	N	N	N	N	N	N	N	N	N	N	N	N
synopGBS100163	TGCAGAAAATACTTTGGAAAGTTCATCACCCAAAGGAAGCACAAGTTGAAGTGGTTATGCACG	A/C	48	1	0.294117647058824	1A	119	138	N	N	N	N	N	N	C	N	N	N	N	N	N	N	N	N	N	N	N	N	N	N	N	N	N	N	N	N	N	N	N	N	N	N	N	N	N	N	N	N	N
synopGBS106051	TGCAGCAAGAGACTAGCATATATGGAGGCTAAACATACGCAAAAGAGAGCGAGAAGAGAAGGC	C/T	37	1	0.267379679144385	1A	119	138	N	N	N	C	N	N	N	N	N	N	N	T	N	C	N	N	T	N	N	N	N	N	N	N	N	N	N	N	C	N	N	N	N	N	N	N	N	N	N	N	N
synopGBS113880	TGCAGCGGTGTCCCAACTTAGACCATGACAAGCTCACGATCCGCGGAGACAATCCTCCATAGC	A/G	63	1	0.245989304812834	1A	119	138	N	N	N	N	N	N	N	N	N	N	N	N	N	N	N	N	N	N	N	G	N	N	N	G	N	N	N	N	N	N	N	N	N	N	N	A	A	N	N	N	N
synopGBS118174	TGCAGGAATGATTTGATTTTTAATAGATTATCTATTGTTAATTTTCTGCAAGTTATCTTCAGG	T/C	32	3	0.32620320855615	1A	119	138	N	N	N	N	N	N	N	N	N	N	N	N	C	N	N	N	N	N	N	N	N	N	N	N	N	N	N	N	N	N	N	N	N	N	N	N	N	N	T	N	N
synopGBS124595	TGCAGTAGCTTAGTTTCTTGTTGCATTTTAGATGGCATTGTGATATTAATCACAGAATTGTGC	A/C	42	2	0.304812834224599	1A	119	138	N	N	N	N	N	N	N	N	N	C	N	N	N	N	N	N	N	N	N	C	N	N	N	N	N	N	N	N	N	N	N	N	N	N	N	N	N	N	N	A	N
synopGBS119273	TGCAGGATTATCATAACCTCCATGCAGCCACCTTCAACTCCAGAGTCCAGCAGTTGGATCAAC	A/G	25	2	0.358288770053476	1A	120	129	N	N	N	N	N	N	N	N	N	N	N	N	N	N	N	N	N	N	N	N	N	N	N	N	N	N	N	N	N	N	N	N	N	N	N	N	N	N	N	N	N
synopGBS102697	TGCAGACTTTAGAAAACGGCCCGAAACGCCCTAAAGATGGCCTCATATCGAAAAGTGTTCAAC	G/T	35	2	0.449197860962567	1A	120	132	N	G	N	N	N	N	N	N	N	N	N	N	N	G	N	N	T	N	N	T	N	N	G	N	N	N	T	T	N	N	N	N	N	N	N	N	N	T	N	N	N
synopGBS108972	TGCAGCCAAACTCATGGCAGCACACAGGCGCCGGAAAAAAAAAAAAAAAAAAAAAAAAAAAAA	A/T	18	3	0.379679144385027	1A	120	132	A	N	N	N	N	N	A	N	N	N	N	N	N	T	A	N	N	N	N	A	T	N	N	N	T	T	N	N	N	N	N	N	N	A	T	N	N	N	N	N	N
synopGBS111917	TGCAGCCTGGCCTCCTCTCCGCCTCGCTCCATGTCGGCTGTGCCGCCCCTCCTTAGCATCGCC	C/T	24	3	0.304812834224599	1A	120	132	T	N	N	N	N	N	T	N	N	T	N	N	N	N	N	N	T	N	N	N	C	N	C	N	N	N	N	N	C	N	N	N	N	N	N	N	C	T	C	N	N
synopGBS111918	TGCAGCCTGGCCTCCTCTCCGCCTCGCTCCATGTCGGCTGTGCCGCCCCTCCTTAGCATCGCC	C/T	43	3	0.304812834224599	1A	120	132	T	N	N	N	N	N	T	N	N	T	N	N	N	N	N	N	T	N	N	N	C	N	C	N	N	N	N	N	C	N	N	N	N	N	N	N	C	T	C	N	N
synopGBS112431	TGCAGCGACGCCGAGCGGACGGTGATGACGTCGCCTTAGTAGAAAGCGCGAGGCACCCTGAGC	A/G	37	1	0.310160427807487	1A	120	132	A	N	N	N	N	N	A	G	N	N	A	N	N	G	A	G	N	N	N	A	N	A	G	N	N	G	N	N	N	N	G	N	N	N	N	N	G	N	G	G	N
synopGBS124556	TGCAGTAGCGATGGTTGTCGACGACGTGGAAGGAGATCTAGGAGGGCAGACGGTGGCGGCGGG	C/T	21	3	0.540106951871658	1A	120	132	N	N	N	C	N	C	N	C	N	N	N	N	N	C	N	N	N	N	T	N	C	N	C	N	N	N	N	N	C	N	N	N	N	N	C	C	N	N	C	N	C
synopGBS129555	TGCAGTTTGAACCTTAACGAGCTTAGATCTTGGTCGAATACATCATAAAGACTGATCGTTTAA	A/G	44	3	0.342245989304813	1A	120	132	A	N	N	N	N	N	N	N	N	N	N	N	N	N	N	N	N	N	A	A	G	N	N	N	N	N	N	N	N	N	N	N	N	N	N	N	N	N	N	N	N
synopGBS104815	TGCAGATGCGTGCCCTCGGATTTGCGTACCTTTGCAAATTTCTAAAAAGTTCAAAATATTCTT	A/G	44	3	0.304812834224599	1A	120	133	N	N	G	N	N	N	N	A	N	N	N	G	N	N	N	N	G	N	N	N	A	N	A	N	N	N	N	N	N	N	N	N	N	N	N	N	N	N	N	N	N
synopGBS106436	TGCAGCAATGCCACGCTCCTCATCTAACAGGTCAAGTGCATCATGACGTGCTTTTTCATTGTC	C/T	10	3	0.262032085561497	1A	120	133	N	N	N	N	N	N	N	N	N	N	N	N	N	N	N	N	N	N	N	N	N	N	N	N	N	N	N	T	N	N	N	N	N	N	C	N	N	N	C	C	N
synopGBS113584	TGCAGCGGCATTGATGAGTGTGGCGGCGCGGCTGGGCGGCTTGATTTGCCGCAAAAAAAAAAA	A/C	9	3	0.417112299465241	1A	120	133	A	N	A	N	N	N	N	N	A	A	A	A	A	C	N	C	A	N	N	N	C	A	C	N	C	N	A	N	N	N	N	N	N	A	N	N	N	N	C	C	N
synopGBS115309	TGCAGCTCCACATCATACCTTGCCTTACTTATAAGCTTAAATAGTCTTGATAGCGAGGGTGTG	C/T	53	1	0.315508021390374	1A	120	133	N	N	N	N	N	N	N	N	N	N	N	N	N	C	N	N	T	N	T	N	N	T	C	N	N	N	N	T	N	N	N	N	N	N	N	N	N	T	C	N	N
synopGBS115530	TGCAGCTCCTCCGCCTCGATCCGTTGGTGTAGCCGACGATGGCGACGACGGGGATCCTCTTGG	C/G	14	3	0.267379679144385	1A	120	133	N	N	N	N	N	N	N	N	N	N	N	N	N	N	C	N	N	N	N	N	N	N	N	N	N	N	N	N	N	N	N	N	N	N	G	N	N	N	N	N	N
synopGBS119134	TGCAGGATCGAGCTCATCTCGTGCATGGTGCAGCAGGACGGAGCTCGTCTCGCGCTCGGGGCA	A/G	15	3	0.347593582887701	1A	120	133	A	N	N	N	G	N	N	G	N	A	N	N	A	G	A	N	N	N	A	A	G	A	N	A	N	N	A	N	N	A	G	N	N	A	N	G	N	A	N	N	G
synopGBS121783	TGCAGGGGGAGCGGCTGAAGATGGTTGCAGGCACAGGTGCTCAGCGAGGACGGGGCTATGCTT	G/T	45	3	0.433155080213904	1A	120	133	N	N	N	N	N	N	N	N	N	N	N	N	T	G	T	N	N	N	T	N	N	T	G	T	G	N	N	N	N	T	G	G	N	T	N	G	G	T	G	G	N
synopGBS123659	TGCAGGTTTAGGATCCAAGAGCGGGCCCCATCCTTGAGAGCCATGGGAAACCAGTTTGCCATG	A/G	29	1	0.336898395721925	1A	120	133	N	N	N	N	A	N	N	N	N	N	N	N	N	N	N	N	N	N	G	N	N	N	N	N	A	N	N	N	N	N	A	N	N	N	N	N	A	G	N	N	N
synopGBS128114	TGCAGTTATTTTACTGTATATATATCCTGTCTTCACAGTAAACTAACCAAACCGTAAAATTAC	A/G	63	1	0.315508021390374	1A	120	133	N	N	N	N	N	N	N	N	N	N	N	N	N	N	N	N	A	N	N	N	N	N	N	N	N	N	N	N	N	N	N	N	N	N	N	N	N	N	N	N	N
synopGBS104601	TGCAGATCTTTTTCATGACTGATTAAAGCAAGTTCCCTGTCATACTTTGCTACTTGCGACGAA	C/T	56	3	0.433155080213904	1A	120	137	N	N	N	N	N	C	N	N	N	N	N	N	N	C	N	N	N	N	N	N	N	T	N	N	N	N	T	N	N	N	N	N	N	N	N	N	N	T	N	N	N
synopGBS112102	TGCAGCCTTGGGCACCGCGTGGCGATTGATTGGTCGTGGGCGTCTGCGCTTCCCCATGATGCC	C/G	43	1	0.251336898395722	1A	120	137	N	N	N	N	N	N	N	N	N	N	N	N	N	N	N	N	N	C	N	G	N	N	N	N	N	N	N	N	N	N	C	C	N	N	N	N	C	N	N	N	N
synopGBS114348	TGCAGCGTTGGCGGCACTCTGCTTCTCCTTCTAAGAAGTCGCAGCAGCCTGGCACAGCACCAC	A/G	45	3	0.272727272727273	1A	120	137	N	N	N	N	N	N	N	N	N	N	N	N	A	G	A	N	A	N	N	A	G	N	N	A	N	G	N	N	N	N	N	N	A	N	N	N	G	A	G	N	N
synopGBS114683	TGCAGCTACTTTCCTGTTTCATTCCTGCAATACGCATCAGACCTCATGGAGGCGTTAAAACTT	A/G	7	3	0.256684491978610	1A	120	137	N	N	N	N	N	N	N	N	G	N	N	N	N	N	N	N	N	N	N	N	N	N	N	N	N	N	N	N	N	N	N	N	N	N	N	N	N	N	N	N	N
synopGBS123474	TGCAGGTTCTCCAATCGAGTACGCTCAGCCAAGTTGGCCAGGCGCGCTTCTTCCAAGGCCCGA	C/T	25	2	0.320855614973262	1A	120	137	N	N	N	N	N	N	N	N	N	N	N	N	N	N	N	N	N	N	N	N	N	N	N	N	N	N	N	N	N	N	C	C	N	N	N	N	N	N	N	N	N
synopGBS115898	TGCAGCTCGTTGCAAGGGAAGCAGAGAACGCCACGGTGAAGCGGGACTTGGCGCGGCGACGGG	C/T	7	3	0.288770053475936	1A	120	138	N	N	N	N	N	N	N	N	T	N	N	N	N	N	N	N	N	N	T	T	C	T	N	N	N	N	N	N	N	N	N	N	N	T	N	C	C	N	N	N	N
synopGBS122536	TGCAGGTCCATCCAATTGGTGTGCGGCAAAACACACTTTCTCAGCATCTGTGCAACCTGCGGT	C/T	59	1	0.240641711229947	1A	120	138	N	N	N	N	N	N	N	N	N	T	N	N	N	N	T	N	N	N	N	T	C	N	N	N	N	N	T	N	N	N	N	N	N	N	N	N	N	N	N	N	N
synopGBS129870	TGCAGTTTTTACAATGAACTAATGAAGTGCAGTTATCAACAACAACAAAATTGAGGAACGGGC	A/T	34	3	0.368983957219251	1A	120	138	N	N	A	N	N	N	N	N	N	N	N	N	N	N	A	T	N	N	N	N	T	N	N	A	N	N	N	N	T	N	N	N	N	A	N	N	N	A	N	N	N
synopGBS129871	TGCAGTTTTTACAATGAACTAATGAAGTGCAGTTATCAACAACAACAAAATTGAGGAACGGGC	C/T	62	3	0.368983957219251	1A	120	138	N	N	C	N	N	N	N	N	N	N	N	N	N	N	C	T	N	N	N	N	T	N	N	C	N	N	N	N	T	N	N	N	N	C	N	N	N	C	N	N	N
synopGBS105168	TGCAGATTCAAAAATAAGGAGAAAATGCAATTGTAAACCATTGACCATCCATTAGTGCTTTGT	A/G	24	3	0.294117647058824	1A	120	140	N	N	N	N	N	N	N	N	N	N	N	N	N	N	N	N	N	N	A	N	N	N	N	N	N	N	N	N	N	N	N	N	N	N	N	N	N	N	N	N	N
synopGBS125778	TGCAGTCCTCCCCTTTGGCACGCAGGGCGGAGTTGGCTTCGCTCAGCTGCTGTTGAAGAGCAG	C/T	63	1	0.299465240641711	1A	120	142	N	N	N	N	N	N	N	T	N	N	N	N	N	N	N	N	N	N	N	C	N	N	N	N	N	N	N	N	N	N	N	N	N	N	N	N	N	N	N	N	N
synopGBS129326	TGCAGTTTAGGTTATATGTTATATATGAATTTGATAGTGGAACGCGATCCTTTCGGGATTGTA	G/T	54	1	0.508021390374332	1A	121	127	N	N	N	N	G	N	N	N	N	N	N	N	T	N	N	G	N	N	N	T	N	N	N	N	N	N	N	N	N	N	N	N	N	T	N	N	N	N	N	N	N
synopGBS105850	TGCAGCAACCACTAGCATATATGGTGGCTAACTTACGCAAAAGAGAGCAGGAAGAAGAAGCAA	A/G	48	3	0.288770053475936	1A	121	129	G	N	N	A	N	N	N	N	G	N	N	N	N	N	N	A	N	N	N	N	N	N	N	G	A	N	N	G	N	N	A	N	N	N	A	N	N	N	A	N	N
synopGBS111032	TGCAGCCGCCGCCACTGGCGACCGCGGCCCTGGGCATCCCAACAACGGGCCCGCAAAAAAAAA	C/T	6	3	0.336898395721925	1A	121	129	T	N	T	N	N	C	N	N	N	T	N	N	T	C	T	C	T	C	N	T	N	N	C	T	N	N	T	N	C	N	N	N	N	N	N	C	N	N	N	N	N
synopGBS105821	TGCAGCAACAGATCATCGATGAGCACCCGGAAAAAAAAAAAAAAAAAAAAAAAAAAAAAAAAA	A/G	14	3	0.331550802139037	1A	121	132	G	A	G	N	N	N	N	N	N	G	G	N	N	A	G	A	G	N	N	G	N	G	N	G	N	N	N	N	N	G	N	N	N	G	N	N	A	G	N	A	N
synopGBS113763	TGCAGCGGGGCTGCTGGGCCTTAGAAGGCTGGCTAGGCCTAGGTGGGCCGCAGGGATGGAGCC	A/G	51	2	0.358288770053476	1A	121	132	G	N	G	N	A	N	N	N	N	G	N	G	G	A	G	N	G	N	G	G	A	G	N	G	A	N	G	G	A	N	A	A	N	G	A	A	N	G	A	A	N
synopGBS117973	TGCAGGAACTTAACATAAAGCGGCCACCTACACCAACTAGAGGACGGCCGCATTCTGCTGGTG	A/C	17	1	0.566844919786096	1A	121	132	N	N	N	A	A	N	N	N	N	N	N	N	C	N	C	N	N	N	N	N	A	N	A	C	N	N	C	N	A	N	N	N	N	N	A	N	N	C	A	A	N
synopGBS129832	TGCAGTTTTGCTAGAACTCATCTAGATGAGATATAATTTAGTTTCATTCATCTTTTATAGCCA	A/G	39	4	0.481283422459893	1A	121	132	N	N	N	N	N	N	N	N	N	N	N	N	N	A	N	N	N	N	N	N	N	N	N	N	N	A	N	N	A	N	N	N	N	N	N	N	N	N	N	N	N
synopGBS129833	TGCAGTTTTGCTAGAACTCATCTAGATGAGATATAATTTAGTTTCATTCATCTTTTATAGCCA	T/C	42	4	0.481283422459893	1A	121	132	N	N	N	N	N	N	N	N	N	N	N	N	N	T	N	N	N	N	N	N	N	N	N	N	N	T	N	N	T	N	N	N	N	N	N	N	N	N	N	N	N
synopGBS129834	TGCAGTTTTGCTAGAACTCATCTAGATGAGATATAATTTAGTTTCATTCATCTTTTATAGCCA	C/T	60	4	0.481283422459893	1A	121	132	N	N	N	N	N	N	N	N	N	N	N	N	N	C	N	N	N	N	N	N	N	N	N	N	N	C	N	N	C	N	N	N	N	N	N	N	N	N	N	N	N
synopGBS129835	TGCAGTTTTGCTAGAACTCATCTAGATGAGATATAATTTAGTTTCATTCATCTTTTATAGCCA	C/T	61	4	0.481283422459893	1A	121	132	N	N	N	N	N	N	N	N	N	N	N	N	N	C	N	N	N	N	N	N	N	N	N	N	N	C	N	N	C	N	N	N	N	N	N	N	N	N	N	N	N
synopGBS109366	TGCAGCCACCCGAAACTCCTTTCTCTCTTATCTTTGTCAAGACGGATACCCAAATTTTAATCC	C/T	62	3	0.304812834224599	1A	121	133	T	N	N	N	N	N	N	N	N	N	N	N	T	N	T	N	N	N	N	N	C	N	N	N	N	N	T	N	N	N	N	C	T	N	C	N	N	N	N	C	N
synopGBS111514	TGCAGCCTCAGCGCTTGTTTTCTAGGGTTTGCACTCTTCACACTCTCTCCAATATATATACAC	A/G	9	1	0.304812834224599	1A	121	133	N	N	N	N	N	N	A	N	N	N	N	N	N	N	N	N	N	N	N	N	N	N	N	N	N	N	N	N	N	N	N	N	N	N	N	N	N	N	N	N	N
synopGBS114642	TGCAGCTACGGTCAGTCGGGTTGAGAGGGCCTTATTAGTGTCCTTGGACGACTAGAATGAAGC	A/C	33	3	0.443850267379679	1A	121	133	N	N	A	N	N	N	N	N	N	A	A	N	N	N	N	C	N	N	A	A	C	A	N	N	N	C	N	A	N	A	N	N	N	N	N	N	N	N	N	N	N
synopGBS118829	TGCAGGAGCTTTTACCATCCGTTGGATGTGCTGCTATCCACGTGGAGGAGCGTCCACCGTCAG	A/G	35	3	0.438502673796791	1A	121	133	N	N	N	N	N	N	N	N	N	N	N	N	N	N	N	N	N	N	N	N	N	N	N	A	N	N	A	N	N	N	N	N	N	N	N	N	N	N	N	N	N
synopGBS125846	TGCAGTCCTTGTCTTGGACTCAGTAGAACGCACGATGCGGCGGCGGCGACTTGCCAAATCAGA	C/T	40	2	0.379679144385027	1A	121	133	N	N	N	N	N	N	N	C	N	N	N	N	N	N	N	N	T	N	N	N	N	N	N	N	N	N	T	N	N	N	N	N	N	N	N	N	C	N	N	N	N
synopGBS126006	TGCAGTCGGTCGGTAAAAGTGACTTTTGCCAACACACGTCGGTAGGGAATGCAGTGTCGTGGT	A/G	14	2	0.262032085561497	1A	121	133	N	N	N	N	N	N	N	N	N	G	N	N	N	N	N	N	N	N	N	N	N	N	N	N	N	N	N	N	N	N	N	N	N	N	N	N	N	N	N	N	N
synopGBS100926	TGCAGAAGAAAAAGACCGCACTCACCAACACTCAAAACCAACCTATTCCCTTCGTCCCATAAT	A/G	29	3	0.427807486631016	1A	121	135	N	N	N	N	N	N	N	N	N	N	G	N	N	A	N	N	G	N	N	N	N	G	A	N	A	A	G	G	N	G	N	N	N	G	N	N	N	N	N	N	N
synopGBS122672	TGCAGGTCGCATACTACTTCGGATGATGATGGTCCCAAAAGCAAACTTGTAGATCTTGCAATG	C/G	45	2	0.401069518716578	1A	121	136	N	N	N	N	N	N	N	N	N	G	G	N	N	N	G	C	N	N	N	G	N	N	N	N	C	N	G	N	N	N	N	C	N	N	N	N	C	N	N	N	N
synopGBS129751	TGCAGTTTTCACCGAGACCAACATAAGTTCAACCGAGACCGGAAAAAAAAAAAAAAAAAAAAA	A/G	19	3	0.251336898395722	1A	121	138	N	N	N	N	N	N	N	N	N	N	N	N	N	N	N	N	N	N	N	N	N	N	N	N	N	N	N	G	N	N	N	N	N	N	N	N	A	N	N	N	N
synopGBS112034	TGCAGCCTTCGGCGTCTTCAACGATTTCCCTCCATTGCATAACAGATTGTAGTTCCCAAATTC	A/G	38	2	0.689839572192513	1A	122	127	N	N	A	N	N	G	A	G	A	N	N	A	A	G	A	G	A	N	N	N	G	N	N	A	G	N	A	N	G	N	N	G	A	N	N	N	G	A	N	G	N
synopGBS101826	TGCAGACAGTGGTGGAGCCCACAATCTCCCCCTCAACCCTGTCGGAGGGACTTGATGTCAGAC	A/G	49	3	0.566844919786096	1A	122	129	N	N	G	A	A	N	N	N	N	G	N	G	G	A	N	N	G	N	N	N	N	N	N	G	N	N	N	N	A	G	N	N	N	G	N	N	N	N	A	N	N
synopGBS113632	TGCAGCGGCGAGACCACTCACGACCACAAGCTTTCCCACTCCGACTCCTTCTGGACGCCGCAA	C/T	44	2	0.401069518716578	1A	122	129	C	T	C	N	T	T	C	T	C	C	C	C	C	T	C	T	C	N	N	C	T	C	T	C	T	T	C	C	N	C	T	T	N	C	T	T	T	C	T	N	T
synopGBS115293	TGCAGCTCCAAACAAGCACCTCCAAGCCGCCGCGCCAGTTCTCTGCCACCTCCAAACCATAGG	C/T	29	3	0.475935828877005	1A	122	129	N	N	N	N	T	N	N	N	N	N	N	C	N	T	N	N	C	N	N	N	T	N	N	N	N	N	N	N	T	N	T	N	N	N	T	T	N	N	N	N	N
synopGBS115294	TGCAGCTCCAAACAAGCACCTCCAAGCCGCCGCGCCAGTTCTCTGCCACCTCCAAACCATAGG	C/T	30	3	0.475935828877005	1A	122	129	N	N	N	N	T	N	N	N	N	N	N	C	N	T	N	N	C	N	N	N	T	N	N	N	N	N	N	N	T	N	T	N	N	N	T	T	N	N	N	N	N
synopGBS118885	TGCAGGAGGCAGCAGGACGCGGGGACGGCAGGGGCATGGTCGTCGGGGCTCGGCCATGGCGGC	C/T	9	3	0.636363636363636	1A	122	129	T	C	T	C	C	N	T	C	N	N	T	N	T	C	T	C	N	N	T	T	C	N	C	T	C	C	N	N	C	N	C	N	N	T	N	C	N	N	C	C	N
synopGBS118886	TGCAGGAGGCAGCAGGACGCGGGGACGGCAGGGGCATGGTCGTCGGGGCTCGGCCATGGCGGC	A/G	16	3	0.636363636363636	1A	122	129	G	A	G	A	A	N	G	A	N	N	G	N	G	A	G	A	N	N	G	G	A	N	A	G	A	A	N	N	A	N	A	N	N	G	N	A	N	N	A	A	N
synopGBS128621	TGCAGTTCTCCAATTTTTGGGGGGAGGAGCGTAACATTTGCAAGACTCAGATACTTCAGAAGA	G/T	18	1	0.411764705882353	1A	122	129	T	N	N	N	N	N	T	N	N	N	N	N	N	N	N	N	N	N	N	T	N	N	N	N	N	N	N	N	N	N	N	N	N	N	N	N	N	N	N	N	N
synopGBS101507	TGCAGAATTAATGATGCGTTGCCGACTGTCCGTAATCACAGGTTCCACCTAAGGCTGGTCACA	C/T	61	3	0.620320855614973	1A	122	132	N	N	N	T	N	T	N	N	N	N	C	N	N	N	N	T	C	N	N	C	T	C	N	C	N	N	N	C	N	N	N	N	N	N	N	N	N	C	N	N	N
synopGBS113014	TGCAGCGCCCAATTGGGCCGACCCAAGAACTAAAAGCGTGGAAAAATCGCAAAAAAATAAGCT	A/G	59	3	0.283422459893048	1A	122	133	N	N	N	G	N	N	N	G	N	N	A	A	N	N	N	N	A	N	N	A	G	N	G	N	G	N	A	A	G	A	G	N	A	N	G	G	G	N	G	G	G
synopGBS114117	TGCAGCGTGATGACCGCCGAGTCGGCATGAATTTCAGCCAGGAGGTTTCGCCCTTCCTCTTCA	C/T	50	3	0.417112299465241	1A	122	133	C	N	N	N	N	N	C	T	N	C	N	N	N	N	C	N	N	N	N	N	N	C	N	N	T	T	N	C	N	C	N	N	N	N	N	N	N	C	N	T	N
synopGBS114883	TGCAGCTAGTGATGGTGTGGAAGTAACCGCCGAGGAAGCAACAGCATGGGGAGAGACGCCGTG	C/T	56	3	0.459893048128342	1A	122	133	N	N	T	N	N	N	T	C	T	N	N	N	N	N	N	C	T	N	N	N	C	N	N	T	C	N	N	N	N	N	N	N	N	N	N	N	N	N	N	N	N
synopGBS116692	TGCAGCTGGGATCCCCCAGGTTCAGCTTCACCTTCTTAGTCTCTTTGGAAGGCTTGAATGCGG	A/G	37	3	0.347593582887701	1A	122	133	G	N	N	N	N	A	N	A	N	N	G	N	N	N	N	N	N	N	N	N	N	N	N	N	N	N	N	N	N	N	N	N	N	N	N	A	N	N	N	N	N
synopGBS116911	TGCAGCTGTGGCAGAGGACGCTCGAGACCATGCTGGAGCAGTGCGGTTATCGGGACGACGTTC	C/G	43	1	0.449197860962567	1A	122	133	N	G	C	N	N	N	N	N	N	N	N	C	N	G	C	N	N	N	N	N	G	N	N	C	N	G	N	C	N	N	G	N	N	N	N	N	N	N	N	N	N
synopGBS117252	TGCAGCTTCGTACTCGCCTAAGTTTCAAGCACACTCCGTCCTGATCCACAAGGACGATGAGGT	A/G	49	3	0.331550802139037	1A	122	133	N	N	N	N	N	N	N	N	N	N	A	N	N	N	N	N	N	N	A	N	G	N	N	A	N	N	N	N	N	N	N	N	N	N	N	N	N	A	N	N	N
synopGBS117670	TGCAGCTTTGGTTGAGACTGAGGTCCCCAGCAGTGCACGTCTAAGTGCCTTACGCGATGGATA	C/T	17	3	0.358288770053476	1A	122	133	N	N	N	N	N	N	N	C	N	N	N	N	N	N	N	N	N	N	N	N	N	N	N	N	N	N	N	T	N	N	N	N	N	N	N	N	N	T	N	N	N
synopGBS124417	TGCAGTAGAACTCAATACGCTTTCTAGAGAGAAAACGTATCTCGAGTAGAAGGAAGGAAGAAT	A/G	29	3	0.513368983957219	1A	122	133	N	N	N	N	N	N	A	N	N	N	A	N	N	N	N	G	N	N	N	N	N	N	N	N	N	N	N	N	N	N	G	N	A	N	N	N	N	N	N	N	G
synopGBS125760	TGCAGTCCTCAGAGCCTCGGGGAAGAGGATAGTGCAGAGATCGGCCTGCTGCTGGGCAAGATT	C/T	51	3	0.433155080213904	1A	122	133	T	N	T	C	N	C	N	N	N	N	N	N	N	C	T	N	N	N	N	N	N	N	N	N	N	C	N	N	N	N	N	C	N	N	N	N	N	N	N	N	N
synopGBS128351	TGCAGTTCCATTCGAAAATGCTCGAGTGCTCATTGTATCGACTGATTCTCACGAGGGATTTCA	A/T	15	2	0.502673796791444	1A	122	133	N	N	N	N	A	N	N	N	N	N	T	N	N	N	N	N	N	N	N	N	N	N	N	N	N	N	N	N	N	N	N	N	N	N	N	N	N	N	N	N	N
synopGBS129467	TGCAGTTTCGAAGTTATAGGACTAAAGGACACATCACCAATAGTTTTAGGACTTACGATGCAT	G/T	26	3	0.401069518716578	1A	122	133	N	N	T	N	N	N	N	N	N	N	T	N	T	N	N	N	N	G	N	N	N	N	G	N	N	N	N	T	N	N	N	G	N	N	N	G	G	T	G	N	N
synopGBS106472	TGCAGCAATTACCCTTCTGGGCAGGACACGGAGGAACGTTCCAAGGAAGCCCACACACCAGCC	G/T	60	1	0.39572192513369	1A	122	137	N	N	N	G	N	N	N	N	N	N	N	N	N	N	N	N	N	N	T	T	N	N	N	N	N	N	N	N	N	N	G	N	N	N	N	N	G	N	N	N	N
synopGBS114110	TGCAGCGTGATGACCACCCAGTTCGGCATGAATTTCAGCCAGGAGGTTCCGTCCCTCTTCTTC	A/G	15	2	0.256684491978610	1A	122	141	N	N	G	N	N	N	N	N	N	N	N	N	N	N	N	N	G	N	N	N	N	N	N	N	N	N	G	G	N	N	N	A	N	N	N	N	N	N	N	N	N
synopGBS107202	TGCAGCAGAACGAGGTTGTTGAAAGGCGCAATCAAACCGTCGTTGACATGGCAAGGAGCTTAC	A/G	33	2	0.497326203208556	1A	123	129	N	N	A	N	N	G	N	G	N	N	N	N	N	N	N	G	N	N	N	N	N	N	N	N	N	G	N	N	N	N	N	G	N	N	N	G	G	N	G	N	N
synopGBS115084	TGCAGCTATTTGCCCTAGCAGTAGCGCGTACGGGCACGCATTACTTTTAAGCAATAGCTGTAG	C/T	30	3	0.6524064171123	1A	123	129	N	N	C	T	N	T	N	T	N	C	N	C	N	T	N	T	N	T	N	C	T	N	T	N	N	T	N	N	N	C	T	N	N	N	T	T	N	N	N	T	T
synopGBS121922	TGCAGGGTCCCATGGCGGGGAGGCGACAAATAGGAGATGCTCTGGGAAGGGCTTGCTCGCCGC	A/C	46	1	0.342245989304813	1A	123	129	A	N	A	C	C	N	A	N	N	N	N	A	A	C	A	C	A	N	A	N	C	N	C	A	C	C	A	A	N	N	C	N	A	N	N	C	C	A	C	C	N
synopGBS110432	TGCAGCCCCTGCGTTGGCTGCAAAAAAAAAAAAAAAAAAAAAAAAAAAAAAAAAAAAAAAAAA	C/T	11	3	0.508021390374332	1A	123	132	N	N	C	N	T	T	N	N	C	C	N	N	C	T	N	T	N	N	N	N	N	N	T	N	N	N	C	C	N	N	T	N	N	N	N	N	T	C	T	N	T
synopGBS127617	TGCAGTGTCCCTCAGTCCCACACGTTGAAGCTCAATACACCTTGCGCGAAGGCTGTATGCGAC	C/G	44	3	0.508021390374332	1A	123	132	N	N	G	N	N	N	N	N	N	N	G	N	G	N	N	N	N	N	N	N	C	N	N	N	N	N	N	G	N	N	N	N	N	G	N	N	N	N	N	N	N
synopGBS110229	TGCAGCCCATAGTGCCCCGCGAGGAAGGTGTGGATGCCCTGGACCGCCTGAGGTAGGTCCCGA	G/T	18	2	0.481283422459893	1A	123	133	N	N	T	G	N	N	N	G	T	T	T	T	N	G	N	G	N	N	T	N	G	N	G	N	G	N	N	T	G	N	N	N	T	N	G	G	N	N	G	N	N
synopGBS118292	TGCAGGACAGCTGTAGACAACATGTTTAATGACTGGCGCTGCGTCATATTTTCCTGAAAGCCA	A/G	19	3	0.572192513368984	1A	123	133	N	N	G	A	N	A	G	A	N	N	N	G	G	N	N	N	N	N	G	N	N	N	N	G	N	N	N	G	N	N	N	A	N	G	A	N	N	G	N	N	A
synopGBS118293	TGCAGGACAGCTGTAGACAACATGTTTAATGACTGGCGCTGCGTCATATTTTCCTGAAAGCCA	G/A	35	3	0.572192513368984	1A	123	133	N	N	A	G	N	G	A	G	N	N	N	A	A	N	N	N	N	N	A	N	N	N	N	A	N	N	N	A	N	N	N	G	N	A	G	N	N	A	N	N	G
synopGBS118421	TGCAGGACGAATCGATGGAGGCTTGCCCCAGGATCCGATTATCTCTTCAGTTGGGGTAGGAAC	A/G	40	3	0.449197860962567	1A	123	135	N	N	N	N	N	N	N	A	N	N	G	N	N	N	N	A	N	N	G	G	A	N	N	G	A	A	N	G	N	N	N	A	N	N	N	N	N	G	A	N	N
synopGBS125506	TGCAGTCCATCCACTCTCTCCAAAGTCCAAAGCAGACGAGACGCAACACCACGCACAGGAAAG	A/G	50	1	0.374331550802139	1A	123	138	N	N	N	N	N	N	G	N	G	N	N	N	G	N	G	N	N	N	N	N	N	N	A	G	N	N	N	G	N	G	N	N	N	G	N	N	N	G	N	N	N
synopGBS128520	TGCAGTTCGCGAGTGCTTCTGAGCTACAGTCGGATCGTCCTGTCGTTGCCGTGGCTTGCCGCA	C/T	48	2	0.347593582887701	1A	123	138	N	N	N	N	N	N	N	N	N	N	T	T	T	C	T	C	N	N	N	N	N	N	N	T	N	N	N	N	C	N	C	N	N	N	N	C	N	N	N	N	N
synopGBS128521	TGCAGTTCGCGAGTGCTTCTGAGCTACAGTCGGATCGTCCTGTCGTTGCCGTGGCTTGCCGCA	C/A	61	2	0.347593582887701	1A	123	138	N	N	N	N	N	N	N	N	N	N	A	A	A	C	A	C	N	N	N	N	N	N	N	A	N	N	N	N	C	N	C	N	N	N	N	C	N	N	N	N	N
synopGBS108116	TGCAGCAGTATAAATAAGTTGGCTCATCCCGCGGGAGACCTAATTTCTTTCCGCTCCTCACCT	C/T	5	3	0.508021390374332	1A	124	129	C	N	C	N	T	T	C	N	C	C	N	C	C	N	N	T	C	N	C	N	T	C	N	C	T	N	C	C	T	N	T	N	C	C	T	N	T	C	T	T	T
synopGBS110655	TGCAGCCCTCCTCGCTCGATCTTGAGCGCCCCAGCGCCGCACCTCGCCGCCGCTTGCTCCGAG	C/T	9	3	0.336898395721925	1A	124	129	T	N	T	N	N	N	N	N	N	T	N	T	N	N	N	N	T	N	N	N	C	T	N	T	N	N	N	N	N	N	N	N	T	N	N	N	N	N	N	N	N
synopGBS110905	TGCAGCCGCAACCATCACGGCGCACTGCTGCCCTCCCCTGCTTGCCGCAAAAAAAAAAAAAAA	C/G	5	3	0.438502673796791	1A	124	129	C	G	N	G	G	G	C	G	N	C	C	C	C	G	C	G	C	G	C	C	G	C	G	C	G	G	C	C	N	N	G	G	C	C	G	G	G	C	G	G	N
synopGBS113631	TGCAGCGGCGAGACCACTCACGACCACAAGCTTTCCCACTCCGACTCCTTCTGGACGCCGAGA	C/T	44	4	0.46524064171123	1A	124	129	C	T	C	N	T	T	C	T	C	C	C	C	C	T	C	T	C	N	N	C	T	C	T	C	T	T	C	C	N	C	T	T	N	C	T	T	T	C	T	N	T
synopGBS116364	TGCAGCTGCCTGCTCACCCTCACGATGTTCACCTACACCACCGTCCAAATGCATGCATATAGT	A/G	34	3	0.711229946524064	1A	124	129	G	A	N	A	A	A	G	A	N	G	G	N	G	A	G	A	G	A	G	G	A	G	A	G	A	A	G	N	N	G	N	N	G	G	A	A	A	N	A	N	N
synopGBS102122	TGCAGACCGTCACAAGACCACATTTGATGATAAAATACGTCCAGCCCATACGGTCCAGACGAT	G/T	51	3	0.737967914438503	1A	124	132	T	G	T	N	G	G	N	G	N	T	T	T	T	N	T	G	T	G	N	T	G	N	G	T	G	N	N	T	N	T	G	N	N	T	G	G	G	T	N	N	N
synopGBS113587	TGCAGCGGCCAAGCAGAAGGTGAAGAAAAATGCCAAGAAGGAGGTGGTGGCGGCCACACCGCA	A/G	57	3	0.331550802139037	1A	124	132	G	N	G	A	N	N	G	A	G	N	G	N	G	A	N	A	G	N	G	N	A	N	A	G	A	N	G	G	A	G	A	N	N	G	A	N	A	N	N	A	N
synopGBS115188	TGCAGCTCACCTCACCGCGCCGCAGCTCGCCCCTGCCCTCCGCGGCCGCCGCGCCCGCAAAAA	C/T	14	3	0.401069518716578	1A	124	132	T	N	T	N	C	C	T	C	T	T	T	T	T	C	T	N	T	C	T	T	C	T	C	T	C	C	T	T	C	T	N	C	T	N	C	N	C	N	C	C	N
synopGBS124866	TGCAGTATCCTATCTTTTTTGAATTAAAAAACGAAATTAAATCGGGCTCTGGCCTACACACGG	A/C	26	3	0.6524064171123	1A	124	132	A	N	N	N	N	N	A	N	A	N	N	A	A	N	N	C	N	N	N	N	N	N	C	A	C	N	N	N	N	N	C	N	A	N	C	N	C	A	N	N	N
synopGBS120639	TGCAGGCGTCCATATGGAGCAAGGACGCGAAGTTCTTGTTCGGCGAGATCCTGGCGGCGACGG	A/G	29	3	0.684491978609626	1A	124	133	N	A	G	N	A	N	N	A	N	G	G	G	N	A	G	N	G	A	N	G	A	N	A	N	A	N	G	N	A	N	N	N	G	G	A	N	A	G	A	N	A
synopGBS128064	TGCAGTTATGATGAGCGCGACTATAGAAGGCGGAGCGGGTGCGCGCGGGGGCGCAAGGGGAGC	A/G	10	2	0.486631016042781	1A	124	138	N	N	N	N	N	N	N	G	N	A	N	N	N	N	A	N	N	N	A	N	G	N	G	N	N	N	N	N	N	N	N	N	N	A	N	G	N	N	N	N	G
synopGBS104681	TGCAGATGAGGGCATGACGTTTGGAAGGCCATGCTGAGCACGTCGACCTCGGCCACCACGTGC	A/G	16	3	0.620320855614973	1A	125	129	N	N	N	N	N	N	N	G	N	A	A	N	N	G	N	N	A	N	N	A	G	N	G	A	G	G	N	N	N	N	G	G	N	N	N	N	G	N	N	G	G
synopGBS112510	TGCAGCGAGAGCCGCTCCGCCGCCAAGCTGTAGAGTGAGCTGCCGTGAAGATGGAGCCGTGCT	C/T	20	3	0.705882352941177	1A	125	133	T	C	N	C	N	N	N	N	N	T	N	N	T	N	N	C	T	C	T	T	C	T	N	N	C	N	T	N	N	N	N	N	N	T	C	N	N	N	C	C	C
synopGBS106943	TGCAGCACGCCCATGTACGTCAGTACGCGCACGCCAGGCCACTGTTCGTCAAGGGCCGCTCCA	C/G	63	3	0.513368983957219	1A	126	127	N	G	C	G	N	G	N	G	C	N	N	C	C	N	C	G	C	N	C	C	G	C	G	C	G	N	C	C	G	C	N	N	C	C	G	N	G	C	N	G	N
synopGBS106020	TGCAGCAAGAAACGCGATGACAAATGTGAGCAGCGAGCTTGCAAGCAGTAACGGAGCACAATT	C/T	14	3	0.79144385026738	1A	126	129	N	T	C	T	N	N	N	T	N	C	C	C	C	T	C	T	C	T	N	C	T	C	T	C	N	T	C	C	N	C	N	T	N	C	T	T	N	N	T	N	N
synopGBS106021	TGCAGCAAGAAACGCGATGACAAATGTGAGCAGCGAGCTTGCAAGCAGTAACGGAGCACAATT	T/C	17	3	0.79144385026738	1A	126	129	N	C	T	C	N	N	N	C	N	T	T	T	T	C	T	C	T	C	N	T	C	T	C	T	N	C	T	T	N	T	N	C	N	T	C	C	N	N	C	N	N
synopGBS120168	TGCAGGCCGTCGGTGCGCGTAAAGCATCGCCGCAGGTTCCTACGGTGACCACGCCAGCTGGCA	C/G	61	4	0.770053475935829	1A	126	129	C	G	C	G	G	N	N	N	C	C	C	C	C	G	C	G	C	N	C	C	G	C	G	C	G	N	C	C	G	C	G	N	N	C	G	N	N	N	N	N	G
synopGBS120169	TGCAGGCCGTCGGTGCGCGTAAAGCATCGCCGCAGGTTCCTACGGTGACCACGCCAGCTGGCA	A/T	62	4	0.770053475935829	1A	126	129	A	T	A	T	T	N	N	N	A	A	A	A	A	T	A	T	A	N	A	A	T	A	T	A	T	N	A	A	T	A	T	N	N	A	T	N	N	N	N	N	T
synopGBS120170	TGCAGGCCGTCGGTGCGCGTAAAGCATCGCCGCAGGTTCCTACGGTGACCACGCCAGCTGGCA	G/C	63	4	0.770053475935829	1A	126	129	G	C	G	C	C	N	N	N	G	G	G	G	G	C	G	C	G	N	G	G	C	G	C	G	C	N	G	G	C	G	C	N	N	G	C	N	N	N	N	N	C
synopGBS106726	TGCAGCACCAACAATTGGTATACAGAGCTTTAGGTTAGGATCTTGGGCGTTTGGCGGCGGGGA	C/T	8	3	0.796791443850267	1A	126	131	T	C	T	N	C	C	T	C	T	T	T	T	T	C	T	C	T	N	T	T	C	T	C	T	C	C	T	T	C	T	C	C	N	T	N	C	C	T	C	N	N
synopGBS119795	TGCAGGCCAAAGAACGAATTCACAGGCATACAATGTTCCAGCCAAGTCCATGAATATGAAGTA	G/T	25	3	0.727272727272727	1A	126	131	T	G	T	N	N	G	N	N	T	T	N	N	N	G	T	G	T	G	N	T	N	N	G	T	N	G	N	N	G	N	N	N	T	T	G	G	G	T	N	G	N
synopGBS116238	TGCAGCTGCAACTGATCCCGAGGAGGATCCTGTCGCAGCAGCAGTTTCGGCGCCCGCAGGGCT	A/G	36	3	0.705882352941177	1A	126	132	N	N	N	A	A	A	G	A	N	G	G	N	G	A	N	A	G	A	G	G	A	G	N	G	A	A	G	G	A	G	A	A	G	G	A	A	N	N	A	A	A
synopGBS116239	TGCAGCTGCAACTGATCCCGAGGAGGATCCTGTCGCAGCAGCAGTTTCGGCGCCCGCAGGGCT	G/A	49	3	0.705882352941177	1A	126	132	N	N	N	G	G	G	A	G	N	A	A	N	A	G	N	G	A	G	A	A	G	A	N	A	G	G	A	A	G	A	G	G	A	A	G	G	N	N	G	G	G
synopGBS120919	TGCAGGCTGGTAAGATGCGTAAGGTGAACCACATCTACTTCTTTCTCCTTGCCCTTGAGTGAG	G/T	56	1	0.67379679144385	1A	126	133	G	T	G	N	T	T	G	N	G	G	N	N	G	T	G	T	G	N	G	G	T	N	T	G	T	T	N	N	T	G	T	N	N	N	T	T	N	G	T	T	N
synopGBS129773	TGCAGTTTTCCGATCGGATATGTCAGCGGCGTCGAGGACCATGCATGGATCGGTTAAAGGTGA	A/T	57	2	0.81283422459893	1A	127	129	N	N	A	T	N	T	A	N	N	A	N	A	A	N	A	N	A	T	N	A	N	A	T	A	T	N	A	A	N	A	N	T	N	A	N	T	T	A	N	T	T
synopGBS117642	TGCAGCTTTGCATAATGACAAGTGGATGAGACATTTCAAGGCCAACATGACTGCTGACACGCT	A/G	58	3	0.663101604278075	1A	127	132	A	N	N	N	N	G	N	N	A	A	A	A	A	N	A	N	A	G	N	N	G	N	N	A	G	G	A	A	N	N	G	N	A	A	N	N	N	N	N	N	N
synopGBS127237	TGCAGTGGAGCTTGTGTCGAAGGCGAGCTCGAGGTCCGTCCACCACGTGGAGTACCTCCCGAG	G/T	13	2	0.732620320855615	1A	127	132	G	N	G	N	N	N	N	N	G	G	G	G	N	N	G	N	G	N	G	G	N	G	N	G	N	N	G	G	N	G	N	N	G	N	N	N	N	G	N	N	N
synopGBS108312	TGCAGCATAGGAGGCGCCAGGCAGAGCTGGCGGGACGGCACGGGAGGCCAGCCGCAAAAAAAA	A/G	22	3	0.545454545454545	1A	129	131	A	G	N	G	G	G	N	G	A	N	A	A	A	G	A	G	A	G	A	A	G	A	G	A	G	G	A	N	G	A	G	G	N	A	G	N	G	A	G	G	G
synopGBS118968	TGCAGGAGTACGGCGCGCACTCGGGGATCTTCGAGGGTATCGCGGACTACGTGCGGCTCAAGG	C/T	31	2	0.647058823529412	1A	129	131	T	C	T	N	C	C	T	C	T	T	T	N	T	C	T	N	T	C	N	T	N	T	C	T	C	N	T	N	N	T	C	N	N	T	N	N	C	T	C	N	N
synopGBS126002	TGCAGTCGGGCCTGAACCTCCATGGCGCGCCGCCCCAAGCTCCGCCACCAGTCGCCTCAACCT	C/T	39	3	0.909090909090909	1A	129	131	T	C	T	C	C	N	T	C	T	T	T	T	T	C	T	C	T	N	T	T	C	T	C	T	C	C	T	T	N	T	C	N	T	T	C	N	C	T	C	C	C
synopGBS127100	TGCAGTGCTCGCACAAGCTCACTCACTCGCCTGCTTTTTTTCATTCATTCTTTTTTTCCCTTG	C/T	57	3	0.748663101604278	1A	129	131	C	T	C	N	N	T	C	T	C	C	C	N	C	T	C	T	C	T	N	C	T	C	T	C	N	N	N	C	N	N	T	T	C	C	N	N	T	N	T	T	N
synopGBS101458	TGCAGAATGCTCCGACCGATCTACTTCCACCCTGACTTTGATCTACAGGGCATGACAGGAAAA	C/T	31	3	0.636363636363636	1A	129	132	N	N	N	N	N	C	N	N	T	N	N	T	N	N	T	N	T	C	N	N	N	N	N	N	N	N	T	N	N	N	N	N	N	N	N	C	N	N	N	N	C
synopGBS101784	TGCAGACAGACAGAGACGCAGCAGCAAAAGAAAAATAGCAGCAGCTCCCGAAACTTAACAGCG	A/G	19	3	0.737967914438503	1A	129	132	G	A	G	A	A	A	G	A	N	G	G	G	G	N	G	A	G	N	N	G	A	N	A	G	A	A	G	G	A	G	A	N	G	N	N	N	A	N	A	N	N
synopGBS103436	TGCAGAGGCGCGGGAGGAGCTCGCTGCGGTGGAGCGCCGCAAAAAAAAAAAAAAAAAAAAAAA	A/C	5	3	0.363636363636364	1A	129	132	C	N	C	A	A	A	N	A	N	C	N	C	C	A	C	A	C	A	C	N	A	N	N	C	A	A	C	N	A	N	A	A	N	C	A	N	A	C	A	A	N
synopGBS107398	TGCAGCAGATCATTATACAAATTATTTAGGATGTCCTAATTTCTCAGGATTTTTGGAGTTATA	G/T	32	2	0.294117647058824	1A	129	132	T	N	T	N	N	N	N	G	N	T	N	T	N	N	N	G	T	N	N	N	G	N	N	N	G	N	T	N	N	N	G	G	N	N	G	N	N	N	N	N	N
synopGBS107419	TGCAGCAGATGGAGGGGTTGTCGTGCTCGCTACCTCGTCGAGAGCCATGAGTGTGCCCTTCCA	T/G	58	3	0.689839572192513	1A	129	132	G	T	G	N	T	T	G	T	N	G	N	N	G	T	G	N	G	T	G	N	T	G	T	G	T	N	G	G	T	N	N	N	N	N	T	T	N	G	T	N	N
synopGBS107420	TGCAGCAGATGGAGGTGTTGTCGTGCTCGCTACCTCGTCGAGAGCCATGAGTGTGCCCGTCCA	G/T	58	1	0.689839572192513	1A	129	132	G	T	G	N	T	T	G	T	N	G	N	N	G	T	G	N	G	T	G	N	T	G	T	G	T	N	G	G	T	N	N	N	N	N	T	T	N	G	T	N	N
synopGBS108564	TGCAGCATCTTTTTGGTGAGACGCAGGCGGCCAGAACATCCGCCAATTATTTGGCATTCCCCG	A/G	37	3	0.807486631016043	1A	129	132	G	N	G	A	N	A	G	A	G	G	G	G	G	A	G	A	G	A	G	G	A	N	A	G	A	A	G	G	N	G	A	N	G	G	A	N	A	G	A	A	A
synopGBS110328	TGCAGCCCCCACTGCCACACGTGCGCCACCTCGTGGTACAGCACCCCGTCCACCTGCTCCTTG	C/T	17	2	0.588235294117647	1A	129	132	C	T	C	T	T	N	N	T	C	C	C	N	C	N	C	T	C	T	C	C	T	C	T	C	T	T	C	C	T	N	T	N	N	C	T	N	N	N	T	T	T
synopGBS111177	TGCAGCCGCTCGCGTCCACCCGCCACAGAGCCTCCCCGCTCGTGCCCAGTGTGCTACGCGCGC	C/A	60	3	0.508021390374332	1A	129	132	A	N	N	C	C	C	N	C	N	A	A	A	A	N	A	N	A	N	N	A	C	A	C	A	C	C	A	A	C	N	C	C	N	A	N	C	C	A	C	C	C
synopGBS111178	TGCAGCCGCTCGCGTCCACCCGCCACAGAGCCTCCCCGCTCGTGCCCAGTGTGCTACGTGAGC	A/C	60	1	0.497326203208556	1A	129	132	A	N	N	C	C	C	N	C	N	A	A	A	A	N	A	N	A	N	N	A	C	A	C	A	C	C	A	A	C	N	C	N	N	A	N	N	C	A	C	C	C
synopGBS112570	TGCAGCGAGCGCGATCTGCGAGTAGACGGCGCCGAGGTTGAAGAGCACGGCGGCCCCCTCGAG	C/T	26	3	0.582887700534759	1A	129	132	T	N	T	N	C	C	T	C	T	T	T	T	T	C	T	C	T	N	N	T	C	T	C	N	C	N	N	N	N	T	C	C	T	N	N	C	N	T	C	C	C
synopGBS112943	TGCAGCGCCAAATAGGAAATGCCTGCCCAACTAGGCTACAGAAATCGCTCCTGTCAGGCGCCT	C/T	45	3	0.598930481283422	1A	129	132	T	N	T	C	C	C	T	C	T	T	N	T	T	C	T	C	T	C	T	T	C	N	C	T	C	N	T	T	N	T	N	N	N	T	C	N	C	T	C	C	C
synopGBS113037	TGCAGCGCCGAAGGCGGCCCAGCCTAGTTTCCCGCTCAGCCAGGAGGGCCGCAAAAAAAAAAA	C/T	5	3	0.39572192513369	1A	129	132	C	N	C	T	T	T	N	T	N	C	N	N	C	T	C	N	C	N	N	C	T	C	T	C	T	T	C	C	N	C	T	N	N	C	T	T	T	N	T	T	T
synopGBS113038	TGCAGCGCCGAAGGCGGCCCAGCCTAGTTTCCCGCTCAGCCAGGAGGGCCGCAAAAAAAAAAA	G/A	9	3	0.39572192513369	1A	129	132	G	N	G	A	A	A	N	A	N	G	N	N	G	A	G	N	G	N	N	G	A	G	A	G	A	A	G	G	N	G	A	N	N	G	A	A	A	N	A	A	A
synopGBS116042	TGCAGCTCTGGGCGCTCCGCATCCCCCGCGAGCTCGCCTCCGCCGTAACCCGCCTGTTTCGCT	A/G	46	2	0.684491978609626	1A	129	132	A	G	N	G	N	G	N	G	N	A	N	A	A	G	N	N	A	G	A	N	G	N	G	N	G	G	A	N	N	N	G	G	N	A	G	G	G	N	G	G	N
synopGBS106677	TGCAGCACAGGGTAGATGAATGGTTGTCCACGCGAACTAAAAAGATCGCACGGGATGCTGGGG	A/T	19	3	0.46524064171123	1A	129	133	A	N	A	T	N	N	A	T	N	A	A	A	A	T	A	T	A	T	A	A	T	N	T	A	T	T	A	A	T	A	T	T	A	A	T	T	T	A	T	T	T
synopGBS113733	TGCAGCGGGCGATGGCACTCGGCGAAGTAGGGGAGGCGGAGAAGCGGGACTCCGCAAAAAAAA	A/G	16	2	0.267379679144385	1A	129	133	N	G	N	G	G	G	N	G	N	N	A	N	N	G	N	G	A	G	N	N	G	N	G	N	G	G	N	N	N	N	N	N	N	N	G	G	N	N	G	G	N
synopGBS118295	TGCAGGACAGGCAACGACCCCGCTTGTTGTAGCACCTGGGACACAGAGACACGTGGTGATCCG	C/T	43	3	0.641711229946524	1A	129	133	C	N	C	N	N	N	C	T	C	C	C	C	C	T	C	N	C	T	C	N	T	N	T	C	T	N	N	C	N	C	N	N	C	N	T	N	T	C	T	T	T
synopGBS118296	TGCAGGACAGGCAACGACCCCGCTTGTTGTAGCACCTGGGACACAGAGACACGTGGTGATCCG	T/C	53	3	0.641711229946524	1A	129	133	T	N	T	N	N	N	T	C	T	T	T	T	T	C	T	N	T	C	T	N	C	N	C	T	C	N	N	T	N	T	N	N	T	N	C	N	C	T	C	C	C
synopGBS120160	TGCAGGCCGTCAACATATAAATACTACATTGGACCGTTGGTTGCTGGCAAGAGCAATGCACGG	A/G	27	3	0.443850267379679	1A	129	133	N	N	N	N	N	G	N	N	N	N	A	N	N	N	N	N	N	N	N	N	G	A	N	A	G	N	N	N	N	N	G	N	N	N	N	N	N	N	N	N	N
synopGBS122436	TGCAGGTCACGTATCCTTGGCTCTCTACTTGGCGCCACCCGTCCCTCCGATGCTGCCGCAAAA	A/G	8	3	0.427807486631016	1A	129	133	A	G	A	G	G	G	A	G	A	A	N	A	A	N	A	G	A	N	N	A	G	A	G	A	G	G	A	N	N	A	N	N	N	A	G	N	G	A	G	G	N
synopGBS124982	TGCAGTATTAGGATAAATAGGAAATTCGTAGATGTGGAAAAAAGCATGAACGGGCCGAAATTG	A/C	6	3	0.486631016042781	1A	129	133	N	N	N	N	N	N	N	N	C	N	N	N	N	N	N	A	N	N	N	N	N	N	N	N	A	N	C	C	A	N	N	A	N	N	A	A	A	N	N	N	A
synopGBS125462	TGCAGTCCAGCTTCTCTGCCATTGGCATGATAGGAAACACCACACCGCTTTGCTGAATTTACC	C/G	13	3	0.796791443850267	1A	129	133	N	N	G	C	N	N	G	N	N	G	G	G	N	N	G	C	N	C	G	N	C	G	C	G	C	C	G	N	N	N	N	C	G	N	N	N	N	G	N	N	C
synopGBS127238	TGCAGTGGAGCTTGTGTCGAAGGCGAGCTCGAGGTCCGTCCACCACGTGGAGTACCTCCCGCA	G/T	13	1	0.443850267379679	1A	129	133	G	N	G	T	T	T	N	T	G	G	G	G	N	T	G	T	G	T	G	G	T	G	N	G	T	T	G	G	T	G	T	T	G	N	T	T	T	G	T	T	T
synopGBS105549	TGCAGCAAAAAACCCTCCTGAGAGGACGCGGCGAAGGCAGTCTGGGCTGCACGCAAGCTTGGC	A/G	33	2	0.272727272727273	1A	131	136	N	N	N	N	A	N	G	N	N	N	G	N	G	N	N	N	G	N	N	N	N	N	N	N	N	A	N	G	N	N	N	N	N	N	N	N	N	N	N	N	N
synopGBS124388	TGCAGTACTTCCTGCCTCACCCTCTTGATTACCTATAAGGAGATGCATAAGCACACGCAACAA	A/G	46	2	0.588235294117647	1A	131	136	N	N	N	N	N	N	N	N	G	N	G	G	N	A	G	N	N	A	N	N	N	N	A	G	A	N	N	N	N	G	N	N	G	N	N	A	N	N	N	N	N
synopGBS125417	TGCAGTCCACCTCCTTGGCACACAACGCGGTGTTGGATTCGCCCAGCTGCCATTGAAGGGTGG	A/G	51	3	0.358288770053476	1A	131	136	N	N	N	N	N	N	N	G	N	N	N	N	N	N	N	N	A	N	N	N	N	N	N	N	N	N	N	N	N	N	N	N	N	A	G	N	N	A	N	N	N
synopGBS121255	TGCAGGGATAGGGACACGCGCGTGAGGGCATCTCCAGCCGCGCCCTCAACAGGCCCCCCAGGC	C/T	20	3	0.315508021390374	1A	131	138	N	N	N	N	N	N	C	N	C	N	N	N	N	T	N	N	N	N	N	C	T	N	N	N	N	N	N	N	T	N	N	N	N	N	T	T	N	C	N	T	T
synopGBS122639	TGCAGGTCCTTGGCCTCGAGGCCGAGTTTGGTCATGGTGTTGTGGTAGAGAATGTTGATGCTG	C/T	16	3	0.283422459893048	1A	131	138	N	N	N	N	C	N	N	N	N	N	N	N	T	N	N	N	T	N	N	T	N	N	N	N	C	N	N	N	N	N	N	N	N	N	N	N	N	N	N	C	N
synopGBS104236	TGCAGATCCATTGTTGCACGCGGAAGCGATCCGAACGGAAAGGTTTCCTCTGAAGCCGCGCGC	C/T	58	1	0.631016042780749	1A	132	137	N	N	T	C	C	N	N	N	N	N	N	N	T	N	T	N	T	N	T	N	C	N	N	T	N	C	T	N	C	N	N	N	N	T	N	N	N	N	C	N	N
synopGBS109139	TGCAGCCAATCAGCGTGTTGCGTTTGAGCTTAGCGTCAGCAGCTGAACTGACGGGCAGATCGC	C/T	42	3	0.663101604278075	1A	132	137	C	N	N	C	C	C	N	C	T	N	N	N	N	C	N	C	T	C	N	N	C	N	C	N	C	C	N	N	C	N	C	N	N	N	N	C	C	N	N	N	C
synopGBS111620	TGCAGCCTCCGCACGATCTGAGCCTCAGTCACCTCTCCCTGGATAGCTTTCACAACCCCGAGA	A/G	42	3	0.406417112299465	1A	132	137	N	N	A	N	N	N	N	N	A	N	A	A	A	N	N	N	A	N	A	N	N	N	N	N	N	N	A	A	N	N	N	N	A	N	N	N	N	N	N	N	N
synopGBS123789	TGCAGTAAAACACCCTCCTGAAAGGACGTGGTGGCGGCAGTCTGGGCTGCGCGCAAGCTAGAT	A/G	61	3	0.288770053475936	1A	132	138	N	N	A	N	N	N	N	G	N	A	N	N	N	N	N	N	N	N	A	N	N	N	N	A	G	N	N	N	N	N	N	N	N	N	N	N	N	N	N	N	N
synopGBS123790	TGCAGTAAAACACCCTCCTGAAAGGACGTGGTGGCGGCAGTCTGGGCTGCGCGCAAGCTAGAT	T/C	62	3	0.288770053475936	1A	132	138	N	N	T	N	N	N	N	C	N	T	N	N	N	N	N	N	N	N	T	N	N	N	N	T	C	N	N	N	N	N	N	N	N	N	N	N	N	N	N	N	N
synopGBS127214	TGCAGTGGAGACGCACAAGGCGAAGAAGGCTTCGGACACGCCAAAGACTCATGAGGGCGCCCC	G/T	58	2	0.828877005347594	1A	133	135	G	G	T	N	N	N	N	G	T	T	N	T	T	G	T	N	T	N	N	T	G	T	G	T	G	N	T	T	G	T	N	N	T	T	G	G	N	T	G	G	N
synopGBS100349	TGCAGAAAGCATGCATTTAGGAAGAGTCCCCCTACCATGCCAAACGAAACAAGTCAATAGAAA	A/G	62	3	0.647058823529412	1A	133	136	A	A	N	A	N	N	G	A	N	G	N	G	G	N	N	N	N	N	G	N	N	G	A	N	N	N	N	G	N	N	N	A	N	N	N	A	N	G	A	N	A
synopGBS100350	TGCAGAAAGCATGCATTTAGGAAGAGTCCCCCTACCATGCCAAACGAAACAAGTCAATAGAAA	T/A	63	3	0.647058823529412	1A	133	136	T	T	N	T	N	N	A	T	N	A	N	A	A	N	N	N	N	N	A	N	N	A	T	N	N	N	N	A	N	N	N	T	N	N	N	T	N	A	T	N	T
synopGBS119713	TGCAGGCATAGCAACAAGATTGTCGACATTGTACCGCACACGCCTGCTAGCAACCTCTTGGAC	A/G	12	1	0.759358288770054	1A	135	136	N	G	A	N	G	N	N	G	A	A	N	A	A	G	N	G	N	G	A	A	G	N	G	A	N	N	N	N	G	N	N	G	N	A	N	N	N	A	G	G	G
synopGBS103895	TGCAGATAGATGTGATTGAACCTGGGAGGAGTTCGGACCGTGGGAGACGGCGTCACCCACAGC	A/C	58	2	0.486631016042781	1A	135	137	N	A	N	N	N	N	N	N	N	N	N	N	N	A	N	N	N	N	N	N	N	N	A	N	N	N	N	N	N	N	N	N	N	N	N	N	N	N	N	N	N
synopGBS125561	TGCAGTCCCATGGCGCCCACGAAGAGGTTTTCGGCCATGGAGATGTGGAAGGCTCGCCGCAAA	A/T	36	3	0.267379679144385	1A	135	137	N	N	T	N	A	N	N	A	N	T	T	N	N	A	N	N	N	N	N	N	N	T	A	T	N	A	N	N	A	N	A	N	T	N	A	A	N	N	A	A	N
synopGBS125562	TGCAGTCCCATGGCGCCCACGAAGAGGTTTTCGGCCATGGAGATGTGGAAGGCTCGCCGCAAA	T/C	45	3	0.267379679144385	1A	135	137	N	N	C	N	T	N	N	T	N	C	C	N	N	T	N	N	N	N	N	N	N	C	T	C	N	T	N	N	T	N	T	N	C	N	T	T	N	N	T	T	N
synopGBS123770	TGCAGTAAAAAACCCTCCTGAGAGGACGCGGCGGCGGCAGGCTGGGCTGCCGCAAGCTAGGCC	G/T	33	3	0.299465240641711	1A	135	138	N	N	N	N	N	N	N	N	N	N	N	N	N	N	N	N	N	N	T	N	N	N	N	T	N	N	T	N	N	N	G	N	N	N	N	N	N	N	N	N	N
synopGBS107774	TGCAGCAGCTAGGTCGGGACAACCGAGTAGGGGAGAAGCGTACTGATGTCTGGATCATGCTCC	A/G	21	2	0.561497326203209	1A	135	139	G	G	A	G	G	G	A	G	A	A	N	A	A	G	A	G	A	G	A	A	G	A	G	A	G	G	N	A	G	A	G	N	A	A	G	G	G	G	G	G	G
synopGBS120482	TGCAGGCGCGGAGTTCTTCCCAAACTTTCACAGCCACAATCCTCGGCATACTCGAAAGAAGAA	C/T	43	3	0.358288770053476	1A	135	139	C	N	T	N	C	N	N	C	T	N	C	N	N	C	N	C	N	N	N	T	N	T	C	T	C	N	N	T	C	N	N	N	N	N	N	C	C	C	C	C	N
synopGBS113443	TGCAGCGCTTTTCCGAACCCAAATGTCAAGCTATGGGGGAGGAGCTAGCCAAGCTAATTGAGG	C/T	12	1	0.245989304812834	1A	135	140	N	N	N	N	N	N	N	N	N	N	N	N	N	N	N	N	N	N	N	N	N	N	N	N	N	N	N	N	N	N	N	N	N	N	N	N	N	N	N	N	N
synopGBS125828	TGCAGTCCTTCATAAACTATTTCGGGTCTTACCCTTTTTGGGTCAAAATATTTTGCTTTTTTG	A/G	18	2	0.331550802139037	1A	135	142	N	N	G	N	N	N	N	N	N	N	N	G	N	N	N	N	N	N	N	N	N	N	N	G	A	N	N	G	N	N	N	N	N	N	N	N	N	N	N	N	N
synopGBS121843	TGCAGGGGTGTCCCGTCAGGAAATTTAGGGGTGTCCCAGTCTTCGTGGGCTCTCTATGTATAA	G/T	38	3	0.288770053475936	1A	135	144	G	N	N	N	N	N	N	G	N	N	N	N	N	G	N	N	N	N	N	T	G	N	N	N	G	G	T	N	N	T	G	G	N	T	G	G	N	N	G	N	N
synopGBS110764	TGCAGCCGAAAAAACTGATCTCATATTCGGATTCGGCAGATCATGTTGCCTCGGCGACGCATA	C/T	41	3	0.818181818181818	1A	136	139	C	C	T	C	N	C	T	C	T	T	C	N	T	C	T	C	T	N	N	T	C	T	C	T	N	C	N	T	C	T	C	C	T	T	C	C	C	N	C	C	N
synopGBS120730	TGCAGGCTAGAAGCCAAGGAGGAAACGGTGAAGTTTCAGCGCCATAGCCGGAAAAAAAAAAAA	C/T	13	3	0.294117647058824	1A	136	146	N	N	C	T	N	N	N	N	N	C	N	C	C	N	C	N	N	T	N	C	N	N	T	C	T	T	C	N	N	C	T	N	N	C	N	T	N	T	N	T	N
synopGBS112990	TGCAGCGCCAGGCCACAAGCGCGCCTCCTCCTCGCGGAGTACCCATCGCTCGAGTGATCGAGG	A/G	14	4	0.299465240641711	1A	136	156	G	N	N	N	G	G	N	G	N	A	N	A	N	G	A	N	A	N	A	A	N	N	G	N	G	G	A	A	N	A	G	N	N	A	G	G	N	G	G	G	G
synopGBS112991	TGCAGCGCCAGGCCACAAGCGCGCCTCCTCCTCGCGGAGTACCCATCGCTCGAGTGATCGAGG	G/C	35	4	0.299465240641711	1A	136	156	C	N	N	N	C	C	N	C	N	G	N	G	N	C	G	N	G	N	G	G	N	N	C	N	C	C	G	G	N	G	C	N	N	G	C	C	N	C	C	C	C
synopGBS112992	TGCAGCGCCAGGCCACAAGCGCGCCTCCTCCTCGCGGAGTACCCATCGCTCGAGTGATCGAGG	A/C	40	4	0.299465240641711	1A	136	156	C	N	N	N	C	C	N	C	N	A	N	A	N	C	A	N	A	N	A	A	N	N	C	N	C	C	A	A	N	A	C	N	N	A	C	C	N	C	C	C	C
synopGBS112993	TGCAGCGCCAGGCCACAAGCGCGCCTCCTCCTCGCGGAGTACCCATCGCTCGAGTGATCGAGG	A/C	56	4	0.299465240641711	1A	136	156	C	N	N	N	C	C	N	C	N	A	N	A	N	C	A	N	A	N	A	A	N	N	C	N	C	C	A	A	N	A	C	N	N	A	C	C	N	C	C	C	C
synopGBS101424	TGCAGAATGAATAGATATACACCCACCACCAACCCCAAGCCCACCGTACCCTTCTTCCATAGT	C/G	44	3	0.802139037433155	1A	137	139	N	C	G	C	N	N	N	C	G	G	C	G	G	N	G	C	G	N	G	G	C	G	C	G	C	C	G	G	C	G	C	C	G	G	C	C	C	N	C	C	N
synopGBS124272	TGCAGTACGCTTGAAGCGACACACGCAGTGTGATTTGGACTCGCGTTGGCTGAGCGGTCGTTG	A/G	20	3	0.802139037433155	1A	138	139	A	A	G	N	A	N	N	A	G	G	A	N	G	A	G	A	G	A	G	G	A	G	A	N	A	A	N	N	N	N	A	A	G	G	A	N	A	A	A	N	N
synopGBS122227	TGCAGGTACTGCCGCAACTTCTCTCGATTCGCTATCCTCTATCGCGCTCTGATCTGCGAGTGG	C/T	36	2	0.711229946524064	1A	138	140	C	C	N	N	N	N	T	C	T	N	C	T	T	N	T	N	T	N	T	T	C	N	C	N	N	C	T	N	N	N	N	N	N	T	C	N	N	N	N	N	N
synopGBS119527	TGCAGGCACGGTGGCGTGGAGGGCCTGATTGTGGCATCGGCGACACGTCCGCAAAAAAAAAAA	A/G	42	3	0.39572192513369	1A	138	143	G	N	A	N	N	N	N	G	N	N	N	N	N	G	N	G	A	N	N	A	N	A	G	N	N	N	N	N	N	N	G	N	N	N	G	G	N	G	G	N	N
synopGBS122247	TGCAGGTAGAGTTGTTCTCTGTCTTTATGGTCTCAGTTTAGAATATAAAAATATCTAAGCTCA	A/G	44	3	0.310160427807487	1A	140	141	N	N	N	N	N	N	N	N	N	N	N	N	N	N	N	G	N	N	N	N	N	N	N	N	N	N	N	N	N	N	N	N	N	N	N	N	N	N	N	N	N
synopGBS105351	TGCAGATTGGAGCTAGGCTTAGCGGCCAGAGATGCAACGACGGGTGGCCGATGCGGGACAAAC	C/G	53	1	0.368983957219251	1A	140	142	N	N	N	N	N	N	N	N	N	N	N	C	C	N	N	N	C	N	C	N	N	N	N	C	N	N	N	N	N	N	N	N	N	C	N	N	N	N	N	N	N
synopGBS121423	TGCAGGGCCCCTCAAGTATTACTTTCTCTCTTTGTGCTGGCCTGCCAGGTCTAGCCCAATTAA	C/T	54	3	0.572192513368984	1A	140	142	C	N	T	N	N	C	T	C	N	T	N	T	T	N	T	N	T	C	N	T	C	N	N	T	C	C	T	T	N	T	N	N	T	N	C	C	T	C	C	N	C
synopGBS123985	TGCAGTAATACGTTCCGCATAAAAAAAACGTAGGTGGGCCGTCAAAACCCAGAAGGCCCACAT	C/T	14	3	0.716577540106952	1A	140	142	T	T	N	N	N	N	N	N	N	C	T	N	C	N	C	T	C	T	C	C	T	N	T	N	T	N	N	N	N	N	N	N	N	N	T	N	N	N	N	N	T
synopGBS123986	TGCAGTAATACGTTCCGCATAAAAAAAACGTAGGTGGGCCGTCAAAACCCAGAAGGCCCACAT	A/G	18	3	0.716577540106952	1A	140	142	G	G	N	N	N	N	N	N	N	A	G	N	A	N	A	G	A	G	A	A	G	N	G	N	G	N	N	N	N	N	N	N	N	N	G	N	N	N	N	N	G
synopGBS123987	TGCAGTAATACGTTCCGCATAAAAAAAACGTAGGTGGGCCGTCAAAACCCAGAAGGCCCACAT	A/G	43	3	0.716577540106952	1A	140	142	G	G	N	N	N	N	N	N	N	A	G	N	A	N	A	G	A	G	A	A	G	N	G	N	G	N	N	N	N	N	N	N	N	N	G	N	N	N	N	N	G
synopGBS124516	TGCAGTAGCATGGATAGGGCGAGGCGCAACTTGATGGCGTGTGTTGACTCGCTCCACTGCCGA	T/C	31	3	0.839572192513369	1A	140	142	T	N	C	T	T	T	C	T	C	C	T	C	C	T	C	T	C	T	C	C	T	C	T	C	T	T	C	N	T	N	N	T	N	C	T	T	C	T	N	N	N
synopGBS124517	TGCAGTAGCATGGATAGGTCGAGGCGCAACTCGATGGCGTGTGTTGACTCGCTCCACTGCCGA	C/T	31	1	0.839572192513369	1A	140	142	T	N	C	T	T	T	C	T	C	C	T	C	C	T	C	T	C	T	C	C	T	C	T	C	T	T	C	N	T	N	N	T	N	C	T	T	C	T	N	N	N
synopGBS129062	TGCAGTTGGGACGCATCTGGTCCAGCTACTCATAAACCCTCACGGTCAAACCGATCAATCAAT	C/T	59	3	0.727272727272727	1A	140	142	N	C	T	N	N	C	N	C	T	T	C	T	N	C	T	C	N	N	N	T	C	N	N	N	C	C	T	T	N	N	C	N	N	N	C	C	T	N	C	C	C
synopGBS105459	TGCAGATTTGAGGACTCAGCAGACTCGATCAACCTTCTATGATAGTGAGCCTATGCCTTGGAA	C/G	19	2	0.331550802139037	1A	140	143	N	G	N	N	N	N	C	N	N	N	N	N	N	N	N	N	N	N	N	N	G	C	N	N	N	N	N	N	N	N	N	N	N	C	G	G	C	N	N	G	N
synopGBS105460	TGCAGATTTGAGGACTCAGCAGACTCGATCAACCTTCTATGATAGTGAGCCTATGCCTTGGAA	A/G	43	2	0.331550802139037	1A	140	143	N	G	N	N	N	N	A	N	N	N	N	N	N	N	N	N	N	N	N	N	G	A	N	N	N	N	N	N	N	N	N	N	N	A	G	G	A	N	N	G	N
synopGBS116956	TGCAGCTTAAAAATAAGAGAATGAGACCTAAGAGGAGACCACAAAGTCAAGCGCATAATTTCA	C/T	38	1	0.497326203208556	1A	140	143	N	C	T	C	N	N	N	C	T	N	C	T	T	C	T	C	T	C	N	T	C	N	C	T	C	C	T	T	C	T	C	N	T	N	N	N	T	C	C	C	C
synopGBS116713	TGCAGCTGGGCGACGTGCTGGTGGAAGGAGAGGCGCTGGGGCAGGGGGCCAACTCGATCGCCT	G/C	47	3	0.53475935828877	1A	140	146	N	G	C	N	G	N	C	G	N	N	G	C	C	G	C	G	N	G	C	N	G	C	G	C	G	G	C	C	G	C	G	N	N	C	G	N	C	N	N	G	G
synopGBS116714	TGCAGCTGGGCGACGTGCTGGTGGAAGGAGAGGCGCTGGTGCAGGGGCCCAACTCGATCGCCT	C/G	47	1	0.529411764705882	1A	140	146	N	G	C	N	G	N	C	G	N	N	G	C	C	G	C	G	N	G	C	N	G	C	G	C	G	G	C	C	G	C	G	N	N	C	G	N	C	N	N	G	G
synopGBS118990	TGCAGGAGTCTTGGTTTGATGGTGTTTCGCCATCAACTTAACTGCATCTCCTTCGTAGGGAAA	C/G	30	3	0.368983957219251	1A	140	147	C	N	G	N	N	N	N	N	G	N	N	N	G	N	G	N	G	C	G	N	C	G	C	N	N	C	G	G	C	G	N	C	G	G	C	C	G	N	C	C	C
synopGBS127459	TGCAGTGGTCTCGCTCCCAGATTACTCAAACCTGAGCCTAAGTAGGCCGCTGTTGCGCTAGCT	G/T	19	3	0.802139037433155	1A	141	142	G	N	T	G	N	G	T	G	T	N	G	T	N	G	T	G	T	N	T	T	G	N	N	N	N	N	T	N	G	N	G	N	N	T	G	N	T	N	G	G	G
synopGBS115304	TGCAGCTCCACAGGCACCAAGGACAGTGGACATTGTAGGCCCATTCGGGTGCACCGCAAAAAA	G/T	12	2	0.427807486631016	1A	141	155	N	N	G	T	N	T	N	N	G	N	T	G	N	N	N	N	G	N	G	G	N	N	T	T	T	N	N	G	N	G	T	N	G	G	T	T	G	T	T	T	T
synopGBS102619	TGCAGACTGTCGCCGACATTGGCAACTGCGAGCAGGCTCTCAGCGACATGGCCGCAAAAAAAA	A/G	23	3	0.641711229946524	1A	142	147	N	N	N	G	N	G	A	G	N	A	G	N	N	G	A	N	A	G	A	A	G	A	G	G	G	G	A	A	G	N	G	N	A	A	G	N	A	G	G	N	N
synopGBS102620	TGCAGACTGTCGCCGACATTGGCAACTGCGAGCAGGCTCTCAGCGACATGGCCGCAAAAAAAA	A/G	45	3	0.641711229946524	1A	142	147	N	N	N	G	N	G	A	G	N	A	G	N	N	G	A	N	A	G	A	A	G	A	G	G	G	G	A	A	G	N	G	N	A	A	G	N	A	G	G	N	N
synopGBS111329	TGCAGCCGTGGATTGCGAGCGGCCAACAGGGGACTCCCCCGATTCCTAGCTTCACGGGCAGCA	C/G	5	3	0.288770053475936	1A	142	147	N	N	N	N	N	C	N	C	N	N	N	N	N	N	N	C	N	N	N	N	N	N	N	N	N	N	N	N	N	N	N	N	N	N	N	C	N	N	N	N	C
synopGBS100937	TGCAGAAGAAGAGCACGGAGAACATCTCTCTTCATATCAAGGTTTTCTCCAACACCGACCCTC	C/T	52	3	0.577540106951872	1A	143	144	T	N	C	N	N	N	C	N	C	C	N	C	N	N	N	N	C	N	N	N	N	N	N	T	T	N	C	C	T	C	N	N	C	C	N	T	C	T	T	N	T
synopGBS103074	TGCAGAGCATAGTTTTAAATAGTGAGCTATGCTAATTAGCGGCACACTGCTCAAACTGGTATA	A/G	28	3	0.839572192513369	1A	143	144	A	A	G	A	N	N	N	A	G	N	A	N	G	A	G	A	G	N	G	G	A	G	A	N	A	A	G	N	A	G	A	A	N	G	A	A	G	A	A	A	N
synopGBS121627	TGCAGGGGAAGGACGGCCAGGAGGAGGAGGACGACGAGGCAGAGGGAGGCGAGGAGAGGCCTC	A/G	8	3	0.588235294117647	1A	143	146	A	A	N	A	N	A	G	A	G	G	N	G	G	A	G	A	G	A	G	N	N	G	A	N	A	A	G	G	N	N	A	A	G	G	A	N	G	N	A	N	N
synopGBS126703	TGCAGTGCAAATGGATCATTGGGAACCAGAATACAGCTGTTCTATCAAAGTATAGTCCGCTTT	A/T	24	2	0.251336898395722	1A	143	147	N	N	N	N	N	N	N	N	N	N	N	N	N	N	N	N	N	N	N	N	N	N	N	N	N	N	N	N	N	N	N	N	N	N	N	N	N	N	N	N	N
synopGBS126704	TGCAGTGCAAATGGATCATTGGGAACCAGAATACAGCTGTTCTATCAAAGTATAGTCCGCTTT	G/A	38	2	0.251336898395722	1A	143	147	N	N	N	N	N	N	N	N	N	N	N	N	N	N	N	N	N	N	N	N	N	N	N	N	N	N	N	N	N	N	N	N	N	N	N	N	N	N	N	N	N
synopGBS104402	TGCAGATCGATACCGTGTTGCTCCTGCTTGTTAAATGGCGCAGCGAACTTGATTCGGGATCCC	A/G	33	3	0.893048128342246	1A	145	146	G	G	A	N	G	G	A	G	N	A	G	A	A	G	A	G	A	G	A	A	G	A	G	N	N	G	A	A	N	A	G	G	A	A	G	G	A	G	G	G	N
synopGBS113797	TGCAGCGGGTTGGTAGTGTTGTCCAATGGTACCGTCAAACCCAACGGCATCCACTTCTAGTTC	C/T	51	3	0.625668449197861	1A	145	146	T	N	C	T	N	N	N	N	N	N	N	N	C	N	N	T	C	N	C	C	N	N	T	N	T	N	N	N	N	N	N	T	N	C	N	T	C	N	N	T	T
synopGBS113798	TGCAGCGGGTTGGTAGTGTTGTCCAATGGTACCGTCAAACCCAACGGCATCCACTTCTAGTTC	C/A	53	3	0.625668449197861	1A	145	146	A	N	C	A	N	N	N	N	N	N	N	N	C	N	N	A	C	N	C	C	N	N	A	N	A	N	N	N	N	N	N	A	N	C	N	A	C	N	N	A	A
synopGBS122366	TGCAGGTATGGTTCCTTCTTTCTATAAATCCCTTTTTGTCAGCTTAGTGAAGGACTGTTTATT	C/T	31	3	0.647058823529412	1A	145	146	N	N	N	N	N	N	C	N	N	N	N	C	C	T	C	N	N	T	N	C	T	N	T	N	N	N	N	N	T	N	N	N	N	C	T	T	C	N	N	N	T
synopGBS122367	TGCAGGTATGGTTCCTTCTTTCTATAAATCCCTTTTTGTCAGCTTAGTGAAGGACTGTTTATT	G/C	41	3	0.647058823529412	1A	145	146	N	N	N	N	N	N	G	N	N	N	N	G	G	C	G	N	N	C	N	G	C	N	C	N	N	N	N	N	C	N	N	N	N	G	C	C	G	N	N	N	C
synopGBS102617	TGCAGACTGTCGCCGACATTGGCAACTGCGAGCAGGCTCTCAGCGACATGGCCGAGATCGGAA	A/G	23	3	0.331550802139037	1A	145	147	N	N	N	N	N	N	N	N	N	N	N	N	N	N	N	N	N	N	N	N	N	N	N	N	N	N	N	N	N	N	N	N	N	N	N	N	N	N	N	N	N
synopGBS102618	TGCAGACTGTCGCCGACATTGGCAACTGCGAGCAGGCTCTCAGCGACATGGCCGAGATCGGAA	A/G	45	3	0.331550802139037	1A	145	147	N	N	N	N	N	N	N	N	N	N	N	N	N	N	N	N	N	N	N	N	N	N	N	N	N	N	N	N	N	N	N	N	N	N	N	N	N	N	N	N	N
synopGBS115551	TGCAGCTCCTCGTATCTGTTGTCCACGAACAAACATATCAAACAATTCATTAAAAAGATGAAG	A/G	40	3	0.502673796791444	1A	145	147	N	N	N	N	N	N	N	A	N	N	N	N	N	N	N	A	N	A	N	N	N	N	N	N	N	N	N	N	N	N	A	N	G	N	A	N	N	A	N	N	N
synopGBS115731	TGCAGCTCGCAGTCATGTCCGTCGCGGATTTTTTTTACAACAAGGGTCTTGTTGCGGATATTT	A/T	59	3	0.251336898395722	1A	145	147	N	N	N	N	N	N	N	N	N	N	N	N	N	N	N	N	N	N	N	N	N	N	N	N	N	N	N	N	N	N	N	T	N	N	N	N	N	N	N	N	N
synopGBS117485	TGCAGCTTGGCAGGGCCAGGCATGGCGATGAGCGGCGATGGGGTTGCCCGCTGCTGCTGTTGA	G/A	61	3	0.518716577540107	1A	145	147	G	N	A	N	G	G	N	G	N	N	N	N	N	N	A	G	N	N	N	A	N	N	G	G	G	N	A	A	N	N	G	N	A	N	G	N	N	N	G	N	N
synopGBS117486	TGCAGCTTGGCAGGGCCAGGCATGGCGATGAGCGGCGATGGGTTTGCCCGCTGCTGCTGTTAA	A/G	61	2	0.508021390374332	1A	145	147	G	N	A	N	G	G	N	G	N	N	N	N	N	N	A	G	N	N	N	A	N	N	G	G	G	N	A	A	N	N	G	N	A	N	G	N	N	N	G	N	N
synopGBS117476	TGCAGCTTGGAGGCGAGCTGTCTCCGCCCTTATTTCGTACTCGGTCGCTGAGGGAGTCCTGGA	G/T	9	3	0.347593582887701	1A	145	149	N	N	N	N	N	N	N	N	N	N	N	N	N	T	N	N	G	N	G	G	N	N	N	T	N	N	N	N	N	N	N	N	G	N	T	N	N	N	N	N	N
synopGBS117477	TGCAGCTTGGAGGCGAGCTGTCTCCGCCCTTATTTCGTACTCGGTCGCTGAGGGAGTCCTGGA	C/T	41	3	0.347593582887701	1A	145	149	N	N	N	N	N	N	N	N	N	N	N	N	N	T	N	N	C	N	C	C	N	N	N	T	N	N	N	N	N	N	N	N	C	N	T	N	N	N	N	N	N
synopGBS118009	TGCAGGAAGACGGTGAGGGGGAGGAGAGGATACAACCAGGAGGGAATCAAGCAAAGATGGGCA	A/C	62	3	0.550802139037433	1A	146	147	A	A	C	N	N	A	C	A	C	C	A	C	N	A	N	A	C	A	N	N	N	N	A	N	A	N	N	C	A	N	N	N	N	N	N	N	N	N	A	N	N
synopGBS108572	TGCAGCATGAAGAGGCACACCAACACGATGCACGATAGGATCACCACCTCACCTGCTCTCTTT	A/G	22	2	0.363636363636364	1A	146	149	N	N	N	N	N	N	N	N	N	N	N	N	N	N	N	N	N	N	N	N	N	N	N	A	N	N	N	N	N	N	A	N	N	N	N	N	N	A	N	N	N
synopGBS108573	TGCAGCATGAAGAGGCACACCAACACGATGCACGATAGGATCACCACCTCACCTGCTCTCTTT	T/C	35	2	0.363636363636364	1A	146	149	N	N	N	N	N	N	N	N	N	N	N	N	N	N	N	N	N	N	N	N	N	N	N	T	N	N	N	N	N	N	T	N	N	N	N	N	N	T	N	N	N
synopGBS119205	TGCAGGATGGATGGTGTTGTGAGCTCATTGATACTAGTGTGTCAACATATATAGGCGATGGAT	A/G	43	1	0.502673796791444	1A	146	149	N	N	A	N	N	G	N	N	N	N	N	N	N	N	A	N	N	N	N	N	N	N	N	N	N	G	N	A	N	N	N	N	N	A	N	G	N	G	N	N	N
synopGBS126531	TGCAGTGACGGCGCGTCCAGTTCTTCCGCCTCGCAGTGTTCGTGCATGCGGTGGCCGCAAAAA	A/C	45	3	0.540106951871658	1A	146	149	A	A	C	A	A	A	N	A	C	C	A	C	A	A	C	N	C	A	C	C	A	C	A	A	A	A	C	C	A	C	A	A	C	N	A	A	C	A	A	A	N
synopGBS128881	TGCAGTTGCCATCCAACAACATACGACTGTTGTGTGGGCGAAAAGCAATTCGCGCACACGCGC	C/T	26	3	0.368983957219251	1A	146	149	N	N	N	N	N	N	N	N	N	N	N	N	N	N	N	N	N	N	N	N	N	N	N	N	C	N	N	N	N	T	N	C	N	T	N	N	T	N	N	C	N
synopGBS128882	TGCAGTTGCCATCCAACAACATACGACTGTTGTGTGGGCGAAAAGCAATTCGCGCACACGCGC	G/C	53	3	0.368983957219251	1A	146	149	N	N	N	N	N	N	N	N	N	N	N	N	N	N	N	N	N	N	N	N	N	N	N	N	G	N	N	N	N	C	N	G	N	C	N	N	C	N	N	G	N
synopGBS112347	TGCAGCGACACTTCACCCTGTGATTCGTTCCAAAGCCCAAAAACTTGCAAAGAATGGCCTCGG	A/C	9	3	0.358288770053476	1A	146	154	N	N	N	N	A	N	C	N	N	N	A	N	A	A	C	A	N	N	N	N	A	C	A	N	A	N	N	N	A	C	A	N	N	C	A	N	C	A	N	A	A
synopGBS113063	TGCAGCGCCGCGGCTCAACCGCGTGGCCGCGGCGTCTCGAGGGTCTCCGCAAAAAAAAAAAAA	C/G	15	1	0.374331550802139	1A	146	156	G	G	C	G	G	G	N	G	C	C	N	C	G	G	C	G	C	G	N	C	G	C	N	G	G	N	N	C	N	N	G	N	C	C	G	G	N	G	G	G	G
synopGBS122892	TGCAGGTGAGTTTGCTGTAGACTCTGTCGATGATTTGGTGCAACTGCAACGGATCATGGCCTC	C/T	60	3	0.368983957219251	1A	146	156	N	N	N	T	N	N	N	N	N	C	N	C	T	N	C	T	C	N	C	C	N	C	T	T	T	T	C	N	N	N	T	N	N	C	T	N	C	T	T	N	T
synopGBS104203	TGCAGATCCAGCAATCTACGACTAACTACTGTAGCTATTAACCGAGCAGTGCTACGATCTACC	A/T	40	3	0.411764705882353	1A	146	157	N	A	N	N	N	N	N	N	T	N	A	N	N	N	N	A	T	A	N	T	N	N	A	N	A	N	N	N	N	T	N	N	N	T	N	N	N	N	N	N	N
synopGBS110072	TGCAGCCCAATCTCACAGGCGAGGCCGCCGTCCACCCCCGCATCGCGCCCCTACCCCGTTGTA	A/G	14	2	0.336898395721925	1A	146	157	G	N	N	N	N	G	N	G	N	A	N	N	G	N	N	G	N	N	A	N	G	A	N	G	N	N	N	N	N	N	N	G	N	N	G	N	A	N	G	N	N
synopGBS110073	TGCAGCCCAATCTCACAGGCGAGGCCGCCGTCCACCCCCGCATCGCGCCCCTACCCCGTTGTA	T/C	58	2	0.336898395721925	1A	146	157	C	N	N	N	N	C	N	C	N	T	N	N	C	N	N	C	N	N	T	N	C	T	N	C	N	N	N	N	N	N	N	C	N	N	C	N	T	N	C	N	N
synopGBS119201	TGCAGGATGGATACATACGCAAACCGCCGCCCCCGCTACATCAACACAACATGATTGACTCGC	C/T	38	3	0.304812834224599	1A	146	157	N	N	N	N	N	N	N	T	N	N	N	C	N	N	N	N	N	N	N	N	T	C	T	N	N	N	N	N	N	N	T	N	N	C	N	N	N	N	T	N	N
synopGBS109442	TGCAGCCACGCAGGAGCAGCTTTTTCTGCCAATGGTGAAATAAATAAATCTCGTTTCGATCGC	C/T	8	4	0.540106951871658	1A	147	149	N	C	N	C	N	C	N	C	T	T	N	T	C	N	N	N	T	N	N	T	N	N	C	N	C	N	N	N	C	N	C	N	N	N	C	C	T	N	C	N	N
synopGBS109443	TGCAGCCACGCAGGAGCAGCTTTTTCTGCCAATGGTGAAATAAATAAATCTCGTTTCGATCGC	C/A	29	4	0.540106951871658	1A	147	149	N	C	N	C	N	C	N	C	A	A	N	A	C	N	N	N	A	N	N	A	N	N	C	N	C	N	N	N	C	N	C	N	N	N	C	C	A	N	C	N	N
synopGBS109444	TGCAGCCACGCAGGAGCAGCTTTTTCTGCCAATGGTGAAATAAATAAATCTCGTTTCGATCGC	C/T	51	4	0.540106951871658	1A	147	149	N	C	N	C	N	C	N	C	T	T	N	T	C	N	N	N	T	N	N	T	N	N	C	N	C	N	N	N	C	N	C	N	N	N	C	C	T	N	C	N	N
synopGBS109445	TGCAGCCACGCAGGAGCAGCTTTTTCTGCCAATGGTGAAATAAATAAATCTCGTTTCGATCGC	T/C	59	4	0.540106951871658	1A	147	149	N	T	N	T	N	T	N	T	C	C	N	C	T	N	N	N	C	N	N	C	N	N	T	N	T	N	N	N	T	N	T	N	N	N	T	T	C	N	T	N	N
synopGBS114786	TGCAGCTAGCTCTACGACGGACCAAACGTTGCCTCCACCCACCAGCCGCATTACCTGACGGCG	A/G	25	3	0.893048128342246	1A	147	149	G	G	A	N	G	G	N	G	A	A	G	N	G	G	A	G	N	G	A	A	G	A	G	G	G	G	A	A	N	A	G	G	N	A	N	G	A	G	G	G	G
synopGBS116167	TGCAGCTGACGCATTCCTGCCTTCTTCCTCATCCTCCATGTACATATGGTCCAAGGCCGCGAT	G/T	7	3	0.529411764705882	1A	147	149	N	G	N	N	N	N	N	N	N	N	N	T	G	N	N	N	T	N	T	N	G	N	N	N	N	N	T	N	N	T	N	N	N	N	G	N	N	N	G	N	N
synopGBS119203	TGCAGGATGGATGGTGTGTTGTGAGATCATTGATATTAATGGGTCGACATATATAGACGATGG	A/G	38	3	0.770053475935829	1A	147	149	G	N	N	G	N	G	N	N	N	A	N	A	G	G	A	G	N	N	N	A	G	A	G	G	G	G	A	N	N	A	G	N	A	A	G	G	N	G	N	G	N
synopGBS119204	TGCAGGATGGATGGTGTGTTGTGAGATCATTGATATTAATGGGTCGACATATATAGACGATGG	T/C	39	3	0.770053475935829	1A	147	149	C	N	N	C	N	C	N	N	N	T	N	T	C	C	T	C	N	N	N	T	C	T	C	C	C	C	T	N	N	T	C	N	T	T	C	C	N	C	N	C	N
synopGBS124575	TGCAGTAGCGTGGCGACGCGTTGGGAAGAGGCGCACATTCATCACGTTACGCGTTCAGTGCAC	C/T	63	1	0.893048128342246	1A	147	149	C	N	T	C	C	C	N	C	T	N	C	T	C	C	T	C	T	C	T	T	C	T	C	C	C	C	T	N	N	T	C	C	T	T	C	C	N	C	C	C	C
synopGBS106335	TGCAGCAATCAGCCTTACAAACACATCAATCTCGTGCACCCTCTCGCCACGCAGAAAAAATAA	A/G	10	3	0.39572192513369	1A	147	154	A	N	G	A	N	N	G	A	G	N	N	N	A	N	G	N	N	N	N	N	N	N	N	N	N	N	N	N	N	N	N	N	G	N	N	N	N	N	N	A	N
synopGBS120844	TGCAGGCTCTTTTGTCTGCTTGTTTCCTTGCCCTCTCCTGCGTGTTAAATTAACTTTGTGCAT	C/T	37	1	0.39572192513369	1A	149	149	N	N	N	N	N	N	N	T	N	N	N	N	T	N	N	N	N	N	N	N	N	N	T	N	N	N	N	N	N	N	N	N	N	C	N	N	N	N	T	N	T
synopGBS107813	TGCAGCAGCTGCTCCTGAGAGCTCACACGGTCGTCGAGGAGGCGGATGGGCGATACATCACCA	A/T	6	1	0.844919786096257	1A	149	151	A	A	T	A	A	A	T	A	T	T	A	T	A	A	T	A	T	A	T	T	A	T	A	A	N	A	T	T	N	N	A	A	T	T	A	A	T	N	A	A	A
synopGBS112482	TGCAGCGACTCCAGCGTGTCCGACTTGTCGCCGTCCGTGGCCGCCGTGGCCGCGCGCACCACC	C/G	62	1	0.449197860962567	1A	149	153	C	N	G	N	C	C	N	N	G	G	C	N	C	N	G	C	G	N	G	G	C	G	C	C	N	C	G	G	N	G	C	N	N	G	N	C	N	C	C	N	C
synopGBS101240	TGCAGAATAAAATTTGAAGTGGAATCAAGCGGACACATGGCCACCTGGCTAGGTGGGAGAGAA	C/T	25	2	0.711229946524064	1A	149	154	T	N	C	N	N	N	N	N	N	N	N	C	T	N	C	N	C	N	N	N	T	N	N	T	T	N	N	N	T	N	T	T	N	N	N	N	C	T	T	N	N
synopGBS111256	TGCAGCCGTCACGCGGTAGCCTTTAGGCGGAAGTAGATGGTGTGAAACGGGTCGGCGTCGGGG	A/G	10	3	0.406417112299465	1A	149	154	N	N	N	N	N	N	N	N	N	N	N	N	N	N	N	N	N	N	N	N	N	N	G	N	N	N	N	A	N	N	G	N	N	N	N	G	N	G	N	N	N
synopGBS115129	TGCAGCTCAACTATCTTGCTCAATCACTTCATGTTGAGCGCTTGTGATTATTAGTTTTTCGCT	A/G	49	3	0.588235294117647	1A	149	154	G	N	A	G	N	G	A	N	A	N	G	N	G	G	A	G	A	N	N	A	G	A	G	G	G	G	A	A	N	A	G	G	A	A	G	G	A	G	G	G	N
synopGBS118426	TGCAGGACGACGGAGTTGAGGTCGTGCTGCGGATCGACACCGCCAGAGCACAGGCGCTCGAGC	A/G	38	3	0.401069518716578	1A	149	157	G	N	A	N	N	G	N	G	N	A	N	A	G	G	N	N	N	N	N	N	G	N	N	G	G	N	N	N	G	N	N	N	A	A	G	N	A	N	N	G	G
synopGBS117273	TGCAGCTTCTATGCATTCCATACTTGTAACGATATGTCCATGGGAAAGTAGCGAAATGCCAGT	C/G	22	3	0.315508021390374	1A	151	158	N	N	N	N	N	N	N	G	N	N	N	N	N	N	N	N	N	N	N	N	N	N	N	N	N	N	N	N	N	N	N	N	N	N	N	N	N	N	N	N	N
synopGBS116843	TGCAGCTGTCCCACCTTCCCGTCGACCCAAAGCAGCGCCTTCAAGAAGGTGACGGAGCCGCAA	A/G	33	2	0.401069518716578	1A	151	159	N	G	A	N	N	G	A	G	A	A	G	A	G	N	A	G	A	G	A	N	N	N	N	G	G	G	A	A	N	N	N	N	A	A	G	N	N	G	N	N	N
synopGBS118423	TGCAGGACGACCTCGACGACGGTACGGGACCACGGATCAGCTTTCCCGAGGCGGCGAACCCTG	A/G	38	3	0.417112299465241	1A	152	157	N	N	N	N	N	N	N	N	N	A	N	N	N	N	N	N	N	N	N	N	N	N	N	G	N	G	N	N	N	A	N	G	N	N	N	G	N	N	N	N	G
synopGBS101205	TGCAGAAGTCGATGCGCTATTTATGGGCTACGAAACGCTTATTTAGTGATTTCATCTACTCCA	C/T	14	2	0.245989304812834	1A	152	168	C	N	T	N	N	N	N	C	N	N	N	N	N	C	N	C	N	C	T	T	C	C	C	C	N	N	N	N	N	N	C	N	N	T	C	N	N	C	N	C	N
synopGBS112225	TGCAGCGAACGAGATGAACCTGAACGGAATAAAGCACGCGCAGCCACAGCAACAGCACGAACT	A/G	56	3	0.331550802139037	1A	152	169	N	G	N	G	N	N	N	G	N	A	G	N	G	N	A	N	N	N	A	A	G	N	N	N	G	N	A	N	G	N	N	N	N	N	G	G	A	G	G	N	N
synopGBS129579	TGCAGTTTGCAAACTTTGAAAAACGCCACTCCAGACTTCAAAAAGTGCCACTAGAAATGACAT	A/G	59	1	0.39572192513369	1A	153	157	N	A	N	N	G	N	N	A	N	N	N	N	N	N	N	A	N	N	N	N	N	N	N	A	N	N	N	N	N	N	N	N	N	N	N	N	N	N	N	N	N
synopGBS108274	TGCAGCATAATAACCGTTGGATCGACTTAATACTACCCACTAATTTCGGTAGTATGATGTACC	C/G	14	3	0.310160427807487	1A	154	158	G	N	N	N	C	G	N	G	C	N	N	C	G	G	N	G	C	N	N	N	N	G	G	G	N	G	C	C	G	N	G	N	C	N	G	N	N	G	G	G	N
synopGBS100105	TGCAGAAAACCCTAGCACGGCTCTCCACAGAAGGAGGGTTAGGGGTGCGCGTCGTGCATGCCT	C/T	9	3	0.593582887700535	1A	154	159	N	N	C	N	C	T	C	N	C	C	N	N	T	T	N	N	C	N	N	C	T	T	T	T	N	N	N	N	N	C	N	N	C	C	T	T	N	T	N	T	N
synopGBS107380	TGCAGCAGAGGTTGTTGGGGCACTCCATGCCGCTGCCCTGCTCGCCGCACCTCTGGGCGTGCG	C/T	61	2	0.390374331550802	1A	154	166	N	N	N	N	N	C	N	N	N	N	N	N	C	N	N	N	N	N	N	T	N	N	N	C	N	N	N	N	N	N	N	C	N	N	N	C	N	N	N	N	N
synopGBS125905	TGCAGTCGCACAAGCGATTTGCCACTGCGTTCCGCGGATACTGTGGCGTCGTCGACAATGCGA	C/T	24	3	0.390374331550802	1A	155	158	N	C	T	N	N	N	N	N	N	T	N	T	C	C	T	C	N	N	N	N	N	N	C	N	N	N	T	N	N	N	N	N	N	N	N	C	N	N	N	N	T
synopGBS100761	TGCAGAACGAAAAAAGCGCTGTTGTGTGTTGCGTCCTTGCCAGGTCTCGACATCAAGGTTGGG	A/G	11	3	0.609625668449198	1A	156	159	N	N	N	G	N	G	N	N	N	N	G	A	G	N	A	G	N	N	N	N	N	G	N	G	G	N	N	N	N	A	G	N	N	N	N	N	N	N	N	G	A
synopGBS100762	TGCAGAACGAAAAAAGCGCTGTTGTGTGTTGCGTCCTTGCCAGGTCTCGACATCAAGGTTGGG	C/G	47	3	0.609625668449198	1A	156	159	N	N	N	G	N	G	N	N	N	N	G	C	G	N	C	G	N	N	N	N	N	G	N	G	G	N	N	N	N	C	G	N	N	N	N	N	N	N	N	G	C
synopGBS123505	TGCAGGTTGACCATACCGCAGCAATGCCCAACTGGCTACAAGCTACAAAAATGACTACGGTAG	C/G	11	3	0.844919786096257	1A	158	159	C	C	G	C	G	C	G	C	G	G	C	N	C	C	G	C	G	N	G	G	C	C	C	C	C	C	N	N	C	G	C	C	G	N	C	N	G	C	C	C	G
synopGBS122284	TGCAGGTAGGCTTCCAATCCTGAAGTTACATTTGCTCTGCTCAGTACTCGTGCATTTCTGCTC	A/G	45	3	0.834224598930481	1A	160	163	A	A	N	N	N	A	G	N	G	G	A	G	A	A	G	A	G	A	N	G	A	A	A	A	A	A	N	G	A	G	A	A	N	G	A	A	G	N	A	N	N
synopGBS106718	TGCAGCACATTCGTAAGGACATGCTTCGTTTGCCAGAGCTATGCGCACAGGTACAAATTTTGT	G/T	49	3	0.358288770053476	1A	161	167	N	G	G	N	N	N	N	N	N	N	N	N	N	N	N	G	N	N	N	N	N	N	N	N	N	N	N	N	N	T	N	N	T	N	N	N	N	N	N	N	T
synopGBS111056	TGCAGCCGCCGTCGCCGACGGTGGTTTCGTCCTCGGGCCGCCGCTCCCGCAAAAAAAAAAAAA	C/T	8	3	0.443850267379679	1A	161	170	C	C	C	N	T	N	T	C	T	T	C	N	C	C	T	C	T	C	C	C	C	C	C	C	C	C	T	T	C	N	C	C	N	T	C	C	T	C	C	C	T
synopGBS105321	TGCAGATTGCAAACTATATAAATCATCACAAATGCACATGTGTTTTCACGTTTTTGTTTTTTG	C/T	48	2	0.508021390374332	1A	162	168	N	N	N	N	N	T	C	N	N	N	N	N	N	N	N	N	N	T	C	N	N	N	T	N	N	T	N	C	N	N	N	N	N	C	N	T	C	N	N	N	N
synopGBS116419	TGCAGCTGCGGGAGCTGGAGCCGCAGCAGCCCAAGACGACGCAGAACACGCCCCGCCTCCCGA	C/T	14	1	0.299465240641711	1A	162	170	N	N	N	N	N	N	N	N	N	N	N	N	N	N	N	N	N	N	N	N	N	N	N	N	N	N	N	N	N	N	N	N	N	N	N	N	N	N	N	N	N
synopGBS116420	TGCAGCTGCGGGAGCTGGAGCCGCAGCAGCCCAAGACGACGCAGAACACGCCCCGCCTCCCGC	C/T	14	1	0.385026737967914	1A	162	170	C	N	C	N	T	T	N	C	T	T	C	T	C	C	T	C	T	C	C	N	C	C	C	C	C	C	T	T	N	N	C	N	N	N	C	C	N	N	N	N	T
synopGBS109501	TGCAGCCACTACCTGCCCAAATCCCCTCGCAACCCACCATCCTCCCGTGCCTTCCGTTCATCC	A/G	59	1	0.294117647058824	1A	162	172	N	N	N	N	N	N	N	G	N	N	G	N	N	N	N	N	N	N	N	N	N	N	N	N	N	N	N	N	N	N	N	N	N	N	N	N	N	N	N	N	N
synopGBS101407	TGCAGAATCTCTATCCCAGAAAGTAGCTAATGTGGCTCACAGGTATCCGTTTGCTGCTAGATT	C/T	10	3	0.310160427807487	1A	162	178	N	N	T	N	N	N	N	N	N	N	N	N	N	N	N	N	N	N	N	N	T	T	N	N	N	N	N	N	T	N	N	T	N	N	T	N	N	N	N	N	N
synopGBS121336	TGCAGGGCACGGGCTATGTGGACAACACCACCAAACTCCCCATCTCCGCGGACAACGGTGGCT	C/T	38	3	0.443850267379679	1A	162	179	C	C	C	N	N	N	N	N	N	T	C	T	C	C	T	C	N	C	C	C	N	C	C	C	C	N	T	T	N	N	N	C	N	N	C	N	N	N	C	C	T
synopGBS121337	TGCAGGGCACGGGCTATGTGGACAACACCACCAAACTCCCCATCTCCGCGGACAACGGTGGCT	A/G	41	3	0.443850267379679	1A	162	179	A	A	A	N	N	N	N	N	N	G	A	G	A	A	G	A	N	A	A	A	N	A	A	A	A	N	G	G	N	N	N	A	N	N	A	N	N	N	A	A	G
synopGBS121338	TGCAGGGCACGGGCTATGTGGACAACACCACCAAACTCCCCATCTCCGCGGACAACGGTGGCT	C/T	63	3	0.443850267379679	1A	162	179	C	C	C	N	N	N	N	N	N	T	C	T	C	C	T	C	N	C	C	C	N	C	C	C	C	N	T	T	N	N	N	C	N	N	C	N	N	N	C	C	T
synopGBS123233	TGCAGGTGTCGCATGCACCTCTGGCGGCACATGGCCCGCCCCAGGCGGCACCGAGATCGGAAG	G/T	7	4	0.347593582887701	1A	162	179	N	N	N	N	N	N	N	N	N	N	N	N	N	N	N	N	N	N	N	N	N	N	N	N	N	N	N	N	N	N	N	N	N	N	N	N	N	N	N	N	N
synopGBS123234	TGCAGGTGTCGCATGCACCTCTGGCGGCACATGGCCCGCCCCAGGCGGCACCGAGATCGGAAG	G/A	25	4	0.347593582887701	1A	162	179	N	N	N	N	N	N	N	N	N	N	N	N	N	N	N	N	N	N	N	N	N	N	N	N	N	N	N	N	N	N	N	N	N	N	N	N	N	N	N	N	N
synopGBS123235	TGCAGGTGTCGCATGCACCTCTGGCGGCACATGGCCCGCCCCAGGCGGCACCGAGATCGGAAG	C/T	27	4	0.347593582887701	1A	162	179	N	N	N	N	N	N	N	N	N	N	N	N	N	N	N	N	N	N	N	N	N	N	N	N	N	N	N	N	N	N	N	N	N	N	N	N	N	N	N	N	N
synopGBS123236	TGCAGGTGTCGCATGCACCTCTGGCGGCACATGGCCCGCCCCAGGCGGCACCGAGATCGGAAG	A/G	28	4	0.347593582887701	1A	162	179	N	N	N	N	N	N	N	N	N	N	N	N	N	N	N	N	N	N	N	N	N	N	N	N	N	N	N	N	N	N	N	N	N	N	N	N	N	N	N	N	N
synopGBS107595	TGCAGCAGCCATGGATCACAGCAAGAAAACGGGACAACAAGTCAGAAAAGGTCGGCAAGTTCA	A/C	25	4	0.422459893048128	1A	163	170	A	N	N	N	C	N	C	N	N	N	N	C	A	N	N	N	A	N	N	N	N	N	A	A	A	A	C	N	N	N	N	N	N	N	N	N	C	N	N	A	N
synopGBS107596	TGCAGCAGCCATGGATCACAGCAAGAAAACGGGACAACAAGTCAGAAAAGGTCGGCAAGTTCA	G/A	40	4	0.422459893048128	1A	163	170	G	N	N	N	A	N	A	N	N	N	N	A	G	N	N	N	G	N	N	N	N	N	G	G	G	G	A	N	N	N	N	N	N	N	N	N	A	N	N	G	N
synopGBS107597	TGCAGCAGCCATGGATCACAGCAAGAAAACGGGACAACAAGTCAGAAAAGGTCGGCAAGTTCA	G/A	49	4	0.422459893048128	1A	163	170	G	N	N	N	A	N	A	N	N	N	N	A	G	N	N	N	G	N	N	N	N	N	G	G	G	G	A	N	N	N	N	N	N	N	N	N	A	N	N	G	N
synopGBS107598	TGCAGCAGCCATGGATCACAGCAAGAAAACGGGACAACAAGTCAGAAAAGGTCGGCAAGTTCA	G/A	58	4	0.422459893048128	1A	163	170	G	N	N	N	A	N	A	N	N	N	N	A	G	N	N	N	G	N	N	N	N	N	G	G	G	G	A	N	N	N	N	N	N	N	N	N	A	N	N	G	N
synopGBS100216	TGCAGAAACAACCAAGTGCAGAGGAAAATTCATGCCTTTTTTGTAAGATACCATTATCTGACT	C/T	35	3	0.427807486631016	1A	163	172	N	N	N	N	N	N	C	N	N	N	T	N	N	N	N	N	N	N	T	N	N	T	N	N	N	N	N	C	N	N	N	N	N	C	N	T	N	N	N	N	N
synopGBS116146	TGCAGCTGAAGTACTTCAGGCTAGCTTGGATCTGATGGAGGTTATCACTTCATCACTAGCCAA	C/T	5	3	0.46524064171123	1A	163	179	N	N	N	N	C	N	N	N	N	N	N	N	N	N	N	T	N	N	N	N	N	N	N	N	N	N	N	C	N	N	N	N	N	N	N	N	N	T	N	N	N
synopGBS116147	TGCAGCTGAAGTACTTCAGGCTAGCTTGGATCTGATGGAGGTTATCACTTCATCACTAGCCAA	C/G	47	2	0.459893048128342	1A	163	179	N	N	N	N	C	N	N	N	N	N	N	N	N	N	N	G	N	N	N	N	N	N	N	N	N	N	N	C	N	N	N	N	N	N	N	N	N	G	N	N	N
synopGBS100694	TGCAGAACATTGTAATCAAGGACTAATGTTATACTTGTGTATAGTGTTCCGTAATATTTGAAT	C/T	48	2	0.593582887700535	1A	164	170	N	N	C	N	N	N	N	C	N	N	N	T	C	N	N	C	C	C	N	N	N	C	N	C	N	N	T	T	N	N	N	N	N	T	N	N	T	C	N	N	N
synopGBS100695	TGCAGAACATTGTAATCAAGGACTAATGTTATACTTGTGTATAGTGTTCCGTAATATTTGAAT	G/A	50	2	0.593582887700535	1A	164	170	N	N	G	N	N	N	N	G	N	N	N	A	G	N	N	G	G	G	N	N	N	G	N	G	N	N	A	A	N	N	N	N	N	A	N	N	A	G	N	N	N
synopGBS100489	TGCAGAAATGATTTGGTTTTTAACAAAACAACAAATATTCATTTTTTGCAGGTTATTTTTCGA	A/G	25	1	0.401069518716578	1A	164	172	G	N	N	N	N	N	A	N	A	N	G	N	N	N	N	N	N	N	N	G	N	N	N	G	N	N	N	N	N	N	N	N	N	N	N	G	N	N	N	N	N
synopGBS102528	TGCAGACTCATCTGATAACGCTTGCAACCTGAATTGGAAAATGCCATCAAGAGCTTAGTCTCT	A/G	26	3	0.540106951871658	1A	164	172	N	N	N	N	N	N	N	N	G	G	N	N	A	A	G	N	N	N	N	N	N	N	A	A	N	N	G	N	N	G	A	N	N	N	N	N	N	N	N	N	G
synopGBS102529	TGCAGACTCATCTGATAACGCTTGCAACCTGAATTGGAAAATGCCATCAAGAGCTTAGTCTCT	T/G	33	3	0.540106951871658	1A	164	172	N	N	N	N	N	N	N	N	G	G	N	N	T	T	G	N	N	N	N	N	N	N	T	T	N	N	G	N	N	G	T	N	N	N	N	N	N	N	N	N	G
synopGBS122344	TGCAGGTATCCACGGAGAGTATCAAAAAATTTAATGCAATGGCGTGCTACATGTTCCACCATC	A/T	27	3	0.545454545454545	1A	164	177	N	N	N	N	N	A	N	N	N	A	N	A	T	N	A	N	N	N	N	N	N	N	N	N	T	N	N	A	N	A	T	N	N	N	N	T	N	N	N	N	N
synopGBS122345	TGCAGGTATCCACGGAGAGTATCAAAAAATTTAATGCAATGGCGTGCTACATGTTCCACCATC	A/T	28	3	0.545454545454545	1A	164	177	N	N	N	N	N	A	N	N	N	A	N	A	T	N	A	N	N	N	N	N	N	N	N	N	T	N	N	A	N	A	T	N	N	N	N	T	N	N	N	N	N
synopGBS123237	TGCAGGTGTCGCATGCACCTCTGGCGGCACATGGCCCGCCCCAGGCGGCACCGCAAAAAAAAA	G/T	7	4	0.459893048128342	1A	164	178	T	T	T	T	G	G	G	T	N	G	T	G	T	T	G	T	T	N	T	T	T	T	T	T	T	T	G	G	T	G	T	T	G	G	T	T	G	T	T	T	N
synopGBS123238	TGCAGGTGTCGCATGCACCTCTGGCGGCACATGGCCCGCCCCAGGCGGCACCGCAAAAAAAAA	G/A	25	4	0.459893048128342	1A	164	178	A	A	A	A	G	G	G	A	N	G	A	G	A	A	G	A	A	N	A	A	A	A	A	A	A	A	G	G	A	G	A	A	G	G	A	A	G	A	A	A	N
synopGBS123239	TGCAGGTGTCGCATGCACCTCTGGCGGCACATGGCCCGCCCCAGGCGGCACCGCAAAAAAAAA	C/T	27	4	0.459893048128342	1A	164	178	T	T	T	T	C	C	C	T	N	C	T	C	T	T	C	T	T	N	T	T	T	T	T	T	T	T	C	C	T	C	T	T	C	C	T	T	C	T	T	T	N
synopGBS123240	TGCAGGTGTCGCATGCACCTCTGGCGGCACATGGCCCGCCCCAGGCGGCACCGCAAAAAAAAA	A/G	28	4	0.459893048128342	1A	164	178	G	G	G	G	A	A	A	G	N	A	G	A	G	G	A	G	G	N	G	G	G	G	G	G	G	G	A	A	G	A	G	G	A	A	G	G	A	G	G	G	N
synopGBS109087	TGCAGCCAAGCACGTTAGTCTCGGGGTTTTAGAGCAAGTTGCACCAAGTATCTTGAACTTGGA	T/C	28	3	0.561497326203209	1A	165	170	N	N	N	N	T	T	N	C	T	N	N	N	C	C	N	N	C	N	N	N	N	N	C	N	C	N	T	N	N	N	C	N	N	N	N	C	T	C	C	N	N
synopGBS109088	TGCAGCCAAGCACGTTAGTCTCGGTGTTCTAGAGCAAGTTGCACCAAGTATCTTGAACTTGGA	C/T	28	1	0.561497326203209	1A	165	170	N	N	N	N	T	T	N	C	T	N	N	N	C	C	N	N	C	N	N	N	N	N	C	N	C	N	T	N	N	N	C	N	N	N	N	C	T	C	C	N	N
synopGBS115604	TGCAGCTCCTTCCAAGCAACGCCCTGCGCCAGTTTGACATCAACATCAACGGCGTGAGGTTGT	A/G	17	1	0.577540106951872	1A	165	175	A	N	N	A	N	N	N	A	N	N	A	N	N	A	N	A	A	A	N	A	A	A	N	A	N	A	N	N	N	N	N	A	N	N	A	A	N	A	A	N	N
synopGBS103215	TGCAGAGCTCAGCTCAGCTGGAATGGTTGCACTACCTGCTGTTCGGTGATAGTAACAGCACTC	G/T	16	3	0.609625668449198	1A	165	176	N	N	T	T	G	G	N	T	G	N	T	G	T	T	G	T	T	T	T	T	T	T	T	T	T	T	G	G	T	G	N	T	G	G	T	T	N	T	T	T	G
synopGBS103216	TGCAGAGCTCAGCTCAGCTGGAATGGTTGCACTACCTGCTGTTCGGTGATAGTAACAGCACTC	C/G	43	3	0.609625668449198	1A	165	176	N	N	G	G	C	C	N	G	C	N	G	C	G	G	C	G	G	G	G	G	G	G	G	G	G	G	C	C	G	C	N	G	C	C	G	G	N	G	G	G	C
synopGBS125160	TGCAGTCACAGTAGAGTATTCATGTCATTTGTACAATCATAAATGGGGCAGAGGATAACACGA	C/T	6	3	0.711229946524064	1A	165	176	T	T	T	N	N	N	N	T	C	N	T	C	T	T	N	N	N	T	N	T	T	N	T	T	T	T	C	C	N	N	N	T	N	N	N	T	N	N	N	N	C
synopGBS125161	TGCAGTCACAGTAGAGTATTCATGTCATTTGTACAATCATAAATGGGGCAGAGGATAACACGA	T/C	11	3	0.711229946524064	1A	165	176	C	C	C	N	N	N	N	C	T	N	C	T	C	C	N	N	N	C	N	C	C	N	C	C	C	C	T	T	N	N	N	C	N	N	N	C	N	N	N	N	T
synopGBS109149	TGCAGCCAATCTAATCTCTGAGGATACTGTTGAGAAGGATTGAGGTTTTTGCCCATGCAAAGG	G/T	28	3	0.556149732620321	1A	165	178	N	N	N	N	N	G	N	N	G	N	N	N	N	N	N	N	N	N	N	N	N	N	N	N	N	T	N	N	T	N	N	N	N	N	N	N	N	N	T	N	N
synopGBS104339	TGCAGATCCTCCCCAGCAGCGCCGTGCGCCAGTTCTACGTCAGCATCAACGGCATGGAGTTGA	C/T	37	2	0.844919786096257	1A	166	173	N	T	N	T	C	C	C	T	C	C	T	N	T	T	C	T	T	T	T	T	T	N	T	T	T	T	C	C	T	C	N	T	C	C	N	T	C	T	T	N	N
synopGBS103576	TGCAGAGTACACAGAACCCACTATAGAACATTCAGAGTGTAACATCAAGTGTATAGTGTACAT	A/C	15	4	0.898395721925134	1A	166	174	C	N	C	C	A	A	A	N	A	A	C	A	C	C	A	C	N	C	C	N	C	C	C	C	C	C	A	A	N	A	C	C	A	A	C	C	A	C	C	N	A
synopGBS103577	TGCAGAGTACACAGAACCCACTATAGAACATTCAGAGTGTAACATCAAGTGTATAGTGTACAT	C/A	18	4	0.898395721925134	1A	166	174	A	N	A	A	C	C	C	N	C	C	A	C	A	A	C	A	N	A	A	N	A	A	A	A	A	A	C	C	N	C	A	A	C	C	A	A	C	A	A	N	C
synopGBS129115	TGCAGTTGGTGTCGGTGCATGTGGCAATGGGTCAGCATCAGAAACTGTGCCCATGGAGGCGAA	C/T	12	3	0.866310160427808	1A	168	175	N	T	T	T	C	C	C	T	N	C	T	C	T	T	C	T	T	N	N	T	T	T	T	N	T	T	C	C	N	C	T	T	C	C	T	T	C	N	T	T	C
synopGBS129116	TGCAGTTGGTGTCGGTGCATGTGGCAATGGGTCAGCATCAGAAACTGTGCCCATGGAGGCGAA	T/C	27	3	0.866310160427808	1A	168	175	N	C	C	C	T	T	T	C	N	T	C	T	C	C	T	C	C	N	N	C	C	C	C	N	C	C	T	T	N	T	C	C	T	T	C	C	T	N	C	C	T
synopGBS102466	TGCAGACGTTCCAACTCACCGAGCGTACGTAGCCACCAGCCACAGTCTGAAGCTCTTTTTTTC	C/T	39	3	0.331550802139037	1A	174	179	N	N	N	N	N	N	N	T	N	C	T	C	N	N	C	N	N	N	N	N	N	N	N	N	N	N	N	N	N	N	N	N	N	N	T	N	N	N	N	N	N
synopGBS108458	TGCAGCATCCTCCCATCGAGCCGTCGCCTCCTTCCTGCTCTCTCTCGGTCTTAATTTGGCCTG	C/T	24	3	0.331550802139037	1A	174	191	N	N	N	N	N	N	N	T	N	C	N	N	T	N	N	T	N	N	N	N	N	T	T	N	N	N	N	N	N	N	T	T	N	C	N	T	N	N	N	N	N
synopGBS114320	TGCAGCGTTCTTCCATGGTGGCTGTAGCGGTAGGGTATAAAGCATAAAGCGGCTTCTCCAAAA	A/G	43	4	0.267379679144385	1A	174	195	N	N	N	N	N	N	N	N	N	N	N	N	N	N	A	N	N	N	N	N	N	N	A	N	N	N	N	N	N	N	N	N	N	N	N	N	N	N	N	N	N
synopGBS117011	TGCAGCTTAGCCCTATTATGTTGTGTGTTTTCTCAGACATGTCCCTGGCGAGGTGAAGCAAAA	C/G	58	3	0.267379679144385	1A	174	195	N	N	N	N	N	N	N	C	N	N	N	G	N	N	N	N	N	N	N	N	N	N	C	N	C	N	N	N	N	G	N	N	N	N	N	N	N	N	N	N	N
synopGBS103187	TGCAGAGCGGCAACGGGTACATCAGCTACGGCGCGCTGCGAAGGGACAACGTGCCCTGCTCCG	A/G	40	2	0.39572192513369	1A	175	190	N	A	A	G	N	G	G	A	N	N	A	G	A	A	N	A	A	N	N	A	A	A	A	A	N	A	G	G	N	G	A	A	N	N	N	N	N	A	A	A	N
synopGBS112240	TGCAGCGAACTGATAGGGTGGGGATGGATCGGGATGGATCCCGAGGTGAAAGAGGACTGGCGG	C/T	9	2	0.470588235294118	1A	175	190	N	N	N	N	C	N	N	N	N	N	N	N	T	N	N	N	N	N	N	N	N	N	T	N	N	N	N	N	N	N	N	N	C	N	N	N	N	N	T	T	N
synopGBS116757	TGCAGCTGGGGTCTTCTGGGTTGAGCTTTACTTTCTTGATCTCCTTGGAGGCCTTGAAGGTGG	C/T	51	1	0.352941176470588	1A	175	194	N	N	N	N	N	N	N	N	N	N	N	N	T	N	N	N	N	N	N	N	N	N	N	T	N	N	N	N	N	N	N	N	N	N	N	N	N	N	N	N	N
synopGBS128866	TGCAGTTGCATTCAAGCTGTACGATCTGAGGGGGACAGGCTACATCGAGAAAGAAGAGGCAAG	A/C	28	3	0.695187165775401	1A	176	179	N	N	C	N	A	N	N	N	A	A	C	A	C	N	A	C	C	N	N	N	N	C	C	N	N	C	A	N	C	N	N	N	N	N	N	C	A	N	N	N	N
synopGBS127533	TGCAGTGTACAGGGTTAAATCGGGTTATCCCTCGAGCTTAATTAGCGGATCGAAAGAGCCAGA	A/C	60	3	0.379679144385027	1A	176	191	N	N	N	N	N	N	A	N	N	N	N	N	N	N	N	N	N	N	N	N	N	N	N	N	N	N	N	N	N	N	N	N	N	A	N	N	N	N	C	N	N
synopGBS115024	TGCAGCTATGGATCTCGATTGACTTGTACGTATTTCACCTTTCTTAGCGGTTTACTGATACTG	A/G	53	3	0.406417112299465	1A	176	192	N	N	N	N	N	N	N	N	N	N	A	G	A	N	A	N	N	N	N	N	N	N	A	A	N	N	G	N	N	N	N	N	N	N	N	N	N	N	N	N	N
synopGBS109032	TGCAGCCAACATTCCCATGTTTGACCTCGCTTGTGGAGAATCCATGTTTGGAAACGCCCTCAA	A/G	51	3	0.609625668449198	1A	178	191	N	N	N	N	N	N	G	A	G	N	A	N	N	A	A	N	N	N	N	A	G	N	A	A	A	A	G	N	N	G	N	N	G	N	A	N	N	A	N	A	N
synopGBS110160	TGCAGCCCAGATTCCCGCCATCCCCATCACCGACAGCGCTCGCCTCTGGTGACGATGAGGTGG	C/T	7	3	0.390374331550802	1A	179	192	N	N	N	N	N	N	N	N	N	N	C	N	N	N	N	N	N	T	C	N	T	N	N	N	N	N	N	T	C	N	N	N	N	N	N	N	N	N	N	N	N
synopGBS110161	TGCAGCCCAGATTCCCGCCATCCCCATCACCGACAGCGCTCGCCTCTGGTGACGATGAGGTGG	C/T	15	3	0.390374331550802	1A	179	192	N	N	N	N	N	N	N	N	N	N	C	N	N	N	N	N	N	T	C	N	T	N	N	N	N	N	N	T	C	N	N	N	N	N	N	N	N	N	N	N	N
synopGBS104629	TGCAGATGACACGAGCAAATCTGAACTTTGTTTTTCTCCCTTTTTCTTCTCTGCTATGCCCCC	C/T	39	3	0.668449197860963	1A	180	181	N	N	T	C	N	C	N	T	C	C	T	C	T	T	T	N	N	T	T	T	N	T	N	T	T	N	C	C	N	N	N	T	C	C	T	T	N	T	N	N	N
synopGBS123312	TGCAGGTTACCTTTGAGAGCATTATCATCCGAAAAAGCCTTTTACGTTCGCGTTCCATGCACA	G/A	63	3	0.893048128342246	1A	182	186	G	G	G	A	A	A	A	G	A	A	G	A	G	G	G	G	G	A	G	G	A	G	N	N	G	G	A	A	G	A	G	N	A	A	G	G	N	G	G	N	N
synopGBS123313	TGCAGGTTACCTTTGAGAGCATTATCATCCGAAAAAGTCTTTTACGTTCGCGTTCCATGCACA	A/G	63	1	0.893048128342246	1A	182	186	G	G	G	A	A	A	A	G	A	A	G	A	G	G	G	G	G	A	G	G	A	G	N	N	G	G	A	A	G	A	G	N	A	A	G	G	N	G	G	N	N
synopGBS125459	TGCAGTCCAGCGGACTGCTCTGGTCAACAACCCGCATTGCCGCTCGGCCGAGATCGGAAGAGC	A/G	35	1	0.336898395721925	1A	185	217	N	N	N	N	N	N	N	N	N	N	N	N	N	N	N	N	N	N	N	N	N	N	N	N	N	N	N	N	N	N	N	N	N	N	N	N	N	N	N	N	N
synopGBS129445	TGCAGTTTCCGATGCCTACCTTGGTTCTTCCCAGGACTTATAGATGAAAATGTGTATATAAAA	G/T	10	3	0.368983957219251	1A	185	219	N	N	N	N	N	N	N	N	N	N	N	N	N	N	N	N	N	N	G	N	N	N	N	N	G	N	N	T	N	N	N	N	N	N	N	N	N	N	N	N	N
synopGBS129446	TGCAGTTTCCGATGCCTACCTTGGTTCTTCCCAGGACTTATAGATGAAAATGTGTATATAAAA	T/C	40	3	0.368983957219251	1A	185	219	N	N	N	N	N	N	N	N	N	N	N	N	N	N	N	N	N	N	T	N	N	N	N	N	T	N	N	C	N	N	N	N	N	N	N	N	N	N	N	N	N
synopGBS116410	TGCAGCTGCGGCGGTGTTGCTGCTTGCTGGTGCGCTGCTGCAAGAGCTTGGGCAAGCTGTGTC	C/G	26	3	0.320855614973262	1A	187	219	N	N	G	N	N	C	N	N	C	C	G	C	C	N	N	N	G	N	G	N	N	N	N	G	N	G	C	C	N	N	N	G	N	C	G	G	N	G	G	N	C
synopGBS110788	TGCAGCCGAAGCGCCGTGCCGTGAGCTTCGGATACAATCTCAAGAGCTACTCCCACAACTTCG	A/G	35	1	0.802139037433155	1A	194	204	A	A	A	N	N	N	N	A	G	G	A	N	G	G	A	A	N	G	A	A	N	N	A	A	A	A	G	A	N	G	A	N	N	G	A	A	G	A	A	A	G
synopGBS123784	TGCAGTAAAACAAAAAAAAACAAGAAATTGGACAGCCCGAAGAAACTGCGTGAGACAGGTCAA	A/G	22	3	0.379679144385027	1A	201	219	A	N	N	N	A	N	N	A	N	N	N	G	N	N	N	N	N	N	N	A	N	N	N	A	N	N	N	N	N	N	N	A	N	N	N	A	A	N	N	A	N
synopGBS102644	TGCAGACTTCAGTTAAAACCTTCGATTTCATGAGTCCCATCATCACCAACCAAAGAAGGAAGC	A/G	60	3	0.422459893048128	1A	203	218	N	N	N	N	N	N	N	N	N	N	N	N	N	N	N	N	N	N	N	G	N	N	N	N	N	N	N	N	N	N	N	N	N	N	N	N	N	N	N	N	N
synopGBS116026	TGCAGCTCTGGAACGATAGTCGTTAGGGGCACATGTGCGAAGACCTTCGTTCCTGACTATCAT	A/G	55	3	0.74331550802139	1A	204	215	N	N	G	N	G	A	N	N	A	N	N	G	A	A	G	G	G	A	A	G	A	G	G	G	G	G	A	N	N	A	N	N	A	A	G	G	N	G	N	G	N
synopGBS117513	TGCAGCTTGGTAGCTACGCCTCAGCATTCGTACCCCTATAGCCGTTGTTAGAATTATATCCAC	C/T	41	3	0.347593582887701	1A	204	239	C	C	C	N	C	T	N	C	N	N	C	C	N	N	C	C	N	T	N	C	C	C	C	T	C	C	T	N	N	T	C	C	N	T	C	C	C	N	T	C	N
synopGBS110556	TGCAGCCCGTCGGCAGCCGTGGCGACCTGACCGCCCTTCTCCCCGCCGCGGCCCTGGTGCTCC	C/T	7	3	0.278074866310160	1A	205	253	N	N	C	T	C	N	N	N	N	N	N	N	N	T	N	C	T	N	N	N	N	N	C	N	N	N	T	N	T	N	N	N	N	T	C	N	N	N	N	N	N
synopGBS111387	TGCAGCCTAAGCCACGGACAACAACAAGGGTTTGACAAGGGGCCATTGATCACAACATCTTCT	C/G	14	3	0.304812834224599	1A	209	241	N	N	N	N	N	N	N	N	N	N	C	C	C	G	N	C	N	N	N	C	C	N	N	N	C	N	G	N	N	N	N	N	N	N	C	N	N	C	N	N	N
synopGBS111388	TGCAGCCTAAGCCACGGACAACAACAAGGGTTTGACAAGGGGCCATTGATCACAACATCTTCT	A/T	54	3	0.299465240641711	1A	209	241	N	N	N	N	N	N	N	N	N	N	A	A	A	T	N	A	N	N	N	A	A	N	N	N	A	N	T	N	N	N	N	N	N	N	A	N	N	A	N	N	N
synopGBS116644	TGCAGCTGGCGACGTGGCACCCGCTCACTGGCGGAAGGAACTCCTGACGGGCACGCGATCCGC	C/T	55	1	0.401069518716578	1A	210	240	N	N	T	C	N	C	C	N	C	C	N	T	T	C	N	T	C	C	C	N	T	T	T	C	T	N	C	C	N	C	T	T	C	C	T	N	N	T	C	N	C
synopGBS113644	TGCAGCGGCGAGCTCCTAAGCAGTGTCTCGACTGCTTGATGTGTAGGAAAAGATTGTTGTGGA	G/T	19	3	0.491978609625668	1A	211	229	G	N	N	N	N	T	T	N	N	T	N	N	N	N	N	G	N	N	N	N	T	N	G	N	G	N	T	N	N	N	N	N	N	T	N	G	N	N	N	N	N
synopGBS108411	TGCAGCATCATATCCAACGCTGAACATCTCCAGCGGCTCCTCTTCGTCCAAACTACGCCTCTC	A/C	50	3	0.294117647058824	1A	211	241	N	N	N	N	N	N	N	A	N	N	N	N	N	C	N	N	N	N	C	N	N	A	A	C	N	N	N	N	N	N	N	N	N	C	N	N	N	N	N	A	N
synopGBS108412	TGCAGCATCATATCCAACGCTGAACATCTCCAGCGGCTCCTCTTCGTCCAAACTACGCCTCTC	T/A	53	3	0.294117647058824	1A	211	241	N	N	N	N	N	N	N	T	N	N	N	N	N	A	N	N	N	N	A	N	N	T	T	A	N	N	N	N	N	N	N	N	N	A	N	N	N	N	N	T	N
synopGBS119151	TGCAGGATCTGCTTTGGGGAACTTCTCTGAAAAAGGTACTGGCAGTTTCTTCCTCATGCTGCT	A/C	63	2	0.347593582887701	1A	212	241	N	N	N	N	N	N	N	N	N	N	N	N	N	N	N	N	N	N	N	N	N	N	C	N	N	N	A	N	N	N	N	N	N	N	N	C	N	N	N	N	N
synopGBS122676	TGCAGGTCGCATATGGCTTCGGATCGCGATGGTTCCAAAAGCAAAGTTATAGATCTTGCAATG	A/G	48	1	0.342245989304813	1A	212	241	N	N	N	N	A	G	N	N	N	N	N	A	N	N	N	N	A	N	G	N	N	N	N	N	N	N	N	N	N	N	N	A	N	N	N	N	N	N	N	N	N
synopGBS127183	TGCAGTGGACACACCCTGTACATCGAGTTTTTTATCTCTAACTGTAAATCGAGTTTTGAGCTG	C/T	41	3	0.262032085561497	1A	212	241	N	N	N	N	N	N	N	N	N	N	C	N	C	N	N	N	N	N	N	N	N	N	N	N	N	N	T	N	N	N	N	N	N	N	N	N	N	N	N	C	N
synopGBS127184	TGCAGTGGACACACCCTGTACATCGAGTTTTTTATCTCTAACTGTAAATCGAGTTTTGAGCTG	A/C	46	3	0.262032085561497	1A	212	241	N	N	N	N	N	N	N	N	N	N	A	N	A	N	N	N	N	N	N	N	N	N	N	N	N	N	C	N	N	N	N	N	N	N	N	N	N	N	N	A	N
synopGBS127185	TGCAGTGGACACACCCTGTACATCGAGTTTTTTATCTCTAACTGTAAATCGAGTTTTGAGCTG	G/A	50	3	0.262032085561497	1A	212	241	N	N	N	N	N	N	N	N	N	N	G	N	G	N	N	N	N	N	N	N	N	N	N	N	N	N	A	N	N	N	N	N	N	N	N	N	N	N	N	G	N
synopGBS127870	TGCAGTTAAGCAATTGGGCTCATAGAGAGTTAATGGTGTCAGTCGTCATGAATGCATGATGGT	A/C	50	3	0.272727272727273	1A	212	241	N	N	N	N	N	N	N	N	N	N	N	N	N	N	N	N	N	N	N	N	N	N	N	N	N	N	N	N	N	N	N	N	N	N	N	N	N	N	N	N	N
synopGBS111298	TGCAGCCGTGAGCGGTGAACGAATCCGAGCTGTGGCTGGGTGTCGTGGGCCTTGCCGCCCGCC	A/C	22	3	0.545454545454545	1A	213	240	A	N	A	C	N	C	C	A	N	C	A	A	A	C	A	A	C	N	C	A	A	A	A	C	A	A	C	N	C	N	A	A	C	C	A	A	A	N	C	A	C
synopGBS101147	TGCAGAAGGCCGTAGTCCTGCGCCATCAGGTGCTCCATCCGCAGCGGATCGGCACTACTGCTG	G/T	29	3	0.625668449197861	1A	213	241	G	G	G	N	G	T	T	G	T	T	G	G	G	N	G	G	T	T	T	G	G	G	G	T	G	G	T	T	N	N	G	N	N	T	G	G	N	G	T	G	T
synopGBS115935	TGCAGCTCTAGGTCAGCATGAATGTGGCGCGGGAAGCAACACATCTACTAGAGAGACAACACG	A/G	14	3	0.475935828877005	1A	213	241	G	N	N	N	N	N	N	G	A	A	N	G	G	N	G	N	A	N	N	N	N	N	N	A	G	G	N	A	N	N	N	N	N	A	G	G	N	G	A	G	N
synopGBS111977	TGCAGCCTTACAAGCCTCGTACAACTACACCGCTAAGCAGATCGCAACCCCCGCCAGTACGGT	A/T	22	3	0.422459893048128	1A	214	251	N	T	N	N	N	N	N	N	N	N	N	N	N	N	N	N	N	A	N	N	N	N	N	A	T	N	A	N	N	N	N	N	N	N	T	N	N	N	N	T	N
synopGBS119940	TGCAGGCCATTTTTCTACTAGTGCGCTCCCCTAATGGGAGCAGGACTTCAGCTGACACTCATG	A/G	33	3	0.459893048128342	1A	215	229	N	N	G	N	G	N	N	G	N	N	N	N	A	N	N	G	N	N	A	N	N	N	N	N	G	N	N	A	N	N	N	N	N	N	N	N	N	G	N	G	A
synopGBS119209	TGCAGGATGGCTCTCATCAGCAACAACCAGTCTTCACAGTTGCTCTGTGTCAGCGTCGGGAGC	C/T	36	3	0.550802139037433	1A	217	240	N	N	N	N	N	T	N	C	T	T	N	N	C	N	N	N	T	N	N	C	N	C	N	T	N	N	N	T	N	T	N	C	N	N	N	C	N	N	N	N	T
synopGBS125106	TGCAGTCAAGCTAATGATTCTGCACAAGAAGATTGTATTAGCTAGCTAGCCTTGTAACAAGGG	T/C	32	2	0.459893048128342	1A	217	241	N	N	N	N	N	N	N	N	N	T	N	N	N	N	N	N	N	N	N	N	N	N	N	N	N	N	N	N	T	N	N	N	N	N	N	N	N	N	T	N	T
synopGBS105086	TGCAGATTAACCAATGCGTGCACGTGTATTTATGAATATGAATTTGGTATAGTACCTGCATGA	A/G	21	3	0.636363636363636	1A	220	239	A	A	A	G	A	N	G	A	N	N	A	A	A	G	A	A	N	G	G	A	N	N	A	N	A	N	G	N	N	G	N	N	N	G	A	A	N	A	N	N	N
synopGBS101639	TGCAGACAAACAGACGACGGCGCCCTTACACACATGAACCACGAGGCATGGGGCAGCAGCAAG	G/T	12	3	0.6524064171123	1A	221	241	N	N	T	N	N	G	N	T	G	N	N	N	T	N	N	N	G	N	N	T	T	T	T	G	N	N	N	N	G	N	T	N	N	G	N	T	T	T	G	N	N
synopGBS101713	TGCAGACACACAGACAGCCTGGTCGGAACGGGGCGGCGTCGGTTGGTCAAGATTTCGCCCCGA	A/G	9	3	0.668449197860963	1A	223	240	A	N	N	N	A	N	N	A	N	N	A	A	A	N	A	A	N	N	N	A	A	A	A	N	A	A	N	N	N	N	A	A	N	N	A	A	A	A	N	A	N
synopGBS104532	TGCAGATCTCTGTCCCAACACCGAGTCTGCATCATACATATTCACATCTGATAGCCCATAAGA	G/T	11	3	0.802139037433155	1A	225	238	N	T	T	G	T	G	N	T	G	G	T	T	T	N	T	N	N	G	N	T	N	T	T	G	T	T	N	G	G	G	N	N	N	N	N	T	T	N	G	N	N
synopGBS110643	TGCAGCCCTCCCTGTCAATTGTTGCAGTCCATCAACCTGCGCTTCATTCCCCAGAGAGAGAGG	A/C	16	3	0.764705882352941	1A	227	239	N	N	A	C	N	C	N	A	N	C	A	N	A	C	A	A	C	N	C	A	A	A	A	C	A	A	C	C	C	C	N	A	N	N	A	A	N	A	C	A	C
synopGBS110644	TGCAGCCCTCCCTGTCAATTGTTGCAGTCCATCAACCTGCGCTTCATTCCCCAGAGAGAGAGG	T/A	18	3	0.764705882352941	1A	227	239	N	N	T	A	N	A	N	T	N	A	T	N	T	A	T	T	A	N	A	T	T	T	T	A	T	T	A	A	A	A	N	T	N	N	T	T	N	T	A	T	A
synopGBS110645	TGCAGCCCTCCCTGTCAATTGTTGCAGTCCATCAACCTGCGCTTCATTCCCCAGAGAGAGAGG	C/T	28	3	0.764705882352941	1A	227	239	N	N	C	T	N	T	N	C	N	T	C	N	C	T	C	C	T	N	T	C	C	C	C	T	C	C	T	T	T	T	N	C	N	N	C	C	N	C	T	C	T
synopGBS102952	TGCAGAGATAATTGTAAAACATAAGTAAATTGCGTCAGGCTATGGCTTCATAATAATTCTACT	A/C	28	2	0.481283422459893	1A	232	241	N	A	A	N	N	N	N	N	N	N	N	A	A	C	C	N	N	N	N	A	A	A	N	N	A	N	N	C	C	N	N	N	N	N	N	A	N	A	N	N	N
synopGBS118053	TGCAGGAAGGAAACAACACACGAGTGCCGCCATCACCAGATCCACCCACGTCAGTTAGATCTT	A/G	19	3	0.561497326203209	1A	232	241	N	N	A	N	N	G	N	A	N	N	A	A	N	G	G	N	G	N	N	A	N	N	N	N	A	N	N	N	N	N	N	N	N	G	A	N	N	N	N	N	G
synopGBS108176	TGCAGCAGTGATCCAGTGAGGCACTTGCCATGCAAACTTAGTTTCAGACAGCTAAATCAATAC	C/T	57	1	0.459893048128342	1A	232	252	N	T	T	C	N	N	N	T	N	N	N	T	T	N	N	T	C	N	N	N	T	T	N	N	N	T	N	N	N	T	N	T	C	N	N	N	N	T	N	N	N
synopGBS116856	TGCAGCTGTCGGATGCCATCCGAAACAGCCGTCCGATCAATTGCCCAGCCAACCAAGGACCTT	C/T	20	3	0.352941176470588	1A	232	252	C	C	C	N	N	T	N	C	N	N	N	N	N	N	N	N	N	T	N	N	N	C	C	N	N	N	N	T	N	N	C	N	N	N	C	N	N	N	T	N	N
synopGBS116857	TGCAGCTGTCGGATGCCATCCGAAACAGCCGTCCGATCAATTGCCCAGCCAACCAAGGACCTT	C/T	32	3	0.352941176470588	1A	232	252	C	C	C	N	N	T	N	C	N	N	N	N	N	N	N	N	N	T	N	N	N	C	C	N	N	N	N	T	N	N	C	N	N	N	C	N	N	N	T	N	N
synopGBS117409	TGCAGCTTGCAGCAAGTCAGGGGTACATGCGTGTACAGTGGCTGTACTCCCTCCATGTATGTA	A/G	62	3	0.310160427807487	1A	232	253	G	N	G	N	N	N	N	N	A	N	N	G	N	N	A	N	N	N	N	N	G	G	N	N	N	N	N	N	N	N	N	N	N	N	N	N	N	N	A	N	N
synopGBS106840	TGCAGCACCGCGAAGTGATCTCTACCGCAATATATTCCGATGGTGTCACGATTGAACTGGCGA	A/G	23	3	0.481283422459893	1A	233	241	G	N	G	N	G	A	A	G	A	A	G	G	G	A	A	N	N	A	A	G	G	G	G	A	G	N	A	A	A	G	G	N	A	A	G	G	G	G	A	N	A
synopGBS110096	TGCAGCCCACCACGAAACAATCTGTAGCAGGCAAAAATTGCAATACACAAAGCACCTCCACAC	C/G	9	3	0.647058823529412	1A	233	247	G	G	G	C	N	C	N	N	C	N	G	N	G	C	C	G	C	C	N	G	N	G	G	C	G	N	C	C	N	G	G	N	C	N	N	G	N	N	C	N	N
synopGBS110097	TGCAGCCCACCACGAAACAATCTGTAGCAGGCAAAAATTGCAATACACAAAGCACCTCCACAC	C/G	57	3	0.647058823529412	1A	233	247	G	G	G	C	N	C	N	N	C	N	G	N	G	C	C	G	C	C	N	G	N	G	G	C	G	N	C	C	N	G	G	N	C	N	N	G	N	N	C	N	N
synopGBS126049	TGCAGTCGTGAGTCAGTCAGTCGTGAGAGTGTCTTGAGATTCAGATGGATATCGGTCTAGGTA	C/T	6	3	0.449197860962567	1A	233	248	N	N	N	N	N	C	N	N	N	N	N	N	T	N	C	N	N	N	N	N	N	N	N	N	N	N	N	N	N	N	T	N	N	C	N	N	N	N	N	N	N
synopGBS126050	TGCAGTCGTGAGTCAGTCAGTCGTGAGAGTGTCTTGAGATTCAGATGGATATCGGTCTAGGTA	A/G	18	3	0.449197860962567	1A	233	248	N	N	N	N	N	A	N	N	N	N	N	N	G	N	A	N	N	N	N	N	N	N	N	N	N	N	N	N	N	N	G	N	N	A	N	N	N	N	N	N	N
synopGBS126051	TGCAGTCGTGAGTCAGTCAGTCGTGAGAGTGTCTTGAGATTCAGATGGATATCGGTCTAGGTA	A/C	62	3	0.449197860962567	1A	233	248	N	N	N	N	N	A	N	N	N	N	N	N	C	N	A	N	N	N	N	N	N	N	N	N	N	N	N	N	N	N	C	N	N	A	N	N	N	N	N	N	N
synopGBS117616	TGCAGCTTTCCGACTCCACTAGGAAGCTCAGTAATTGTACCACTGCAAATGTGCAAATACCTC	C/T	15	3	0.454545454545455	1A	233	249	T	N	N	C	N	N	N	T	N	C	T	T	T	N	C	N	N	N	N	N	T	N	N	N	N	N	C	N	N	N	T	N	N	N	N	N	N	T	C	N	N
synopGBS117617	TGCAGCTTTCCGACTCCACTAGGAAGCTCAGTAATTGTACCACTGCAAATGTGCAAATACCTC	T/C	51	3	0.454545454545455	1A	233	249	C	N	N	T	N	N	N	C	N	T	C	C	C	N	T	N	N	N	N	N	C	N	N	N	N	N	T	N	N	N	C	N	N	N	N	N	N	C	T	N	N
synopGBS121012	TGCAGGCTTTTTTGAACACATTATACACCCACACACTGAGAGGCAGTTTGATTGGCTTCCTCA	A/G	50	3	0.299465240641711	1A	233	251	N	N	N	N	N	N	N	N	N	N	N	N	N	N	G	N	N	N	N	N	A	N	N	N	A	N	N	N	N	N	N	N	N	N	A	N	N	N	N	A	N
synopGBS108272	TGCAGCATAAGCTTGGGCTAACTGATAAACTAAACTCGATTGACAATCTGTCTTCGACGGCTC	C/T	34	3	0.802139037433155	1A	234	245	C	N	C	T	N	N	N	C	T	T	N	C	C	T	T	C	N	N	T	N	C	C	C	T	C	C	T	T	T	C	N	C	T	T	C	N	N	C	N	N	T
synopGBS128912	TGCAGTTGCCGCCGCGTACGAGCTGTCCATGAACGAATACGGTCGTGAGGCAGGAGGTTCAGG	A/G	35	3	0.352941176470588	1A	234	252	N	N	G	N	N	N	A	N	N	A	N	N	G	N	A	G	A	N	A	N	N	G	G	N	N	G	N	N	A	N	N	N	N	N	G	G	G	N	A	N	A
synopGBS125120	TGCAGTCAATCGTCATTCAATTAAACTACTCCTTCTGTCCGACTAGCACGCGCTCTGGCGACT	T/C	32	3	0.903743315508021	1A	235	243	T	T	T	N	T	C	C	T	C	C	N	T	T	C	C	T	C	C	N	T	T	T	T	C	T	T	C	C	C	T	T	T	C	C	T	N	T	T	C	T	C
synopGBS126824	TGCAGTGCAGTACAGTAGTGAGTAGTTCATTGCTGCCCTTCAGAAGATCGGCCACGGCAGAGG	C/T	51	3	0.866310160427808	1A	235	247	T	T	T	C	T	C	N	T	C	C	T	T	T	C	C	N	C	N	C	T	T	T	N	C	T	T	C	N	C	T	T	T	C	N	T	T	T	T	N	T	C
synopGBS103649	TGCAGAGTGCAGTGTATGTGAACGCGAGTGACGATGGAACTCGTCCTGCCTGCTTTATGACTC	A/G	37	3	0.540106951871658	1A	235	249	N	A	N	G	A	G	G	A	G	G	A	A	A	G	G	A	G	G	G	A	A	A	A	G	A	A	G	G	G	A	A	A	G	G	A	A	A	A	G	A	N
synopGBS116872	TGCAGCTGTGAAGGGTCAGGTGGAGACCTTGCTGAAGAGGTATTGCGCCTTCGCTCCCGCGCC	A/G	25	3	0.245989304812834	1A	243	254	N	N	N	N	N	N	N	N	N	N	N	A	N	N	N	N	G	N	N	N	N	N	N	G	N	N	N	A	N	N	N	N	N	G	N	N	N	A	G	N	N
synopGBS107460	TGCAGCAGCAAGCAAGCATCATGGAAAAGCATATCTGCAAATTCAACGTCTCCCATTGGCGGG	C/G	8	2	0.556149732620321	1A	244	252	N	N	C	G	C	G	G	C	G	N	N	C	C	G	G	C	G	G	G	N	C	C	C	G	C	C	G	G	N	C	C	C	G	G	C	C	N	C	G	N	N
synopGBS103406	TGCAGAGGCATACACATACGTACTTTGGGTATAGGTTGATGAGAGATACGTGGATACTAGGAA	C/T	18	1	0.374331550802139	1A	244	263	T	T	T	N	T	N	C	N	C	C	N	T	N	N	C	T	C	C	N	N	N	N	T	C	N	T	N	N	N	N	T	N	N	N	T	T	T	T	N	N	N
synopGBS110153	TGCAGCCCAGAACTGGCAGCCAAAAATGAGGTGGTCTGCCATTTCCAACGCGGCGAGGCAGAT	A/G	55	3	0.433155080213904	1A	245	260	G	N	G	N	G	A	A	G	A	N	N	G	G	A	A	N	A	N	N	N	N	N	G	N	A	N	N	N	N	G	N	N	N	N	N	N	G	G	N	G	N
synopGBS110154	TGCAGCCCAGAACTGGCAGCCAAAAATGAGGTGGTCTGCCATTTCCAACGCGGCGAGGCAGAT	T/A	62	3	0.433155080213904	1A	245	260	A	N	A	N	A	T	T	A	T	N	N	A	A	T	T	N	T	N	N	N	N	N	A	N	T	N	N	N	N	A	N	N	N	N	N	N	A	A	N	A	N
synopGBS110155	TGCAGCCCAGAACTGGCAGCCAAAAATGAGGTGGTCTGCCATTTCCAACGCGGCGAGGCAGAT	G/T	63	3	0.433155080213904	1A	245	260	T	N	T	N	T	G	G	T	G	N	N	T	T	G	G	N	G	N	N	N	N	N	T	N	G	N	N	N	N	T	N	N	N	N	N	N	T	T	N	T	N
synopGBS113113	TGCAGCGCCTGTCAGCCCCGATCCCGAGGGGGATTTGCTCCCAGATTCTGGACACATGAAATA	C/T	18	1	0.288770053475936	1A	245	260	N	N	N	C	N	N	N	N	N	N	N	N	N	N	N	N	N	N	N	N	N	T	N	N	N	N	C	N	N	N	T	N	N	N	N	N	N	N	C	N	N
synopGBS124935	TGCAGTATGGCGACGACACATTGATCCTGTTCCACGGCAGCGGTGAGCAAGCGCTTATCATCA	G/T	9	4	0.427807486631016	1A	245	261	G	G	G	N	N	N	N	G	N	T	G	G	N	N	N	N	T	N	N	N	G	G	N	N	N	G	N	N	N	G	G	N	N	N	N	N	N	N	N	G	N
synopGBS124936	TGCAGTATGGCGACGACACATTGATCCTGTTCCACGGCAGCGGTGAGCAAGCGCTTATCATCA	C/T	25	4	0.427807486631016	1A	245	261	C	C	C	N	N	N	N	C	N	T	C	C	N	N	N	N	T	N	N	N	C	C	N	N	N	C	N	N	N	C	C	N	N	N	N	N	N	N	N	C	N
synopGBS124937	TGCAGTATGGCGACGACACATTGATCCTGTTCCACGGCAGCGGTGAGCAAGCGCTTATCATCA	G/A	36	4	0.427807486631016	1A	245	261	G	G	G	N	N	N	N	G	N	A	G	G	N	N	N	N	A	N	N	N	G	G	N	N	N	G	N	N	N	G	G	N	N	N	N	N	N	N	N	G	N
synopGBS124809	TGCAGTATAGACACATGCTTGAACAAAAATTCCCAATCGCACTAGGCTTATCTGCACATAGGG	A/G	8	3	0.245989304812834	1A	245	267	G	N	N	N	G	N	N	N	N	N	N	G	N	N	N	G	N	N	N	N	G	G	G	A	N	N	A	G	A	N	G	G	A	A	N	G	G	G	N	G	N
synopGBS115799	TGCAGCTCGGCCGCCATGGCGAGATCCATCCACTGGGACGCAACCCTGGTTTTGCAGCGCCAG	G/T	47	3	0.60427807486631	1A	246	259	T	T	T	G	T	G	G	T	N	G	T	T	T	N	N	T	G	G	G	T	N	T	T	G	G	T	G	T	G	T	T	N	N	N	T	T	T	N	N	T	G
synopGBS115800	TGCAGCTCGGCCGCCATGGCGAGATCCATCCACTGGGACGCAACCCTGGTTTTGCAGCGCCAG	T/C	49	3	0.60427807486631	1A	246	259	C	C	C	T	C	T	T	C	N	T	C	C	C	N	N	C	T	T	T	C	N	C	C	T	T	C	T	C	T	C	C	N	N	N	C	C	C	N	N	C	T
synopGBS104034	TGCAGATCAACAACGAATGCATGGAGAAGATATTGGTCCAACTAATAAAAGCAGTCATGAAAG	C/T	55	3	0.331550802139037	1A	246	260	N	N	N	N	N	N	N	N	N	N	N	N	N	N	N	N	N	N	N	N	N	N	N	N	N	N	N	N	N	N	N	N	N	N	N	C	N	N	N	N	N
synopGBS107815	TGCAGCAGCTGCTGAAGGGTACCAAAACCTGTTAGACAAGCCCTGCTCATCAGCATCCCAGGC	A/G	38	1	0.481283422459893	1A	246	260	G	G	G	N	N	N	A	N	A	N	N	G	G	N	A	N	A	N	N	G	G	G	G	A	A	G	N	G	N	G	G	G	A	N	G	N	G	G	N	G	A
synopGBS119232	TGCAGGATGTCCACATGCCGATGATTGCTGAAACATTCGCGAGCGAGGACAACACGACACTAT	C/T	18	3	0.358288770053476	1A	247	260	N	N	N	T	N	N	N	C	N	N	N	N	N	N	T	N	N	N	N	N	N	N	N	T	N	N	N	N	N	N	N	N	N	N	N	N	N	N	N	N	N
synopGBS119233	TGCAGGATGTCCACATGCCGATGATTGCTGAAACATTCGCGAGCGAGGACAACACGACACTAT	G/A	29	3	0.358288770053476	1A	247	260	N	N	N	A	N	N	N	G	N	N	N	N	N	N	A	N	N	N	N	N	N	N	N	A	N	N	N	N	N	N	N	N	N	N	N	N	N	N	N	N	N
synopGBS119234	TGCAGGATGTCCACATGCCGATGATTGCTGAAACATTCGCGAGCGAGGACAACACGACACTAT	C/T	59	3	0.358288770053476	1A	247	260	N	N	N	T	N	N	N	C	N	N	N	N	N	N	T	N	N	N	N	N	N	N	N	T	N	N	N	N	N	N	N	N	N	N	N	N	N	N	N	N	N
synopGBS113314	TGCAGCGCTAGCAACATTAGCAAGCAGCGGCCGCGGGGCAGCTAGCAATAGGCCGAGATCGGA	T/C	48	3	0.363636363636364	1A	248	254	N	N	N	N	N	N	N	N	N	N	N	N	N	N	N	N	N	N	N	N	N	N	N	N	N	N	N	N	N	N	N	N	N	N	N	N	N	N	N	N	N
synopGBS113315	TGCAGCGCTAGCAACATTAGCAAGCAGCGGCCGCGGTGCAGCTAGCAACAGGCCGAGATCGGA	C/T	48	1	0.363636363636364	1A	248	254	N	N	N	N	N	N	N	N	N	N	N	N	N	N	N	N	N	N	N	N	N	N	N	N	N	N	N	N	N	N	N	N	N	N	N	N	N	N	N	N	N
synopGBS121975	TGCAGGGTGATGGGACACGGGCCGAGCAGCGCGCGGTTCCATACTGTCCACCTAGATCATCGT	C/T	26	3	0.631016042780749	1A	248	260	N	C	C	T	N	T	T	C	N	T	C	N	C	N	T	C	T	T	T	N	C	N	C	T	T	C	N	N	T	C	N	N	T	N	C	N	C	C	N	C	T
synopGBS125033	TGCAGTATTTAGAATTATTTTGAAGGAAAGCTTCACTAAACACTTGACAAACTTGCAGGTACG	C/G	42	3	0.449197860962567	1A	248	260	N	N	N	N	N	N	N	N	N	N	N	N	N	N	G	N	N	G	N	C	N	N	N	N	N	N	G	N	N	N	N	N	G	N	N	N	N	N	N	N	N
synopGBS127906	TGCAGTTACAACTCGATGGAATTGACCTGTCGTTCCATCCACCCATCCATCGATCTCACATGG	C/G	26	3	0.491978609625668	1A	248	260	N	N	N	G	N	N	N	N	N	G	N	N	N	G	N	N	G	G	N	N	N	N	N	N	N	N	N	C	N	N	N	N	N	N	N	N	C	N	N	C	N
synopGBS105019	TGCAGATGTGCAATTGATGTAATTTCAAGAACTGGGACTTGTTCAAATTGGCCAGCCTCGTGT	A/G	11	3	0.438502673796791	1A	249	262	N	N	G	N	G	N	A	G	N	A	N	N	G	A	N	G	N	N	N	G	G	N	N	N	A	N	N	G	N	N	N	N	N	N	G	N	N	N	N	N	N
synopGBS105020	TGCAGATGTGCAATTGATGTAATTTCAAGAACTGGGACTTGTTCAAATTGGCCAGCCTCGTGT	T/G	14	3	0.438502673796791	1A	249	262	N	N	G	N	G	N	T	G	N	T	N	N	G	T	N	G	N	N	N	G	G	N	N	N	T	N	N	G	N	N	N	N	N	N	G	N	N	N	N	N	N
synopGBS105021	TGCAGATGTGCAATTGATGTAATTTCAAGAACTGGGACTTGTTCAAATTGGCCAGCCTCGTGT	T/A	17	3	0.438502673796791	1A	249	262	N	N	A	N	A	N	T	A	N	T	N	N	A	T	N	A	N	N	N	A	A	N	N	N	T	N	N	A	N	N	N	N	N	N	A	N	N	N	N	N	N
synopGBS116083	TGCAGCTCTTCGAGGAGATGAAGCGGTGCGGCATGGCGCCCACCGCCCGCACCTTCGTGCTCG	C/G	46	2	0.74331550802139	1A	250	259	G	N	G	N	N	C	N	N	N	C	N	G	G	C	C	N	C	N	N	N	N	N	N	C	C	N	C	G	N	N	G	G	C	N	N	N	G	N	C	G	C
synopGBS119358	TGCAGGCAAAGCATCATTACAACATGTTCCTCTTGGAGGAGCACAACGCAGTGCCTCCTCCGA	A/G	49	3	0.647058823529412	1A	250	259	A	A	A	G	N	G	G	N	G	N	A	N	N	N	G	A	G	N	N	N	A	N	A	G	G	N	G	N	N	A	N	N	N	G	A	A	N	N	G	N	N
synopGBS122783	TGCAGGTCTGGCAGGAGCAACGGTAAGGCCAGCAGTGTCGGGAGTCACGTCGGAGCTGCCTTC	A/G	12	3	0.855614973262032	1A	250	259	A	N	N	G	A	G	N	A	G	G	N	A	A	G	G	A	G	G	G	A	A	A	A	G	G	A	G	A	G	A	A	A	G	G	A	A	A	A	G	A	G
synopGBS122784	TGCAGGTCTGGCAGGAGCAACGGTAAGGCCAGCAGTGTCGGGAGTCACGTCGGAGCTGCCTTC	T/C	35	3	0.855614973262032	1A	250	259	T	N	N	C	T	C	N	T	C	C	N	T	T	C	C	T	C	C	C	T	T	T	T	C	C	T	C	T	C	T	T	T	C	C	T	T	T	T	C	T	C
synopGBS104016	TGCAGATCAAAAATTTGGAACGAAGAGCAACAAAATCTTGAGATACAACATATACATTAGGAG	A/G	46	3	0.449197860962567	1A	250	260	A	N	N	N	A	N	G	A	N	N	N	N	N	N	N	N	N	N	N	N	N	A	N	N	N	A	N	N	N	N	N	N	N	N	N	N	N	N	N	N	N
synopGBS118058	TGCAGGAAGGAGAGTAAGACAGTGACAGTTAACTGGAATATGGATTTTGAGATGACATATATG	A/C	30	3	0.550802139037433	1A	250	260	N	N	N	N	N	A	N	C	N	A	C	C	C	A	N	N	A	N	A	N	N	N	N	N	N	C	A	N	N	N	C	N	N	N	C	C	N	N	N	N	N
synopGBS128195	TGCAGTTCACATTGTTGTAGTATACGTAAACACTGTTTCTAAGTGCCAAGCTAGATAAATGTA	C/T	24	3	0.668449197860963	1A	250	260	C	C	N	N	N	N	N	C	N	N	C	C	C	N	N	N	N	N	N	C	C	N	C	N	N	C	N	N	T	N	N	C	N	N	C	C	N	C	T	N	N
synopGBS128995	TGCAGTTGCTGTCATTCGAGATGGCAGCGCGACGCTGAAGATTGACACCCAACACCTGAGGGA	A/G	51	1	0.802139037433155	1A	251	260	G	N	G	N	N	A	N	G	N	N	G	G	G	A	A	G	A	N	N	N	G	G	G	A	A	G	N	G	N	G	G	G	N	N	G	G	N	G	A	G	N
synopGBS122311	TGCAGGTAGTTGGGCAGCGGCGAACGCGGGCTGGGCGGGCCACCACATGGACGTCAAGTCCGC	C/T	26	3	0.839572192513369	1A	256	257	T	N	N	C	T	N	N	T	N	C	C	T	T	C	C	T	C	N	N	N	T	T	T	C	C	T	C	T	C	T	T	N	N	C	T	T	T	N	C	T	C
synopGBS112249	TGCAGCGAAGAAACGAGCTGTGTAAGGGAAAAAACACTGAGCTGGACGAGGAGGGTCGGAGAG	A/G	28	3	0.368983957219251	1A	258	260	G	N	G	N	N	N	A	G	A	N	N	G	G	A	A	G	A	N	A	G	G	N	G	A	A	G	A	G	A	N	G	N	N	A	N	N	N	N	N	G	A
synopGBS112250	TGCAGCGAAGAAACGAGCTGTGTAAGGGAAAAAACACTGAGCTGGACGAGGAGGGTCGGAGAG	G/A	44	3	0.368983957219251	1A	258	260	A	N	A	N	N	N	G	A	G	N	N	A	A	G	G	A	G	N	G	A	A	N	A	G	G	A	G	A	G	N	A	N	N	G	N	N	N	N	N	A	G
synopGBS106661	TGCAGCACAGCAGAAGGTTTGTTAATAGACGACGTTCTTGATGAATGGTGATGGAGGCACTAG	G/T	9	3	0.342245989304813	1A	258	263	G	G	G	N	N	N	N	N	N	N	N	N	N	N	T	N	N	N	N	G	G	G	N	N	N	N	N	N	N	N	G	N	N	T	N	N	G	N	N	N	N
synopGBS106662	TGCAGCACAGCAGAAGGTTTGTTAATAGACGACGTTCTTGATGAATGGTGATGGAGGCACTAG	G/A	33	3	0.342245989304813	1A	258	263	G	G	G	N	N	N	N	N	N	N	N	N	N	N	A	N	N	N	N	G	G	G	N	N	N	N	N	N	N	N	G	N	N	A	N	N	G	N	N	N	N
synopGBS125270	TGCAGTCAGGGGCTTCGTCAGCTCCTCCACCATCTATCTTTTGTCATGCAGAGTTTCACTACA	C/G	37	3	0.433155080213904	1A	259	265	C	C	C	N	N	G	G	N	G	G	C	C	C	N	G	C	G	N	G	C	C	C	C	G	G	C	G	N	G	N	C	C	G	N	C	C	C	C	N	C	N
synopGBS127762	TGCAGTGTTCATCTGCCCCTTTTCGGAGATAACCTGTGTTCCAACAGCCAGTGATGTTTTGGG	A/G	43	3	0.88235294117647	1A	261	261	G	N	G	A	G	A	A	G	N	A	G	G	G	A	A	G	A	N	A	G	G	G	G	A	A	G	A	N	A	G	G	G	A	A	N	G	G	G	A	G	G
synopGBS124973	TGCAGTATTAATACTACAGTTTTTACTGCTAGCCAAACAGGTTAAATTAAATTAAACTTAGAA	A/G	44	3	0.497326203208556	1A	262	266	G	N	N	N	N	N	A	N	A	N	N	G	G	N	N	N	N	N	N	N	N	N	N	N	A	N	N	N	A	N	N	N	N	N	N	N	N	N	N	N	N
synopGBS127809	TGCAGTGTTTGGACCACTTTTGACATCCAACAGAGACCCTTAAATGTCCGCTTAGCAGTCCGA	C/T	60	3	0.374331550802139	1A	262	267	N	N	N	N	N	N	N	N	N	N	N	N	T	C	C	N	N	N	N	T	N	N	N	C	N	T	C	N	N	N	T	N	N	N	N	T	N	T	N	T	N
synopGBS127810	TGCAGTGTTTGGACCACTTTTGACATCCAACAGAGACCCTTAAATGTCCGCTTAGCAGTCCGG	C/T	60	1	0.368983957219251	1A	262	267	N	N	N	N	N	N	N	N	N	N	N	N	T	C	C	N	N	N	N	T	N	N	N	C	N	T	C	N	N	N	T	N	N	N	N	T	N	T	N	T	N
synopGBS128944	TGCAGTTGCGCGTACGTGGCAATCAGATAAACATACATGGCAACTGTGATTAATCGCACGTGG	C/T	8	1	0.310160427807487	1A	262	267	C	N	N	N	N	N	N	N	N	N	N	N	N	N	N	N	N	N	N	N	N	N	N	N	N	N	N	N	N	N	N	N	N	N	N	N	N	N	N	N	N
synopGBS127167	TGCAGTGGAAGAACTATGAAGAAACTGTGATGAATTATGAAGAACACGCAGAAACCTAGAAAG	A/G	49	1	0.272727272727273	1A	263	266	N	N	N	N	N	N	N	N	N	N	N	N	N	G	N	N	N	N	N	N	N	N	N	N	N	N	G	N	N	N	N	N	N	N	N	N	N	N	N	A	N
synopGBS104340	TGCAGATCCTCCTCCGCGCGTCACGGGCCAACAAGTCGCCGCACCTCCCCTTGAGCCGCTGCC	A/T	29	3	0.684491978609626	1A	263	267	A	A	A	N	A	N	N	N	N	N	N	A	A	N	T	A	N	N	T	N	A	N	A	N	N	A	N	N	N	A	N	N	N	N	A	N	A	A	N	A	N
synopGBS128740	TGCAGTTGACACCACCATGGCACCTAACGTCACAACCTCCCTGCGCGCAAACTGCTTAGCACG	A/C	33	3	0.251336898395722	1A	263	267	N	N	C	N	C	N	N	A	N	N	N	N	N	N	N	C	A	N	A	N	C	C	N	A	N	C	N	C	N	N	N	N	N	N	N	C	C	C	N	N	N
synopGBS108942	TGCAGCATTTGTGTAGTTAGTTAGTTAGGGCATCTTTAAGGCGGATCCGTAAACCCCCCGCAA	C/T	55	3	0.893048128342246	1A	264	264	T	T	T	C	T	C	C	C	C	C	T	T	T	C	C	T	C	N	C	T	T	T	T	C	C	T	C	T	C	N	T	N	C	N	T	T	T	T	N	T	T
synopGBS129634	TGCAGTTTGGCTAGCTATGGTTGTGATCTTGCGTGACATGGTATGTTATTGTATCTCTATCTA	C/G	27	1	0.770053475935829	1A	264	264	C	N	C	G	N	G	N	G	G	G	N	N	C	G	G	N	G	G	G	N	C	N	N	G	G	C	G	C	G	C	C	N	N	N	N	N	N	N	G	C	N
synopGBS116204	TGCAGCTGATACAAAGAATCCGTTCCGCCTGTTGATGATGTAGCGTCGGAACAGATGGCTGTC	C/T	24	3	0.566844919786096	1A	264	265	N	T	N	N	T	C	N	N	N	C	N	N	T	N	N	T	C	N	N	T	T	T	N	C	C	N	C	N	N	T	N	N	N	N	N	T	N	T	C	N	N
synopGBS106917	TGCAGCACGACTTTGTCTCGCCTATTGCGACAGAAAGCAGTAGCTAACCACCTGGTAAATGCA	C/G	50	3	0.572192513368984	1A	264	266	C	N	N	N	C	N	N	G	G	N	N	N	C	N	N	N	N	N	G	N	C	N	N	N	G	C	G	N	G	N	N	N	N	N	N	C	N	C	N	N	N
synopGBS129633	TGCAGTTTGGCTAAGCTAGCACTGTGCTATCTGATTTTTGGTTCAGGTAATTGTTGCCGCACT	C/T	57	3	0.727272727272727	1A	264	267	T	T	T	C	T	C	C	C	C	N	T	T	T	C	C	N	N	C	N	T	T	N	T	C	C	T	C	T	C	T	T	N	N	C	T	T	N	T	C	T	T
synopGBS118604	TGCAGGAGACCCGTCACAGCCGCACGTAGCGCAATGGTCGCACTCCAATGGCTGGACAAGATG	A/C	32	3	0.695187165775401	1A	265	265	N	N	N	C	A	N	C	C	C	C	N	A	A	C	N	A	C	N	C	A	A	A	A	C	C	A	C	A	C	A	A	A	C	C	N	A	A	A	C	A	A
synopGBS105341	TGCAGATTGCTCCCACAACACCAAAATCGTCATGCCGTGACACTACTGTATCAACATTGATTT	A/C	19	3	0.342245989304813	1A	265	267	A	N	N	N	N	N	C	N	N	N	N	N	N	N	N	N	N	N	N	N	N	N	N	N	N	A	N	A	N	N	N	N	N	N	A	N	N	N	C	N	N
synopGBS106659	TGCAGCACAGCAAGCAGCGGCTCAAGCCAAAGGAGTCGCAGGCATCGGGTCCTAGCCTCACCG	A/G	59	1	0.358288770053476	1A	265	267	A	A	A	N	N	N	N	N	N	A	A	N	A	N	N	A	N	N	N	A	A	A	A	N	N	A	N	A	N	A	A	A	N	N	A	A	A	N	N	A	A
synopGBS107415	TGCAGCAGATGCAGAGTCGAGAATATTAGCGGTGAGCACCCAAGGAAGAAAATCGATCCATTG	C/G	40	1	0.748663101604278	1A	265	267	G	N	G	C	G	N	C	C	N	G	G	G	G	C	C	G	N	N	C	G	G	N	G	C	C	G	C	G	C	G	G	G	C	N	G	G	N	N	C	N	G
synopGBS115308	TGCAGCTCCACATATTACCTTGCCTTACCTATAAGCTTAAATAATCTTGATCGCGAGGGTGGG	A/G	43	1	0.470588235294118	1A	265	267	G	N	G	N	N	N	N	A	A	N	G	G	N	N	A	N	A	A	N	N	N	G	N	N	A	G	N	G	N	N	N	N	N	N	G	G	G	N	N	G	G
synopGBS117020	TGCAGCTTAGGCCTAGTAATTTAGTGTTCTCGAAAGTAACAATCGGCCCAAAAAAAGTTTCTC	A/C	49	3	0.417112299465241	1A	265	267	N	N	N	N	N	N	N	N	N	A	N	N	N	N	N	A	N	N	N	N	A	N	N	N	N	N	N	N	N	N	N	N	N	N	A	A	N	N	N	N	N
synopGBS127761	TGCAGTGTTCATATTTCACATAAGTAGCTTAATTAGGAGCGCATTTTCTCGCAAAAAAATCTT	C/T	16	3	0.609625668449198	1A	266	266	T	N	T	C	N	C	C	C	N	C	N	N	T	C	C	T	N	N	C	T	N	T	N	C	C	T	C	N	C	T	T	N	N	C	T	N	T	T	N	N	N
synopGBS105733	TGCAGCAAATATACGCCCCGTCGCACAGGGGGCGCCGACTAGGGCAGCCCATTCAGTGTACGT	A/C	50	3	0.593582887700535	1A	266	267	N	A	N	N	N	N	N	C	C	A	A	N	N	N	N	N	C	N	N	A	N	A	N	N	N	A	N	N	N	N	N	N	N	C	N	A	N	N	N	N	A
synopGBS115196	TGCAGCTCACGTAGAAGGAGACCCGACCGACAGCGCGATTCGCAAGACAGTCGACGAGCGCTT	A/C	12	2	0.433155080213904	1A	266	267	N	C	C	N	N	N	N	N	A	N	N	N	N	N	N	N	N	N	N	N	C	C	N	A	A	N	N	N	N	N	N	N	N	N	N	N	N	N	A	N	N
synopGBS121682	TGCAGGGGATGCCGCTCCACAGACAACAGTCATGGTGTCGTTGCTGCCATGATGCGAGGCGAT	G/A	13	3	0.93048128342246	1A	267	267	A	N	A	G	A	G	G	G	G	A	A	A	A	G	G	A	G	G	G	A	A	A	A	G	G	A	G	A	G	A	A	A	G	G	A	A	A	A	G	A	A
synopGBS122908	TGCAGGTGATGCCACTCCACAGACAACAGTCATGGTGTCGTTGCTGCCATGATGCGAGGCGAT	A/G	13	1	0.93048128342246	1A	267	267	A	N	A	G	A	G	G	G	G	A	A	A	A	G	G	A	G	G	G	A	A	A	A	G	G	A	G	A	G	A	A	A	G	G	A	A	A	A	G	A	A
synopGBS124688	TGCAGTAGTACCGCTCCATGTCATCACGCACGTGGCACAACTCACTCTCCCAGCTCTTGGACA	C/G	10	3	0.486631016042781	1A	267	267	C	C	C	G	N	G	G	N	N	C	N	N	N	G	N	C	N	N	G	N	N	N	N	G	N	N	G	C	N	N	C	N	G	G	N	N	C	N	N	N	N
synopGBS106612	TGCAGCACACACTGCTGAGCTTCCCGCCAAGCCATGACGATGGGAGCAGCCTCCCTCTGCCCC	C/T	7	3	0.684491978609626	1B	0	43	N	N	N	T	N	T	T	C	N	C	N	N	N	T	N	N	C	N	N	C	T	C	N	C	N	N	C	C	N	N	N	N	N	T	C	N	T	T	N	N	T
synopGBS106613	TGCAGCACACACTGCTGAGCTTCCCGCCAAGCCATGACGATGGGAGCAGCCTCCCTCTGCCCC	A/G	28	3	0.684491978609626	1B	0	43	N	N	N	G	N	G	G	A	N	A	N	N	N	G	N	N	A	N	N	A	G	A	N	A	N	N	A	A	N	N	N	N	N	G	A	N	G	G	N	N	G
synopGBS107600	TGCAGCAGCCCACAACAGGAAGACGAAGGGCATAATTAGCGTCGTTTTCTTTCCTTTTATTTA	A/G	31	1	0.240641711229947	1B	0	43	G	N	A	N	A	N	N	N	A	G	N	N	N	N	N	G	N	N	N	G	N	N	N	N	A	N	G	N	N	A	A	N	N	A	N	N	N	A	N	N	A
synopGBS109705	TGCAGCCAGGCCGAGCTGCACCGCCGCCGCCTCCCTGCCCCAGGAAGGGAGCACGCGCGCGGG	C/T	57	3	0.331550802139037	1B	0	43	N	N	T	N	N	N	N	C	N	C	T	N	N	T	N	N	C	C	T	C	T	C	C	C	N	C	N	C	C	N	T	T	C	N	N	N	T	T	T	N	N
synopGBS109959	TGCAGCCATGGCGAGTCGGAGGCAGCCGAGGCGAGCATAGGGGCGCGATCGGCCGGAAAAAAA	A/G	36	3	0.593582887700535	1B	0	43	N	A	G	G	G	G	N	A	N	A	G	N	A	G	G	A	N	N	G	N	G	A	A	A	G	A	N	A	N	N	N	N	N	N	N	G	N	N	N	N	N
synopGBS109960	TGCAGCCATGGCGAGTCGGAGGCAGCCGAGGCGAGCATAGGGGCGCGATCGGCCGGAAAAAAA	T/G	48	3	0.593582887700535	1B	0	43	N	T	G	G	G	G	N	T	N	T	G	N	T	G	G	T	N	N	G	N	G	T	T	T	G	T	N	T	N	N	N	N	N	N	N	G	N	N	N	N	N
synopGBS122113	TGCAGGTAAATCCCATGATCAGCTTGGAAGGGAACGGTCCTAGTGGCAACCACGTGTCCATTG	A/G	27	3	0.727272727272727	1B	0	43	N	N	G	G	N	G	N	A	N	A	G	G	A	G	G	A	A	A	G	A	G	A	N	A	N	A	A	A	N	N	N	N	N	G	A	G	N	N	G	G	N
synopGBS124605	TGCAGTAGGACAGATTCTTAACAAGCTCACCAGCATTCTTGAGGGTTCCAACCAAGTTAAATA	A/T	11	3	0.593582887700535	1B	0	43	A	A	N	N	N	T	N	A	T	N	T	T	A	N	T	N	A	A	T	N	T	N	N	A	N	A	A	N	A	T	N	T	N	T	A	T	T	N	T	T	N
synopGBS124606	TGCAGTAGGACAGATTCTTAACAAGCTCACCAGCATTCTTGAGGGTTCCAACCAAGTTAAATA	C/G	16	3	0.593582887700535	1B	0	43	C	C	N	N	N	G	N	C	G	N	G	G	C	N	G	N	C	C	G	N	G	N	N	C	N	C	C	N	C	G	N	G	N	G	C	G	G	N	G	G	N
synopGBS126598	TGCAGTGAGGAGCCCATGGTCATGGACCCCATAGATCTCAATGGTGGTTTCCTGGAGCCCAGC	C/G	38	2	0.684491978609626	1B	0	43	G	N	N	C	N	N	N	G	N	N	N	C	G	N	C	G	G	N	N	G	C	G	G	G	C	G	N	G	N	N	C	C	N	N	G	N	C	N	C	N	N
synopGBS126599	TGCAGTGAGGAGCCCATGGTCATGGACCCCATAGATCTCAATGGTGGTTTCCTGGAGCCCAGC	G/A	61	2	0.684491978609626	1B	0	43	A	N	N	G	N	N	N	A	N	N	N	G	A	N	G	A	A	N	N	A	G	A	A	A	G	A	N	A	N	N	G	G	N	N	A	N	G	N	G	N	N
synopGBS129894	TGCAGTTTTTCGAGATTTTTAGTCAAACTCAATGTGCTTAGTTTGCAGTGTAGTAGTAGGAAG	C/G	29	3	0.823529411764706	1B	0	43	G	G	N	C	C	C	C	G	C	N	C	C	G	C	C	G	G	G	N	G	C	G	G	G	N	N	G	N	N	C	C	C	N	N	N	C	N	C	C	C	N
synopGBS105027	TGCAGATGTGGACTAGTTTCCTACCGCCAAGCCCCATGGTGATAGGCTGGGCAAGCCTACCGC	A/G	41	3	0.780748663101604	1B	0	52	N	N	G	G	N	N	N	A	N	N	G	N	A	G	G	N	N	N	N	N	G	A	A	A	G	A	A	N	A	N	G	N	A	N	A	G	G	G	N	G	G
synopGBS105028	TGCAGATGTGGACTAGTTTCCTACCGCCAAGCCCCATGGTGATAGGCTGGGCAAGCCTACCGC	G/A	48	3	0.780748663101604	1B	0	52	N	N	A	A	N	N	N	G	N	N	A	N	G	A	A	N	N	N	N	N	A	G	G	G	A	G	G	N	G	N	A	N	G	N	G	A	A	A	N	A	A
synopGBS112086	TGCAGCCTTGCTTGCTACGTTCAAGATCAGTGGTGACTTCTTCACTTCCCTGATGGTTCTGTC	G/A	18	3	0.754010695187166	1B	0	52	G	N	A	N	N	A	A	N	A	G	A	A	N	A	A	G	G	N	N	G	N	G	G	G	A	G	G	G	N	N	A	A	N	A	G	N	N	A	N	N	N
synopGBS122351	TGCAGGTATCTCTTCGTACGATGTGACAATGAACCAGCTCCATGGACCAGGTTTTGACAAAAT	C/T	14	3	0.502673796791444	1B	0	52	C	C	N	N	N	N	N	N	N	C	N	T	N	T	N	N	N	N	N	N	N	N	C	N	N	N	N	N	C	N	N	N	N	N	C	N	N	N	N	N	T
synopGBS122352	TGCAGGTATCTCTTCGTACGATGTGACAATGAACCAGCTCCATGGACCAGGTTTTGACAAAAT	T/C	23	3	0.502673796791444	1B	0	52	T	T	N	N	N	N	N	N	N	T	N	C	N	C	N	N	N	N	N	N	N	N	T	N	N	N	N	N	T	N	N	N	N	N	T	N	N	N	N	N	C
synopGBS126350	TGCAGTCTTGCTTGCTACATTCAAGATCAGTGGTGACTTCTTCACTTCCCTGATGGTGCTGTC	A/G	18	2	0.737967914438503	1B	0	52	G	N	A	N	N	A	A	N	A	G	A	A	N	A	A	G	G	N	N	G	N	G	G	G	A	G	G	G	N	N	A	A	N	A	G	N	N	A	N	N	N
synopGBS128972	TGCAGTTGCTCTAGATCGAGAATTGTTGGGACCTGCGGCGTAGGGGGACTGCTTGGGGTCGAG	A/G	30	3	0.807486631016043	1B	0	52	G	G	A	A	A	A	A	G	A	N	N	A	N	A	A	N	N	N	A	N	A	N	G	N	A	G	N	G	G	A	A	A	G	A	G	A	N	A	A	A	A
synopGBS105932	TGCAGCAACGATTTGTTTTTTAACAGAACAACAAATATTCATTTCTTGCAGGTTATCTTCACG	C/T	8	2	0.641711229946524	1B	0	54	C	N	N	N	N	N	T	C	N	C	T	N	C	T	N	N	C	N	N	C	N	C	N	N	T	N	C	C	C	T	N	N	C	N	C	N	N	N	N	T	N
synopGBS109957	TGCAGCCATGGCGAGTCGGAGGCAGCCGAGGCGAGCATAGGGGCGCGATCGGCCGAGATCGGA	A/G	36	3	0.422459893048128	1B	0	54	N	N	N	N	N	N	N	N	N	N	N	N	N	N	N	N	N	N	N	N	N	N	N	N	N	N	N	N	N	N	N	N	N	N	N	N	N	N	N	N	N
synopGBS109958	TGCAGCCATGGCGAGTCGGAGGCAGCCGAGGCGAGCATAGGGGCGCGATCGGCCGAGATCGGA	T/G	48	3	0.422459893048128	1B	0	54	N	N	N	N	N	N	N	N	N	N	N	N	N	N	N	N	N	N	N	N	N	N	N	N	N	N	N	N	N	N	N	N	N	N	N	N	N	N	N	N	N
synopGBS115627	TGCAGCTCCTTGGGGCGGCGAGGTTAGGGTTTATTGCCGTGCGTATGCAACGGTGATATTTGG	C/T	36	3	0.684491978609626	1B	0	54	T	N	C	C	C	C	C	N	C	N	N	C	T	N	N	T	T	N	C	N	N	T	N	T	C	T	T	T	N	N	C	C	N	C	T	C	N	N	N	C	N
synopGBS118149	TGCAGGAATCTACGCTTGAGCTCCATCTAGTTCGTCCCAGCAGACGAACTTGAGGGGGATCGG	C/T	12	3	0.802139037433155	1B	0	54	T	T	C	C	N	C	N	T	N	N	N	C	T	C	C	T	N	N	C	T	C	T	N	T	C	T	T	T	T	N	C	C	N	C	T	C	C	C	C	C	N
synopGBS121424	TGCAGGGCCCGATCCAAGCCGCATCCGCACCTGCGCCGCCGTCATCAATTTGTATTTTACCTC	A/G	28	2	0.53475935828877	1B	0	54	N	N	G	N	G	N	N	A	G	N	N	G	A	N	G	A	N	N	N	A	G	A	A	N	G	A	N	N	A	N	N	N	N	G	A	N	G	G	G	N	N
synopGBS121425	TGCAGGGCCCGATCCAAGCCGCATCCGCACCTGCGCCGCCGTCATCAATTTGTATTTTACCTC	C/T	62	2	0.53475935828877	1B	0	54	N	N	T	N	T	N	N	C	T	N	N	T	C	N	T	C	N	N	N	C	T	C	C	N	T	C	N	N	C	N	N	N	N	T	C	N	T	T	T	N	N
synopGBS111738	TGCAGCCTCTCCTTTGTGTCTGGGCGCAAGGCGTTAACGGAGTTATAGTCATTGGTGTCTTCG	C/T	11	3	0.588235294117647	1B	0	55	N	T	N	C	N	N	N	T	N	T	N	N	N	C	N	N	N	N	N	T	N	N	N	T	N	N	N	T	N	N	N	N	N	N	N	N	N	N	N	N	N
synopGBS124101	TGCAGTACAAGAATGAGTTCGGATGTAAGTACTGCGACTTCCCAGGTGTGGAGAAATGGCGTC	C/T	37	4	0.368983957219251	1B	0	55	N	N	N	N	N	N	N	N	N	N	N	N	N	N	N	T	N	N	N	N	N	N	N	N	N	N	N	N	T	N	N	N	N	N	N	N	N	N	N	N	N
synopGBS102719	TGCAGAGAAAAAAGATGAATCCAGCCCATAGACCGAACCAAAAAAACTCAACAGCTGCCATGC	A/C	52	1	0.641711229946524	1B	0	56	N	N	N	N	N	A	N	C	N	C	A	A	N	A	N	N	C	C	N	C	A	N	N	N	A	N	C	N	N	N	N	N	N	A	C	A	N	N	N	A	N
synopGBS116377	TGCAGCTGCGACCATGAAAGAGCTTCTGTAACACAGGGGCGGCCAAGATGTTGGAGATGGCTT	G/A	35	3	0.513368983957219	1B	0	56	N	N	A	N	N	N	N	N	N	G	N	N	G	A	N	G	G	G	N	G	N	G	N	N	N	N	G	G	G	A	A	N	N	A	G	N	A	A	A	N	N
synopGBS122190	TGCAGGTACCGCAGCTGGCGGCGGTAAGAGGAAGAGGGCCAGCCCTGCTGCGGCCGAAGAGAA	C/G	50	3	0.368983957219251	1B	0	56	N	N	N	C	N	N	N	G	N	N	N	N	N	C	N	G	N	N	N	N	C	N	G	N	N	N	N	N	N	N	N	N	N	N	N	N	N	C	N	N	N
synopGBS123284	TGCAGGTGTTTTTCCTGTGACCACCGACGCCACAATTCGAGCATTTTGACGCTTTCCTTTCTT	C/T	27	2	0.417112299465241	1B	0	56	N	N	N	N	C	N	C	T	N	N	N	N	T	C	C	N	N	N	N	N	C	N	N	N	N	N	N	N	N	N	N	N	N	C	T	N	N	N	N	N	N
synopGBS105832	TGCAGCAACATGACGCGTGGTGATGGAAAATAGAGTGCTCACCTACCTAGCCATCACCCGTAT	C/T	15	3	0.315508021390374	1B	0	57	N	N	N	N	N	C	N	N	N	N	N	N	N	N	N	N	N	N	N	N	N	N	N	N	N	N	T	T	N	N	N	N	N	N	N	N	N	C	N	N	N
synopGBS108541	TGCAGCATCTGTCTTCTTTCATGCTTGCTTACGAGGCAGAGGAGAAGGAGTACGACGCGCCGG	A/C	6	1	0.342245989304813	1B	0	57	A	A	C	N	N	N	N	N	N	A	N	N	N	N	N	N	A	N	N	N	C	N	N	N	N	N	N	N	N	N	N	N	N	N	N	C	N	N	C	N	N
synopGBS116875	TGCAGCTGTGACCATGAAAGAGCTTCTGTAACACAAGGGCAGCCAAGATGTTGGAGATGGCTT	A/G	35	1	0.422459893048128	1B	0	57	N	N	A	N	N	N	N	N	N	G	N	N	G	A	N	G	N	G	N	G	N	G	N	N	N	N	G	G	G	A	A	N	N	A	G	N	A	A	A	N	N
synopGBS129162	TGCAGTTGTCATCTATCGTTGTACGAGCATCGTGTGGGCGAACAACAGTTCACCCACATGCAT	A/G	44	3	0.513368983957219	1B	0	57	N	N	G	G	G	G	G	N	N	N	G	N	N	N	G	N	N	N	N	N	G	N	N	N	G	N	N	N	N	N	G	N	N	G	N	N	N	G	G	N	G
synopGBS103540	TGCAGAGGTGAACCAACATGTGGTTGAGATGGTTAGGTGGGCAGTGGTATTCCCAACCCACCA	A/C	17	3	0.32620320855615	1B	0	58	N	C	N	N	N	N	N	C	N	N	N	A	N	N	A	N	C	N	N	N	N	N	N	C	N	N	N	N	N	A	A	N	N	N	N	N	N	N	A	N	N
synopGBS103541	TGCAGAGGTGAACCAACATGTGGTTGAGATGGTTAGGTGGGCAGTGGTATTCCCAACCCACCA	G/T	63	3	0.32620320855615	1B	0	58	N	T	N	N	N	N	N	T	N	N	N	G	N	N	G	N	T	N	N	N	N	N	N	T	N	N	N	N	N	G	G	N	N	N	N	N	N	N	G	N	N
synopGBS122973	TGCAGGTGCCATGGCCCCCCAGCCCATGAATATTTTGTGAAGAAACACTGTTTATGATGACAC	A/T	56	1	0.294117647058824	1B	0	58	N	N	N	N	N	N	N	N	N	N	N	N	N	N	N	T	N	N	N	N	N	N	N	N	N	N	N	N	N	N	N	N	N	N	N	N	N	N	N	N	N
synopGBS103030	TGCAGAGCACACAACATTAAACTGCTTGTGTTTTTGAGACGGGGTCCGAAATCTGGCTAGTGG	A/T	8	3	0.374331550802139	1B	23	59	T	T	N	A	A	N	N	T	N	T	A	A	T	A	N	N	N	T	A	T	A	N	T	T	A	T	N	N	N	N	A	N	T	N	T	N	N	N	A	A	A
synopGBS113679	TGCAGCGGCGTCCATCTCCCTCCTCCTCCAGCGGTAGTGCGCAGCGGGTTGGCGGTGGCCAGG	C/T	8	3	0.251336898395722	1B	46	89	N	C	N	N	N	N	N	N	N	N	N	N	C	N	N	N	N	N	N	N	N	C	N	N	T	N	N	N	N	T	N	N	N	N	N	N	N	T	N	N	N
synopGBS112462	TGCAGCGACGGTGGCGGCCTGGTCGGCGTTGTGGAGCACGCGCCGCAAAAAAAAAAAAAAAAA	G/T	16	3	0.401069518716578	1B	47	67	N	G	T	N	T	N	T	G	T	G	T	N	N	T	T	G	G	N	T	G	N	G	N	G	N	G	G	G	T	T	T	T	G	N	G	T	N	N	T	N	T
synopGBS109403	TGCAGCCACCTAATCTATAATATCTAAATAGTTTATCCCTACTATCTTATTTCTCTTGTCATG	C/T	9	3	0.459893048128342	1B	47	86	N	N	N	N	N	N	N	N	N	N	N	C	N	N	N	N	N	N	N	N	N	N	N	T	N	T	T	N	N	N	C	C	N	C	N	N	N	N	C	N	N
synopGBS109404	TGCAGCCACCTAATCTATAATATCTAAATAGTTTATCCCTACTATCTTATTTCTCTTGTCATG	T/C	46	3	0.459893048128342	1B	47	86	N	N	N	N	N	N	N	N	N	N	N	T	N	N	N	N	N	N	N	N	N	N	N	C	N	C	C	N	N	N	T	T	N	T	N	N	N	N	T	N	N
synopGBS103952	TGCAGATATCTTACTGACGCCTCCATCTGCGATGTTGGTTTATTATGCACCACTTCATTGCGA	A/G	31	3	0.598930481283422	1B	48	65	N	N	A	A	N	N	A	G	N	G	N	N	G	N	A	N	G	N	N	N	N	N	N	N	N	N	N	G	N	A	N	N	G	A	N	A	N	N	N	N	A
synopGBS108898	TGCAGCATTGGCCGAAGCGGAGGTACCAGCCGTACGGACACGCCATTGACCGCAAAAAAAAAA	A/G	24	3	0.540106951871658	1B	48	65	A	A	G	N	G	G	G	A	G	A	G	G	A	G	G	A	A	A	G	A	G	A	A	A	G	A	A	A	G	G	G	G	N	G	A	G	G	G	G	A	G
synopGBS108899	TGCAGCATTGGCCGAAGCGGAGGTACCAGCCGTACGGACACGCCATTGACCGCAAAAAAAAAA	G/A	41	3	0.540106951871658	1B	48	65	G	G	A	N	A	A	A	G	A	G	A	A	G	A	A	G	G	G	A	G	A	G	G	G	A	G	G	G	A	A	A	A	N	A	G	A	A	A	A	G	A
synopGBS112148	TGCAGCCTTTGCCATCTGCTGGCAGATGGCAAAGTATGCTGTTAGCCTTCAGCCAGCAGATGG	A/T	13	3	0.443850267379679	1B	48	69	T	N	N	N	N	A	N	N	N	N	N	A	T	N	N	N	T	N	N	N	N	N	N	T	A	N	N	N	N	N	N	N	T	A	N	N	N	N	N	T	A
synopGBS127514	TGCAGTGTAACCTCCTACCCGCATCAACCTAACCAAGACCATACCTAAGGCACAAGAATGTGA	C/T	18	3	0.401069518716578	1B	48	69	N	N	N	N	N	N	N	N	N	N	N	N	N	N	T	N	N	N	N	N	N	N	N	N	N	N	N	N	N	N	N	N	N	T	N	N	N	N	N	N	N
synopGBS127515	TGCAGTGTAACCTCCTACCCGCATCAACCTAACCAAGACCATACCTAAGGCACAAGAATGTGA	C/G	27	3	0.401069518716578	1B	48	69	N	N	N	N	N	N	N	N	N	N	N	N	N	N	G	N	N	N	N	N	N	N	N	N	N	N	N	N	N	N	N	N	N	G	N	N	N	N	N	N	N
synopGBS127516	TGCAGTGTAACCTCCTACCCGCATCAACCTAACCAAGACCATACCTAAGGCACAAGAATGTGA	T/G	58	3	0.401069518716578	1B	48	69	N	N	N	N	N	N	N	N	N	N	N	N	N	N	G	N	N	N	N	N	N	N	N	N	N	N	N	N	N	N	N	N	N	G	N	N	N	N	N	N	N
synopGBS127791	TGCAGTGTTGTGCGAGGCAGCGTGGCCGTGTGATGCGGCAAGGGCAACGAAGGCTGGAGCGTG	A/G	45	2	0.887700534759358	1B	49	58	G	N	A	A	N	A	A	N	A	G	A	N	G	A	A	G	G	G	A	G	A	N	G	G	A	N	G	N	A	N	A	A	G	A	G	A	N	A	A	G	A
synopGBS128037	TGCAGTTATAGCCAGGCCCATTGGTGGAGTCGAGGCAGTCGCTGTGATCACTGACACAGGCGG	A/G	7	3	0.834224598930481	1B	50	65	N	G	A	A	A	A	N	G	N	G	A	A	G	A	A	G	G	N	A	G	A	G	G	G	A	G	N	G	A	A	N	N	G	A	N	A	A	A	A	N	A
synopGBS124369	TGCAGTACTGGCTATAGTAACATGTCTTTATTTCTGGAGGCTAGGGAGGAGACCAGAACCAAA	C/T	11	3	0.577540106951872	1B	50	67	N	T	N	N	N	N	N	N	C	T	N	N	T	C	C	N	N	N	N	N	N	N	N	T	N	N	T	T	C	N	N	N	T	N	T	C	C	C	C	N	N
synopGBS124370	TGCAGTACTGGCTATAGTAACATGTCTTTATTTCTGGAGGCTAGGGAGGAGACCAGAACCAAA	C/G	53	3	0.577540106951872	1B	50	67	N	G	N	N	N	N	N	N	C	G	N	N	G	C	C	N	N	N	N	N	N	N	N	G	N	N	G	G	C	N	N	N	G	N	G	C	C	C	C	N	N
synopGBS108896	TGCAGCATTGGCCGAAGCGGAGGAACCAGCCGTACGGACACGCCATTGACCGAGATCGGAAGA	A/G	24	3	0.475935828877005	1B	50	69	N	N	N	N	N	N	N	N	N	N	N	N	N	N	N	N	N	N	N	N	N	N	N	N	N	N	N	N	N	N	N	N	N	N	N	N	N	N	N	N	N
synopGBS108897	TGCAGCATTGGCCGAAGCGGAGGAACCAGCCGTACGGACACGCCATTGACCGAGATCGGAAGA	G/A	41	3	0.475935828877005	1B	50	69	N	N	N	N	N	N	N	N	N	N	N	N	N	N	N	N	N	N	N	N	N	N	N	N	N	N	N	N	N	N	N	N	N	N	N	N	N	N	N	N	N
synopGBS120742	TGCAGGCTATCAGAGGCGTGACCCAAGAACCGAACGATGCACTCAAAAGTTCCCACTTCCAGC	C/T	6	4	0.893048128342246	1B	53	65	C	C	T	T	T	T	T	C	T	C	T	N	C	T	T	C	C	N	T	C	T	C	C	C	T	C	C	C	T	N	N	N	N	T	C	T	T	T	N	C	T
synopGBS120743	TGCAGGCTATCAGAGGCGTGACCCAAGAACCGAACGATGCACTCAAAAGTTCCCACTTCCAGC	G/C	15	4	0.893048128342246	1B	53	65	G	G	C	C	C	C	C	G	C	G	C	N	G	C	C	G	G	N	C	G	C	G	G	G	C	G	G	G	C	N	N	N	N	C	G	C	C	C	N	G	C
synopGBS120744	TGCAGGCTATCAGAGGCGTGACCCAAGAACCGAACGATGCACTCAAAAGTTCCCACTTCCAGC	A/G	24	4	0.893048128342246	1B	53	65	A	A	G	G	G	G	G	A	G	A	G	N	A	G	G	A	A	N	G	A	G	A	A	A	G	A	A	A	G	N	N	N	N	G	A	G	G	G	N	A	G
synopGBS128452	TGCAGTTCCTTAGAGCATCTCCAGCCGTTGGCACCCCAGGAGGCGCGTAAAATCGCCGCCTGG	A/C	32	4	0.572192513368984	1B	61	84	N	C	N	C	N	N	N	C	A	C	N	A	C	N	A	C	N	C	N	C	N	N	N	C	N	N	C	N	N	N	N	N	N	N	C	N	N	A	N	C	N
synopGBS128453	TGCAGTTCCTTAGAGCATCTCCAGCCGTTGGCACCCCAGGAGGCGCGTAAAATCGCCGCCTGG	G/A	39	4	0.572192513368984	1B	61	84	N	A	N	A	N	N	N	A	G	A	N	G	A	N	G	A	N	A	N	A	N	N	N	A	N	N	A	N	N	N	N	N	N	N	A	N	N	G	N	A	N
synopGBS128454	TGCAGTTCCTTAGAGCATCTCCAGCCGTTGGCACCCCAGGAGGCGCGTAAAATCGCCGCCTGG	G/A	44	4	0.572192513368984	1B	61	84	N	A	N	A	N	N	N	A	G	A	N	G	A	N	G	A	N	A	N	A	N	N	N	A	N	N	A	N	N	N	N	N	N	N	A	N	N	G	N	A	N
synopGBS128455	TGCAGTTCCTTAGAGCATCTCCAGCCGTTGGCACCCCAGGAGGCGCGTAAAATCGCCGCCTGG	C/T	45	4	0.572192513368984	1B	61	84	N	T	N	T	N	N	N	T	C	T	N	C	T	N	C	T	N	T	N	T	N	N	N	T	N	N	T	N	N	N	N	N	N	N	T	N	N	C	N	T	N
synopGBS104661	TGCAGATGAGATATACCACCGAGCGAAGTGGCCTGGGAGTGCATGGCTCGGTGGGATGTCGTG	A/T	5	3	0.368983957219251	1B	61	87	N	N	N	N	N	N	N	N	N	N	N	N	N	N	N	N	N	N	N	N	N	N	N	N	A	N	T	N	N	N	N	N	N	A	N	N	N	N	N	N	N
synopGBS129479	TGCAGTTTCGGAAGAAAAAAAATCAAAGAAGAGGGTCGCTTGAGGCGTGTGGTGGAGGACCTA	C/T	45	3	0.422459893048128	1B	61	88	N	N	N	N	N	N	N	N	N	N	N	N	C	N	N	N	N	N	N	N	T	N	C	C	N	N	C	N	N	N	N	N	N	N	N	N	T	N	N	N	N
synopGBS100277	TGCAGAAACGATTTGTTTTTTAACAGAACATTAAAAATTTATTTCTTGCAGGTTATCTTCCAG	A/G	61	3	0.358288770053476	1B	61	89	N	N	G	N	N	N	N	N	N	N	N	N	N	N	N	N	N	N	N	N	N	N	N	A	G	N	A	N	N	N	N	N	N	N	N	N	G	G	N	A	N
synopGBS100278	TGCAGAAACGATTTGTTTTTTAACAGAACATTAAAAATTTATTTCTTGCAGGTTATCTTCCAG	G/A	63	3	0.358288770053476	1B	61	89	N	N	A	N	N	N	N	N	N	N	N	N	N	N	N	N	N	N	N	N	N	N	N	G	A	N	G	N	N	N	N	N	N	N	N	N	A	A	N	G	N
synopGBS103119	TGCAGAGCCCACATGGAGCTAAATGAAGATCCGCACCAGAACTCAGCCACGTGCGACTAGAGA	A/T	10	3	0.310160427807487	1B	61	90	N	N	N	N	N	N	N	N	N	A	N	N	A	N	T	N	A	A	N	A	N	N	N	N	T	N	N	A	N	N	N	N	N	T	A	N	N	N	N	N	N
synopGBS103120	TGCAGAGCCCACATGGAGCTAAATGAAGATCCGCACCAGAACTCAGCCACGTGCGACTAGAGA	C/T	11	3	0.310160427807487	1B	61	90	N	N	N	N	N	N	N	N	N	C	N	N	C	N	T	N	C	C	N	C	N	N	N	N	T	N	N	C	N	N	N	N	N	T	C	N	N	N	N	N	N
synopGBS112463	TGCAGCGACGGTGGCGGGACCACATCGCTTTGCTACCTCTTTGCAAGGAAGTTCCCATCGGGC	C/T	8	2	0.631016042780749	1B	62	66	C	C	T	C	N	N	T	C	N	C	T	T	C	T	N	C	C	C	N	C	T	C	C	C	T	C	C	N	N	N	N	T	N	T	N	T	N	T	T	C	T
synopGBS109467	TGCAGCCACGCGTTACCGCCGACCGAGGACTGTGCCACTGCCGCCGCCTCCGCCTCACCACAG	A/G	36	3	0.411764705882353	1B	62	67	N	N	A	N	N	A	N	N	N	N	N	N	N	A	N	N	G	N	A	N	A	G	N	N	A	N	N	N	N	N	A	A	N	N	N	A	N	N	N	N	N
synopGBS126156	TGCAGTCTCAGACGGCTGCGCCGCTTCTCGCGGTACTCGGCATCCCGCGATCAAGTTGCTTCC	G/T	14	3	0.593582887700535	1B	62	69	N	T	G	N	N	N	N	T	N	N	N	N	T	N	G	T	N	N	N	N	G	N	T	T	G	N	T	T	G	G	G	N	N	N	N	G	G	G	G	T	N
synopGBS118225	TGCAGGACAAATCTTCCCATTCCAGTGTATACAGTAAAGTGATCCAAGTGTCCCTGGGCATCC	A/T	10	3	0.336898395721925	1B	62	88	N	N	T	N	T	N	N	A	N	N	N	T	N	N	N	N	N	N	T	N	N	N	A	N	N	N	N	N	N	N	N	N	N	N	N	N	N	T	N	N	N
synopGBS118226	TGCAGGACAAATCTTCCCATTCCAGTGTATACAGTAAAGTGATCCAAGTGTCCCTGGGCATCC	T/C	48	3	0.336898395721925	1B	62	88	N	N	C	N	C	N	N	T	N	N	N	C	N	N	N	N	N	N	C	N	N	N	T	N	N	N	N	N	N	N	N	N	N	N	N	N	N	C	N	N	N
synopGBS128174	TGCAGTTCAAGTCCGTGACGCATAATGCCTATGTGGCTGCCGAGCAGGGGGGCGGCGGCGCCC	C/T	7	3	0.844919786096257	1B	65	82	T	N	C	T	N	N	C	T	C	T	N	N	T	T	C	T	T	T	C	T	C	T	T	T	C	N	N	T	N	C	C	N	N	C	T	T	C	N	N	N	N
synopGBS104509	TGCAGATCTCAACGCAGTCAGCACACAACTGTGCTCCAGATTTTCACATGCTAAATCCAGATA	A/T	10	3	0.850267379679144	1B	73	82	A	A	N	A	T	T	T	A	T	A	N	N	A	T	T	A	A	A	N	A	T	A	N	A	T	A	A	A	A	T	T	T	T	T	A	N	N	N	T	A	T
synopGBS110672	TGCAGCCCTCGGCAAGGCTCGGCAATTGCCTAGCAGCTTGAACTGGAGTTGAAGAAGATGAAG	A/T	13	3	0.358288770053476	1B	80	105	N	N	A	N	N	A	A	N	A	N	N	A	N	N	N	T	N	N	A	T	N	N	N	T	N	N	N	N	N	A	N	N	N	A	N	N	N	N	A	N	N
synopGBS101502	TGCAGAATTAACCAAGGGAAGAACTTGAGCTTGCCCTCTGCTTTGACATCCCAAGCTCTTCGC	C/G	55	3	0.529411764705882	1B	81	86	N	N	N	N	N	N	C	N	N	N	N	N	G	N	C	N	N	N	N	N	N	N	N	N	N	N	N	G	N	C	N	N	N	N	N	N	C	N	N	N	N
synopGBS101493	TGCAGAATGTGAGCAGAAGATGCACATTCGATCAGCTGCTTGATCACCCTGCGCTGTTGCACA	A/C	33	2	0.550802139037433	1B	81	104	A	A	N	N	N	N	N	A	C	A	N	C	A	N	C	A	N	N	N	A	N	N	A	A	N	A	N	N	N	N	C	N	N	N	A	A	C	N	N	A	N
synopGBS110067	TGCAGCCCAAGGAAGGGCTTGCAATGTGAACGGCACGGCTGGTGGCATTGGGCTCGCGTCCAT	A/C	22	4	0.385026737967914	1B	81	115	C	N	N	C	N	N	N	N	A	N	A	N	N	N	A	N	C	N	A	N	N	N	C	C	N	C	N	N	N	N	N	C	N	N	N	N	A	N	N	C	N
synopGBS110068	TGCAGCCCAAGGAAGGGCTTGCAATGTGAACGGCACGGCTGGTGGCATTGGGCTCGCGTCCAT	T/C	47	4	0.385026737967914	1B	81	115	C	N	N	C	N	N	N	N	T	N	T	N	N	N	T	N	C	N	T	N	N	N	C	C	N	C	N	N	N	N	N	C	N	N	N	N	T	N	N	C	N
synopGBS110069	TGCAGCCCAAGGAAGGGCTTGCAATGTGAACGGCACGGCTGGTGGCATTGGGCTCGCGTCCAT	T/G	48	4	0.385026737967914	1B	81	115	G	N	N	G	N	N	N	N	T	N	T	N	N	N	T	N	G	N	T	N	N	N	G	G	N	G	N	N	N	N	N	G	N	N	N	N	T	N	N	G	N
synopGBS112887	TGCAGCGCAGCGAGCCAGGTTCTTGCTCAATCCCCGTGATGAGATGCTTTCCAGGGAGTTCCT	C/G	15	3	0.577540106951872	1B	82	89	G	G	C	N	N	C	C	G	C	G	N	C	G	G	N	G	G	G	C	G	C	G	G	G	C	G	G	G	N	C	C	G	C	C	G	G	C	C	N	G	N
synopGBS129440	TGCAGTTTCCCTGTGCGTTAAATCCAATTTGACCACGGTTAAGGAGGGGCTCCTGTACCAGAT	C/T	35	2	0.470588235294118	1B	82	108	T	N	N	N	N	C	N	N	N	N	N	N	T	N	N	N	N	T	N	N	N	N	N	N	N	N	N	N	N	N	N	N	N	N	T	N	C	N	N	N	C
synopGBS111999	TGCAGCCTTATTTTCACTGCCCATAATGAGTTGTGTTAGATGACAATGTCTGAATCTTTTTTT	A/G	45	1	0.278074866310160	1B	82	129	N	N	N	N	N	N	N	N	N	N	N	N	N	N	N	N	N	N	N	N	N	N	N	N	N	N	N	N	N	N	N	N	N	N	N	N	N	N	N	N	G
synopGBS105094	TGCAGATTAATAGCTGATGTTTTCACACATTTTTGGGTGGGCACCGACCGTGAAACGAATTGA	C/T	25	3	0.716577540106952	1B	84	103	T	T	C	T	C	N	N	T	N	T	N	N	T	T	N	T	T	N	C	T	N	T	N	N	N	T	T	T	N	N	N	N	N	C	T	N	N	N	N	T	N
synopGBS122072	TGCAGGGTTGTCCCTTCTGCAAGCTTGAACAGCCAAGCAACTGAAAGTACTACAGATAGATCC	A/C	28	3	0.609625668449198	1B	84	103	C	N	N	C	N	N	A	C	N	C	N	N	C	C	N	C	C	C	N	C	N	N	C	C	N	C	C	C	N	A	N	C	A	N	C	C	N	N	N	C	N
synopGBS122073	TGCAGGGTTGTCCCTTCTGCAAGCTTGAACAGCCAAGCAACTGAAAGTACTACAGATAGATCC	C/A	37	3	0.609625668449198	1B	84	103	A	N	N	A	N	N	C	A	N	A	N	N	A	A	N	A	A	A	N	A	N	N	A	A	N	A	A	A	N	C	N	A	C	N	A	A	N	N	N	A	N
synopGBS122074	TGCAGGGTTGTCCCTTCTGCAAGCTTGAACAGCCAAGCAACTGAAAGTACTACAGATAGATCC	A/G	53	3	0.609625668449198	1B	84	103	G	N	N	G	N	N	A	G	N	G	N	N	G	G	N	G	G	G	N	G	N	N	G	G	N	G	G	G	N	A	N	G	A	N	G	G	N	N	N	G	N
synopGBS128124	TGCAGTTATTTTCCTTGTTTTTGTCTTTCACAGAAAATCAGTATCAAACAGAGTCTATGTAGT	A/T	7	3	0.513368983957219	1B	84	103	T	N	N	N	N	N	A	N	N	N	N	A	N	N	N	T	N	N	N	N	N	N	T	N	N	N	N	N	N	N	N	T	N	N	N	N	N	N	N	N	N
synopGBS128125	TGCAGTTATTTTCCTTGTTTTTGTCTTTCACAGAAAATCAGTATCAAACAGAGTCTATGTAGT	C/T	28	3	0.513368983957219	1B	84	103	T	N	N	N	N	N	C	N	N	N	N	C	N	N	N	T	N	N	N	N	N	N	T	N	N	N	N	N	N	N	N	T	N	N	N	N	N	N	N	N	N
synopGBS121690	TGCAGGGGATTTTCTGTGACAATTTCGGTTATTTGTTTTGATCAAAGGAAGCAAGCGCCGCAA	G/A	59	3	0.684491978609626	1B	85	104	G	N	N	G	N	A	N	G	N	G	N	N	G	G	N	N	G	G	N	G	A	N	G	G	A	G	N	N	N	A	N	G	N	N	G	G	N	A	N	G	N
synopGBS122917	TGCAGGTGATTTTCTGTGACAATTTCGGTTATTTGTTTTGATCAAAGGAAGCAAGCGCCACAA	A/G	59	1	0.684491978609626	1B	85	104	G	N	N	G	N	A	N	G	N	G	N	N	G	G	N	N	G	G	N	G	A	N	G	G	A	G	N	N	N	A	N	G	N	N	G	G	N	A	N	G	N
synopGBS108060	TGCAGCAGGTCATCGGGGAGATTACGACAATCGTTGGTTCTGTGGAGGCAGACTAACATAATT	C/T	27	3	0.802139037433155	1B	88	93	C	C	C	C	N	N	N	C	C	C	N	T	C	C	T	C	C	C	T	C	T	C	C	C	T	C	C	C	C	T	T	C	N	T	C	C	T	N	T	N	C
synopGBS117429	TGCAGCTTGCCGACCAGGGATACGAGGCCCTTCATGTGTTGCGGCGCAAGCCCTGCCCGCAAA	C/T	50	3	0.657754010695187	1B	95	101	C	C	T	C	T	N	T	C	N	C	T	T	C	C	T	C	C	C	T	C	T	C	C	C	T	C	C	C	N	T	T	C	N	T	C	C	T	T	T	C	T
synopGBS117430	TGCAGCTTGCCGACCAGGGATACGAGGCCCTTCATGTGTTGCGGCGCAAGCCCTGCCCGCAAA	C/G	55	3	0.657754010695187	1B	95	101	C	C	G	C	G	N	G	C	N	C	G	G	C	C	G	C	C	C	G	C	G	C	C	C	G	C	C	C	N	G	G	C	N	G	C	C	G	G	G	C	G
synopGBS112344	TGCAGCGACACTAACTTATCATCTCATTAACATATGCCATAGCATAGATAGATAGGAACTCAC	C/T	24	3	0.32620320855615	1B	95	115	N	N	N	N	N	N	N	N	N	C	T	N	C	N	N	N	N	N	N	C	N	N	N	C	N	C	C	C	T	N	N	N	N	N	N	N	N	N	N	N	N
synopGBS112561	TGCAGCGAGCCGAAGGCACGCCGCCATCATCGCCCCGCCCTCACCGCAAAAAAAAAAAAAAAA	C/T	5	4	0.598930481283422	1B	97	101	T	N	C	T	C	C	C	T	C	T	C	C	T	N	C	T	T	T	C	T	C	T	T	T	C	T	T	N	C	C	C	N	C	C	T	N	C	C	C	T	C
synopGBS124536	TGCAGTAGCCGACCTGGGGGTCGTCGTCGACATCTTGCGCGCCGAGGGGAGCGTCCAGGGGGC	C/T	42	3	0.727272727272727	1B	98	105	T	T	C	T	C	N	C	T	N	T	C	C	T	T	C	T	T	T	C	T	C	T	T	T	C	T	T	T	C	C	C	T	C	N	T	N	C	N	N	T	C
synopGBS124290	TGCAGTACGTACGTAAGGGGGGGTTAGATCACATGCACCTGGTACCTGAGAGCTTCTGACGCG	A/G	10	3	0.770053475935829	1B	99	103	A	N	G	A	N	G	N	A	G	A	N	N	A	N	G	A	A	N	N	A	G	N	A	A	G	A	A	N	N	N	N	N	G	G	N	N	G	N	G	A	N
synopGBS128781	TGCAGTTGAGGAAGAACCAGCAAATGAATATCACATCCGAGAAAAGGAAGAACTACCAGCAAC	A/C	22	3	0.850267379679144	1B	101	103	A	A	C	N	C	C	N	A	N	A	C	C	A	A	C	N	A	A	C	N	C	N	A	A	C	N	A	A	C	C	C	N	C	C	A	A	C	C	C	A	C
synopGBS129416	TGCAGTTTCAGGCTACTTCTTCGAAATCAGTAGGGGATGCTCGAAGAACCCATCCTCCGTGAG	G/C	32	1	0.88235294117647	1B	101	103	C	C	G	C	G	G	N	C	G	C	G	N	C	C	G	C	C	C	G	C	G	C	C	C	G	C	C	C	G	N	N	C	G	G	C	C	G	G	G	C	N
synopGBS105102	TGCAGATTACATCAAGGAGGACACCCCCGCCGACGGGCTCGGTGATCTGCCCGCCCAGCCACC	C/T	26	2	0.53475935828877	1B	101	105	N	N	T	N	N	T	T	N	T	C	T	T	N	N	T	N	N	N	T	N	T	N	N	N	T	C	N	N	T	T	T	N	N	T	N	N	T	T	T	C	T
synopGBS103130	TGCAGAGCCCGCTGCTGCTGCCGACACCGCCTACGCCGTTGCTGGACGGTGCTGACGGCGGGG	C/T	27	3	0.352941176470588	1B	104	105	T	N	C	N	N	C	N	T	N	N	N	N	N	N	C	T	N	N	N	T	C	T	T	N	C	T	T	N	N	N	N	N	N	N	N	N	N	N	N	T	C
synopGBS102527	TGCAGACTCATCGGCGTTAGAGCCGCACACAGATCCAACCTCGAACGGGGCCTGTGTCACAGG	C/T	29	3	0.368983957219251	1B	104	108	N	N	N	N	N	N	C	N	N	T	N	N	N	N	N	N	N	T	N	N	N	N	T	T	N	N	N	T	N	N	N	N	N	N	N	N	N	N	N	N	N
synopGBS108788	TGCAGCATGTCTCTTCTGTGATTGCTGAGATGGCGGAGACGGCTGACGTGGCAGAGGTGGACC	A/T	52	2	0.443850267379679	1B	104	108	N	N	N	N	N	A	N	N	N	N	A	N	N	N	N	N	N	N	N	N	A	T	N	T	N	T	N	T	N	A	A	N	N	N	T	T	N	A	A	N	N
synopGBS110692	TGCAGCCCTCTAGCTACCTCTCCTCTTCGCCGGAAAAAAAAAAAAAAAAAAAAAAAAAAAAAA	C/T	9	3	0.336898395721925	1B	104	108	N	N	N	N	N	N	T	N	N	N	N	N	C	C	N	N	N	C	T	N	T	N	C	N	T	N	N	C	N	T	T	C	T	T	N	N	T	N	N	C	N
synopGBS112179	TGCAGCCTTTTTCCCCGTCTTCTGGTGCCGCAAGCGTGAGCTAGGGCGAAACGGATCTCGCCG	G/T	24	3	0.368983957219251	1B	104	108	N	N	N	N	N	N	G	T	N	T	N	N	T	T	G	T	T	N	N	N	G	N	N	T	N	T	N	N	N	G	N	N	N	N	N	N	N	N	N	N	N
synopGBS113583	TGCAGCGGCATGTGTTTGTTTCCAGGGTGAGATTCTTGTGTCTTTCCTCTTCTTCTCTGCTGA	C/G	8	2	0.310160427807487	1B	104	109	N	N	N	N	N	N	N	G	C	N	N	N	N	N	C	N	N	N	N	N	C	G	N	G	N	N	G	G	N	C	N	G	C	C	G	N	N	N	N	N	N
synopGBS116251	TGCAGCTGCAATAAACCATGGCGTTTGGCGGCTCGAGCGGATTAAGAGCGGGGGAACCGAGAT	C/T	37	4	0.294117647058824	1B	104	109	N	N	C	N	N	N	N	N	N	N	N	C	N	N	N	N	N	N	N	N	N	N	N	N	C	N	N	N	N	N	N	N	N	C	N	N	C	N	N	N	N
synopGBS116252	TGCAGCTGCAATAAACCATGGCGTTTGGCGGCTCGAGCGGATTAAGAGCGGGGGAACCGAGAT	A/C	44	4	0.299465240641711	1B	104	109	N	N	A	N	N	N	N	N	N	N	N	A	N	N	N	N	N	N	N	N	N	N	N	N	A	N	N	N	N	N	N	N	N	A	N	N	A	N	N	N	N
synopGBS102800	TGCAGAGACACACGCCCGAGCTCGACAACGGCGACGGCACACACAAGGCCTTTGCGTATGGTA	A/G	26	2	0.374331550802139	1B	104	110	N	N	N	G	N	A	N	N	N	G	N	A	G	N	A	G	N	N	N	G	A	G	G	N	N	N	N	N	N	A	A	N	N	N	N	N	N	N	N	G	N
synopGBS102801	TGCAGAGACACACGCCCGAGCTCGACAACGGCGACGGCACACACAAGGCCTTTGCGTATGGTA	G/A	60	2	0.374331550802139	1B	104	110	N	N	N	A	N	G	N	N	N	A	N	G	A	N	G	A	N	N	N	A	G	A	A	N	N	N	N	N	N	G	G	N	N	N	N	N	N	N	N	A	N
synopGBS108064	TGCAGCAGGTCGTTTGGCACGACGATGATGGCCTCCACCGTCGCCGTGTTGCCCTGGTCTGCC	C/T	19	3	0.427807486631016	1B	104	110	N	C	N	C	T	N	T	C	N	N	N	N	C	C	T	C	C	N	T	N	T	N	C	C	N	N	N	C	T	N	N	N	N	N	C	N	N	N	N	N	N
synopGBS108065	TGCAGCAGGTCGTTTGGCACGACGATGATGGCCTCCACCGTCGCCGTGTTGCCCTGGTCTGCC	C/T	22	3	0.427807486631016	1B	104	110	N	C	N	C	T	N	T	C	N	N	N	N	C	C	T	C	C	N	T	N	T	N	C	C	N	N	N	C	T	N	N	N	N	N	C	N	N	N	N	N	N
synopGBS108066	TGCAGCAGGTCGTTTGGCACGACGATGATGGCCTCCACCGTCGCCGTGTTGCCCTGGTCTGCC	T/C	59	3	0.427807486631016	1B	104	110	N	T	N	T	C	N	C	T	N	N	N	N	T	T	C	T	T	N	C	N	C	N	T	T	N	N	N	T	C	N	N	N	N	N	T	N	N	N	N	N	N
synopGBS116253	TGCAGCTGCAATAAACCATGGCGTTTGGCGGCTCGAGCGGATTAAGAGCGGGGGAACCGCAAA	C/T	37	3	0.342245989304813	1B	104	110	T	N	C	N	C	C	N	N	N	T	N	C	T	T	N	N	T	N	N	T	C	T	T	N	C	T	T	T	C	C	C	N	C	C	N	N	C	C	C	T	C
synopGBS124200	TGCAGTACCCCCAAAGGCTGCCTGAGGCGTTTGTTTTTCCTGCCGCCGCTACTGCCCTTATGA	A/G	24	3	0.475935828877005	1B	104	115	N	N	N	N	G	N	N	N	N	A	N	N	A	A	N	A	N	N	N	N	G	N	N	A	G	N	N	N	N	N	N	A	N	N	A	A	G	N	N	A	G
synopGBS124201	TGCAGTACCCCCAAAGGCTGCCTGAGGCGTTTGTTTTTCCTGCCGCCGCTACTGCCCTTATGA	G/A	25	3	0.475935828877005	1B	104	115	N	N	N	N	A	N	N	N	N	G	N	N	G	G	N	G	N	N	N	N	A	N	N	G	A	N	N	N	N	N	N	G	N	N	G	G	A	N	N	G	A
synopGBS108015	TGCAGCAGGGCTGGGCCCACAGTGGTGCAAAACGTGCGGCCCGCACAGGGCCCAAAATTCTCG	G/T	47	3	0.256684491978610	1B	104	129	T	T	G	N	N	N	N	T	N	N	G	N	N	N	N	N	N	N	G	N	N	N	N	N	N	N	N	T	N	N	N	N	N	N	N	N	N	G	N	N	N
synopGBS120729	TGCAGGCTACTGTTCACTGCAAATCCCTCTAATCCCAGCCGTTAGATTTAGGAGACCAGTGGC	C/T	56	3	0.748663101604278	1B	105	105	C	C	T	N	N	N	T	C	N	C	T	N	C	C	T	C	C	C	N	C	T	N	C	C	T	C	C	C	T	N	T	C	T	T	C	N	T	T	N	C	N
synopGBS104878	TGCAGATGGATCCTGGCCGCGACTTGCGCAGCGCGTCGGCCGTTGGGGGTCCTGCTCGCGGCG	C/G	40	3	0.385026737967914	1B	105	108	N	N	N	N	N	G	N	N	N	N	N	N	N	N	N	N	N	C	N	N	N	N	N	C	N	C	C	N	N	N	N	N	N	N	N	N	N	N	N	N	N
synopGBS114159	TGCAGCGTGCGTCCATCTTAACATCGATCTTCTTCATTGCCATTCAAGACAAGGAGGAGAGAG	C/G	44	3	0.588235294117647	1B	105	108	G	N	C	N	N	C	C	G	N	G	C	C	G	G	C	G	G	N	N	G	N	G	G	G	C	G	G	G	C	N	C	G	C	N	G	G	N	N	C	G	C
synopGBS120699	TGCAGGCGTTGAAGGAGAGCCATCGATGAGGCCGTGAGGACGATGTCGTCGACGTAGAGTAGG	A/G	21	1	0.32620320855615	1B	105	108	N	N	N	N	N	N	N	N	N	A	N	N	N	N	N	N	N	N	N	N	N	A	N	N	N	N	N	N	N	N	N	N	N	N	N	N	N	N	N	N	N
synopGBS101744	TGCAGACACCTTTTAGAACTTCCAACAATTCCTATGGCAGCATGAGGAGCACCAGGGGCGCAA	A/G	5	3	0.406417112299465	1B	105	109	N	N	N	N	N	N	N	N	N	G	N	N	G	G	N	N	N	N	N	G	N	N	N	N	N	N	N	G	N	N	N	N	A	N	N	G	N	N	N	N	N
synopGBS112120	TGCAGCCTTTAATTTTCTTCCTAAGAACCCTAGTTCTGCATTGCGAATTATCAACAGAAGAGA	C/T	35	3	0.443850267379679	1B	105	109	N	N	N	T	N	N	C	N	N	N	N	C	T	T	C	N	T	N	N	T	N	N	T	N	N	N	N	N	N	N	C	N	N	N	N	N	C	N	C	N	N
synopGBS102256	TGCAGACGAGGGTGACCTTTGCTGTGATCGCAAATTGCCCAATGGCATGAGTGGCTAAGGGGA	C/T	21	3	0.459893048128342	1B	105	110	N	N	C	N	N	N	N	N	N	N	N	C	N	N	N	N	N	N	N	N	C	N	N	T	N	N	T	N	N	N	C	N	N	N	N	N	C	N	N	N	N
synopGBS111601	TGCAGCCTCCCAGCCGCGCCATCCCCTCGCTGCCGCGACATTTCTAGCCTTGTCGCAACCCCT	C/T	29	3	0.251336898395722	1B	105	110	N	N	T	N	N	N	N	C	N	C	N	N	N	N	N	N	N	N	N	N	T	N	N	C	N	N	N	N	T	N	T	N	T	N	N	C	N	T	T	N	T
synopGBS117174	TGCAGCTTCCACCACAGAGCCGCCACCATACATACTGACACCCCATCGGCCGTCGAAAGAGAT	A/C	33	3	0.331550802139037	1B	105	114	N	N	N	N	N	N	N	N	N	C	N	N	N	C	N	C	N	N	N	N	N	N	N	N	N	N	C	N	N	N	N	N	N	N	N	N	N	N	N	N	N
synopGBS120298	TGCAGGCGACGGCGGGGGCAAAGCCAGGCGGCAAAGGAGGCGAATCCAGGCAGCGGCGGCGCG	A/G	33	1	0.251336898395722	1B	105	115	N	N	A	N	N	N	N	N	N	N	N	N	N	N	N	N	N	N	N	N	N	N	N	N	A	N	N	N	N	N	N	N	A	A	N	N	N	A	N	G	N
synopGBS113918	TGCAGCGTACGCCCCTTTTTCCCTCGCCTTCTTGGCCCTGTTGCGCCTGTCGGCGGCAACGGC	C/G	13	3	0.716577540106952	1B	106	106	C	N	G	N	N	N	G	N	G	C	G	N	C	C	G	C	C	C	N	C	G	C	C	C	N	C	C	N	N	G	N	N	N	G	C	C	G	N	G	N	N
synopGBS104582	TGCAGATCTTCAGGCATTGGTTCTCCATTTGACGCCGCCACTTCCTCGGCCACTCCTAGAGCC	A/G	31	3	0.909090909090909	1B	106	107	A	N	G	A	G	G	G	A	G	A	G	G	A	A	G	A	A	A	G	A	G	A	A	A	G	A	A	A	G	G	G	A	G	G	N	A	G	G	G	A	G
synopGBS104564	TGCAGATCTGGTCACTCCGCCATGTTTATATGCATACAACTAGCTGGAACTAAATCGACTACT	A/C	35	1	0.668449197860963	1B	106	108	C	N	N	C	N	N	N	C	N	C	N	N	C	C	N	C	C	N	N	C	N	N	N	C	A	C	C	C	N	A	A	N	N	N	C	N	A	N	N	C	N
synopGBS111957	TGCAGCCTGTGATCATGTTCCTCTCCAACCTAGAAATCTCGATTATAATCAGTTTTCAATTTG	A/T	50	1	0.561497326203209	1B	106	108	T	N	A	N	A	N	N	T	A	N	N	A	N	N	A	N	T	N	N	T	A	T	N	N	N	N	N	T	N	N	N	N	A	N	T	T	N	N	A	N	N
synopGBS121815	TGCAGGGGGTAGCCCTGAACACCGCCAGATCAGATCAAACGATGCTCTTCACTACATAAGCCA	A/G	18	1	0.39572192513369	1B	106	108	A	N	G	A	G	G	N	N	G	A	N	G	N	N	N	A	N	A	N	N	G	N	A	A	G	A	N	N	G	G	N	N	N	N	A	N	N	N	N	N	N
synopGBS128609	TGCAGTTCTATTTCGTGTATTATATTTTTTTGAAGGTGGTACTCATTTCCACTGCATACACAC	C/G	7	3	0.72192513368984	1B	106	108	G	N	C	G	C	C	N	G	C	G	C	N	G	G	C	N	G	G	N	G	C	N	G	G	C	N	N	N	N	C	N	G	C	C	N	G	N	C	C	G	N
synopGBS128610	TGCAGTTCTATTTCGTGTATTATATTTTTTTGAAGGTGGTACTCATTTCCACTGCATACACAC	G/A	35	3	0.72192513368984	1B	106	108	A	N	G	A	G	G	N	A	G	A	G	N	A	A	G	N	A	A	N	A	G	N	A	A	G	N	N	N	N	G	N	A	G	G	N	A	N	G	G	A	N
synopGBS128611	TGCAGTTCTATTTCGTGTATTATATTTTTTTGAAGGTGGTACTCATTTCCACTGCATACACAC	C/G	48	3	0.72192513368984	1B	106	108	G	N	C	G	C	C	N	G	C	G	C	N	G	G	C	N	G	G	N	G	C	N	G	G	C	N	N	N	N	C	N	G	C	C	N	G	N	C	C	G	N
synopGBS128750	TGCAGTTGACTGCATATTTGCCGAATCCACACTATAGTTATGCACATGAAAGCATACTTGATT	A/C	49	3	0.336898395721925	1B	106	108	N	N	N	N	N	N	N	N	N	N	N	C	N	N	N	N	N	N	N	N	C	N	N	N	N	N	N	N	N	N	N	N	N	N	N	A	N	N	N	N	N
synopGBS103985	TGCAGATATGTTGTCACAGTAGACAACAGTGGCACTGTCAAGCGGGCAATTTAGCTCAAGTAA	A/G	27	1	0.609625668449198	1B	106	109	A	N	N	A	N	N	N	N	N	A	N	N	A	N	N	A	A	N	N	N	N	N	N	N	G	N	N	N	N	N	N	N	N	N	N	N	N	N	G	N	N
synopGBS104563	TGCAGATCTGGTCACTCCGCCATGTTTACATGCATACAACTAGCTGTAACTAAATCGACTACT	A/C	35	3	0.679144385026738	1B	106	109	C	N	N	C	N	N	N	C	N	C	N	N	C	C	N	C	C	N	N	C	N	N	N	C	A	C	C	C	N	A	A	N	N	N	C	N	A	N	N	C	N
synopGBS105925	TGCAGCAACGAGGATGTTGCGAACCACACGACAGCAACACCGACACCTCAACCATGACACGGA	C/G	8	3	0.390374331550802	1B	106	109	N	N	N	G	N	N	N	G	N	G	C	N	N	N	C	N	N	G	N	N	N	N	N	N	N	N	N	N	N	N	N	G	N	C	N	N	N	N	N	N	N
synopGBS105926	TGCAGCAACGAGGATGTTGCGAACCACACGACAGCAACACCGACACCTCAACCATGACACGGA	A/G	44	3	0.390374331550802	1B	106	109	N	N	N	G	N	N	N	G	N	G	A	N	N	N	A	N	N	G	N	N	N	N	N	N	N	N	N	N	N	N	N	G	N	A	N	N	N	N	N	N	N
synopGBS107190	TGCAGCAGAAATTATTATAAGGGAGAATTTAAACTAAAGGTTCAGCAAGTCCCTCAGAAACTA	C/T	60	3	0.427807486631016	1B	106	109	N	N	N	N	N	N	N	T	N	N	N	N	N	N	N	N	N	N	N	T	N	N	N	N	N	N	N	N	N	N	N	N	N	N	N	N	N	N	C	N	N
synopGBS114556	TGCAGCTACACATCCATCCATACAACCAGTACAAGTAGTACCATTCGCTAACTGACGGACAGA	C/T	10	3	0.764705882352941	1B	106	109	T	T	N	N	N	C	N	T	C	T	C	C	T	T	N	T	T	T	C	N	C	T	N	T	C	T	T	T	C	C	C	T	N	C	N	T	C	C	C	T	N
synopGBS121089	TGCAGGGAATAGATATTACATTTGTTAGGAATATTGGTACAACCAAAGTTCATTTGATAGTTC	C/T	42	3	0.272727272727273	1B	106	109	N	N	N	N	N	N	C	T	N	T	C	C	T	N	C	T	N	N	N	N	N	N	N	N	N	N	T	N	N	C	C	N	C	N	T	T	N	N	C	N	N
synopGBS123630	TGCAGGTTGTGCCTTGCGCACATGCGAGCGGGGTCTTGTTTTGGAGAATTTGTGCCATGGAAT	C/T	28	1	0.577540106951872	1B	106	109	N	N	N	N	N	N	N	N	T	N	N	T	N	N	T	N	N	N	N	C	N	N	N	N	N	N	C	N	N	N	N	N	T	T	N	C	T	N	N	N	N
synopGBS123050	TGCAGGTGCTTCATATAAGACCTTCTGGGGCAAAACCAAGAACTCGGTGACCAATTAGTGCCG	A/G	17	3	0.609625668449198	1B	106	110	N	G	N	G	N	A	N	G	N	G	N	N	G	G	N	G	G	G	N	N	N	G	G	G	N	G	N	G	N	N	A	N	N	N	G	G	N	N	N	N	N
synopGBS123051	TGCAGGTGCTTCATATAAGACCTTCTGGGGCAAAACCAAGAACTCGGTGACCAATTAGTGCCG	C/T	35	3	0.609625668449198	1B	106	110	N	T	N	T	N	C	N	T	N	T	N	N	T	T	N	T	T	T	N	N	N	T	T	T	N	T	N	T	N	N	C	N	N	N	T	T	N	N	N	N	N
synopGBS117655	TGCAGCTTTGGACCTAGCCGCCGCCTCCCAAGAACCCTAGCTTTCTGCCTCTCACTGGCGCCG	C/T	58	3	0.598930481283422	1B	107	110	C	N	T	C	N	N	N	C	N	C	T	T	C	C	N	C	C	N	T	C	N	C	C	C	T	C	C	C	N	C	T	N	N	T	N	C	N	T	T	C	T
synopGBS100136	TGCAGAAAAGATTGACATGTCTCGAAGAGTTTGTTGTCAAGAAGAATGCTATATTCTTTTGGG	A/G	5	3	0.245989304812834	1B	107	114	N	N	N	N	N	N	N	N	N	N	N	N	N	N	N	N	N	N	N	N	N	N	N	N	N	N	N	N	N	N	N	N	N	N	N	N	N	N	N	N	N
synopGBS100137	TGCAGAAAAGATTGACATGTCTCGAAGAGTTTGTTGTCAAGAAGAATGCTATATTCTTTTGGG	C/A	55	3	0.245989304812834	1B	107	114	N	N	N	N	N	N	N	N	N	N	N	N	N	N	N	N	N	N	N	N	N	N	N	N	N	N	N	N	N	N	N	N	N	N	N	N	N	N	N	N	N
synopGBS110156	TGCAGCCCAGAAGATATACGCCGGAAAAAAAAAAAAAAAAAAAAAAAAAAAAAAAAAAAAAAA	C/T	18	3	0.368983957219251	1B	107	130	C	C	T	C	N	T	T	C	T	C	N	N	C	C	N	C	N	N	T	N	N	N	N	N	N	N	C	C	N	N	N	N	T	N	N	C	N	N	N	C	N
synopGBS105739	TGCAGCAAATCATACCAACAAGGAAGAAGAAAGGTCTTCGTCTCGCTGCATCCAACGTCAATC	G/T	32	4	0.74331550802139	1B	108	109	N	N	N	T	N	G	N	T	G	N	N	N	T	N	G	N	T	T	N	N	N	T	N	N	N	N	T	N	N	T	G	N	G	G	T	T	N	G	G	N	N
synopGBS105740	TGCAGCAAATCATACCAACAAGGAAGAAGAAAGGTCTTCGTCTCGCTGCATCCATCGCCCATC	G/T	32	2	0.737967914438503	1B	108	109	N	N	N	T	N	G	N	T	G	N	N	N	T	N	G	N	T	T	N	N	N	T	N	N	N	N	T	T	N	T	G	N	G	G	T	T	N	G	G	N	N
synopGBS123077	TGCAGGTGGAGCTGCTGCCGTGGAGGCCCTGAGGGCGGAACTTGCCCTAGCAAAGGAAAAAGC	A/C	58	1	0.524064171122995	1B	108	111	N	N	N	N	N	N	N	N	N	C	N	N	C	N	N	N	C	C	A	N	N	N	N	C	N	C	N	N	N	N	N	C	N	N	N	N	A	A	N	N	N
synopGBS125507	TGCAGTCCATCCATAAACGTCTCTCTGAGTACGATTGGGAGTCGTTCACAGCGTTGCTGTGTA	C/T	17	2	0.352941176470588	1B	108	114	N	N	N	N	N	N	N	N	N	N	N	N	N	N	N	N	N	N	N	N	N	N	N	C	N	C	N	N	N	N	T	N	N	N	N	N	N	T	T	N	N
synopGBS115968	TGCAGCTCTCCCGCCACCTCGCCCTCTACGGCCGCAACCGCGGCCACCTCTAGGGCTTTCATC	C/G	25	3	0.406417112299465	1B	108	115	C	N	G	C	N	N	N	N	N	N	N	N	N	N	N	N	N	N	N	N	N	C	N	C	N	C	N	N	N	N	N	C	N	N	N	N	N	N	N	N	G
synopGBS122295	TGCAGGTAGGTTTGGTGCTTCTTTTACGGGGAAATATCTTTACTTTGTATATGGCTAATTATA	G/T	53	3	0.556149732620321	1B	109	112	N	N	G	T	G	N	G	N	G	T	N	N	N	N	G	N	T	N	G	T	N	N	N	N	G	N	N	N	N	T	G	N	N	N	T	T	G	N	N	N	G
synopGBS100138	TGCAGAAAAGCAAGGAATTTGAACAGAGAGTCGATTGACTACCTCGGGAACACCTTCTCAATA	A/G	33	3	0.518716577540107	1B	109	113	N	N	N	N	N	N	N	A	N	A	N	G	A	N	N	N	A	A	N	N	N	A	N	N	G	A	N	N	N	A	G	A	N	N	A	N	N	N	N	N	N
synopGBS128842	TGCAGTTGCACCCGTGCCTTCTGGAGCCACTAGCACGTTGCGACTCCAGAGGCGCTGCTGATA	C/G	16	3	0.823529411764706	1B	111	111	G	G	C	N	N	N	C	G	N	G	C	C	N	N	C	G	G	G	N	N	C	G	G	N	C	G	G	G	C	G	C	G	N	C	G	G	N	N	C	N	C
synopGBS127679	TGCAGTGTGCACGAAGACAGAGGACACAATAAAGCAGTGTGCGCTCCATTGTAGCGTCAGTGC	A/G	13	3	0.368983957219251	1B	112	113	N	G	N	N	A	N	N	N	N	N	N	A	N	N	A	N	N	G	N	N	A	N	N	G	N	N	G	G	N	N	A	N	N	N	N	N	N	N	N	N	N
synopGBS127680	TGCAGTGTGCACGAAGACAGAGGACACAATAAAGCAGTGTGCGCTCCATTGTAGCGTCAGTGC	C/T	17	3	0.368983957219251	1B	112	113	N	T	N	N	C	N	N	N	N	N	N	C	N	N	C	N	N	T	N	N	C	N	N	T	N	N	T	T	N	N	C	N	N	N	N	N	N	N	N	N	N
synopGBS100175	TGCAGAAAATCGTGAATATACGCAAAGTTCTAGTGTAGGTCGAGCTATGTGGTGCCCTCTATC	A/G	7	3	0.502673796791444	1B	112	115	N	N	N	N	N	N	A	G	N	N	A	N	N	N	N	G	N	G	N	A	A	N	N	N	N	N	N	N	N	N	N	N	A	A	N	G	N	N	N	N	A
synopGBS102779	TGCAGAGAAGGCGGGGCGAGAAGAACGCCAAATGGAGCTAATGGCGGCCACAGGGGGGGGGGG	A/G	29	3	0.6524064171123	1B	112	115	A	A	N	N	G	N	N	A	G	A	N	N	N	A	N	A	N	N	N	G	N	N	N	A	G	A	N	N	N	A	G	N	N	G	A	A	N	N	N	A	N
synopGBS112393	TGCAGCGACCTGTGGCATCCAAGTCCGAGGTGAGCGATGAACTTCTCCGAGGGAGGTTGCTAG	C/T	5	2	0.283422459893048	1B	112	129	C	N	N	N	N	N	N	N	N	N	N	N	N	N	N	N	N	N	N	N	N	N	N	N	T	C	N	N	N	N	N	N	N	N	N	C	N	N	T	C	N
synopGBS112394	TGCAGCGACCTGTGGCATCCAAGTCCGAGGTGAGCGATGAACTTCTCCGAGGGAGGTTGCTAG	A/G	16	2	0.283422459893048	1B	112	129	A	N	N	N	N	N	N	N	N	N	N	N	N	N	N	N	N	N	N	N	N	N	N	N	G	A	N	N	N	N	N	N	N	N	N	A	N	N	G	A	N
synopGBS122842	TGCAGGTGAATATGAAGATAAATAAACAGCCAGAGACTGTGAAGGCACAACAAGAAAAGGTAA	A/T	27	4	0.262032085561497	1B	112	129	N	N	N	N	N	N	N	N	N	N	N	N	A	N	N	N	N	A	N	N	N	N	N	N	N	N	N	A	N	N	N	N	N	N	N	N	N	T	N	N	N
synopGBS122843	TGCAGGTGAATATGAAGATAAATAAACAGCCAGAGACTGTGAAGGCACAACAAGAAAAGGTAA	C/G	30	4	0.262032085561497	1B	112	129	N	N	N	N	N	N	N	N	N	N	N	N	C	N	N	N	N	C	N	N	N	N	N	N	N	N	N	C	N	N	N	N	N	N	N	N	N	G	N	N	N
synopGBS122844	TGCAGGTGAATATGAAGATAAATAAACAGCCAGAGACTGTGAAGGCACAACAAGAAAAGGTAA	C/A	36	4	0.262032085561497	1B	112	129	N	N	N	N	N	N	N	N	N	N	N	N	C	N	N	N	N	C	N	N	N	N	N	N	N	N	N	C	N	N	N	N	N	N	N	N	N	A	N	N	N
synopGBS122845	TGCAGGTGAATATGAAGATAAATAAACAGCCAGAGACTGTGAAGGCACAACAAGAAAAGGTAA	A/G	49	4	0.262032085561497	1B	112	129	N	N	N	N	N	N	N	N	N	N	N	N	A	N	N	N	N	A	N	N	N	N	N	N	N	N	N	A	N	N	N	N	N	N	N	N	N	G	N	N	N
synopGBS112791	TGCAGCGATTCGTTCGACTTGGCAAGCAGAAACGGGGCCTTAGGCAGAGCAATGCTCACCACG	A/G	23	3	0.679144385026738	1B	113	112	A	N	G	A	G	N	N	N	N	N	G	N	N	N	G	N	A	N	G	A	G	A	N	N	N	A	A	N	N	N	N	N	G	N	N	N	G	G	G	N	G
synopGBS128331	TGCAGTTCCAGATTGCCCAGCATATAGCAGCCAGCCCCATGGTGAAGTAACGTTCCCCATGGG	C/T	50	3	0.582887700534759	1B	113	112	N	N	N	N	T	T	T	C	T	N	T	N	N	C	T	N	N	N	N	C	T	C	N	N	T	N	N	C	N	C	T	C	T	T	N	N	T	T	N	C	N
synopGBS128332	TGCAGTTCCAGATTGCCCAGCATATAGCAGCCAGCCCCATGGTGAAGTAACGTTCCCCATGGG	G/T	63	3	0.582887700534759	1B	113	112	N	N	N	N	T	T	T	G	T	N	T	N	N	G	T	N	N	N	N	G	T	G	N	N	T	N	N	G	N	G	T	G	T	T	N	N	T	T	N	G	N
synopGBS103251	TGCAGAGCTTGGCAATGTCGCCGTCACCCAGCCCGCACTCGCGCAGGAACGCGACGTTGAACT	C/G	21	3	0.775401069518717	1B	113	113	G	G	C	N	C	C	C	G	N	G	N	C	G	G	C	G	G	G	C	G	C	G	N	G	C	G	G	G	C	G	C	G	N	C	G	G	C	N	C	G	C
synopGBS103252	TGCAGAGCTTGGCAATGTCGCCGTCACCCAGCCCGCACTCGCGCAGGAACGCGACGTTGAACT	A/G	60	2	0.545454545454545	1B	113	113	N	N	A	N	A	A	A	G	N	N	N	A	N	G	A	G	N	N	A	G	A	N	N	G	A	N	G	G	A	N	A	N	N	A	N	G	A	N	A	N	A
synopGBS121099	TGCAGGGAATTTTAGCTGTGTTGATGTTAAGAGCTTTCATTTGTAACTGTTAAAATGTGCAAA	C/T	33	3	0.497326203208556	1B	113	114	N	N	N	N	N	N	C	N	N	N	N	C	N	N	N	N	N	N	N	N	N	T	N	N	C	T	N	N	N	T	C	N	N	C	T	N	N	C	C	N	N
synopGBS100431	TGCAGAAATCACTGTGCTCATAAGCTCCTGGATATTAAAAGGTGCATACCATGCTTCATGATT	A/T	45	3	0.449197860962567	1B	113	124	N	N	T	N	N	N	N	N	N	N	N	T	N	A	N	N	A	N	T	N	T	N	A	N	N	N	A	N	N	A	N	A	N	N	N	N	N	N	N	N	N
synopGBS128430	TGCAGTTCCTCTGACCGCCGCGTTGCTCGCGGCCGTCCACGCTCCCGCCGCGGCCACCCCCGC	C/T	14	3	0.566844919786096	1B	113	124	C	N	T	N	T	N	N	C	N	C	N	N	N	N	N	N	N	C	N	N	N	C	N	C	N	C	C	C	N	C	N	N	N	N	C	C	N	T	N	N	N
synopGBS128431	TGCAGTTCCTCTGACCGCCGCGTTGCTCGCGGCCGTCCACGCTCCCGCCGCGGCCACCCCCGC	T/C	23	3	0.566844919786096	1B	113	124	T	N	C	N	C	N	N	T	N	T	N	N	N	N	N	N	N	T	N	N	N	T	N	T	N	T	T	T	N	T	N	N	N	N	T	T	N	C	N	N	N
synopGBS103888	TGCAGATAGAGGCAATTTGATACATTGTCATATCTTTTCTCTCTTGTATGTTCTATCTAGCCG	C/T	12	3	0.342245989304813	1B	113	129	N	N	N	N	N	N	N	N	N	N	N	N	N	N	N	N	N	N	N	N	C	N	N	T	C	N	N	N	N	N	N	N	C	N	N	N	N	N	N	N	N
synopGBS103889	TGCAGATAGAGGCAATTTGATACATTGTCATATCTTTTCTCTCTTGTATGTTCTATCTAGCCG	T/C	27	3	0.342245989304813	1B	113	129	N	N	N	N	N	N	N	N	N	N	N	N	N	N	N	N	N	N	N	N	T	N	N	C	T	N	N	N	N	N	N	N	T	N	N	N	N	N	N	N	N
synopGBS126026	TGCAGTCGTATTTGGGCTAGCCCAGGCGAACGGTTTAAGAGGCCCCGACGTTGGCCCAAACAT	C/G	20	3	0.786096256684492	1B	114	113	N	N	C	N	C	C	C	G	C	G	C	C	N	N	C	N	G	G	C	C	C	N	G	N	C	N	G	G	C	N	C	N	C	C	N	G	C	C	C	G	C
synopGBS126027	TGCAGTCGTATTTGGGCTAGCCCAGGCGAACGGTTTAAGAGGCCCCGACGTTGGCCCAAACAT	G/T	25	3	0.786096256684492	1B	114	113	N	N	G	N	G	G	G	T	G	T	G	G	N	N	G	N	T	T	G	G	G	N	T	N	G	N	T	T	G	N	G	N	G	G	N	T	G	G	G	T	G
synopGBS126028	TGCAGTCGTATTTGGGCTAGCCCAGGCGAACGGTTTAAGAGGCCCCGACGTTGGCCCAAACAT	C/T	26	3	0.786096256684492	1B	114	113	N	N	C	N	C	C	C	T	C	T	C	C	N	N	C	N	T	T	C	C	C	N	T	N	C	N	T	T	C	N	C	N	C	C	N	T	C	C	C	T	C
synopGBS115094	TGCAGCTCAAAAAAGGCATGCTCGATGCTGGCTATCTTGAATGCCTCGGCGGCATTAACCTTG	C/G	7	3	0.545454545454545	1B	114	115	N	N	N	C	N	N	N	C	N	C	N	G	C	C	N	C	C	N	G	G	N	C	C	C	N	C	C	C	N	N	N	N	N	N	N	C	G	N	N	N	N
synopGBS115095	TGCAGCTCAAAAAAGGCATGCTCGATGCTGGCTATCTTGAATGCCTCGGCGGCATTAACCTTG	A/G	11	3	0.545454545454545	1B	114	115	N	N	N	A	N	N	N	A	N	A	N	G	A	A	N	A	A	N	G	G	N	A	A	A	N	A	A	A	N	N	N	N	N	N	N	A	G	N	N	N	N
synopGBS113691	TGCAGCGGCTTCACCCCGACACCAACCTTCACCGAAATCATGGTGAACAAATACAAGCTCCGA	A/C	35	3	0.497326203208556	1B	114	125	C	N	N	C	A	A	N	N	N	C	A	A	C	N	N	N	C	C	N	N	A	N	C	C	A	C	C	N	A	N	A	C	N	A	C	C	A	A	A	C	N
synopGBS114436	TGCAGCTAAATTATAGCATGTACTGTTATGTTCTGATACCGTCCTTTGCTAATGAACAAGGGT	C/T	39	2	0.427807486631016	1B	114	125	N	N	T	N	N	N	N	N	N	N	N	T	N	N	N	N	N	N	N	N	N	N	N	C	N	N	N	N	T	C	N	N	N	N	N	N	N	N	N	N	N
synopGBS119806	TGCAGGCCAACATGGGTATCTCATATCTATATCTTTAGCATTCAGGTATGTGAGGTGGAACTA	C/G	6	3	0.46524064171123	1B	114	125	N	C	N	N	N	N	N	C	N	C	N	G	C	C	N	C	N	N	N	N	N	C	C	C	N	N	C	N	N	N	N	N	N	N	N	C	N	G	G	C	N
synopGBS117586	TGCAGCTTTAGCTAGCATGTGTGCTACAAAATTTGCTTCACACGGCTCGAAACAAAAATGAAC	A/T	25	3	0.363636363636364	1B	114	126	N	N	N	A	N	N	N	N	N	N	N	N	N	N	N	N	N	N	N	N	N	N	N	N	N	N	N	N	N	N	N	N	N	N	N	N	N	T	N	N	N
synopGBS113095	TGCAGCGCCTCCGCCTGTACCCTTGGCGCCCCCTGCTCCACCGACCGCACCCCGCGCGGCACG	C/T	40	3	0.352941176470588	1B	114	127	N	N	N	N	N	N	N	T	N	N	C	C	N	N	N	N	N	N	N	N	C	N	T	N	N	N	N	N	N	N	N	N	N	C	N	N	C	N	N	N	N
synopGBS128185	TGCAGTTCAATCGTACGTTTGAAATGTGCGTGATTCTACAATTACAACAACCACAAGAATTAT	A/T	39	3	0.46524064171123	1B	114	127	N	N	N	N	N	N	N	N	N	N	A	N	N	N	N	N	N	N	N	N	A	N	N	N	N	N	N	N	N	T	N	N	N	N	N	N	N	A	A	N	N
synopGBS104516	TGCAGATCTCCGAAATATGTTCGACTCCCACCGATCCAAAACAATTGTGGTTTTTTCGTTTTT	G/T	22	3	0.245989304812834	1B	114	128	N	N	N	N	N	N	N	N	N	N	N	N	N	T	N	N	N	N	N	G	G	N	N	N	G	N	N	N	G	N	G	N	N	N	N	N	N	N	N	N	N
synopGBS104517	TGCAGATCTCCGAAATATGTTCGACTCCCACCGATCCAAAACAATTGTGGTTTTTTCGTTTTT	G/A	57	3	0.245989304812834	1B	114	128	N	N	N	N	N	N	N	N	N	N	N	N	N	A	N	N	N	N	N	G	G	N	N	N	G	N	N	N	G	N	G	N	N	N	N	N	N	N	N	N	N
synopGBS128698	TGCAGTTCTTGATGCGCATGTGGGTCTTGGATCTCCTGAAGCATATTGAGGAAGGCAACCCAT	A/C	39	3	0.438502673796791	1B	114	128	N	N	N	N	N	N	N	N	N	N	N	N	N	N	C	N	C	C	N	N	N	N	C	N	A	N	N	C	N	N	N	N	N	N	N	N	N	N	N	N	N
synopGBS108614	TGCAGCATGATCTAGTGGAGCACCTATGGAGGCTCAAGGACAACGCCTAGTTCGATGTTTTAA	A/G	13	3	0.251336898395722	1B	114	129	N	N	N	N	N	N	N	N	A	N	N	N	N	N	N	N	N	N	N	N	N	N	N	N	N	G	N	N	N	N	A	N	N	N	N	N	N	N	N	N	N
synopGBS108615	TGCAGCATGATCTAGTGGAGCACCTATGGAGGCTCAAGGACAACGCCTAGTTCGATGTTTTAA	A/G	54	3	0.251336898395722	1B	114	129	N	N	N	N	N	N	N	N	A	N	N	N	N	N	N	N	N	N	N	N	N	N	N	N	N	G	N	N	N	N	A	N	N	N	N	N	N	N	N	N	N
synopGBS125964	TGCAGTCGGACAAGTAGTGTGTGGTGCCTAAAGCTGTCTACTATCAGAAGCCGCAGCTCACAG	A/G	42	3	0.272727272727273	1B	114	130	N	N	N	N	N	N	N	N	N	N	N	N	N	N	N	N	N	N	N	N	N	N	N	N	N	N	N	N	N	N	N	N	A	N	N	N	N	N	N	N	N
synopGBS125965	TGCAGTCGGACAAGTAGTGTGTGGTGCCTAAAGCTGTCTACTATCAGAAGCCGCAGCTCACAG	G/A	52	3	0.272727272727273	1B	114	130	N	N	N	N	N	N	N	N	N	N	N	N	N	N	N	N	N	N	N	N	N	N	N	N	N	N	N	N	N	N	N	N	G	N	N	N	N	N	N	N	N
synopGBS125966	TGCAGTCGGACAAGTAGTGTGTGGTGCCTAAAGCTGTCTACTATCAGAAGCCGCAGCTCACAG	A/G	59	3	0.272727272727273	1B	114	130	N	N	N	N	N	N	N	N	N	N	N	N	N	N	N	N	N	N	N	N	N	N	N	N	N	N	N	N	N	N	N	N	A	N	N	N	N	N	N	N	N
synopGBS106748	TGCAGCACCACGACACGTTGTCGTGCTTCCTGATGAAGAAGAAGAAGAAGAAGCGCCTTTGAG	A/T	36	3	0.299465240641711	1B	114	131	A	A	T	A	N	T	N	A	N	A	N	N	N	A	N	A	A	N	T	T	N	A	A	N	N	A	A	A	N	A	T	N	N	T	N	N	N	T	T	N	N
synopGBS119982	TGCAGGCCCCGTAAGCGAGGGCGCGAAACACGTTGACTTTTTCATGCACTACTGGGTAATGCA	G/A	31	3	0.79144385026738	1B	115	114	N	N	A	G	N	N	A	G	N	G	A	A	G	G	A	N	G	G	A	A	N	G	G	G	A	G	N	G	A	G	N	G	N	N	N	N	N	N	A	N	N
synopGBS112547	TGCAGCGAGCATCAATGGCGAGGGGCGGCGGCCGAGCTACAACCGTCGCCGTTAAGAGCTGCT	A/G	10	2	0.631016042780749	1B	115	121	A	N	N	N	G	N	N	A	G	N	N	N	N	A	N	N	N	N	N	G	G	A	N	A	N	A	N	A	N	N	G	N	G	N	N	A	G	G	N	N	N
synopGBS124749	TGCAGTAGTGGTGGCAAGGAGGCCAAACCGCTACGGTGACCCGATGCCACGTTAGGGGGGGGG	G/T	12	3	0.716577540106952	1B	115	122	N	N	G	T	G	N	N	T	N	N	N	G	T	T	T	T	N	N	G	N	N	T	N	T	G	N	T	N	G	T	G	T	N	G	T	T	G	N	N	N	N
synopGBS125885	TGCAGTCGAGGCGAAGAAGAACAAGACGGCGCGTGCTCTGCTGTTGGGCGCTCTGTCGGAGGA	C/G	37	3	0.754010695187166	1B	115	122	N	N	N	C	G	N	G	C	N	C	N	N	C	C	C	C	C	N	G	N	N	C	C	C	G	N	C	N	N	N	G	C	G	G	C	N	G	N	N	N	N
synopGBS110042	TGCAGCCCAAAGAGGGGAGAATTCAGTTAACCCGCAGTTCCTTGCCTTTATTTTTGTTCCGCC	C/T	40	3	0.72192513368984	1B	115	124	C	C	T	C	T	T	T	C	T	N	T	T	C	C	C	C	C	C	T	T	T	C	N	C	T	C	C	N	T	C	T	C	T	T	C	C	T	T	T	C	T
synopGBS110043	TGCAGCCCAAAGAGGGGAGAATTCAGTTAACCCGCAGTTCCTTGCCTTTATTTTTGTTCCGCC	T/G	47	3	0.72192513368984	1B	115	124	T	T	G	T	G	G	G	T	G	N	G	G	T	T	T	T	T	T	G	G	G	T	N	T	G	T	T	N	G	T	G	T	G	G	T	T	G	G	G	T	G
synopGBS101192	TGCAGAAGTAAATGATTTAGTCTAACCATACTGTCGCACATTGTAACCATCTATCCCTGTTCT	A/G	10	3	0.417112299465241	1B	115	126	N	N	A	N	N	N	N	N	A	N	N	N	N	N	N	N	N	N	N	N	N	N	G	N	N	G	G	G	N	N	N	N	N	N	N	G	A	N	A	G	A
synopGBS101193	TGCAGAAGTAAATGATTTAGTCTAACCATACTGTCGCACATTGTAACCATCTATCCCTGTTCT	A/C	11	3	0.417112299465241	1B	115	126	N	N	A	N	N	N	N	N	A	N	N	N	N	N	N	N	N	N	N	N	N	N	C	N	N	C	C	C	N	N	N	N	N	N	N	C	A	N	A	C	A
synopGBS123252	TGCAGGTGTGCTCGGACCTCGCCCTGGTGTGCACTCTCAGGCGTATCCACTGATGCTGTCCGA	C/T	21	3	0.32620320855615	1B	115	127	N	N	C	N	N	C	N	N	N	N	C	N	N	N	N	N	N	N	N	C	N	N	N	N	N	N	N	N	N	N	N	N	N	C	N	N	C	N	C	N	N
synopGBS123253	TGCAGGTGTGCTCGGACCTCGCCCTGGTGTGCACTCTCAGGCGTATCCACTGATGCTGTCCGA	G/T	54	3	0.32620320855615	1B	115	127	N	N	G	N	N	G	N	N	N	N	G	N	N	N	N	N	N	N	N	G	N	N	N	N	N	N	N	N	N	N	N	N	N	G	N	N	G	N	G	N	N
synopGBS129559	TGCAGTTTGAAGGATGCCACACCCGAAATCATGGGTGCTATTAATTGAAGTTAAAAGATCAAT	G/T	33	3	0.272727272727273	1B	115	127	N	N	N	N	N	N	N	N	N	T	N	N	N	N	T	N	N	N	N	N	G	N	N	N	N	N	T	N	N	N	N	N	N	N	N	N	N	N	N	N	N
synopGBS129560	TGCAGTTTGAAGGATGCCACACCCGAAATCATGGGTGCTATTAATTGAAGTTAAAAGATCAAT	A/C	61	3	0.272727272727273	1B	115	127	N	N	N	N	N	N	N	N	N	C	N	N	N	N	C	N	N	N	N	N	A	N	N	N	N	N	C	N	N	N	N	N	N	N	N	N	N	N	N	N	N
synopGBS125051	TGCAGTATTTTCTCTGCCACCTCTGGTGCAAAAAAGGCATTAACCGTGTCCGAGTCCCAATGT	G/T	51	1	0.363636363636364	1B	115	128	N	N	N	T	N	N	N	N	N	N	N	N	N	N	N	T	N	N	N	N	N	N	N	T	N	N	N	N	N	N	N	N	N	G	N	N	N	N	N	N	N
synopGBS122547	TGCAGGTCCCACGGCGTGAGGTGCACCGTCTCAGTCGACTTTGGTTTCGTCGCCGTCGTCTCC	C/G	35	3	0.834224598930481	1B	116	121	G	G	C	G	C	C	N	G	C	G	C	N	G	N	G	G	G	G	C	C	C	N	G	G	C	G	N	G	C	G	C	N	C	C	G	G	C	C	N	G	N
synopGBS122548	TGCAGGTCCCACGGCGTGAGGTGCACCGTCTCAGTCGACTTTGGTTTCGTCGCCGTCGTCTCC	C/T	52	3	0.834224598930481	1B	116	121	T	T	C	T	C	C	N	T	C	T	C	N	T	N	T	T	T	T	C	C	C	N	T	T	C	T	N	T	C	T	C	N	C	C	T	T	C	C	N	T	N
synopGBS120945	TGCAGGCTTAAATAAGTTGCAATAGCTCTTACAAGAGGTGAGCACAGTTCATACCTCATCTTC	A/C	14	3	0.625668449197861	1B	116	125	A	N	N	N	C	N	N	N	N	N	N	N	A	N	A	A	N	N	N	C	N	N	N	N	N	N	N	N	N	N	C	N	N	N	A	N	C	N	C	A	N
synopGBS116926	TGCAGCTGTTAATTTGATATATAGCCCAAAATTGAAGTATCACTAATTGTTATATTTAGGTCT	A/G	38	3	0.459893048128342	1B	116	126	N	N	N	N	N	N	G	N	N	N	N	N	N	A	A	N	N	N	G	N	G	N	N	A	N	N	A	N	N	N	N	N	N	G	N	N	N	N	N	N	N
synopGBS125058	TGCAGTATTTTTTCCTTCGCCTTTTTTCTCTACAAAACCGACCAATCAACAATCCAGTTGCAC	C/G	19	3	0.320855614973262	1B	116	129	G	G	C	N	N	N	N	G	N	N	C	C	N	G	G	G	N	N	N	C	N	N	G	N	C	G	N	N	C	G	C	G	N	C	N	N	N	N	C	G	N
synopGBS125059	TGCAGTATTTTTTCCTTCGCCTTTTTTCTCTACAAAACCGACCAATCAACAATCCAGTTGCAC	T/G	25	3	0.320855614973262	1B	116	129	G	G	T	N	N	N	N	G	N	N	T	T	N	G	G	G	N	N	N	T	N	N	G	N	T	G	N	N	T	G	T	G	N	T	N	N	N	N	T	G	N
synopGBS115365	TGCAGCTCCCAAGCCGCCTCGCCCACTCCTCTCGCTGTAGCGTGCTGCCGCACGGACGCCCGT	C/T	40	3	0.470588235294118	1B	117	125	C	N	T	N	N	T	N	N	T	C	N	T	C	C	C	N	C	N	T	N	N	C	C	C	T	N	N	N	N	N	T	N	T	T	N	N	N	N	N	N	N
synopGBS122442	TGCAGGTCAGATCTATACGCAATGACTCAGGAGCTGCGGCAAAAAGGACAGCTCGCAGAAATT	A/G	14	3	0.657754010695187	1B	117	125	G	G	A	G	N	A	A	N	N	N	N	N	G	G	N	N	G	G	A	A	A	N	N	N	A	N	G	N	N	G	N	N	N	A	N	G	N	N	A	N	A
synopGBS122443	TGCAGGTCAGATCTATACGCAATGACTCAGGAGCTGCGGCAAAAAGGACAGCTCGCAGAAATT	C/A	51	3	0.657754010695187	1B	117	125	A	A	C	A	N	C	C	N	N	N	N	N	A	A	N	N	A	A	C	C	C	N	N	N	C	N	A	N	N	A	N	N	N	C	N	A	N	N	C	N	C
synopGBS124377	TGCAGTACTGTGTGTGTGTGCTACTTATGCAAATATTTTGTTTTGTTGCCCTATAGTGCATTG	C/T	48	3	0.647058823529412	1B	117	125	T	N	C	N	N	N	N	N	N	T	C	N	T	N	T	N	N	T	N	C	N	N	T	N	N	N	T	T	N	T	C	N	N	N	N	N	N	N	C	N	N
synopGBS105909	TGCAGCAACCTATTCGTCGATAGCATTTGGTGCGGCAACAACCTCTTGGGGCATGACCAGGAC	A/G	11	3	0.438502673796791	1B	117	126	N	A	N	N	N	G	N	A	N	N	N	G	N	A	A	N	A	N	N	N	N	A	A	A	G	A	A	A	N	A	N	N	N	N	A	A	N	N	G	A	N
synopGBS105910	TGCAGCAACCTATTCGTCGATAGCATTTGGTGCGGCAACAACCTCTTGGGGCATGACCAGGAC	T/C	20	3	0.438502673796791	1B	117	126	N	T	N	N	N	C	N	T	N	N	N	C	N	T	T	N	T	N	N	N	N	T	T	T	C	T	T	T	N	T	N	N	N	N	T	T	N	N	C	T	N
synopGBS105911	TGCAGCAACCTATTCGTCGATAGCATTTGGTGCGGCAACAACCTCTTGGGGCATGACCAGGAC	A/G	24	3	0.438502673796791	1B	117	126	N	A	N	N	N	G	N	A	N	N	N	G	N	A	A	N	A	N	N	N	N	A	A	A	G	A	A	A	N	A	N	N	N	N	A	A	N	N	G	A	N
synopGBS113196	TGCAGCGCGCGCAGCTCCAGCAGCGCGCTAAAATGCAGTGCGCGCGAGCAGCCGACGCACATA	C/T	9	3	0.262032085561497	1B	117	128	C	N	N	C	N	N	N	N	N	T	T	N	N	N	C	N	C	N	N	N	N	N	N	N	N	N	C	N	N	N	T	N	N	T	N	N	N	N	N	N	N
synopGBS113563	TGCAGCGGCAGAGCGGTGTACGCGACCGCCACAACCAAGGCGTTGGTACAGCGTAGTGTGAGA	A/G	19	3	0.374331550802139	1B	117	128	G	G	N	N	A	N	N	G	A	N	N	A	G	G	N	G	G	G	N	A	A	G	G	G	A	G	N	G	N	G	A	G	N	A	N	N	A	A	A	G	A
synopGBS113564	TGCAGCGGCAGAGCGGTGTACGCGACCGCCACAACCAAGGCGTTGGTACAGCGTAGTGTGAGA	G/A	50	3	0.374331550802139	1B	117	128	A	A	N	N	G	N	N	A	G	N	N	G	A	A	N	A	A	A	N	G	G	A	A	A	G	A	N	A	N	A	G	A	N	G	N	N	G	G	G	A	G
synopGBS107506	TGCAGCAGCAGCAGAACCATCCTGCTGGGCGGTTGCCTTCTTCGAAGCTGTCTCACCATCCAA	A/G	54	3	0.320855614973262	1B	117	129	N	N	G	N	N	N	N	A	N	A	G	N	A	A	A	N	A	N	N	N	G	N	A	A	N	A	A	N	N	N	N	A	N	N	N	N	N	G	N	A	N
synopGBS107507	TGCAGCAGCAGCAGAACCATCCTGCTGGGCGGTTGCCTTCTTCGAAGCTGTCTCACCATCCAA	A/G	62	3	0.320855614973262	1B	117	129	N	N	G	N	N	N	N	A	N	A	G	N	A	A	A	N	A	N	N	N	G	N	A	A	N	A	A	N	N	N	N	A	N	N	N	N	N	G	N	A	N
synopGBS104712	TGCAGATGATGCGGTTGGCCATCTTGAGGATGGAGGAGTTGAAGGCGATGGCGGGGAGGAAGT	G/C	32	3	0.267379679144385	1B	117	130	N	N	N	N	N	N	N	N	N	N	N	C	N	N	N	N	N	N	N	N	N	N	N	N	N	N	N	N	N	N	N	N	N	N	N	N	N	N	N	N	N
synopGBS121557	TGCAGGGCTAGATCACTACCAGGCCACAACTATTGTGAACCATCGGTCGCTCTTCGTCCGCTA	A/G	62	1	0.411764705882353	1B	117	131	N	G	N	N	N	A	N	G	N	N	A	N	G	N	G	G	G	N	A	N	A	G	G	N	N	G	N	N	A	G	A	N	N	N	G	G	A	A	N	G	A
synopGBS113616	TGCAGCGGCCTTCTCCCACTTCATGCAGCTGCTTGGCTCCGCCGATGAGCGCGACTTCACCCT	C/G	42	3	0.245989304812834	1B	117	157	N	N	N	C	G	G	G	C	N	N	N	C	C	C	N	N	C	N	G	N	G	N	C	N	G	N	N	N	N	N	G	N	N	N	C	N	N	G	G	N	N
synopGBS118740	TGCAGGAGCCAGGATCGAGTACGAGGATGATGCCTCTGCCTCCAACATCACCACGGATGCCGC	C/T	8	4	0.577540106951872	1B	118	127	T	N	C	T	C	C	C	T	C	C	C	N	T	T	T	T	T	N	C	C	C	T	T	T	C	T	N	T	C	N	C	T	C	C	T	T	C	C	C	T	N
synopGBS118741	TGCAGGAGCCAGGATCGAGTACGAGGATGATGCCTCTGCCTCCAACATCACCACGGATGCCGC	A/G	10	4	0.577540106951872	1B	118	127	G	N	A	G	A	A	A	G	A	A	A	N	G	G	G	G	G	N	A	A	A	G	G	G	A	G	N	G	A	N	A	G	A	A	G	G	A	A	A	G	N
synopGBS118742	TGCAGGAGCCAGGATCGAGTACGAGGATGATGCCTCTGCCTCCAACATCACCACGGATGCCGC	T/G	30	4	0.577540106951872	1B	118	127	G	N	T	G	T	T	T	G	T	T	T	N	G	G	G	G	G	N	T	T	T	G	G	G	T	G	N	G	T	N	T	G	T	T	G	G	T	T	T	G	N
synopGBS118743	TGCAGGAGCCAGGATCGAGTACGAGGATGATGCCTCTGCCTCCAACATCACCACGGATGCCGC	C/T	53	4	0.577540106951872	1B	118	127	T	N	C	T	C	C	C	T	C	C	C	N	T	T	T	T	T	N	C	C	C	T	T	T	C	T	N	T	C	N	C	T	C	C	T	T	C	C	C	T	N
synopGBS108076	TGCAGCAGGTGGTGGCCGCACAAATATCTCGTCTGCGCCAACAGAGCCCCGCAAAAAAAAAAA	G/T	45	3	0.320855614973262	1B	118	131	N	N	G	N	G	G	G	N	N	G	G	G	T	N	N	N	N	N	G	G	G	N	T	N	G	N	N	T	N	T	G	T	G	G	N	N	G	G	G	T	G
synopGBS106816	TGCAGCACCCTTTCCTCTTCAAGGGAAAAACCAATGCAAGCTCAAGAGCTAGCAGAGCACGCC	C/T	59	3	0.288770053475936	1B	118	155	N	N	N	N	N	T	N	N	N	N	N	N	N	N	N	N	N	N	N	T	N	N	C	N	N	N	N	C	N	N	N	N	N	N	C	N	N	N	N	N	N
synopGBS125473	TGCAGTCCAGTACTCGCCTAAGTTTAAAAAGCCCAATCAAACGGTACGGGTCAGCAATGACCC	A/G	25	3	0.256684491978610	1B	118	155	N	N	N	N	N	N	N	N	N	N	N	N	N	N	N	N	N	N	N	N	N	N	N	N	N	N	N	N	N	N	N	N	N	N	N	N	N	N	N	N	N
synopGBS125474	TGCAGTCCAGTACTCGCCTAAGTTTAAAAAGCCCAATCAAACGGTACGGGTCAGCAATGACCC	C/T	31	3	0.256684491978610	1B	118	155	N	N	N	N	N	N	N	N	N	N	N	N	N	N	N	N	N	N	N	N	N	N	N	N	N	N	N	N	N	N	N	N	N	N	N	N	N	N	N	N	N
synopGBS127086	TGCAGTGCTATACCGTTTCAATTCAGAGTGAATTTCATGTGCACAATGCTCCCTGCTACTGCT	C/G	7	3	0.304812834224599	1B	118	161	N	N	N	N	N	N	N	N	N	N	N	N	G	G	N	G	N	G	N	N	C	N	G	N	N	N	N	G	N	N	C	N	N	C	N	N	N	C	C	N	N
synopGBS112229	TGCAGCGAACGGCGACCCGAGGCGTGGGTAGACGGCGGGCAATGCTGGTGTGCAGCACGGGGA	C/T	44	3	0.245989304812834	1B	119	155	N	C	N	N	N	N	N	C	N	N	N	C	N	N	N	N	N	N	T	T	N	T	N	N	N	N	N	N	N	N	N	N	N	N	N	N	T	N	N	N	N
synopGBS112230	TGCAGCGAACGGCGACCCGAGGCGTGGGTAGACGGCGGGCAATGCTGGTGTGCAGCACGGGGA	A/G	56	3	0.245989304812834	1B	119	155	N	A	N	N	N	N	N	A	N	N	N	A	N	N	N	N	N	N	G	G	N	G	N	N	N	N	N	N	N	N	N	N	N	N	N	N	G	N	N	N	N
synopGBS123375	TGCAGGTTATTTTTCGATGTACGCACTTCGCTTCATACGTGGTCCATGATCAGCCCGCCACCT	A/G	36	3	0.294117647058824	1B	119	155	N	N	N	N	N	N	N	N	N	N	N	G	N	N	N	N	N	N	A	N	N	N	N	A	A	N	N	N	N	N	N	N	N	N	N	N	A	N	N	N	N
synopGBS127800	TGCAGTGTTTCAGGCGTATTCCAACATTGTGTTTCTCCTGAGGGCCAAGACATCTTGCATGAA	C/T	10	3	0.240641711229947	1B	119	155	N	N	T	N	N	N	T	N	N	N	N	N	N	N	N	N	N	N	N	N	N	N	N	N	N	N	N	N	N	N	N	N	N	N	N	N	N	T	N	N	N
synopGBS127801	TGCAGTGTTTCAGGCGTATTCCAACATTGTGTTTCTCCTGAGGGCCAAGACATCTTGCATGAA	A/G	25	3	0.240641711229947	1B	119	155	N	N	G	N	N	N	G	N	N	N	N	N	N	N	N	N	N	N	N	N	N	N	N	N	N	N	N	N	N	N	N	N	N	N	N	N	N	G	N	N	N
synopGBS127802	TGCAGTGTTTCAGGCGTATTCCAACATTGTGTTTCTCCTGAGGGCCAAGACATCTTGCATGAA	G/T	43	3	0.240641711229947	1B	119	155	N	N	T	N	N	N	T	N	N	N	N	N	N	N	N	N	N	N	N	N	N	N	N	N	N	N	N	N	N	N	N	N	N	N	N	N	N	T	N	N	N
synopGBS124738	TGCAGTAGTGCCATGGTTGTTGCTCACTTATCCCGTTGAATATGCTCGTAGTGGTAATTTGCA	C/T	33	1	0.401069518716578	1B	119	157	N	N	N	N	N	N	N	N	N	N	T	C	C	N	N	N	N	N	N	N	T	N	C	N	T	N	N	C	T	N	N	N	N	N	N	C	N	T	N	C	N
synopGBS113972	TGCAGCGTCAGATTGTTTTGTCCATAACTCAATGCTCCAGACGGATTAGAAGGCGATTCCAAT	G/T	48	1	0.310160427807487	1B	119	161	N	N	N	N	N	N	N	N	N	N	N	N	N	N	N	N	N	N	N	G	G	G	N	N	N	N	N	N	G	T	N	N	N	N	N	N	N	N	N	N	G
synopGBS122627	TGCAGGTCCTTACCTTGTCTAGCTGGAAGCAGTGTATGCATACCGAGGCTAGACATCAGCTCC	A/T	20	3	0.262032085561497	1B	119	164	N	N	N	N	N	N	N	N	N	N	N	N	N	N	N	T	N	N	N	N	N	N	N	N	N	T	T	N	N	T	N	N	N	N	N	N	A	N	N	N	N
synopGBS122628	TGCAGGTCCTTACCTTGTCTAGCTGGAAGCAGTGTATGCATACCGAGGCTAGACATCAGCTCC	A/G	39	3	0.262032085561497	1B	119	164	N	N	N	N	N	N	N	N	N	N	N	N	N	N	N	G	N	N	N	N	N	N	N	N	N	G	G	N	N	G	N	N	N	N	N	N	A	N	N	N	N
synopGBS113360	TGCAGCGCTGACGAGCTCGGTGATGCAAGCGAGCCAGTCCTCATAGAGGTCGTCGACGGGACG	A/G	42	1	0.240641711229947	1B	119	165	N	N	N	N	N	N	N	G	N	N	N	N	N	N	N	N	N	N	N	N	N	N	N	N	N	G	N	N	N	N	A	N	N	N	N	N	N	N	N	N	N
synopGBS116402	TGCAGCTGCGGAGGTCGGCGAAGGGTCGGGCGGTCGCACTGACGACCCTAAGGCCGCAGGAGC	A/G	49	3	0.310160427807487	1B	120	130	N	N	A	N	A	N	N	N	N	N	N	N	N	N	N	N	N	N	N	N	N	G	N	N	A	N	N	N	A	N	A	N	N	N	N	N	N	A	N	N	N
synopGBS111797	TGCAGCCTCTGTTCCCTTTCATACTCAATCTTCTAGCATTCTCCCTGGATCCAGGGATGACGG	A/G	20	1	0.358288770053476	1B	120	131	G	G	N	G	N	N	N	G	N	N	N	N	G	G	G	G	N	N	N	A	N	G	N	A	N	G	G	G	N	G	A	G	A	N	G	N	A	A	A	G	N
synopGBS114837	TGCAGCTAGGCTTCAGAGGCAGAAGTCGAGGTCGTTGACGATGGCGACGTCTTCATGACTCGG	C/T	19	3	0.251336898395722	1B	120	155	N	N	N	N	N	N	N	N	N	N	N	N	N	N	N	T	N	N	N	N	N	N	N	N	N	N	N	N	N	N	N	N	N	N	N	N	N	N	C	N	N
synopGBS114838	TGCAGCTAGGCTTCAGAGGCAGAAGTCGAGGTCGTTGACGATGGCGACGTCTTCATGACTCGG	C/A	44	3	0.251336898395722	1B	120	155	N	N	N	N	N	N	N	N	N	N	N	N	N	N	N	A	N	N	N	N	N	N	N	N	N	N	N	N	N	N	N	N	N	N	N	N	N	N	C	N	N
synopGBS115320	TGCAGCTCCACTTTATATTGGAGTCCATCGCGGGCTCAACACTTGGGCCTCACACAGACCCTA	A/G	51	3	0.385026737967914	1B	120	155	G	N	N	N	A	N	N	N	N	N	N	G	N	G	N	G	G	N	N	N	N	N	N	A	N	N	N	N	A	G	N	N	N	N	G	N	N	N	N	N	N
synopGBS116411	TGCAGCTGCGGCGTAGGCGGAGGAAGCCTTGCACGACCAGCCTCCGCAGCTCGTCATCCCCCT	C/G	63	3	0.251336898395722	1B	120	157	N	N	N	G	N	N	N	N	N	N	N	N	N	N	N	N	N	N	N	N	N	N	N	C	C	N	N	N	N	N	N	N	N	N	N	N	N	N	C	N	N
synopGBS129092	TGCAGTTGGTCGACGCCCGCCAATGCTCCGGAAAAAAAAAAAAAAAAAAAAAAAAAAAAAAAA	C/T	13	3	0.251336898395722	1B	120	162	N	N	N	N	N	N	N	C	N	N	N	N	N	N	N	N	N	N	N	N	T	N	N	N	T	N	N	N	N	N	N	C	N	N	N	N	N	N	N	N	T
synopGBS129599	TGCAGTTTGCCCAATACCACAGTATTAAAAGCACAGTTTTTAGGGGTAACCAAACAGCTCGTT	C/T	59	3	0.278074866310160	1B	120	163	T	N	N	N	C	N	C	N	C	C	N	N	N	N	N	N	N	N	C	N	N	N	T	N	C	N	N	T	N	N	N	N	C	C	N	N	C	N	N	T	N
synopGBS116596	TGCAGCTGGAGACGATCAAGCCGAGACTTACCAGCCAGCCACTCCACCAGCCGGAAAAAAAAA	C/T	12	3	0.256684491978610	1B	120	173	N	N	N	N	N	N	N	N	N	N	C	N	N	N	N	T	N	N	N	N	N	N	N	N	N	N	N	T	N	N	N	N	N	N	N	N	N	C	N	N	N
synopGBS118494	TGCAGGACGTCATCAACGAGCACCAGTTCTTTGAGCAAAGGAGGGCGGAGAGGGAGGAGAGGA	A/C	33	3	0.508021390374332	1B	121	130	C	N	A	N	N	N	N	N	N	N	N	A	N	N	N	C	N	N	N	N	A	N	N	N	N	N	N	N	N	N	A	C	N	N	N	N	N	N	N	N	N
synopGBS115454	TGCAGCTCCGCATCGGTGATGTCACGGGTGAGGCTCTTCTGTTCATCAGCGCGGACCGAGATC	A/G	18	2	0.294117647058824	1B	121	154	N	N	N	N	N	N	N	N	N	N	N	N	N	N	N	N	N	N	N	N	N	N	N	N	N	N	N	N	N	N	N	N	N	N	N	N	N	N	N	N	N
synopGBS117832	TGCAGGAAATAATATAGGCGACTGACCCGACGCCGACCGCGACCCCGACCCCGACCCCAACCC	A/G	58	3	0.283422459893048	1B	121	154	N	N	N	N	N	A	N	N	N	N	N	N	N	G	N	N	N	N	N	N	N	A	N	N	N	N	N	N	A	N	N	N	N	A	N	N	N	N	N	N	N
synopGBS108517	TGCAGCATCTCGGTTGGCAGCTATTCCGATGGAGGGCAATTCACTGGAGGCAATTGAGACGCA	C/T	25	3	0.256684491978610	1B	121	155	N	C	N	N	T	N	N	N	N	N	N	N	C	N	N	N	N	C	T	N	T	N	N	T	N	C	N	N	N	N	N	N	N	N	N	N	N	N	N	N	N
synopGBS108518	TGCAGCATCTCGGTTGGCAGCTATTCCGATGGAGGGCAATTCACTGGAGGCAATTGAGACGCA	A/G	62	3	0.256684491978610	1B	121	155	N	A	N	N	G	N	N	N	N	N	N	N	A	N	N	N	N	A	G	N	G	N	N	G	N	A	N	N	N	N	N	N	N	N	N	N	N	N	N	N	N
synopGBS110665	TGCAGCCCTCGCGGCAGAAGTACAATGCAACATTCTCCGGAAAAAAAAAAAAAAAAAAAAAAA	A/G	29	1	0.347593582887701	1B	121	155	N	N	A	N	N	N	N	N	N	A	N	N	N	N	N	N	N	G	N	N	N	N	N	A	A	N	G	G	N	N	A	N	N	A	N	N	N	N	N	N	N
synopGBS115561	TGCAGCTCCTCGTCGGTGCTGTCACAGGTGAGGCTCTTCTGCTCGTCAGCGCAGACCGAGATC	A/G	25	1	0.256684491978610	1B	121	155	N	N	N	N	N	N	N	N	N	N	N	N	N	N	N	N	N	N	N	N	N	N	N	N	N	N	N	N	N	N	N	N	N	N	N	N	N	N	N	N	N
synopGBS117934	TGCAGGAACGCGAGCACTCCTTGTTGGCAACTTAATCTAGTCGTTGATAGCTGTAGTTTTTTT	C/T	14	3	0.550802139037433	1B	121	155	N	T	C	T	C	C	C	T	N	N	N	T	T	N	T	T	T	N	C	C	N	N	T	C	N	N	N	N	N	T	C	N	N	C	N	T	N	N	N	T	N
synopGBS117935	TGCAGGAACGCGAGCACTCCTTGTTGGCAACTTAATCTAGTCGTTGATAGCTGTAGTTTTTTT	A/G	15	3	0.550802139037433	1B	121	155	N	G	A	G	A	A	A	G	N	N	N	G	G	N	G	G	G	N	A	A	N	N	G	A	N	N	N	N	N	G	A	N	N	A	N	G	N	N	N	G	N
synopGBS125468	TGCAGTCCAGTACCCGCCAAAGTATGAAATCCATCCTGATCCGCAAGGACGACGAAGTGCAGG	A/T	18	3	0.294117647058824	1B	121	155	T	N	A	N	N	N	N	N	N	N	N	N	N	N	N	N	N	N	N	N	A	N	N	N	N	N	N	T	N	N	A	N	N	N	N	N	N	N	N	N	N
synopGBS125469	TGCAGTCCAGTACCCGCCAAAGTATGAAATCCATCCTGATCCGCAAGGACGACGAAGTGCAGG	C/T	34	3	0.294117647058824	1B	121	155	T	N	C	N	N	N	N	N	N	N	N	N	N	N	N	N	N	N	N	N	C	N	N	N	N	N	N	T	N	N	C	N	N	N	N	N	N	N	N	N	N
synopGBS125470	TGCAGTCCAGTACCCGCCAAAGTATGAAATCCATCCTGATCCGCAAGGACGACGAAGTGCAGG	T/C	36	3	0.294117647058824	1B	121	155	C	N	T	N	N	N	N	N	N	N	N	N	N	N	N	N	N	N	N	N	T	N	N	N	N	N	N	C	N	N	T	N	N	N	N	N	N	N	N	N	N
synopGBS117077	TGCAGCTTCAAGGAGAAGAAGCGCGCCCAAAGGTCGATCGTCAGTTCGACCCCCATGCACCCC	A/G	42	3	0.342245989304813	1B	121	160	G	N	N	N	N	N	N	N	N	A	N	N	N	N	N	N	N	N	N	N	N	N	N	N	A	N	N	N	N	N	N	N	N	N	N	N	N	N	N	N	N
synopGBS124582	TGCAGTAGCTACCTTACAGATACTCAGTACTGGATAGCACTCCTTCCGTCCGGAAAAAAAAAA	C/T	29	3	0.245989304812834	1B	121	161	N	N	N	N	N	N	N	N	N	N	C	N	N	N	N	N	N	N	N	N	C	N	N	C	C	T	T	N	N	T	N	N	N	N	N	N	N	N	N	N	N
synopGBS124583	TGCAGTAGCTACCTTACAGATACTCAGTACTGGATAGCACTCCTTCCGTCCGGAAAAAAAAAA	T/C	43	3	0.245989304812834	1B	121	161	N	N	N	N	N	N	N	N	N	N	T	N	N	N	N	N	N	N	N	N	T	N	N	T	T	C	C	N	N	C	N	N	N	N	N	N	N	N	N	N	N
synopGBS124917	TGCAGTATGCTCTTCTGTTCGGAGAGAGCGGTCCATGTTTTCGTTGACTGTTATGACCCTGCA	A/G	62	1	0.299465240641711	1B	121	161	N	G	A	N	N	N	N	N	N	N	N	N	N	N	N	N	N	N	N	N	N	N	N	N	N	N	N	N	N	N	N	N	N	N	N	N	N	N	N	N	N
synopGBS127255	TGCAGTGGATGGACCCTTCTGTCAAGTAGTTCCTTTCCAACTAGTCCAACGACTACTCAAAAT	C/T	18	3	0.331550802139037	1B	121	161	N	N	C	N	N	C	N	N	C	N	C	T	N	T	T	N	T	N	N	N	N	N	T	N	N	N	N	N	N	N	N	N	N	N	N	N	C	N	C	N	N
synopGBS127256	TGCAGTGGATGGACCCTTCTGTCAAGTAGTTCCTTTCCAACTAGTCCAACGACTACTCAAAAT	T/C	34	3	0.331550802139037	1B	121	161	N	N	T	N	N	T	N	N	T	N	T	C	N	C	C	N	C	N	N	N	N	N	C	N	N	N	N	N	N	N	N	N	N	N	N	N	T	N	T	N	N
synopGBS127257	TGCAGTGGATGGACCCTTCTGTCAAGTAGTTCCTTTCCAACTAGTCCAACGACTACTCAAAAT	G/C	43	3	0.331550802139037	1B	121	161	N	N	G	N	N	G	N	N	G	N	G	C	N	C	C	N	C	N	N	N	N	N	C	N	N	N	N	N	N	N	N	N	N	N	N	N	G	N	G	N	N
synopGBS101423	TGCAGAATGAAGTGGCGAGCATAAAAGAAATGCCGAGCCAGTTTCCCTCAAATGCAGTGTATT	A/G	63	2	0.288770053475936	1B	121	165	N	A	N	N	N	N	N	N	N	N	N	A	N	N	N	A	N	N	N	N	N	N	N	N	G	N	N	N	N	N	N	N	N	N	N	N	N	N	N	N	N
synopGBS114466	TGCAGCTAAGCCCCCGAGTGGGAGGATCGCTCTCCACTCGATAGGATTTTTAACACTTAAGTG	C/T	38	3	0.320855614973262	1B	121	165	N	T	N	N	N	N	N	T	N	N	N	N	T	N	N	T	N	N	N	N	N	N	T	N	N	T	T	T	N	N	N	T	N	N	T	T	N	N	N	T	N
synopGBS106300	TGCAGCAAGTTCGCACAGAATACATTTGTTAGACCAAGTTATACCAACTCCATATTATGTATT	C/G	22	3	0.304812834224599	1B	121	172	N	N	N	N	G	N	N	N	N	N	N	N	N	N	N	N	N	N	N	N	N	N	N	N	N	N	N	N	N	N	N	N	N	N	N	N	N	N	N	N	N
synopGBS114239	TGCAGCGTGTACCTCAGTTTTTCGCCTTTGGGAGAGGTGAGGACGACACCAACTCCCAAGCCG	A/G	47	3	0.310160427807487	1B	122	154	N	N	N	N	N	N	N	N	N	N	G	N	N	N	N	N	N	N	N	N	N	N	N	G	N	A	N	N	N	N	N	N	G	N	N	N	N	N	N	N	N
synopGBS103380	TGCAGAGGATTGTGGCATGGATCTCGCAAGGAGGACACCACCAATGTCTACCTCGTCAAGATG	A/T	8	2	0.347593582887701	1B	122	155	N	N	N	N	N	N	N	A	N	N	N	A	N	N	N	N	N	N	N	T	T	N	A	T	N	N	N	N	T	N	T	N	N	N	N	N	N	N	T	N	N
synopGBS105153	TGCAGATTATGCTTTCCATAGAGGGCGAAGAGGGGAACCAAGGAGCTACCACCTCCACGAAGG	A/G	50	2	0.310160427807487	1B	122	155	N	N	N	N	N	N	N	N	N	N	N	N	N	N	N	G	N	N	N	N	N	N	N	N	N	N	N	N	N	N	N	N	N	N	N	N	N	N	N	N	N
synopGBS108513	TGCAGCATCTCCATTACCTGTCGCTCAATCTCGTCTTTTTGCAAAGGAGAGTAGCGGTAAGGT	A/C	44	1	0.374331550802139	1B	122	155	N	N	N	N	N	N	N	N	C	N	N	A	N	N	N	N	A	N	N	N	N	N	N	N	N	N	N	N	N	N	N	N	N	N	N	N	C	N	N	A	N
synopGBS112261	TGCAGCGAAGAGCACACTTCAATTGGTGAGCAGGCAGATGAGTGATCTGAGATGTGCTTTGAC	G/C	32	3	0.315508021390374	1B	122	155	N	N	N	C	N	N	N	N	N	N	N	N	N	N	N	N	N	N	N	G	N	N	N	N	N	N	N	N	N	N	N	N	N	N	N	N	N	G	G	N	N
synopGBS120005	TGCAGGCCCGTTGTTGGCACGGGAGGATTCGGTCGATGAGCATGACTTGGACTACGTTGACGA	C/G	33	3	0.368983957219251	1B	122	155	N	C	N	N	N	N	G	N	G	N	N	N	N	N	N	N	N	N	N	N	N	N	C	N	G	N	N	N	N	N	N	N	N	N	C	N	N	N	N	N	N
synopGBS128115	TGCAGTTATTTTACTGTATATATATCCTGTCTTCGCGTAAACTGGCCAAACCGTAAAATTGCT	C/T	26	3	0.374331550802139	1B	122	155	N	N	N	N	N	N	N	N	N	N	C	N	N	T	N	N	N	N	N	N	N	N	N	N	N	N	N	N	N	N	N	N	N	N	N	N	N	N	N	N	N
synopGBS127701	TGCAGTGTGCTAAATTCCTTTTTGATATTTGTCAACAAGAGGAGTATGATTTGTTAGCTTGAA	A/G	11	3	0.406417112299465	1B	122	160	N	N	G	N	N	N	N	N	N	N	N	A	A	A	N	A	A	A	N	N	G	N	N	G	N	N	N	N	N	A	N	N	N	N	N	N	N	N	N	N	N
synopGBS124988	TGCAGTATTATAATTGTCAGATGTGCTACTCAATTGAGCATCTTGATCGCTTGTGATATTAAA	A/G	62	3	0.315508021390374	1B	122	161	N	N	N	N	N	N	N	N	N	N	N	A	N	N	N	N	A	N	N	N	N	N	A	N	N	N	N	N	N	N	N	N	N	N	N	N	N	N	N	N	N
synopGBS109292	TGCAGCCACAGCTCCATCGGTCCCCTCGAAGGCAGTTTCGCTGGTGAAGAACCGCGGGAACCG	C/G	8	3	0.299465240641711	1B	122	163	G	N	N	G	N	N	N	N	N	N	N	N	N	G	N	N	N	G	C	N	N	N	G	N	N	G	N	N	N	N	N	N	N	C	N	N	N	N	N	N	N
synopGBS112803	TGCAGCGATTTACCAAACCCAAACCACAAGCTATGGGGGAGGAGCTAGCCAAACTACTCGAGG	A/T	11	3	0.299465240641711	1B	122	164	A	N	N	N	N	N	N	A	N	N	N	N	A	N	N	N	N	N	N	N	N	N	N	N	N	A	A	N	T	N	N	N	N	N	A	A	N	N	N	N	N
synopGBS112804	TGCAGCGATTTACCAAACCCAAACCACAAGCTATGGGGGAGGAGCTAGCCAAACTACTCGAGG	C/T	63	3	0.299465240641711	1B	122	164	C	N	N	N	N	N	N	C	N	N	N	N	C	N	N	N	N	N	N	N	N	N	N	N	N	C	C	N	T	N	N	N	N	N	C	C	N	N	N	N	N
synopGBS115236	TGCAGCTCAGTGCGGAGGCGGGTCGCGCGGTGGTGGTGCTAGATGGACGGACATTGCTAGGGG	C/G	47	3	0.294117647058824	1B	122	165	N	N	N	N	N	G	N	N	N	N	G	N	C	C	C	N	N	N	N	G	G	N	N	N	N	C	N	N	N	N	G	N	N	G	N	N	N	N	N	N	N
synopGBS117675	TGCAGCTTTGTGATTTGACGCCTCATTGCTCATTACTACATCAGCGCCATGAGTGGGGTGCTT	C/T	18	3	0.411764705882353	1B	122	167	N	T	C	N	N	N	N	N	N	C	N	N	N	T	T	N	T	N	N	C	N	N	T	N	C	N	N	N	N	N	N	N	N	C	N	T	N	C	N	N	C
synopGBS105691	TGCAGCAAAGCATCCTGGGTCGCGATGGAGACTTCTGTTGCCATAAATGTGGCCCTGGCCCGA	A/G	24	3	0.262032085561497	1B	122	173	N	N	N	N	N	N	N	N	N	N	N	N	N	N	N	N	N	N	A	N	A	A	N	A	A	N	N	N	N	N	A	N	N	N	N	N	A	N	N	N	N
synopGBS105692	TGCAGCAAAGCATCCTGGGTCGCGATGGAGACTTCTGTTGCCATAAATGTGGCCCTGGCCCGA	T/G	43	3	0.262032085561497	1B	122	173	N	N	N	N	N	N	N	N	N	N	N	N	N	N	N	N	N	N	T	N	T	T	N	T	T	N	N	N	N	N	T	N	N	N	N	N	T	N	N	N	N
synopGBS113845	TGCAGCGGTCGCCAGCGGGGGGTTTCTCGATCTACTATAGGTGGGGATAAGGGGAGTTCGAAC	A/G	36	2	0.6524064171123	1B	123	120	N	A	G	A	N	G	N	N	G	A	G	G	A	N	A	A	A	A	G	N	G	A	A	N	G	A	A	A	N	A	G	N	N	G	A	N	G	N	G	N	N
synopGBS122598	TGCAGGTCCTACTGACGCAACAGTCTTAAATCAGGGGAAGTTCAAGGGGAAGCCTAAAGGACC	A/G	19	3	0.46524064171123	1B	123	124	N	N	N	N	N	N	N	N	N	N	A	A	N	G	N	N	N	N	N	N	N	N	N	G	N	N	N	N	N	N	N	N	N	N	N	N	N	N	N	N	N
synopGBS109564	TGCAGCCAGAGAAATCCAGCGGTGGAGTGGTGAAAAAGATCCCTTTTACGGGAAAGAGCTTGG	A/G	36	2	0.406417112299465	1B	123	125	A	N	G	A	N	N	N	A	N	A	N	N	A	A	N	N	N	N	N	N	N	A	A	N	G	N	N	N	G	N	N	A	N	G	A	N	G	N	G	N	N
synopGBS105875	TGCAGCAACCCGCCGCATCCCCCAGACCAACACCGACCCGTCGAAGAACCCCGACGGCCGACG	A/G	6	3	0.288770053475936	1B	123	132	N	N	A	G	A	N	A	N	N	N	N	G	N	G	N	N	N	N	A	A	N	N	G	N	A	N	G	N	N	N	A	G	N	A	N	N	N	N	A	G	N
synopGBS107993	TGCAGCAGGGCCTCCTGGGCTTCACTGGTGATATCCGTCGCCGGAAAAAAAAAAAAAAAAAAA	A/G	23	1	0.294117647058824	1B	123	132	N	N	N	N	N	N	N	N	N	N	N	N	N	N	N	N	N	N	N	N	N	N	N	N	A	N	N	N	N	N	N	N	N	N	N	N	N	N	N	N	N
synopGBS109488	TGCAGCCACGTCCTTTGTTTCTTGGAGCGACCCGCCAAGTGCCTGCTCACGCACGACAAGCTC	A/G	7	3	0.256684491978610	1B	123	132	A	N	N	A	N	N	N	A	N	N	N	N	N	N	N	N	N	N	N	N	N	N	N	N	N	N	N	N	N	N	N	N	N	N	N	N	N	N	N	A	N
synopGBS109489	TGCAGCCACGTCCTTTGTTTCTTGGAGCGACCCGCCAAGTGCCTGCTCACGCACGACAAGCTC	T/C	17	3	0.256684491978610	1B	123	132	T	N	N	T	N	N	N	T	N	N	N	N	N	N	N	N	N	N	N	N	N	N	N	N	N	N	N	N	N	N	N	N	N	N	N	N	N	N	N	T	N
synopGBS109490	TGCAGCCACGTCCTTTGTTTCTTGGAGCGACCCGCCAAGTGCCTGCTCACGCACGACAAGCTC	A/G	55	3	0.256684491978610	1B	123	132	A	N	N	A	N	N	N	A	N	N	N	N	N	N	N	N	N	N	N	N	N	N	N	N	N	N	N	N	N	N	N	N	N	N	N	N	N	N	N	A	N
synopGBS110782	TGCAGCCGAACGTGGTTCGCACGGTCCTGGTCCGTGATCAGGCGAGGCGGAGGGGCGACGACC	A/G	60	2	0.454545454545455	1B	123	132	G	N	N	N	N	A	N	N	N	A	N	N	N	N	N	N	G	N	A	N	N	A	N	A	N	N	N	G	A	N	N	N	N	A	N	N	N	N	N	N	N
synopGBS112168	TGCAGCCTTTTCCGCCTCCGCCTTCACCAGGCGGTCGGCCTCTTCCTCACGCGCCTCCCACGC	A/G	59	3	0.342245989304813	1B	123	132	N	N	A	N	N	N	N	N	A	N	N	N	N	N	N	N	G	N	N	N	A	N	N	N	N	N	G	N	N	N	N	N	N	N	N	N	A	A	N	N	N
synopGBS121128	TGCAGGGACGCCGACGGACTGCAAGGACGCCCGCAGATTGCACCAACACGCCCGCCGTCCTGC	A/G	47	3	0.379679144385027	1B	123	132	N	N	A	N	N	N	N	N	N	N	N	G	N	G	G	N	N	N	A	A	A	N	G	N	N	G	G	N	N	N	N	G	N	N	G	G	N	N	N	N	N
synopGBS121129	TGCAGGGACGCCGACGGACTGCAAGGACGCCCGCAGATTGCACCAACACGCCCGCCGTCCTGC	C/T	52	3	0.379679144385027	1B	123	132	N	N	C	N	N	N	N	N	N	N	N	T	N	T	T	N	N	N	C	C	C	N	T	N	N	T	T	N	N	N	N	T	N	N	T	T	N	N	N	N	N
synopGBS123800	TGCAGTAAAATCGGTGGCACCGAGTTGTGTGCTTTGGTTGTACCGAAAGATTTCAGTTGGACC	A/G	63	3	0.278074866310160	1B	123	132	N	N	N	N	N	N	N	G	N	N	N	N	N	N	N	N	N	N	N	N	N	N	N	A	N	G	N	N	N	N	N	N	N	N	N	N	N	N	N	N	N
synopGBS124222	TGCAGTACCTCACCATCACTATGTTCAGTAGATCCGCGCGCCTGCCATCTGCACTTGGTCAAG	C/T	63	3	0.331550802139037	1B	123	132	N	N	N	N	N	C	N	N	C	N	N	N	N	N	N	N	N	N	N	C	N	N	N	N	N	N	N	N	N	N	N	N	N	C	N	N	N	C	C	N	N
synopGBS125633	TGCAGTCCCTTCTCGCGATACCGCCGCACTGCCAAGCACACGAGCAGCTAGTGTAGCCGTGTC	A/G	19	3	0.320855614973262	1B	123	132	N	N	N	N	N	N	N	N	N	N	N	N	N	N	N	N	N	N	N	N	N	N	N	N	N	N	N	N	N	N	A	N	N	N	N	N	N	N	N	N	N
synopGBS125634	TGCAGTCCCTTCTCGCGATACCGCCGCACTGCCAAGCACACGAGCAGCTAGTGTAGCCGTGTC	C/T	38	3	0.320855614973262	1B	123	132	N	N	N	N	N	N	N	N	N	N	N	N	N	N	N	N	N	N	N	N	N	N	N	N	N	N	N	N	N	N	C	N	N	N	N	N	N	N	N	N	N
synopGBS128350	TGCAGTTCCATTATGGTACATGCAGTTTTGTGTATGATGTCCATCTTAGCTGACTAAGACTTG	C/T	41	3	0.358288770053476	1B	123	132	N	N	N	N	N	N	N	N	T	N	N	C	C	N	N	N	N	N	N	N	N	N	N	T	N	N	N	N	N	N	N	N	N	N	N	N	N	N	N	N	T
synopGBS128463	TGCAGTTCCTTGATAATTAGAAAAAACACAGCGCACAAGAAAAAACATGTCGGGCCGCATCTG	C/T	26	3	0.240641711229947	1B	123	132	N	N	N	N	N	N	N	N	N	N	N	N	N	N	N	N	N	N	N	N	N	N	N	N	N	N	N	N	N	N	N	N	N	N	N	N	N	N	N	N	N
synopGBS121662	TGCAGGGGAGCTTCAGGATCGACGCGGAGCTGAACGTGGCGGCGGGCGCCCCCAAGGGGAAGG	A/C	27	3	0.497326203208556	1B	123	138	N	A	N	N	N	N	N	A	N	C	N	N	A	N	A	N	A	N	N	N	C	N	N	N	C	A	N	N	C	A	N	N	N	N	A	N	N	N	N	A	N
synopGBS116863	TGCAGCTGTCTGTCGCTCGCGAGCAGGGCGCACGCTTTGACGAGGCACAGGACCGAGATCGGA	A/T	24	3	0.422459893048128	1B	123	154	N	N	N	N	N	N	N	N	N	N	N	N	N	N	N	N	N	N	N	N	N	N	N	N	N	N	N	N	N	N	N	N	N	N	N	N	N	N	N	N	N
synopGBS102626	TGCAGACTGTTGACACGCCCAAAACCGATGAACTATGGTCTCCTCACGACCACAAGCAACACA	C/G	6	3	0.347593582887701	1B	123	155	N	N	N	N	N	N	N	N	N	N	N	N	N	N	G	N	N	N	N	N	C	N	N	C	N	N	N	N	N	N	N	G	N	C	N	N	N	N	C	N	N
synopGBS102695	TGCAGACTTTAGAAAACGGACCGAAACCCCCTCAAGATGGCCTAAGATTAAAAATTGTTCAAC	A/C	19	3	0.390374331550802	1B	123	155	N	N	C	N	N	N	N	N	N	N	N	N	N	N	N	N	N	N	N	N	C	C	N	C	N	N	N	N	N	N	N	N	N	N	N	N	N	N	N	N	N
synopGBS103369	TGCAGAGGATCGTGGTGTGGATCTCGCAAGGAGGACACCACCAATGTCTACCTCGTCAAGATG	A/T	8	4	0.411764705882353	1B	123	155	N	N	N	N	N	N	N	A	N	N	N	A	A	N	N	N	N	N	N	T	T	N	A	T	N	A	A	N	T	A	T	N	N	N	N	N	N	N	T	N	N
synopGBS105455	TGCAGATTTGACCGCGAAGCAGTCACCAGTCAGCACTGCTGCGGACTTGATGATTTTGAGGAA	C/T	14	3	0.39572192513369	1B	123	155	N	N	N	N	N	N	N	N	N	N	N	N	N	N	N	N	N	N	N	C	N	N	N	N	N	N	N	N	N	N	N	N	N	N	N	N	N	C	N	N	C
synopGBS122824	TGCAGGTGAAAGAAGTATGCATGTTCCTGTATTGACAAACATACTAAAGCCTCGGGATTGATT	A/C	8	3	0.411764705882353	1B	123	155	N	A	N	N	N	N	N	N	N	N	N	N	A	N	N	N	N	A	N	N	N	N	N	N	N	N	N	A	C	N	C	N	N	N	N	N	N	N	N	N	N
synopGBS105813	TGCAGCAACACGGCTGGCGGCTCTCCCAACTCAGGATGAGTCGCCAGCACCAATGGAAGGACG	A/G	28	3	0.256684491978610	1B	123	161	N	N	N	N	N	N	N	N	N	G	N	N	N	N	A	N	N	N	N	N	N	N	N	N	N	N	N	N	N	N	N	N	N	N	N	N	N	N	G	N	N
synopGBS105814	TGCAGCAACACGGCTGGCGGCTCTCCCAACTCAGGATGAGTCGCCAGCACCAATGGAAGGACG	C/G	49	3	0.256684491978610	1B	123	161	N	N	N	N	N	N	N	N	N	G	N	N	N	N	C	N	N	N	N	N	N	N	N	N	N	N	N	N	N	N	N	N	N	N	N	N	N	N	G	N	N
synopGBS120299	TGCAGGCGACGGCGTGTGGCATCCGCAGCCGACTTCGAGCGGAGGGAACCGAGGATGGCCTAC	A/G	61	3	0.374331550802139	1B	123	161	A	N	N	N	N	N	N	A	N	N	G	A	A	A	N	N	N	N	N	G	N	N	N	G	G	A	N	N	N	N	N	A	N	N	A	N	G	G	N	N	N
synopGBS109540	TGCAGCCACTTCCACCATTAACCACCTTGAGCCACCAATCTCTAACTGAGTCTCTATGACGCC	C/T	53	3	0.299465240641711	1B	123	164	N	N	T	C	N	N	N	C	N	N	N	N	N	N	N	N	N	N	T	N	N	N	N	T	T	N	N	N	N	N	N	N	N	N	N	N	N	N	N	N	N
synopGBS110994	TGCAGCCGCCATCGATGAGGACTCTGGAGAACTTGCATGTGTGCCAGGGCGTGACGATGGTGG	A/G	14	3	0.352941176470588	1B	124	155	N	N	N	N	N	N	N	G	N	N	N	N	N	G	N	N	N	N	N	N	A	A	N	N	N	G	G	N	A	G	N	N	N	N	N	N	N	N	N	N	N
synopGBS107878	TGCAGCAGGACGCCCCGCACGGCGGCAGGGAGCTCCTCCGACTCCGCAAAAAAAAAAAAAAAA	A/G	26	3	0.417112299465241	1B	124	156	A	A	G	N	G	G	N	A	G	G	N	A	A	A	A	A	A	N	G	G	G	G	A	G	G	A	A	A	G	A	N	N	N	G	A	A	G	N	N	A	N
synopGBS124422	TGCAGTAGAAGCAAATTGTATCTCAGTATTGGGATAATAAGTAGTGTCATTTTTCCACAGCAG	A/G	56	3	0.508021390374332	1B	124	156	N	G	N	G	N	N	A	G	A	N	N	G	N	N	G	G	N	N	A	N	A	N	N	N	A	N	N	N	N	N	N	N	N	N	N	G	N	N	A	N	N
synopGBS100960	TGCAGAAGACCTTATGCAACACCACTCTTGTTACAAAGTGGTGGCTGGTTATGCGAGTAGATC	A/C	13	4	0.566844919786096	1B	124	160	A	A	N	A	N	N	N	A	N	N	N	A	A	N	A	N	A	N	N	N	N	N	A	C	N	A	A	A	N	A	N	A	N	N	N	A	N	N	N	N	N
synopGBS107112	TGCAGCACTCTGCAAGAAAAACGTCAAAGTAAGAACCACCTACCCACATCTGCTCCAATTCAA	C/G	42	3	0.540106951871658	1B	124	161	N	C	N	N	N	G	N	C	N	N	N	C	N	N	C	C	N	N	N	G	G	N	C	G	N	N	N	C	G	N	N	N	G	G	N	N	N	N	G	N	G
synopGBS107113	TGCAGCACTCTGCAAGAAAAACGTCAAAGTAAGAACCACCTACCCACATCTGCTCCAATTCAA	T/C	53	3	0.540106951871658	1B	124	161	N	T	N	N	N	C	N	T	N	N	N	T	N	N	T	T	N	N	N	C	C	N	T	C	N	N	N	T	C	N	N	N	C	C	N	N	N	N	C	N	C
synopGBS117710	TGCAGCTTTTGCTTTGCCCCTCCTCCTCCTCATCATCACTTTTAATTAAGGCACCTCCAAACC	A/G	59	3	0.614973262032086	1B	125	137	N	N	G	A	G	N	N	A	N	N	N	N	N	A	A	A	N	N	N	G	G	N	A	G	G	A	A	N	N	A	N	N	N	G	A	N	N	N	N	N	N
synopGBS104604	TGCAGATGAAAATGATATTTTGACAGCCCCATTTTCGGAGAAAGAGGTGTTTGAAGCCATTTC	A/G	9	1	0.331550802139037	1B	125	161	N	N	N	N	N	N	N	N	N	G	G	N	N	N	N	N	N	N	G	N	N	N	N	G	G	N	N	N	N	N	N	N	N	N	A	N	N	N	G	N	N
synopGBS115341	TGCAGCTCCATCGCCAGCTTATCGACCTGTGTCTTCTCGGTGTGCAGCTCCATGGTCAGGTAA	C/T	14	4	0.406417112299465	1B	125	161	N	N	T	N	N	N	N	N	N	N	N	C	C	C	C	N	C	N	N	T	N	N	N	N	N	C	C	N	N	N	N	N	N	N	N	N	N	T	N	C	N
synopGBS115342	TGCAGCTCCATCGCCAGCTTATCGACCTGTGTCTTCTCGGTGTGCAGCTCCATGGTCAGGTAA	T/A	31	4	0.406417112299465	1B	125	161	N	N	A	N	N	N	N	N	N	N	N	T	T	T	T	N	T	N	N	A	N	N	N	N	N	T	T	N	N	N	N	N	N	N	N	N	N	A	N	T	N
synopGBS115343	TGCAGCTCCATCGCCAGCTTATCGACCTGTGTCTTCTCGGTGTGCAGCTCCATGGTCAGGTAA	C/G	37	4	0.406417112299465	1B	125	161	N	N	G	N	N	N	N	N	N	N	N	C	C	C	C	N	C	N	N	G	N	N	N	N	N	C	C	N	N	N	N	N	N	N	N	N	N	G	N	C	N
synopGBS115344	TGCAGCTCCATCGCCAGCTTATCGACCTGTGTCTTCTCGGTGTGCAGCTCCATGGTCAGGTAA	A/G	45	4	0.406417112299465	1B	125	161	N	N	G	N	N	N	N	N	N	N	N	A	A	A	A	N	A	N	N	G	N	N	N	N	N	A	A	N	N	N	N	N	N	N	N	N	N	G	N	A	N
synopGBS121752	TGCAGGGGCGTTGCCATGCTCCTCTTCACGCGCGACTCTGTCGCCAGCTAGATCCGAGGTCGC	C/G	62	3	0.347593582887701	1B	125	161	N	N	N	N	N	N	N	N	N	G	G	C	N	C	C	C	N	N	N	N	N	G	C	G	N	C	C	C	G	N	N	N	N	G	C	N	N	G	N	N	G
synopGBS127625	TGCAGTGTCCTCGATCAAAGCCACTACGGAGAGACCACTCCTGCGCCAAATAGGCATCGCGAA	A/C	29	3	0.39572192513369	1B	125	164	N	N	N	N	N	N	N	N	N	C	C	N	N	A	N	N	N	N	N	N	N	N	N	C	N	N	N	N	C	N	N	N	N	N	N	A	N	N	N	A	N
synopGBS127626	TGCAGTGTCCTCGATCAAAGCCACTACGGAGAGACCACTCCTGCGCCAAATAGGCATCGCGAA	C/T	40	3	0.39572192513369	1B	125	164	N	N	N	N	N	N	N	N	N	T	T	N	N	C	N	N	N	N	N	N	N	N	N	T	N	N	N	N	T	N	N	N	N	N	N	C	N	N	N	C	N
synopGBS122866	TGCAGGTGAGAACCAATCAATGGCTGAAAATGCTCACTACGCACAGACGGTCACGTTGATCCT	G/T	45	3	0.636363636363636	1B	126	154	T	N	G	N	G	N	G	T	N	N	N	T	T	N	T	N	N	N	N	N	G	N	N	G	G	T	T	N	G	N	N	N	N	G	N	N	G	G	N	T	N
synopGBS129124	TGCAGTTGTAACCAGGCCCATTGGTGGCGTTGACACAGTCACTGTGATTGCTGACACAGTCAC	A/G	40	4	0.86096256684492	1B	127	130	A	N	G	A	G	G	G	A	N	G	G	A	A	A	A	A	A	N	N	N	G	A	A	G	G	A	N	A	N	A	N	A	G	N	A	A	G	G	N	A	G
synopGBS129125	TGCAGTTGTAACCAGGCCCATTGGTGGCGTTGACACAGTCACTGTGATTGCTGACACAGTCAC	A/G	55	4	0.86096256684492	1B	127	130	A	N	G	A	G	G	G	A	N	G	G	A	A	A	A	A	A	N	N	N	G	A	A	G	G	A	N	A	N	A	N	A	G	N	A	A	G	G	N	A	G
synopGBS129126	TGCAGTTGTAACCAGGCCCATTGGTGGCGTTGACACAGTCACTGTGATTGCTGACACAGTCAC	T/G	59	4	0.86096256684492	1B	127	130	T	N	G	T	G	G	G	T	N	G	G	T	T	T	T	T	T	N	N	N	G	T	T	G	G	T	N	T	N	T	N	T	G	N	T	T	G	G	N	T	G
synopGBS113131	TGCAGCGCGAAGTCCCGCGGTGCTGGGTTGCGCGCGTGGGCGAGTTTCCGCAAAAAAAAAAAA	C/T	34	3	0.705882352941177	1B	128	132	C	N	T	N	N	T	T	C	T	T	T	C	C	C	N	C	C	N	T	N	T	T	N	T	N	C	N	N	N	N	T	C	T	T	C	N	T	N	T	C	T
synopGBS126015	TGCAGTCGGTGGCGAGGCCCTAAGCTTCACGGGGATGGCGTACGTGTATGAAGCCGAAATCAC	C/T	12	3	0.81283422459893	1B	128	136	C	C	N	C	N	N	N	C	N	T	T	C	C	C	C	C	C	C	N	T	N	T	C	T	T	C	C	C	T	N	N	C	N	T	C	C	T	N	T	C	N
synopGBS128065	TGCAGTTATGATGGGGTCTTCATCTTGGTCTACCCCCCCACCAGCCTTTGGCTCAGTCATGGG	T/C	22	3	0.786096256684492	1B	129	137	T	T	C	N	C	C	C	T	N	C	C	N	T	T	T	T	T	N	C	C	C	N	T	C	C	T	N	T	N	N	N	T	N	N	N	N	N	C	C	T	C
synopGBS128066	TGCAGTTATGATGGGTTCTTCACCTTGGTCTACCCCCCCACCAGCCTTTGGCTCAGTCATGGG	C/T	22	1	0.786096256684492	1B	129	137	T	T	C	N	C	C	C	T	N	C	C	N	T	T	T	T	T	N	C	C	C	N	T	C	C	T	N	T	N	N	N	T	N	N	N	N	N	C	C	T	C
synopGBS116221	TGCAGCTGATGCGGCAGCGAGAAGCGAACAGGCGCCACGACTGTTGAGGGGTGATCAAAACCG	A/T	29	3	0.695187165775401	1B	129	138	A	A	N	A	T	N	N	A	N	T	T	N	A	A	A	N	A	N	T	N	T	T	N	T	N	A	A	A	T	A	T	N	N	T	A	A	T	T	N	A	N
synopGBS121720	TGCAGGGGCCCCGCCCCCAAGCGAGCTCTCCGACGCCGACGCTGACGAGAGGCCAAGGCCAAA	A/G	19	3	0.60427807486631	1B	129	155	N	N	A	N	A	N	N	G	N	A	N	N	G	G	G	N	G	G	A	N	A	N	G	A	N	N	G	G	N	N	A	G	A	A	G	N	A	N	A	G	N
synopGBS103739	TGCAGAGTTTGTTGCTGCTCCAAATCCTCTGCTTCGACAACTAGCCAACCTACACGTAGCTAC	C/G	48	3	0.459893048128342	1B	134	137	N	N	G	N	G	G	G	C	G	G	N	C	C	C	C	C	C	N	G	G	G	G	C	G	G	C	C	C	G	C	G	C	G	G	C	C	G	G	G	C	G
synopGBS116345	TGCAGCTGCCGCCATGTTGCATCCGCCGCAGACTACTGCTGCTACCTGGCTACCTTCCCGCTC	A/T	20	3	0.620320855614973	1B	134	137	A	N	T	A	N	T	T	A	T	T	T	A	A	A	A	A	A	A	T	T	T	T	A	T	T	A	A	A	T	A	T	N	T	T	A	A	T	T	T	A	N
synopGBS119066	TGCAGGATATGCATAATAAACTTATTTGTGGACAGAGTAACTTCAAGTCAGAATCAATTTCGG	A/G	49	3	0.46524064171123	1B	134	137	G	N	N	N	N	N	N	G	N	N	N	N	G	G	N	N	N	N	N	N	A	N	G	N	N	G	N	N	N	N	N	N	N	N	G	N	N	N	N	G	N
synopGBS109991	TGCAGCCATGTTGACCACGGACAAACATAGGAGCGATGGCAAACGGCACAGATCGAAAGGGGA	A/G	22	3	0.754010695187166	1B	134	138	A	A	N	A	G	N	G	A	G	G	G	A	A	A	A	A	A	A	G	G	G	G	N	G	G	A	A	A	G	A	G	N	N	N	A	A	N	N	G	A	N
synopGBS117140	TGCAGCTTCAGTGCATGCTACATGCTCAAGGGTGGATGTGTGAGAAGAACCGATCCACTTGCT	C/T	20	3	0.459893048128342	1B	134	138	N	N	N	N	N	N	N	N	N	C	N	N	N	N	N	N	N	N	C	N	N	C	N	N	C	N	N	N	N	T	N	N	N	N	N	N	N	N	C	N	N
synopGBS120065	TGCAGGCCGACTGGCCCAAATTTGAGCGGGCGTGCCAGCGCAGATAATTGCCCGTTGACAAAA	A/C	45	3	0.336898395721925	1B	134	138	N	C	N	N	A	A	N	N	N	N	N	N	C	N	N	N	C	N	N	N	A	N	N	N	A	C	N	N	N	C	A	N	A	N	C	C	A	N	A	N	N
synopGBS126018	TGCAGTCGTACGATCGATGCAGTTGTCTGCCGCACGAGCGCGTATGAAAAAAGACCCCATGCC	C/T	19	3	0.390374331550802	1B	134	138	T	N	C	N	C	C	N	N	C	N	N	T	N	T	T	T	T	T	C	N	N	C	N	C	C	N	N	N	C	T	N	N	N	N	N	T	C	N	N	N	C
synopGBS104088	TGCAGATCAGAACAGATATAGCTCGAGGGAAACTAGTGAACTGAACGTTGGCATTTATTAAAA	G/A	50	3	0.802139037433155	1B	134	154	N	G	A	G	N	A	A	G	A	N	A	N	G	G	G	G	G	N	A	A	N	A	N	A	A	G	N	G	A	G	A	G	N	A	G	G	A	A	A	N	N
synopGBS104089	TGCAGATCAGAACAGATATAGCTCGAGTGAAACTAGTGAACTGAACGTTGACATTTATTAAAA	A/G	50	1	0.802139037433155	1B	134	154	N	G	A	G	N	A	A	G	A	N	A	N	G	G	G	G	G	N	A	A	N	A	N	A	A	G	N	G	A	G	A	G	N	A	G	G	A	A	A	N	N
synopGBS109838	TGCAGCCATCATGTTATCTAAAGGGGTAGAAAAGTGACCCGACGGGGGCGTTGTGTACTGTGG	G/A	59	3	0.433155080213904	1B	134	154	N	N	N	N	N	N	N	N	N	N	N	G	G	N	N	N	N	N	N	A	N	N	N	N	N	N	N	N	N	N	A	N	N	N	N	N	N	N	N	N	N
synopGBS109839	TGCAGCCATCATGTTATCTAAAGGGGTAGAAAAGTGACCCGACGGGGGCGTTGTGTACTGTGG	C/A	63	3	0.433155080213904	1B	134	154	N	N	N	N	N	N	N	N	N	N	N	C	C	N	N	N	N	N	N	A	N	N	N	N	N	N	N	N	N	N	A	N	N	N	N	N	N	N	N	N	N
synopGBS111269	TGCAGCCGTCGATGAAGACTCGGGAGAACTTGCATGTGCGCCGCGCGACGATGGTCGGGTTGA	A/G	15	3	0.272727272727273	1B	134	154	N	N	N	N	N	N	N	N	N	N	N	N	N	N	N	N	N	N	N	N	N	N	N	N	N	N	N	N	N	N	N	N	N	G	N	N	N	N	N	N	N
synopGBS114980	TGCAGCTATCATGTTATCTAAAGGGGTAGAAAAGTGACCCGACGGGGGCGTTGTGTACTATGG	A/G	59	2	0.417112299465241	1B	134	154	N	N	N	N	N	N	N	N	N	N	N	G	G	N	N	N	N	N	N	A	N	N	N	N	N	N	N	N	N	N	A	N	N	N	N	N	N	N	N	N	N
synopGBS114981	TGCAGCTATCATGTTATCTAAAGGGGTAGAAAAGTGACCCGACGGGGGCGTTGTGTACTATGG	A/C	63	2	0.417112299465241	1B	134	154	N	N	N	N	N	N	N	N	N	N	N	C	C	N	N	N	N	N	N	A	N	N	N	N	N	N	N	N	N	N	A	N	N	N	N	N	N	N	N	N	N
synopGBS117344	TGCAGCTTCTTTAAAACAGAAACATACAAACCACAAAGGATATCCCAGCACAGAACAATACAA	C/T	8	3	0.475935828877005	1B	134	154	N	N	N	N	N	N	N	N	N	N	N	N	C	N	N	N	N	N	N	N	N	N	N	N	N	N	N	N	N	N	N	N	T	N	N	N	N	N	N	N	N
synopGBS117803	TGCAGGAAAGACACCATTTTATGTAACATATCAGTCGGATGCCAGATAAAACTCACTCTATTA	A/C	54	3	0.288770053475936	1B	134	154	N	N	N	N	N	N	N	A	N	C	N	A	N	N	N	N	N	N	N	N	N	N	N	N	N	N	N	N	N	N	N	N	C	N	N	N	N	N	N	N	N
synopGBS118413	TGCAGGACCTGTGCCGTGGTGGTCTCCAAGGGTTGCGTCCGCGTTAAGCGAGAGGTATCAGGC	A/G	56	3	0.647058823529412	1B	134	154	A	A	N	N	N	N	N	A	N	G	N	N	A	A	A	N	A	N	N	G	G	N	N	N	G	A	N	N	G	A	G	N	G	G	A	A	G	G	N	N	G
synopGBS122603	TGCAGGTCCTAGTCATGCCATAGTAATCTGATGGCTTTGAACTCCTAGTCTAATGGAGATGGC	C/T	13	3	0.561497326203209	1B	134	154	N	N	T	N	N	N	T	N	N	T	N	N	N	C	N	C	C	N	N	N	T	N	N	T	T	N	C	N	N	N	N	N	N	N	C	N	T	N	T	C	N
synopGBS122604	TGCAGGTCCTAGTCATGCCATAGTAATCTGATGGCTTTGAACTCCTAGTCTAATGGAGATGGC	T/G	28	3	0.561497326203209	1B	134	154	N	N	G	N	N	N	G	N	N	G	N	N	N	T	N	T	T	N	N	N	G	N	N	G	G	N	T	N	N	N	N	N	N	N	T	N	G	N	G	T	N
synopGBS122605	TGCAGGTCCTAGTCATGCCATAGTAATCTGATGGCTTTGAACTCCTAGTCTAATGGAGATGGC	G/T	61	3	0.561497326203209	1B	134	154	N	N	T	N	N	N	T	N	N	T	N	N	N	G	N	G	G	N	N	N	T	N	N	T	T	N	G	N	N	N	N	N	N	N	G	N	T	N	T	G	N
synopGBS124040	TGCAGTAATTACAACGCTATTTTTGTATAGTATGGGTTTATCTTAGTAATGTATTCGGCCAAA	A/G	31	2	0.347593582887701	1B	134	154	N	N	N	N	N	N	N	N	N	N	G	N	N	N	N	N	N	N	N	N	N	N	N	N	N	N	N	N	N	N	N	N	N	N	N	N	N	N	N	N	N
synopGBS125328	TGCAGTCATCTGTTTCTATATTATCTTATTTTCCAGAAAACTCTATTGAACAAAATAAATCCA	A/G	63	2	0.572192513368984	1B	134	154	N	N	A	N	N	A	N	G	N	N	N	N	G	N	N	N	N	G	N	N	N	N	N	A	N	N	N	G	N	N	N	N	N	A	N	N	N	N	A	N	A
synopGBS125329	TGCAGTCATCTGTTTCTATATTATCTTATTTTTCAGAAAACTCTATTGAAGAAAATAAATCCA	G/A	63	3	0.572192513368984	1B	134	154	N	N	A	N	N	A	N	G	N	N	N	N	G	N	N	N	N	G	N	N	N	N	N	A	N	N	N	G	N	N	N	N	N	A	N	N	N	N	A	N	A
synopGBS125342	TGCAGTCATGTATGCGGCTTTGTTTACTGGCCTATCACTTGTTGTTTCTTTTCGTGTCCGCGA	C/T	30	3	0.352941176470588	1B	134	154	N	N	N	N	N	N	N	T	N	N	N	N	N	N	N	N	N	N	N	C	N	N	N	N	C	N	N	N	N	N	N	N	N	N	N	N	C	N	C	N	N
synopGBS127611	TGCAGTGTCATTCACCAGCAGAAACGGCCCATCGACAAACAAGACAACTCTGTCGGACGGCGG	A/G	13	3	0.566844919786096	1B	134	154	N	N	G	N	N	G	N	A	N	N	N	N	N	N	N	A	N	N	N	N	G	N	N	N	N	N	N	A	N	N	G	N	G	N	N	N	N	N	G	N	N
synopGBS129410	TGCAGTTTCAGCGCAGTGCACTCAGCAGCCAGGACCTTGTCTCAAAAAAGAAAAAAAAAAAAG	A/G	59	2	0.556149732620321	1B	134	154	N	N	A	N	N	N	N	G	N	A	N	N	G	N	N	N	N	N	A	N	N	A	G	A	A	G	G	G	N	N	N	N	N	N	N	N	N	N	A	G	A
synopGBS100585	TGCAGAACAACCAGCAAGGAACCTTTGTCGCATGGGATGACAAGGATCAAACAGTAGAGCAAT	C/T	30	3	0.577540106951872	1B	134	155	C	N	N	C	N	N	N	C	N	N	N	N	C	C	C	C	N	N	N	N	N	N	C	N	N	C	C	C	N	C	N	N	T	N	N	N	T	N	N	N	N
synopGBS100586	TGCAGAACAACCAGCAAGGAACCTTTGTCGCATGGGATGACAAGGATCAAACAGTAGAGCAAT	G/A	58	3	0.577540106951872	1B	134	155	G	N	N	G	N	N	N	G	N	N	N	N	G	G	G	G	N	N	N	N	N	N	G	N	N	G	G	G	N	G	N	N	A	N	N	N	A	N	N	N	N
synopGBS101726	TGCAGACACATTCAGTATCTCTCATTTTCGAAATGGACAAGACAAAAGGGCAAAAACAAATTT	A/G	5	3	0.320855614973262	1B	134	155	N	N	G	N	N	N	N	N	N	N	N	N	N	N	N	A	N	N	N	N	N	N	N	N	N	N	N	A	N	A	N	N	N	N	N	A	N	G	G	N	N
synopGBS103878	TGCAGATACTTGTTACGAAGAATCTGCGCCCAAGTAGCGTCGGTCTGAACTGAAAGCTTATAC	C/T	44	1	0.294117647058824	1B	134	155	N	N	N	T	C	N	N	T	N	N	N	N	N	N	N	T	N	N	C	N	N	N	N	C	N	N	T	N	N	N	N	N	N	N	N	N	N	N	N	N	N
synopGBS103943	TGCAGATATCGCACAAATCACCCCCGTAAATAGGCATTCAGACAGACTCTGTCACGCAGGCAA	A/C	29	3	0.502673796791444	1B	134	155	C	N	N	N	N	A	A	N	N	N	N	N	N	N	N	N	C	N	N	N	N	N	C	N	N	N	N	N	A	N	A	N	N	N	N	N	N	A	N	N	N
synopGBS103944	TGCAGATATCGCACAAATCACCCCCGTAAATAGGCATTCAGACAGACTCTGTCACGCAGGCAA	A/C	63	3	0.502673796791444	1B	134	155	C	N	N	N	N	A	A	N	N	N	N	N	N	N	N	N	C	N	N	N	N	N	C	N	N	N	N	N	A	N	A	N	N	N	N	N	N	A	N	N	N
synopGBS104291	TGCAGATCCGAGTGATTTGTTGCGAGCCAAGAAGCCCGCTACAGAGTCAGCGTTTCAGTATTC	A/T	59	2	0.32620320855615	1B	134	155	N	N	N	N	N	N	A	N	N	N	N	N	N	N	N	T	T	N	N	N	N	N	N	N	N	N	N	N	N	N	N	N	N	A	T	N	N	A	N	N	N
synopGBS105233	TGCAGATTCGCGGACTTGGGCATTTTTACCTCCAGGAAAAGTCAACCCGAGACGGAGGCGTTC	C/G	10	3	0.529411764705882	1B	134	155	C	N	N	N	N	N	N	N	N	N	N	N	N	N	N	N	N	N	N	N	G	N	N	G	G	N	N	N	N	N	G	C	N	N	C	N	G	N	G	N	N
synopGBS105425	TGCAGATTTCAGTCTGATCCCCCCCTTCCCCGATCCAACGGTAGGCTGCGTGCCAGTTACTGC	C/T	20	3	0.358288770053476	1B	134	155	N	N	T	N	T	T	N	N	N	T	T	N	N	N	N	N	N	N	N	N	N	N	N	T	N	N	N	N	N	N	N	N	N	T	N	N	T	T	N	C	T
synopGBS105426	TGCAGATTTCAGTCTGATCCCCCCCTTCCCCGATCCAACGGTAGGCTGCGTGCCAGTTACTGC	T/C	26	3	0.358288770053476	1B	134	155	N	N	C	N	C	C	N	N	N	C	C	N	N	N	N	N	N	N	N	N	N	N	N	C	N	N	N	N	N	N	N	N	N	C	N	N	C	C	N	T	C
synopGBS105690	TGCAGCAAAGCAACTTTGGATCCTCCAAAGGACATCCGAGCTAGACGCTGGATACCATGCCCT	C/T	45	3	0.443850267379679	1B	134	155	N	N	C	T	N	C	C	N	N	N	C	N	N	T	N	T	T	N	N	C	N	N	N	C	N	T	N	N	N	N	N	N	C	C	N	T	C	N	N	N	N
synopGBS106368	TGCAGCAATCATGTTCTCCAAAGGATTAGAATAATGACCCAGTGGTGTTGGTACATGCTGAGG	A/T	19	2	0.352941176470588	1B	134	155	N	N	N	T	N	N	N	T	N	N	A	N	N	N	N	N	N	N	N	N	N	N	N	N	N	T	N	T	N	N	N	N	N	N	N	N	N	N	N	N	N
synopGBS107269	TGCAGCAGACAGAAGTATTTGCTGTTCAAAAAGTTCTCTCACGTCACTTTCGGCCCAAAAGAA	C/T	50	3	0.572192513368984	1B	134	155	C	N	T	C	T	T	T	N	T	T	N	N	N	N	N	C	C	C	N	T	T	N	C	N	N	C	C	N	N	N	N	N	N	T	N	N	T	T	N	N	N
synopGBS107270	TGCAGCAGACAGAAGTATTTGCTGTTCAAAAAGTTCTCTCACGTCACTTTCGGCCCAAAAGAA	A/G	58	3	0.572192513368984	1B	134	155	A	N	G	A	G	G	G	N	G	G	N	N	N	N	N	A	A	A	N	G	G	N	A	N	N	A	A	N	N	N	N	N	N	G	N	N	G	G	N	N	N
synopGBS108212	TGCAGCAGTGTCATGGACGCACGTCAAAATGAGGCAAGGGGAAGCGTCTTCTTGCTCGACCCA	A/G	26	3	0.475935828877005	1B	134	155	G	N	A	G	N	A	A	G	N	A	N	N	N	G	G	G	G	N	N	A	A	N	G	A	N	G	N	G	A	N	N	G	N	A	G	N	N	A	A	G	N
synopGBS108213	TGCAGCAGTGTCATGGACGCACGTCAAAATGAGGCAAGGGGAAGCGTCTTCTTGCTCGACCCA	T/G	49	3	0.475935828877005	1B	134	155	G	N	T	G	N	T	T	G	N	T	N	N	N	G	G	G	G	N	N	T	T	N	G	T	N	G	N	G	T	N	N	G	N	T	G	N	N	T	T	G	N
synopGBS108557	TGCAGCATCTTGATCCAGAAGTCCTGGTCATCGCTCCACTTCGATGATGAGCTCATCACCAGG	A/G	54	1	0.433155080213904	1B	134	155	N	N	A	G	N	A	N	G	N	N	A	N	N	N	N	G	N	N	A	A	N	N	G	A	N	N	N	G	N	N	N	N	A	N	G	N	N	N	N	N	N
synopGBS109572	TGCAGCCAGAGCCACCGTACACGGAGAGAAATACCAGTGCGGTGTAAGTTCCGAATGCCAAGC	A/G	20	3	0.513368983957219	1B	134	155	A	N	N	N	N	N	N	A	G	G	N	N	N	N	N	A	N	A	N	G	N	G	A	N	N	N	N	N	N	N	N	A	N	N	A	N	N	N	N	N	N
synopGBS109573	TGCAGCCAGAGCCACCGTACACGGAGAGAAATACCAGTGCGGTGTAAGTTCCGAATGCCAAGC	T/C	49	3	0.513368983957219	1B	134	155	T	N	N	N	N	N	N	T	C	C	N	N	N	N	N	T	N	T	N	C	N	C	T	N	N	N	N	N	N	N	N	T	N	N	T	N	N	N	N	N	N
synopGBS110150	TGCAGCCCACTTTTTGCTGCGTGGTTTGGTGATGTAGAACCACTGCTGCTGCCACTCCTTGAC	C/T	16	1	0.288770053475936	1B	134	155	N	N	N	N	N	N	N	N	N	N	N	N	N	N	N	N	N	N	T	N	N	N	N	N	T	N	N	C	N	N	T	N	N	N	N	N	N	T	N	N	N
synopGBS111871	TGCAGCCTGCCTAGGGATCGGGACCTGTCAGCGTAGAGCACTAAGTCGTCGCGAGGTTAGAAA	C/T	51	2	0.251336898395722	1B	134	155	N	N	N	N	N	N	N	N	N	N	N	N	T	N	N	N	T	N	N	C	N	N	N	N	N	T	N	T	C	N	N	N	N	N	N	N	C	N	N	N	N
synopGBS112172	TGCAGCCTTTTGGTGATCAAGCATTGGTATGTTCTAGTTACATCAATTGACATCCTTGTATCC	A/G	49	3	0.513368983957219	1B	134	155	N	N	N	N	N	G	N	N	N	N	N	A	N	N	N	N	N	N	N	N	N	N	N	N	N	N	N	N	N	N	N	A	N	N	N	N	N	N	N	N	N
synopGBS113892	TGCAGCGGTTCATTCAGCGCGGGCTGATGTGCAGGCGGATCCGACGATTCCCCGACGCGCAGG	C/T	57	3	0.454545454545455	1B	134	155	N	N	N	N	N	N	C	N	C	N	N	N	N	N	N	N	T	N	N	N	C	N	N	C	N	N	N	N	C	T	C	N	N	N	N	N	N	C	N	N	N
synopGBS114972	TGCAGCTATCATATTGTCCAAAGGAGTGGAGAAGTGACCCGACAGGGGTGTTGTGTATTGCGG	A/G	43	1	0.422459893048128	1B	134	155	N	N	N	N	N	N	N	N	N	A	N	N	N	N	N	N	N	N	N	N	N	N	N	A	N	N	N	N	N	N	N	N	N	N	N	N	A	N	N	N	N
synopGBS115208	TGCAGCTCACTGTTGGCCCCCTCGTCTACGAGCCAGTGCGCCTTCCAGCTCTCAAGGTGGGCC	A/G	8	3	0.401069518716578	1B	134	155	N	N	N	N	N	N	N	N	A	A	N	N	G	N	N	G	G	G	N	A	N	N	G	N	N	N	N	N	A	N	A	N	A	N	N	N	N	N	N	N	A
synopGBS115209	TGCAGCTCACTGTTGGCCCCCTCGTCTACGAGCCAGTGCGCCTTCCAGCTCTCAAGGTGGGCC	T/C	13	3	0.401069518716578	1B	134	155	N	N	N	N	N	N	N	N	T	T	N	N	C	N	N	C	C	C	N	T	N	N	C	N	N	N	N	N	T	N	T	N	T	N	N	N	N	N	N	N	T
synopGBS116125	TGCAGCTGAAACTGACACCCTCATTTTTACTAGTACTTCTCGTGTTCCCGCACCAGTTAATAT	C/G	18	3	0.385026737967914	1B	134	155	N	N	N	N	N	N	C	N	C	N	N	N	N	N	G	N	G	N	C	N	N	N	N	N	N	N	N	N	N	N	N	N	N	C	N	N	C	N	N	N	N
synopGBS116126	TGCAGCTGAAACTGACACCCTCATTTTTACTAGTACTTCTCGTGTTCCCGCACCAGTTAATAT	C/T	40	3	0.385026737967914	1B	134	155	N	N	N	N	N	N	C	N	C	N	N	N	N	N	T	N	T	N	C	N	N	N	N	N	N	N	N	N	N	N	N	N	N	C	N	N	C	N	N	N	N
synopGBS117981	TGCAGGAACTTTCGCAGATGCACGAGCGTGCTCGGCAGGTGATGCACGGCATTGCTCAGGCCT	A/G	50	2	0.336898395721925	1B	134	155	N	N	N	N	N	N	N	G	N	N	N	N	G	G	N	N	N	N	N	N	N	N	N	N	N	G	N	N	N	N	N	N	N	A	N	N	A	N	N	N	N
synopGBS119210	TGCAGGATGGGAACACGAAATAAATCGACACAGCTATAAATTGACAAAGTGCAATGCCGCCAC	A/G	31	3	0.294117647058824	1B	134	155	N	N	N	N	N	N	N	G	A	N	A	N	N	N	N	N	G	N	N	N	A	N	N	N	A	N	G	N	N	N	N	N	N	N	G	N	A	N	N	N	N
synopGBS119211	TGCAGGATGGGAACACGAAATAAATCGACACAGCTATAAATTGACAAAGTGCAATGCCGCCAC	A/G	39	3	0.294117647058824	1B	134	155	N	N	N	N	N	N	N	G	A	N	A	N	N	N	N	N	G	N	N	N	A	N	N	N	A	N	G	N	N	N	N	N	N	N	G	N	A	N	N	N	N
synopGBS119212	TGCAGGATGGGAACACGAAATAAATCGACACAGCTATAAATTGACAAAGTGCAATGCCGCCAC	C/T	44	3	0.294117647058824	1B	134	155	N	N	N	N	N	N	N	T	C	N	C	N	N	N	N	N	T	N	N	N	C	N	N	N	C	N	T	N	N	N	N	N	N	N	T	N	C	N	N	N	N
synopGBS121302	TGCAGGGATTCTGACACCGAGCGATGAACTCCACGAGGAAGTGGCAGCTGCGGCCGAGGGGGC	C/T	33	3	0.433155080213904	1B	134	155	N	N	C	T	N	N	C	T	C	C	N	T	T	N	T	N	N	N	N	N	C	C	T	C	N	N	T	N	C	N	N	T	N	C	N	N	N	N	C	T	N
synopGBS121556	TGCAGGGCTACTCCTAGCTCGGCCTTGTCTTGGCGCCCCGTCTCTGCCTCGGGACTTCGCGCA	A/G	9	3	0.251336898395722	1B	134	155	N	N	A	N	N	N	N	G	N	A	N	G	N	N	N	N	G	N	N	N	A	N	N	N	N	N	G	N	N	G	N	N	N	N	N	N	N	A	N	N	N
synopGBS122380	TGCAGGTATGTTATTAACAGGGAACATACCAATGACGTCTTCGGGATTTTCTTGGACTTCGTT	A/G	55	1	0.331550802139037	1B	134	155	N	N	N	N	N	N	N	N	N	G	N	N	N	N	N	A	A	N	N	N	N	N	N	N	N	A	N	N	N	N	N	N	N	N	A	N	N	N	N	N	N
synopGBS123577	TGCAGGTTGGAGCTACTACCATTGAGATCCTGAGGGCGGAACTTGCCCTGGCCAAGGAAGAGG	A/G	14	3	0.417112299465241	1B	134	155	A	N	N	N	G	N	N	A	N	G	N	N	A	N	N	N	N	A	N	N	G	G	N	N	N	N	A	N	G	N	G	A	N	N	A	N	N	N	G	N	N
synopGBS123578	TGCAGGTTGGAGCTACTACCATTGAGATCCTGAGGGCGGAACTTGCCCTGGCCAAGGAAGAGG	G/A	55	3	0.417112299465241	1B	134	155	G	N	N	N	A	N	N	G	N	A	N	N	G	N	N	N	N	G	N	N	A	A	N	N	N	N	G	N	A	N	A	G	N	N	G	N	N	N	A	N	N
synopGBS123579	TGCAGGTTGGAGCTACTACCATTGAGATCCTGAGGGCGGAACTTGCCCTGGCCAAGGAAGAGG	G/C	59	3	0.417112299465241	1B	134	155	G	N	N	N	C	N	N	G	N	C	N	N	G	N	N	N	N	G	N	N	C	C	N	N	N	N	G	N	C	N	C	G	N	N	G	N	N	N	C	N	N
synopGBS125578	TGCAGTCCCCGAGTCGAATCCGACTACATAGGGGTCAGGCGGCACGAAGATAGAGTCTGATTC	A/G	25	3	0.240641711229947	1B	134	155	N	N	N	N	N	N	N	N	N	N	N	N	N	N	N	N	G	N	N	N	N	N	N	N	N	N	N	G	N	N	N	N	N	N	N	N	N	N	N	N	N
synopGBS126635	TGCAGTGATCATGTTATCCAAAGGGATAGAAAGGTGACCCGATGGTGTTGGCACGTACTGAGG	C/T	39	3	0.294117647058824	1B	134	155	N	N	N	N	N	N	N	N	N	C	N	N	N	N	N	N	N	N	N	N	N	N	N	C	N	T	N	N	N	N	N	N	N	N	N	N	N	N	N	N	N
synopGBS128355	TGCAGTTCCCACCGTCGCATGAGCTCCCTGCTCACGGGAGCCTTGACCAGAAACGAAGGGGGG	C/T	12	3	0.352941176470588	1B	134	155	C	N	N	N	N	N	N	N	N	N	N	N	C	N	N	N	N	N	N	N	N	N	N	N	N	C	N	C	N	N	T	N	N	N	N	N	N	N	N	N	N
synopGBS128497	TGCAGTTCGAGGAGGCGACCTGCCATACGCTGCGAGGAGCCGCCCCACTGCCCCTCTTCGACC	C/G	22	3	0.620320855614973	1B	134	155	N	G	C	G	N	C	C	N	N	N	N	N	G	N	N	N	N	N	N	C	C	N	G	N	C	N	N	G	N	N	N	N	N	C	G	N	N	N	N	N	N
synopGBS128618	TGCAGTTCTCCAAATTTTTTTGGGAGGAGTGTAACATTTGCAAGGCACTGGTACTTCAGAAGA	A/T	13	3	0.545454545454545	1B	134	155	A	N	N	A	T	N	N	N	N	N	N	N	N	A	N	N	N	N	N	N	N	N	N	N	N	N	A	N	N	A	N	N	N	N	N	N	N	N	N	N	N
synopGBS128619	TGCAGTTCTCCAAATTTTTTTGGGAGGAGTGTAACATTTGCAAGGCACTGGTACTTCAGAAGA	T/A	48	3	0.545454545454545	1B	134	155	T	N	N	T	A	N	N	N	N	N	N	N	N	T	N	N	N	N	N	N	N	N	N	N	N	N	T	N	N	T	N	N	N	N	N	N	N	N	N	N	N
synopGBS129031	TGCAGTTGGCATGTCATGAGGGAGACATTTTAATCATGTTTCATCATGACCTCAGGGATGGAT	A/G	35	3	0.315508021390374	1B	134	155	N	N	N	N	N	N	N	G	A	N	N	N	N	G	N	N	N	N	N	A	A	N	N	N	N	N	N	N	N	N	N	N	N	N	N	N	N	N	N	N	N
synopGBS129312	TGCAGTTTAGCGCGTCTACTGGAGCGGCTCAAGCGCCCTATATTTTGCAGCGGCCGGAAAAAA	C/T	18	2	0.352941176470588	1B	134	155	N	N	N	C	N	N	N	N	N	N	N	N	N	N	N	N	N	N	N	N	N	N	N	N	N	N	N	N	N	N	N	N	N	N	C	N	N	N	N	N	N
synopGBS129545	TGCAGTTTCTTGGGGCGGTGCCGCATATCAAGGCGATGAAGCTGTCGGCCTGCATAGATGGTG	C/T	21	3	0.347593582887701	1B	134	155	N	N	N	N	N	N	N	N	N	N	N	N	N	N	N	N	N	N	N	N	N	N	N	N	N	N	N	N	N	N	N	N	N	N	N	N	N	T	T	N	N
synopGBS129640	TGCAGTTTGGGCAGCTTGGGACAGTCGATGAAGGCCTCCCCGTTCTTGTCGACGCAAAGGTAG	A/G	56	2	0.561497326203209	1B	134	155	N	G	N	G	N	N	N	G	N	N	A	N	N	G	G	G	G	G	N	N	N	N	G	N	N	G	G	G	N	G	N	N	N	N	G	N	N	N	N	N	N
synopGBS102409	TGCAGACGTACGGGCAGACCGTCACTCCTATAACCCAGCCCAAATCAGAGACAAGTACGAAGA	A/T	46	3	0.53475935828877	1B	134	156	N	N	N	A	N	N	N	A	N	N	T	A	A	A	A	A	A	N	N	T	N	T	A	T	N	N	A	N	N	A	T	N	N	N	A	A	N	N	T	N	N
synopGBS106360	TGCAGCAATCATGTTATCCAAAGGGCTAGAGAAATGACCTGGTGGCGCTGTCACATATTGAGG	G/T	61	3	0.438502673796791	1B	134	156	N	N	T	N	N	N	N	N	T	N	T	N	G	G	N	N	G	N	N	N	N	N	G	T	T	N	N	N	N	N	T	N	N	N	G	G	N	N	N	N	N
synopGBS106978	TGCAGCACGGAGAACGACTCCGAGTGCTGCCAAGACGGGCGGCGCTATAGAACGTTCGCGTGC	C/G	30	1	0.368983957219251	1B	134	156	G	N	N	N	N	C	N	G	C	C	N	G	G	G	N	G	G	N	N	N	N	N	G	N	C	N	G	N	C	G	C	N	N	N	N	G	N	C	C	G	N
synopGBS112368	TGCAGCGACCACGAGAGTCGTCCATGACTATATGCCACATCGCTGCTCCTATCGGCATCCACC	A/T	15	3	0.401069518716578	1B	134	156	A	N	T	N	T	N	T	A	T	T	T	A	A	A	A	N	A	A	T	T	T	T	A	T	T	N	N	A	T	A	T	N	N	T	A	A	T	T	T	N	N
synopGBS112369	TGCAGCGACCACGAGAGTCGTCCATGACTATATGCCACATCGCTGCTCCTATCGGCATCCACC	C/T	47	3	0.401069518716578	1B	134	156	C	N	T	N	T	N	T	C	T	T	T	C	C	C	C	N	C	C	T	T	T	T	C	T	T	N	N	C	T	C	T	N	N	T	C	C	T	T	T	N	N
synopGBS118302	TGCAGGACAGGTCGTGCCTTTACGTGGACGAATGACCAACAAAACACAGTGCTTACTAAGGGA	C/T	17	3	0.695187165775401	1B	134	156	C	C	N	C	T	T	T	C	T	N	T	C	C	C	C	C	C	N	T	T	T	T	C	T	T	C	C	C	T	C	T	N	T	T	C	C	T	T	T	C	T
synopGBS120662	TGCAGGCGTGAAGAAAATTTAAGGACGGTATAAGTGCACCTAAACAAAGCTCTCACAGCGATT	C/T	53	3	0.86096256684492	1B	134	156	C	C	T	C	T	T	T	C	T	T	T	C	C	C	C	C	C	C	T	T	T	T	C	T	T	C	C	N	T	C	T	N	T	T	C	C	T	N	T	C	N
synopGBS124168	TGCAGTACATTATCATTGGTCAGCTAATTATGTATTTTTTACCAGTTTTGATAGAGAGATGTA	G/T	18	3	0.486631016042781	1B	134	156	N	N	N	N	N	N	T	G	N	N	N	G	G	N	N	N	N	G	T	N	T	T	G	T	N	N	N	G	T	N	N	N	N	T	G	N	N	T	N	N	N
synopGBS124939	TGCAGTATGGCGTTTGCCTTGGTAGATATAGTTGCAGAGATAGACATATTCATCGCCTCAACT	A/G	29	3	0.278074866310160	1B	134	156	A	N	N	N	N	G	G	N	N	N	G	A	A	A	N	A	N	N	N	G	G	N	N	G	G	A	A	A	G	N	G	N	N	N	N	A	N	G	G	A	N
synopGBS129409	TGCAGTTTCAGCCGAGAGGGTGCCGCGTGACGTGCTTGCCCGACGCTGGGGGAGCCGCAAAAA	C/G	38	3	0.491978609625668	1B	134	156	C	C	G	C	G	G	G	N	G	G	G	C	C	C	C	C	C	C	G	G	G	G	C	G	G	C	C	N	N	N	G	N	G	G	C	C	G	G	G	C	G
synopGBS100963	TGCAGAAGACGGCCTGTCAAGGACCTTGATTCAAGGACTCACCTCGTTGAGCACCAAAGAAGG	A/G	6	2	0.486631016042781	1B	134	157	G	N	A	N	N	N	N	N	N	N	N	N	N	G	N	G	N	G	N	A	A	A	N	N	N	G	G	N	N	G	A	N	N	N	G	N	N	N	A	N	N
synopGBS102283	TGCAGACGATTATTTTGCGAAGAAGCCACCAGATCCACTAACCAAAGTCAAGCATTACAAAGC	C/T	17	3	0.609625668449198	1B	134	157	T	T	N	T	N	N	N	T	N	N	C	N	T	T	T	T	T	N	C	C	C	N	T	N	N	T	T	N	C	N	N	N	N	C	T	T	C	C	C	T	N
synopGBS119384	TGCAGGCAACCAACATAACGACAATGTAGTGTAGTCATCACGGCTAATGCTTCTATTTAGTTA	A/G	14	3	0.513368983957219	1B	134	157	N	A	N	A	N	N	N	A	N	N	N	A	A	N	A	A	A	N	N	N	N	G	A	N	N	A	A	N	N	N	N	N	N	G	A	N	N	N	G	A	N
synopGBS119385	TGCAGGCAACCAACATAACGACAATGTAGTGTAGTCATCACGGCTAATGCTTCTATTTAGTTA	A/C	23	3	0.513368983957219	1B	134	157	N	A	N	A	N	N	N	A	N	N	N	A	A	N	A	A	A	N	N	N	N	C	A	N	N	A	A	N	N	N	N	N	N	C	A	N	N	N	C	A	N
synopGBS120812	TGCAGGCTCGGGTTGGCGCTGGATATCTCATCCTACATGAAGTAGTACAAATTAGAACGCAAC	A/G	46	3	0.481283422459893	1B	134	157	G	N	N	N	A	A	N	N	N	N	A	N	G	N	G	N	N	N	A	A	N	N	N	A	A	N	G	N	N	N	A	G	A	N	N	N	N	A	N	N	N
synopGBS121757	TGCAGGGGCTACTGTCCTATCTGTTGAAGACTCCTTCACAAAGTAATTACAAATCTTTAGGAC	A/T	51	1	0.315508021390374	1B	134	157	A	A	N	N	T	N	N	A	N	T	N	A	A	A	A	A	A	N	N	T	T	N	A	T	T	A	A	A	T	N	N	N	N	T	A	A	N	T	N	N	T
synopGBS127099	TGCAGTGCTCGATGGCGCTAAGCGTGGCAACTCCGTCGCCACCTACCTCCCGCTCGCCCCAAC	A/G	29	3	0.748663101604278	1B	134	157	A	A	G	A	N	G	G	A	N	N	G	A	A	A	A	N	A	N	G	N	G	N	A	G	N	A	A	N	N	A	G	A	N	N	A	N	G	N	G	A	N
synopGBS113011	TGCAGCGCCATGTTCGTGAAGTAATTGTATTTTTTTGGCCGCGTTGTCTGTTTGAATCCGAGT	C/T	57	3	0.711229946524064	1B	134	159	T	T	C	T	N	N	N	T	N	C	C	T	N	T	T	T	T	T	C	C	C	C	T	C	N	T	T	N	C	T	C	T	N	C	T	T	C	C	C	T	N
synopGBS100814	TGCAGAACGGGCCGCAGGCCTCGCTGGAACCGCGACATCGCCGCCACCGCGCCGTGGGTCAGG	A/C	5	3	0.502673796791444	1B	134	160	C	N	A	N	A	A	N	N	N	N	N	C	C	C	C	C	C	N	N	N	N	N	C	N	N	C	C	N	N	C	N	C	N	N	C	C	A	N	N	N	A
synopGBS100815	TGCAGAACGGGCCGCAGGCCTCGCTGGAACCGCGACATCGCCGCCACCGCGCCGTGGGTCAGG	G/A	39	3	0.502673796791444	1B	134	160	A	N	G	N	G	G	N	N	N	N	N	A	A	A	A	A	A	N	N	N	N	N	A	N	N	A	A	N	N	A	N	A	N	N	A	A	G	N	N	N	G
synopGBS113234	TGCAGCGCGGGACTCGGCCGCGCTGTTTTGGCCCGTCGGCAGCTATCCGCTGTCCGCAAAAAA	C/T	47	3	0.374331550802139	1B	134	160	N	N	T	N	N	T	N	C	T	T	N	C	C	C	C	C	C	C	T	T	T	T	C	T	T	N	C	C	T	C	T	N	N	N	C	C	T	T	T	C	T
synopGBS113596	TGCAGCGGCCCCGCAAGCGCCGTGGAGACCCCTGGGAGCGCCGAGTACCACGGCAGGGCCCGT	C/T	28	1	0.283422459893048	1B	134	160	C	N	T	N	N	T	T	N	N	N	N	N	C	N	N	N	C	N	T	T	N	T	N	N	N	N	N	N	N	N	N	C	N	N	N	N	T	N	T	N	N
synopGBS113735	TGCAGCGGGCGCCAGTGAACGAAGCAGACAGGCCTAAGTGCCTTATGCCCCAGGCGAATTGGG	A/C	35	3	0.385026737967914	1B	134	160	N	A	N	N	N	N	N	N	C	C	C	A	A	N	N	N	A	N	N	N	C	N	N	N	C	N	A	N	N	A	N	N	C	N	A	N	N	N	C	A	N
synopGBS116356	TGCAGCTGCCTACAAGGACGATGATGAAGCGGGCGAGGCGCTGTTTGGCGAGACCGAGGACAA	A/G	20	3	0.406417112299465	1B	134	160	N	A	N	N	N	N	N	A	N	N	N	N	N	N	N	A	A	N	N	N	N	N	A	N	N	N	N	N	G	A	N	N	N	N	N	N	N	N	N	N	N
synopGBS116357	TGCAGCTGCCTACAAGGACGATGATGAAGCGGGCGAGGCGCTGTTTGGCGAGACCGAGGACAA	C/T	38	3	0.406417112299465	1B	134	160	N	C	N	N	N	N	N	C	N	N	N	N	N	N	N	C	C	N	N	N	N	N	C	N	N	N	N	N	T	C	N	N	N	N	N	N	N	N	N	N	N
synopGBS100467	TGCAGAAATGATATGATTTTTAATGACAAAAACTTTACTATTCTTTTGCAGGTCATCTTTAGA	C/T	42	3	0.336898395721925	1B	134	161	N	T	N	N	N	N	N	T	N	N	N	N	N	N	N	N	T	N	N	N	N	N	T	N	N	N	T	N	N	N	N	N	N	N	N	N	N	C	N	T	N
synopGBS104627	TGCAGATGACAATAACCTGCATATGCAACGGACTGAAGAAGTGCAGGTTCAGAGTTGCACTTG	A/G	11	3	0.352941176470588	1B	134	161	N	N	N	N	N	N	N	N	N	G	N	N	N	N	N	N	N	N	G	N	N	G	N	N	N	N	N	N	G	N	G	N	N	N	N	N	N	G	G	A	N
synopGBS104628	TGCAGATGACAATAACCTGCATATGCAACGGACTGAAGAAGTGCAGGTTCAGAGTTGCACTTG	A/G	27	3	0.352941176470588	1B	134	161	N	N	N	N	N	N	N	N	N	G	N	N	N	N	N	N	N	N	G	N	N	G	N	N	N	N	N	N	G	N	G	N	N	N	N	N	N	G	G	A	N
synopGBS105222	TGCAGATTCCTGATGGAGATCTCGAAGAGACGGGCACATTTCAAGGGGTCAAACTGGGTAGGA	A/C	52	2	0.251336898395722	1B	134	161	N	N	N	N	N	N	N	N	N	N	N	N	N	N	A	N	N	N	N	N	N	N	N	C	N	N	N	N	N	N	N	N	N	N	N	N	N	N	N	N	N
synopGBS105223	TGCAGATTCCTGATGGAGATCTCGAAGAGACGGGCACATTTCAAGGGGTCAAACTGGGTAGGA	A/G	62	2	0.251336898395722	1B	134	161	N	N	N	N	N	N	N	N	N	N	N	N	N	N	A	N	N	N	N	N	N	N	N	G	N	N	N	N	N	N	N	N	N	N	N	N	N	N	N	N	N
synopGBS105664	TGCAGCAAAGAAAGCTTTGGATGCATCAAAAAAATGGTGGCCGTCGGTTCCAGCAATGGCAGG	C/T	40	1	0.39572192513369	1B	134	161	N	T	N	N	C	N	N	T	C	N	N	N	N	N	N	N	N	N	N	N	C	N	N	C	C	N	N	N	N	N	N	N	N	N	N	N	N	N	C	N	N
synopGBS108924	TGCAGCATTTACCAGAGAGCACTGTCAAGCGATTTATTTTTCAGTCTGAGTCATCTTGCTACC	C/T	62	3	0.256684491978610	1B	134	161	N	N	N	N	N	C	N	N	N	N	N	N	N	N	N	N	N	N	N	N	N	N	N	C	C	N	N	N	N	N	C	N	N	C	N	N	C	N	C	N	N
synopGBS109907	TGCAGCCATGAGCCGTCGCTTGAAGCAAACTTGTTCCACTGGGTCCTCTGGTACGCCGAATTC	C/T	56	3	0.39572192513369	1B	134	161	N	N	C	N	N	N	N	N	N	N	N	N	N	N	N	N	N	N	N	N	N	C	N	N	N	N	N	N	N	N	N	N	N	N	N	N	N	N	N	N	N
synopGBS113056	TGCAGCGCCGCCGCTGGCCAGGCGAACCAAACTTATGGTTTCCCAGATCGGGGTACAACCAAG	A/G	24	3	0.401069518716578	1B	134	161	G	G	A	G	N	A	A	G	A	A	A	G	G	G	G	G	G	N	N	N	A	A	G	A	A	G	G	N	A	G	A	N	N	A	G	G	N	N	A	N	A
synopGBS113761	TGCAGCGGGGCGGCAAGCGAGCCAACAGCCGCCAAGCCGCGCAACACGCTCTACCGCGGCAAG	A/G	42	3	0.267379679144385	1B	134	161	G	N	N	N	A	N	N	N	N	A	A	N	G	N	G	N	G	N	N	N	N	N	G	N	N	N	N	N	N	N	N	N	N	N	G	N	N	A	N	N	N
synopGBS114120	TGCAGCGTGATGGCCACCAAGACAGGCGTGTATTTCGGCCAAGAGATGCCGTCCCTCTTCTTC	C/G	38	3	0.256684491978610	1B	134	161	N	N	N	N	N	N	N	N	N	G	N	N	N	N	C	N	N	N	N	N	N	G	N	N	N	N	N	N	N	N	N	N	N	N	N	N	N	N	N	N	N
synopGBS114140	TGCAGCGTGCAGCGCCATAGCATGAGCCCTTCCACTTTGATGGGGGTGGCGGGATACCACTGT	A/G	18	3	0.443850267379679	1B	134	161	N	N	G	A	G	G	G	A	N	G	G	A	A	A	A	A	N	A	N	G	G	G	N	G	G	N	A	A	N	N	N	N	N	G	A	N	G	N	N	N	N
synopGBS117328	TGCAGCTTCTTACTCCAAAAAGGTGAATCAGCCCGCAAAAATCAAATGGGTATGAAAGGGCAA	A/G	29	1	0.363636363636364	1B	134	161	N	N	N	N	N	N	N	N	N	N	N	N	N	N	N	N	N	N	N	N	N	N	A	N	N	N	N	N	N	N	N	N	N	N	N	N	N	N	N	N	N
synopGBS120178	TGCAGGCCGTGATGAGGATAGCTTGGTGGAGATCGAAGCAGGGGTGGTTGCCGCTTAGAAGGC	C/T	38	3	0.347593582887701	1B	134	161	N	N	N	N	N	N	T	N	N	T	T	N	N	N	N	N	N	N	N	T	N	N	C	T	T	N	C	N	N	N	N	N	N	N	N	C	N	N	N	N	N
synopGBS123170	TGCAGGTGGGGTTTGTGGGTTGTGTTTAGAAGGCCTTGGGTTGAGAGGAGAGAGAGAAGAGGT	G/T	46	2	0.342245989304813	1B	134	161	N	N	N	N	N	N	N	N	N	N	N	N	N	N	N	N	N	N	N	N	N	N	T	N	N	N	N	N	N	N	N	N	N	N	N	N	N	N	N	T	N
synopGBS124617	TGCAGTAGGAGTGCTCCAAACCAGCTCATGCCGACGGCACTAATACACAGGGCAGGCGCAGTG	C/T	34	3	0.294117647058824	1B	134	161	N	N	N	N	N	N	N	T	N	N	N	N	N	N	N	N	N	N	N	N	N	N	N	N	N	N	N	N	N	N	N	N	N	N	N	N	C	N	N	N	N
synopGBS124618	TGCAGTAGGAGTGCTCCAAACCAGCTCATGCCGACGGCACTAATACACAGGGCAGGCGCAGTG	A/G	38	3	0.294117647058824	1B	134	161	N	N	N	N	N	N	N	G	N	N	N	N	N	N	N	N	N	N	N	N	N	N	N	N	N	N	N	N	N	N	N	N	N	N	N	N	A	N	N	N	N
synopGBS124926	TGCAGTATGGATCAAAGATTTTATCCTCCACATTCACATGGCCCGCGGCGATGACTTACATGC	A/C	22	1	0.294117647058824	1B	134	161	N	N	A	N	N	N	N	N	N	N	N	N	N	N	N	N	N	N	N	A	N	N	N	N	A	N	N	N	N	C	N	N	N	N	N	N	N	N	N	N	N
synopGBS125276	TGCAGTCAGTACTCCGACACAGTTTCTACGAGTGTTGGGATTTGTAATCTTGACCGAACAGCT	C/T	14	3	0.251336898395722	1B	134	161	N	N	N	N	N	N	N	N	N	N	N	N	N	N	N	N	N	N	N	N	N	N	T	N	N	N	N	N	N	N	C	N	N	N	N	N	N	N	N	N	N
synopGBS125680	TGCAGTCCGCATACAACCCTGCATACAACCCGTGATGCGGACGATGCCGAGGTGGGATCCCAG	A/C	43	3	0.278074866310160	1B	134	161	N	N	N	N	N	N	N	N	N	N	N	N	N	N	N	N	N	N	N	A	A	N	N	N	N	N	N	N	N	N	N	N	N	A	C	N	N	N	N	N	N
synopGBS125681	TGCAGTCCGCATACAACCCTGCATACAACCCGTGATGCGGACGATGCCGAGGTGGGATCCCAG	A/G	61	3	0.278074866310160	1B	134	161	N	N	N	N	N	N	N	N	N	N	N	N	N	N	N	N	N	N	N	A	A	N	N	N	N	N	N	N	N	N	N	N	N	A	G	N	N	N	N	N	N
synopGBS128158	TGCAGTTCAACGCTTCGCCATTGTGGGAGCTGCGCGCAGGGTGTTTTTTCCGTTGGATCATTG	A/G	8	3	0.245989304812834	1B	134	161	N	N	N	N	N	N	N	N	N	N	N	N	N	N	N	N	N	N	N	A	N	N	N	N	N	N	N	N	N	N	N	N	N	N	N	N	N	N	N	N	N
synopGBS128159	TGCAGTTCAACGCTTCGCCATTGTGGGAGCTGCGCGCAGGGTGTTTTTTCCGTTGGATCATTG	A/G	37	3	0.245989304812834	1B	134	161	N	N	N	N	N	N	N	N	N	N	N	N	N	N	N	N	N	N	N	A	N	N	N	N	N	N	N	N	N	N	N	N	N	N	N	N	N	N	N	N	N
synopGBS128160	TGCAGTTCAACGCTTCGCCATTGTGGGAGCTGCGCGCAGGGTGTTTTTTCCGTTGGATCATTG	G/A	62	3	0.245989304812834	1B	134	161	N	N	N	N	N	N	N	N	N	N	N	N	N	N	N	N	N	N	N	G	N	N	N	N	N	N	N	N	N	N	N	N	N	N	N	N	N	N	N	N	N
synopGBS128576	TGCAGTTCGTCTCACTCCATCACCGCCATGTTTAGCCATGTCGTCCGCATTTAAAGCCATGTC	A/G	52	3	0.272727272727273	1B	134	161	N	N	N	N	N	N	N	N	N	N	N	N	N	N	N	N	N	N	N	N	N	N	G	N	N	G	N	N	N	N	N	N	N	N	N	N	A	N	N	N	N
synopGBS129163	TGCAGTTGTCCAAAGCATTCTTATTAGTTCAGTGCCAGTTATGGTGCCGTGATGAAATTTGTT	C/T	47	2	0.358288770053476	1B	134	161	N	N	N	N	N	N	N	N	N	N	N	N	N	N	N	N	N	N	N	N	N	N	N	N	N	N	C	N	N	N	N	N	N	N	N	N	N	N	N	N	N
synopGBS129329	TGCAGTTTAGTCACTGAAGCTTCTGTTCGGCTCAACGGGACACAGATGGGTAGCTTCGGGTAA	A/G	34	1	0.336898395721925	1B	134	161	N	N	N	N	N	N	N	N	N	G	N	N	N	N	N	N	N	N	N	N	N	N	N	N	G	N	N	N	N	A	N	N	N	N	A	N	N	N	N	A	N
synopGBS129483	TGCAGTTTCGGTAGGGCAGGTCAAGACGGTGTTGTGGGGATGGAGGGGGCGCGATAGACGAGG	C/T	63	2	0.310160427807487	1B	134	161	N	N	N	N	N	N	N	C	N	N	N	N	N	N	N	N	C	N	N	N	N	N	N	N	N	N	C	N	N	N	N	N	N	N	C	C	T	N	N	N	N
synopGBS121340	TGCAGGGCACTAGCATTAAACCCATCCCAAAAATAAAGCCAAAGAAAAAAATATAAATCGGCT	C/T	27	3	0.438502673796791	1B	134	162	C	C	N	N	N	T	T	C	N	N	T	N	C	N	C	C	C	C	T	N	N	T	C	T	T	N	C	C	N	N	N	N	N	T	N	N	T	N	N	N	T
synopGBS107066	TGCAGCACTACCCGCGATGCGTTCTGTGCGACCAAGAACCGAAGACGATAGGGCAATTGATGC	A/G	16	3	0.283422459893048	1B	134	163	N	N	A	N	N	N	N	G	N	N	N	G	G	G	N	N	N	N	N	N	A	A	N	N	N	N	G	N	N	N	N	N	N	N	N	N	N	N	N	N	N
synopGBS108869	TGCAGCATTCCAACTGCGGTGCCCCAACGACCGTAGCGGAAGTTGAAGTCATCGCTCCGGAAA	A/G	25	3	0.39572192513369	1B	134	163	A	N	N	N	N	G	N	N	G	N	N	N	A	A	N	N	N	N	N	G	G	G	N	N	N	N	A	N	N	N	N	A	N	N	N	N	N	N	N	N	N
synopGBS118977	TGCAGGAGTAGGAGTAGAGCCCCACGGCGCTAAGGCAGGTGGCTTCTGGACTGGGATCATGGG	C/G	19	3	0.647058823529412	1B	134	163	C	C	G	C	G	G	G	C	G	G	G	C	C	C	C	C	C	N	G	G	G	G	C	G	G	C	C	C	N	N	G	C	G	G	N	C	G	N	G	N	G
synopGBS114473	TGCAGCTAAGCCCCCTGATTGTGGAGCAGATCCTCACTCGGATTGTTTCTTTAGCTTAGGAGA	G/T	9	3	0.304812834224599	1B	134	165	N	N	N	N	G	N	G	N	N	G	N	N	N	N	T	N	N	N	N	G	N	N	N	N	N	N	T	N	G	N	G	T	N	N	N	N	N	N	N	N	N
synopGBS115299	TGCAGCTCCAAGTCAGAGAAACGCCGCCGCGACCACTCCAAGTCTCCGACTATCAACAAGGCA	A/T	16	3	0.320855614973262	1B	134	165	N	N	N	N	N	N	N	N	N	N	N	N	A	N	N	N	A	N	T	T	T	N	N	T	N	N	A	N	T	N	N	N	N	N	N	N	N	N	T	A	N
synopGBS118960	TGCAGGAGTAAAAGAGCAAATATTGGACTCTACCATGCATCCGTGAGCAATTGTTTGTAAGAA	A/G	21	3	0.299465240641711	1B	134	167	A	N	G	N	G	N	N	N	N	G	N	A	N	N	N	N	N	N	N	G	N	N	A	G	N	N	N	A	N	N	G	N	N	N	A	N	N	N	N	N	N
synopGBS118961	TGCAGGAGTAAAAGAGCAAATATTGGACTCTACCATGCATCCGTGAGCAATTGTTTGTAAGAA	T/A	35	3	0.299465240641711	1B	134	167	T	N	A	N	A	N	N	N	N	A	N	T	N	N	N	N	N	N	N	A	N	N	T	A	N	N	N	T	N	N	A	N	N	N	T	N	N	N	N	N	N
synopGBS100456	TGCAGAAATGACAGCGTGGCTTTTCCCGTTTATTAGTCCATCCCCTTTGCAAGGGGGTGCTTG	C/T	49	3	0.363636363636364	1B	134	168	N	N	N	N	N	N	N	N	N	C	N	N	T	N	N	N	N	N	C	C	C	N	N	N	N	N	N	N	N	N	N	N	N	C	N	N	N	N	C	N	N
synopGBS100457	TGCAGAAATGACAGCGTGGCTTTTCCCGTTTATTAGTCCATCCCCTTTGCAAGGGGGTGCTTG	G/A	58	3	0.363636363636364	1B	134	168	N	N	N	N	N	N	N	N	N	G	N	N	A	N	N	N	N	N	G	G	G	N	N	N	N	N	N	N	N	N	N	N	N	G	N	N	N	N	G	N	N
synopGBS116987	TGCAGCTTACCTTTTCGGAAGATCTGCAATCTATTACTGTTATTGATATCTTGTCTTTGTGTA	A/C	32	3	0.272727272727273	1B	134	169	N	N	N	N	N	N	A	N	N	N	N	N	N	N	C	N	N	N	N	N	N	N	C	N	N	N	N	N	N	N	N	N	N	N	N	N	N	N	N	N	N
synopGBS112093	TGCAGCCTTGGCATTGATTTCCGCGGGAATCAAGGCGATGAGGATGATGAAGGCGGGAGGCGC	A/G	31	3	0.368983957219251	1B	134	171	A	N	N	A	N	N	N	N	N	N	N	N	N	A	A	N	A	N	G	N	N	N	N	G	N	N	A	N	N	N	N	N	N	N	N	A	N	G	N	N	G
synopGBS112094	TGCAGCCTTGGCATTGATTTCCGCGGGAATCAAGGCGATGAGGATGATGAAGGCGGGAGGCGC	T/C	47	3	0.368983957219251	1B	134	171	T	N	N	T	N	N	N	N	N	N	N	N	N	T	T	N	T	N	C	N	N	N	N	C	N	N	T	N	N	N	N	N	N	N	N	T	N	C	N	N	C
synopGBS109380	TGCAGCCACCGAGTGCACAGGCCGATCCTCGCCAGGATGTGGCTTTCTATCCTTGCTCCAACC	A/G	59	3	0.272727272727273	1B	134	173	N	N	N	N	N	N	N	N	N	N	N	N	G	N	G	N	N	N	N	N	N	N	N	A	N	G	N	N	A	N	N	N	N	A	N	N	A	N	N	N	A
synopGBS113696	TGCAGCGGGAAAATGTCTCGCAGGCAGACGAGGACTCTCACAGGCGCGTGCGTGCTATGCTCG	C/T	28	3	0.374331550802139	1B	134	173	N	N	N	N	T	N	N	N	N	N	N	N	N	N	C	N	N	N	T	N	N	N	C	N	N	N	N	C	N	N	N	N	N	N	N	N	T	N	N	C	N
synopGBS116135	TGCAGCTGAAGAGAACAATTAAAGAAAAAACAAGCCACAAATCATGTGTGGTTCTGTGGTGTT	A/G	21	3	0.550802139037433	1B	135	137	N	N	N	N	N	N	N	N	N	G	G	N	A	A	A	N	A	A	N	N	N	N	N	N	N	N	N	A	G	A	N	N	N	N	N	N	N	N	N	N	N
synopGBS119041	TGCAGGATAGAGCCGTCGTATGACAAGCACCCCTCTTGCTCTAGCGCGACACCGTTGCAGCAG	C/T	30	3	0.636363636363636	1B	135	138	T	T	N	T	N	N	C	T	C	C	N	T	N	N	T	N	T	T	C	N	C	N	T	C	N	T	T	N	N	N	N	N	N	N	T	N	N	N	N	T	N
synopGBS101510	TGCAGAATTACCATATCTACCACCTCCCAAAAATTCAGCTTGATCCGACCGTCCAAACTCCAG	C/G	25	2	0.695187165775401	1B	135	154	N	N	N	N	G	N	N	N	G	N	G	N	N	N	C	N	N	C	G	G	G	N	C	G	G	C	C	C	N	C	N	C	N	N	N	C	G	G	N	C	G
synopGBS101511	TGCAGAATTACCATATCTACCACCTCCCAAAAATTCAGCTTGATCCGACCGTCCAAACTCCAG	T/C	40	2	0.695187165775401	1B	135	154	N	N	N	N	C	N	N	N	C	N	C	N	N	N	T	N	N	T	C	C	C	N	T	C	C	T	T	T	N	T	N	T	N	N	N	T	C	C	N	T	C
synopGBS105324	TGCAGATTGCATGCATGGCCCTCTGTAGAGTAGAGTGGAAGTGCAGATTGCACGCCGATGCTC	G/C	32	3	0.81283422459893	1B	135	154	C	N	N	C	G	G	G	C	G	G	G	C	C	N	C	N	C	N	G	G	G	G	N	G	N	C	C	N	N	C	G	N	N	G	N	N	G	G	G	C	N
synopGBS105325	TGCAGATTGCATGCATGGCCCTCTGTAGAGTAGAGTGGAAGTGCAGATTGCACGCCGATGCTC	G/A	40	3	0.81283422459893	1B	135	154	A	N	N	A	G	G	G	A	G	G	G	A	A	N	A	N	A	N	G	G	G	G	N	G	N	A	A	N	N	A	G	N	N	G	N	N	G	G	G	A	N
synopGBS108120	TGCAGCAGTATGGAGGATGAAGCGGCGACCAAGCGGAGGAGGACGGAGGGCCACAGCGGCCTC	C/T	5	1	0.796791443850267	1B	135	154	C	N	T	C	T	T	T	N	N	T	T	C	C	C	C	C	N	C	T	T	T	T	C	N	T	C	C	C	N	C	T	C	T	T	C	C	T	N	T	N	T
synopGBS117587	TGCAGCTTTATCTAATTCAGAAATTGTATGCTTAGCTTGAACTGAACTTCCCTTGGCCATTTT	C/T	50	1	0.32620320855615	1B	135	154	N	N	N	N	N	N	N	N	N	N	N	C	N	N	N	N	N	N	N	N	N	N	C	N	N	N	N	N	N	N	N	N	N	N	N	N	N	N	N	N	N
synopGBS118203	TGCAGGAATTCGTGGATGCATTTCTAGTCATAGTAAACAGTCCTTGTTGACACGACGTTGTTC	A/G	49	2	0.72192513368984	1B	135	154	N	N	N	N	N	N	A	N	N	A	N	G	N	G	G	G	G	N	N	N	N	N	G	N	N	N	N	G	A	N	N	N	N	A	N	G	N	N	A	G	N
synopGBS123879	TGCAGTAACAATGCCATAGGCTAATATGCCTACACTATCTGTCCCAATAATAAATCATATGGG	C/G	13	3	0.72192513368984	1B	135	154	G	N	C	G	C	C	C	G	C	C	C	N	G	N	N	N	N	N	C	N	C	N	G	C	C	N	G	N	N	G	N	N	C	N	G	G	C	C	C	N	N
synopGBS127893	TGCAGTTAATCTCTCCACCAATTTGCACAATAGGTCACCTATAAAAGAATAAAACATACAATC	C/T	37	3	0.486631016042781	1B	135	154	N	N	N	N	N	N	T	N	N	N	N	N	N	N	N	N	N	C	N	T	T	N	N	N	N	N	N	N	N	N	N	N	T	N	C	N	N	N	N	N	N
synopGBS127894	TGCAGTTAATCTCTCCACCAATTTGCACAATAGGTCACCTATAAAAGAATAAAACATACAATC	A/G	42	3	0.486631016042781	1B	135	154	N	N	N	N	N	N	G	N	N	N	N	N	N	N	N	N	N	A	N	G	G	N	N	N	N	N	N	N	N	N	N	N	G	N	A	N	N	N	N	N	N
synopGBS128104	TGCAGTTATTGCTGGGTTACACCGATAGTTTCCAGACCTTTATCGCAAGATGGACGAACTTGG	C/G	11	3	0.759358288770054	1B	135	154	G	G	C	N	N	N	C	N	N	N	C	G	N	G	G	N	N	G	N	C	C	N	N	N	N	G	G	G	C	N	N	N	N	N	G	N	N	C	C	N	C
synopGBS128802	TGCAGTTGATCGATGGAGCCCAACGCCGACAAGCTACGTGGTCTTCGCATCACCTCCCTGGAC	C/T	26	3	0.540106951871658	1B	135	154	N	N	N	N	N	N	C	N	C	N	N	N	N	N	N	N	N	N	N	N	N	N	T	C	N	N	N	N	N	N	N	N	N	N	N	N	N	N	N	N	C
synopGBS108146	TGCAGCAGTCGTACACCTGAAGCCAGAGCCCGCTAGTGGCACCAGCCGCAAAAAAAAAAAAAA	A/G	14	2	0.625668449197861	1B	135	155	N	N	N	G	N	N	A	G	A	A	A	N	G	N	N	N	N	N	A	N	A	A	N	A	N	N	G	G	N	N	N	G	N	A	G	N	A	A	N	N	N
synopGBS109823	TGCAGCCATATTATTCACAGACGAGAGAAGTCAAGGTTGTAACAATATGCACAGTGTGTCCTT	C/T	17	3	0.700534759358289	1B	135	155	T	N	N	N	N	N	C	T	N	C	N	T	N	T	N	N	T	N	N	C	N	N	T	C	C	N	T	N	C	T	C	T	N	N	T	N	C	N	N	N	C
synopGBS112777	TGCAGCGATGTAGATCAACCCACGTTCAATCTGTACGACTGACTTTGACAAGATCCTAGTGTG	A/T	57	3	0.320855614973262	1B	135	155	T	N	A	N	A	N	N	N	N	A	N	N	N	T	N	N	N	N	N	N	A	A	N	N	A	N	N	N	N	N	A	N	N	A	N	N	A	A	N	N	N
synopGBS115804	TGCAGCTCGGCCTCTGAGCGCGCTAGCCACTACGCCACAGAGAAGCTGTTGACTTGATACAGG	T/C	63	3	0.684491978609626	1B	135	155	T	T	C	T	C	N	N	T	N	C	C	T	T	T	N	T	T	N	C	C	N	C	T	C	N	T	T	N	C	T	C	T	C	C	T	T	N	C	N	N	C
synopGBS118649	TGCAGGAGAGGTGGGCGGCAGCCAGGAGCTCGGAGCAGAGAACGGACGCGACGCTCGGAGCAG	A/G	40	2	0.433155080213904	1B	135	155	N	N	N	N	N	G	N	N	G	G	N	N	A	A	A	A	N	N	G	N	G	N	N	G	G	N	N	N	N	A	G	N	N	G	A	A	G	N	G	N	G
synopGBS123934	TGCAGTAAGAGGTTGACCTCTAGCGAAGAGCCTGTCCCTCTCTCCTTGATCTTCGACATCGCC	A/G	21	3	0.545454545454545	1B	135	155	G	N	A	N	N	N	N	N	N	A	N	N	N	N	G	N	N	N	N	N	A	A	G	N	N	N	G	G	N	G	N	N	N	N	N	N	N	N	N	N	N
synopGBS129212	TGCAGTTGTTCAGGATTCAGGGCAAATTTTTCTGTTCACCTTAAAAAAAGACAGTTGGCGGAA	A/G	61	2	0.754010695187166	1B	135	155	G	G	A	N	A	A	A	N	N	N	N	N	N	G	N	G	G	N	A	A	A	N	N	N	N	G	G	G	A	N	N	N	A	A	N	N	A	A	N	G	N
synopGBS129213	TGCAGTTGTTCAGGATTCAGGGCAAATTTTTCTGTTCACCTTAAAAAAAGACAGTTGGCGGAA	C/G	63	2	0.754010695187166	1B	135	155	G	G	C	N	C	C	C	N	N	N	N	N	N	G	N	G	G	N	C	C	C	N	N	N	N	G	G	G	C	N	N	N	C	C	N	N	C	C	N	G	N
synopGBS101374	TGCAGAATCCCACGACGGAATGATGGGCCACCACCTGGACGAAAAAGGGAAGGCCTCTCCGAG	C/T	33	3	0.475935828877005	1B	135	156	N	N	T	C	N	T	T	C	N	N	T	N	C	N	C	C	C	C	T	T	T	T	C	T	T	N	C	C	N	C	T	C	T	N	C	C	T	T	T	C	N
synopGBS101377	TGCAGAATCCCACGACGGAATGATGGGCCACCACCTGGACGAAAAAGGGAAGGCCTCTCCGCA	C/T	33	1	0.374331550802139	1B	135	156	N	N	T	C	N	T	T	C	N	N	T	N	C	N	C	C	C	C	T	T	T	T	C	T	T	N	C	C	N	C	T	C	T	N	C	C	T	T	T	C	N
synopGBS101596	TGCAGAATTTAGGCGGCGATTCGGCCGTGGAGTTGGTCAGCGGCACGAGGCCGCAAAAAAAAA	C/T	37	3	0.454545454545455	1B	135	156	C	N	T	C	T	N	N	C	T	N	T	C	C	C	N	C	C	C	T	T	T	T	C	T	T	C	C	C	T	C	T	N	T	T	C	C	T	N	T	C	N
synopGBS101914	TGCAGACCAAATGTTCTCTGACGATGTAAAGCGATCTACGTACTATTTACTTCGCGGTACATC	C/T	6	3	0.775401069518717	1B	135	156	T	T	C	T	N	C	C	T	C	N	C	N	T	T	T	T	T	N	C	C	C	C	T	C	C	T	T	N	C	N	N	T	C	C	T	T	C	C	C	T	N
synopGBS104682	TGCAGATGAGGTCAAGTCAGCACTTGACAGTATAGGGACCTTGAAGGCCCCTGGTATGGACGG	A/C	33	3	0.647058823529412	1B	135	156	N	N	A	N	N	A	N	N	N	N	A	N	C	C	N	C	C	N	A	A	A	A	N	A	A	C	C	N	A	N	A	N	N	A	C	C	N	A	A	N	A
synopGBS107623	TGCAGCAGCCGCAGTTGCCTCGTCCTGGACTCAACCCCGTTAACGCCTAGGAGACCACCGCAA	C/T	34	2	0.438502673796791	1B	135	156	C	N	T	C	N	T	T	C	N	T	T	N	C	C	C	C	C	C	T	T	T	T	C	T	T	C	C	C	T	C	T	C	T	T	C	C	T	T	T	C	N
synopGBS107624	TGCAGCAGCCGCAGTTGCCTCGTCCTGGACTCAACCCCGTTAACGCCTAGGAGACCACCGCAA	C/G	36	2	0.438502673796791	1B	135	156	C	N	G	C	N	G	G	C	N	G	G	N	C	C	C	C	C	C	G	G	G	G	C	G	G	C	C	C	G	C	G	C	G	G	C	C	G	G	G	C	N
synopGBS108868	TGCAGCATTCCAACCTAGCAACATGGCACAAATGGAACAAACACATGATATTATACATGTAAA	A/G	6	3	0.422459893048128	1B	135	156	G	G	A	G	N	A	A	G	A	N	A	G	G	G	G	G	G	G	N	A	A	N	G	A	A	G	G	G	A	G	A	N	A	A	G	G	A	A	A	G	A
synopGBS109706	TGCAGCCAGGCCGCGCTCGGCGTCGACGAGGACGAAGGCGGTTCCTCCATCAAGAACCGCAAA	A/C	35	3	0.524064171122995	1B	135	156	A	N	C	A	C	C	C	A	C	C	C	A	A	A	A	A	A	A	C	C	C	C	A	C	C	A	A	A	C	A	C	A	C	C	A	A	C	C	C	A	C
synopGBS112280	TGCAGCGAAGGCGAGCTGTTGTGTCCAAGGATTGGCCGAATCCGTGGCAGAGCCGTCTGTCGC	C/T	42	3	0.60427807486631	1B	135	156	C	C	T	C	T	T	T	C	T	T	T	C	C	C	C	C	C	C	T	T	T	T	C	T	T	N	C	C	T	C	T	C	T	T	C	C	N	T	T	C	T
synopGBS112755	TGCAGCGATGCCAAGCGGACGGTGATGACGTCGCCTTGGTAGAAAGCGCGAGGCACCCTGAGC	A/G	12	1	0.411764705882353	1B	135	156	N	N	A	N	N	A	N	G	N	A	A	N	N	G	G	G	N	N	N	A	A	A	G	A	A	N	G	N	A	G	A	G	N	N	G	N	N	A	A	G	A
synopGBS113143	TGCAGCGCGACGTACGCGTCCCGCAGCCGCGGGCTAGGGAAGCGCCAGGCAGGGTCCACCACC	A/G	63	2	0.256684491978610	1B	135	156	N	G	A	N	A	A	N	G	N	N	N	N	G	N	N	G	N	N	A	A	A	A	G	A	A	G	G	G	N	N	N	N	A	A	G	N	N	N	N	G	N
synopGBS113372	TGCAGCGCTGCATAGGAGCTCCCGCACTCTGCGTCTGTTTCTTAGCGATCGAACGAAATTGGC	C/T	26	3	0.561497326203209	1B	135	156	C	N	T	C	N	T	T	C	T	T	T	N	C	C	C	C	C	N	T	T	T	T	N	T	T	C	C	C	T	N	T	N	N	T	C	C	T	T	N	C	T
synopGBS116864	TGCAGCTGTCTGTCGCTCGCGAGCAGGTCGCACGCTTTGACGAGGCACAGGACCGCAAAAAAA	A/T	24	3	0.508021390374332	1B	135	156	T	N	A	T	A	A	A	T	A	A	A	T	T	T	T	T	T	T	N	A	A	A	T	A	A	T	T	T	A	T	A	T	A	A	T	T	A	A	A	T	A
synopGBS120807	TGCAGGCTCCTGCAAAGTGTCTTGTTTGCATTCTCGTTCCGTTGGTTTAAAACCAATGGTTTC	G/T	35	3	0.363636363636364	1B	135	156	N	N	N	N	G	G	G	N	G	G	G	N	N	N	N	N	N	N	G	N	G	N	N	G	G	T	T	T	N	T	N	T	G	G	T	T	G	G	G	T	G
synopGBS121656	TGCAGGGGAGCAGGAAGAGCTCGTGAGCGCACCTCCTTTTCTCTTTCCAAGAGTTCAGGAATG	C/T	35	3	0.540106951871658	1B	135	156	C	N	N	C	N	N	N	C	T	N	N	C	C	C	C	N	C	N	T	T	N	N	C	T	T	C	C	C	T	C	T	C	N	T	N	C	T	N	N	C	T
synopGBS123820	TGCAGTAAACGCAAAACATTGCATGCATCACAGTGGTAAGAATCCGCAAACCGCTGGATTGGA	C/G	50	3	0.406417112299465	1B	135	156	G	N	C	G	C	N	C	G	N	C	N	G	G	G	G	N	G	G	C	C	C	C	N	C	C	G	G	G	N	G	C	G	C	C	G	G	N	N	C	G	C
synopGBS123880	TGCAGTAACAATGCTACAACACGATGCAACATCCCCTGATGATACTCAAGTTTCTTATAAAAC	C/T	13	3	0.625668449197861	1B	135	156	T	T	C	T	C	C	N	T	N	N	N	T	T	T	N	T	T	N	C	N	N	C	N	N	N	T	N	N	N	N	N	T	N	C	N	N	N	C	N	N	C
synopGBS125050	TGCAGTATTTTAGCATCAGCTCAATCATATCTTTCCAACGGGTAACACTGAGACACAGAATAT	A/G	17	3	0.374331550802139	1B	135	156	N	N	A	G	A	A	N	G	N	N	A	G	G	N	G	G	N	N	A	A	A	N	N	A	A	G	G	G	A	G	A	G	A	A	N	G	A	N	A	N	N
synopGBS126083	TGCAGTCGTTTAGAATAGAATTTTTTTAGGTACTGTGCCTTCTAAACTACAGCTAGAAACGAT	A/T	19	3	0.689839572192513	1B	135	156	N	A	N	N	N	T	T	N	N	N	N	A	A	A	A	A	A	N	T	T	T	N	A	T	T	N	N	N	N	N	N	A	N	T	A	A	T	T	N	N	T
synopGBS128291	TGCAGTTCATTGCGCGTTACAGGTAGAGACCATTAGCGTGTAGTTGCATGTGGAGTTGGTCCA	C/T	29	3	0.443850267379679	1B	135	156	T	T	N	T	C	N	C	T	C	N	C	T	T	T	T	T	T	N	C	C	C	C	T	C	N	T	T	N	C	T	C	N	C	C	T	N	C	C	C	T	C
synopGBS128292	TGCAGTTCATTGCGCGTTACAGGTAGAGACCATTAGCGTGTAGTTGCATGTGGAGTTGGTCCA	T/G	44	3	0.443850267379679	1B	135	156	G	G	N	G	T	N	T	G	T	N	T	G	G	G	G	G	G	N	T	T	T	T	G	T	N	G	G	N	T	G	T	N	T	T	G	N	T	T	T	G	T
synopGBS107039	TGCAGCACGTGCCGCGAGGGACAAACAAGGAGGCGGATGATATCGCCAAGAGAGCCACCCAAA	C/T	7	2	0.294117647058824	1B	135	157	N	N	T	N	N	N	N	N	N	T	N	N	N	N	N	N	C	N	T	N	T	N	C	N	N	N	N	N	N	N	N	C	N	N	C	N	N	N	N	N	N
synopGBS107040	TGCAGCACGTGCCGCGAGGGACAAACAAGGAGGCGGATGATATCGCCAAGAGAGCCACCCAAA	A/T	56	2	0.294117647058824	1B	135	157	N	N	T	N	N	N	N	N	N	T	N	N	N	N	N	N	A	N	T	N	T	N	A	N	N	N	N	N	N	N	N	A	N	N	A	N	N	N	N	N	N
synopGBS110277	TGCAGCCCCAACATCTTGATCGGCATTTCTGTTTTCTGCCGACGCCTCATCAGCACTATCAGA	C/T	20	3	0.588235294117647	1B	135	157	T	N	N	N	C	N	C	T	C	N	N	N	T	N	N	N	T	T	N	N	C	N	T	N	C	T	T	N	N	T	N	T	N	C	N	N	C	C	C	N	N
synopGBS124129	TGCAGTACACTGCCAATGTATTGTCGACACTTCGGAGTTTACCAATCACGGCACAAACTCATA	A/G	62	3	0.288770053475936	1B	135	157	G	N	N	N	N	N	A	G	A	N	N	N	N	N	N	N	G	N	N	N	N	N	N	A	A	N	N	N	N	N	N	N	A	N	G	N	N	N	N	N	N
synopGBS103136	TGCAGAGCCGCCTCGACGTCATGGAGGAGCCCCGCGTCTCCGCAAAAAAAAAAAAAAAAAAAA	A/C	5	1	0.379679144385027	1B	135	160	C	N	N	C	A	A	N	C	N	N	N	C	C	C	C	C	C	C	N	N	A	N	C	A	N	C	C	C	N	C	A	C	A	N	C	C	A	A	N	C	N
synopGBS107718	TGCAGCAGCGGAAGGGCCAGGCGGCGATGATGGTCGGCCCCGTGGTCGTCACGCGTGCCCATT	C/T	34	3	0.486631016042781	1B	135	160	C	N	T	C	T	T	N	N	N	N	T	N	C	N	C	C	C	C	T	T	T	T	C	T	T	C	C	C	T	N	T	N	T	T	C	C	T	N	N	C	N
synopGBS113595	TGCAGCGGCCCCGCAAGCGCCGTGGAGACCCCTGGGAGCGCCGAGTACCACGGCAGGGCCCGG	C/T	28	3	0.315508021390374	1B	135	160	C	N	T	N	N	T	T	N	N	N	N	N	C	N	C	N	C	N	T	T	N	T	N	N	N	N	N	N	N	N	N	C	N	N	N	N	T	N	T	N	N
synopGBS115324	TGCAGCTCCAGCCTCACCGCCCCACTGCTCCACCAGCGATGGAAAGGAGCCGCCGCCGCAAAA	C/T	19	3	0.401069518716578	1B	135	160	T	T	N	N	N	N	C	T	C	C	C	T	T	T	T	N	T	N	C	C	C	C	T	N	C	T	T	T	C	N	N	T	N	C	T	T	C	C	N	T	N
synopGBS105912	TGCAGCAACCTCCGCTTGAGCATCTCTGCACGCAGGTCAGCCGGAAAAAAAAAAAAAAAAAAA	A/G	29	3	0.256684491978610	1B	135	161	A	N	G	A	N	G	N	A	N	G	N	A	N	N	N	N	A	N	N	N	N	G	N	N	N	N	A	A	G	N	G	N	N	G	N	A	G	N	G	N	N
synopGBS105913	TGCAGCAACCTCCGCTTGAGCATCTCTGCACGCAGGTCAGCCGGAAAAAAAAAAAAAAAAAAA	A/G	38	3	0.256684491978610	1B	135	161	A	N	G	A	N	G	N	A	N	G	N	A	N	N	N	N	A	N	N	N	N	G	N	N	N	N	A	A	G	N	G	N	N	G	N	A	G	N	G	N	N
synopGBS114916	TGCAGCTAGTGCTGTTGTGGAAGTCACCGCCAAGGAAGCAACGACATGGGGGAGAGACGACAT	A/T	59	1	0.245989304812834	1B	135	161	N	N	N	N	N	N	N	N	N	N	N	T	N	N	N	N	T	N	N	N	N	N	N	A	N	N	T	N	A	N	N	N	N	N	N	N	N	N	N	N	N
synopGBS115316	TGCAGCTCCACGCGGCGTACGCGGCTGATCCCACCGTCCATACGCGGACGTCGCTGAGGCGCC	C/T	51	1	0.433155080213904	1B	135	161	T	N	N	T	N	N	N	T	N	C	N	N	T	T	T	T	T	N	N	C	C	C	N	C	N	T	T	N	N	N	N	T	N	N	N	N	N	N	C	N	N
synopGBS100451	TGCAGAAATCTCTGTTAAATCTGTTTGCGTGCATTCTATGCTGGATGTATTGCATACGATCAG	A/G	5	2	0.663101604278075	1B	136	154	N	N	A	G	N	A	N	N	N	N	A	N	G	G	N	G	G	N	A	N	A	A	G	N	A	G	N	N	N	N	A	G	A	N	N	N	N	N	N	G	N
synopGBS103020	TGCAGAGCAAGTTCAGGAAAGCTGCCAGGAAGAGCAGGCAAGAGTTCGACGCCATTGATGGAA	A/G	40	2	0.844919786096257	1B	136	154	G	N	A	G	A	A	A	G	A	A	N	N	G	G	G	N	G	G	A	A	A	N	G	A	A	G	G	G	A	N	A	G	N	A	G	G	A	A	N	G	A
synopGBS103021	TGCAGAGCAAGTTCAGGAAAGCTGCCAGGAAGAGCAGGCAAGAGTTCGACGCCATTGATGGAA	G/A	43	2	0.844919786096257	1B	136	154	A	N	G	A	G	G	G	A	G	G	N	N	A	A	A	N	A	A	G	G	G	N	A	G	G	A	A	A	G	N	G	A	N	G	A	A	G	G	N	A	G
synopGBS125118	TGCAGTCAATAATCCCATACTCACCTCGCTTGGCAGAAGAGAGACTTTCTTCCAGGGATAAAC	C/T	62	3	0.818181818181818	1B	136	154	C	N	T	N	T	T	T	C	N	T	T	N	C	C	C	C	C	C	N	T	N	T	C	T	T	C	C	C	T	C	T	N	T	T	N	C	T	T	N	C	T
synopGBS125119	TGCAGTCAATAATCCCATACTCACCTCGCTTGGCAGAAGAGAGACTTTCTTCCAGGGATAAAC	G/A	63	3	0.818181818181818	1B	136	154	G	N	A	N	A	A	A	G	N	A	A	N	G	G	G	G	G	G	N	A	N	A	G	A	A	G	G	G	A	G	A	N	A	A	N	G	A	A	N	G	A
synopGBS126428	TGCAGTGAACTGAAACATCTTCAGCTTAGACTATCCGATCAATCGGGAAACGCTGCCATGAAA	G/A	51	3	0.796791443850267	1B	136	154	N	N	A	G	N	N	A	N	A	A	A	G	G	N	G	G	G	G	N	A	A	A	G	N	N	G	N	N	A	G	N	G	A	A	G	N	A	A	A	G	N
synopGBS126429	TGCAGTGAACTGAAACATCTTCAGCTTAGACTATCCGATCAATCGTGAAACACTGCCATGAAA	A/G	51	1	0.796791443850267	1B	136	154	N	N	A	G	N	N	A	N	A	A	A	G	G	N	G	G	G	G	N	A	A	A	G	N	N	G	N	N	A	G	N	G	A	A	G	N	A	A	A	G	N
synopGBS128554	TGCAGTTCGGGGGACACACGCACCTGATACAGAAGAGTGCAATTGCCATCCCAAATGCGAGTA	G/T	25	3	0.81283422459893	1B	136	154	N	T	G	N	N	G	N	N	N	G	G	T	T	T	T	T	T	N	G	G	G	G	T	G	N	N	T	T	G	T	N	T	N	G	T	T	N	G	N	N	N
synopGBS129313	TGCAGTTTAGCGCGTCTACTGGAGCGGCTCAAGCGCCCTATATTTTGCAGCGGCCGTTAGAGC	C/T	18	3	0.79144385026738	1B	136	154	N	C	T	C	T	N	N	C	T	T	T	N	C	C	C	N	C	N	T	T	T	T	N	T	N	C	N	N	N	N	N	C	N	T	C	C	N	N	N	C	N
synopGBS100345	TGCAGAAAGCAAAGCTGCCTCTGCATCTGCGTACAACGCTAGATCCATCTTAACTCGCGGGAA	C/T	9	3	0.887700534759358	1B	136	155	T	N	C	T	C	C	C	T	C	C	C	T	T	T	T	T	T	T	N	C	C	C	T	C	C	N	T	N	N	T	C	T	C	C	T	T	C	C	C	T	C
synopGBS107469	TGCAGCAGCACATCATCAACAGGAGCAGAATCAGGACGAGACGTGAGTGACCCGACGACGAAA	C/T	55	1	0.609625668449198	1B	136	155	T	T	N	N	C	C	C	N	C	C	C	T	T	T	T	N	T	T	C	N	N	C	T	C	C	T	T	T	C	T	N	N	C	C	T	T	C	C	C	T	N
synopGBS118087	TGCAGGAAGTACCGAAACAGTACGAGCGCTTGCCGCGGGCGATGCAGGGGAACCTCATGGCCG	A/G	41	3	0.850267379679144	1B	136	155	A	A	G	A	G	G	G	A	G	G	G	A	A	A	A	A	A	A	G	G	G	G	A	G	G	A	A	A	G	A	G	A	N	G	A	A	G	G	G	A	G
synopGBS124470	TGCAGTAGATGAACAGTTAGATCTTCCAAAGGACCTCCGAGCTGGGCTCTGGAGACCACGCCC	G/T	53	1	0.529411764705882	1B	136	155	N	N	T	N	N	N	T	G	N	T	N	N	G	N	N	G	G	N	T	T	T	T	N	N	N	G	N	G	T	N	N	N	N	N	G	N	N	T	T	N	N
synopGBS128620	TGCAGTTCTCCAAGCAGGGGCTGATGCTTCCCCACGTGTTGGCAGCATTGAACCGATGCGTCG	C/T	58	3	0.946524064171123	1B	136	155	C	C	T	N	T	T	T	C	T	T	T	C	C	C	C	C	C	N	T	T	T	T	C	T	T	C	C	C	T	C	T	C	T	T	C	C	T	T	T	C	T
synopGBS106161	TGCAGCAAGCTCGTCGACGACGGCAGAGCCCAGCTCCCAGGCGTGAAGAACATCGAGTGGTTT	A/C	26	3	0.577540106951872	1B	136	156	A	N	C	N	N	C	N	A	C	C	C	N	A	A	A	N	A	A	C	C	C	C	A	C	C	A	N	A	N	A	C	A	N	C	A	A	C	N	C	N	N
synopGBS106162	TGCAGCAAGCTCGTCGACGACGGCAGAGCCCAGCTCCCAGGCGTGAAGAACATCGAGTGGTTT	A/G	51	3	0.577540106951872	1B	136	156	A	N	G	N	N	G	N	A	G	G	G	N	A	A	A	N	A	A	G	G	G	G	A	G	G	A	N	A	N	A	G	A	N	G	A	A	G	N	G	N	N
synopGBS106163	TGCAGCAAGCTCGTCGACGACGGCAGAGCCCAGCTCCCAGGCGTGAAGAACATCGAGTGGTTT	T/C	63	3	0.577540106951872	1B	136	156	T	N	C	N	N	C	N	T	C	C	C	N	T	T	T	N	T	T	C	C	C	C	T	C	C	T	N	T	N	T	C	T	N	C	T	T	C	N	C	N	N
synopGBS120522	TGCAGGCGCTGGGCCCACCTCCCTCGCGAGCTCCCCGCCCTGGATCTCAAGGTCACCGACGCA	C/G	55	2	0.657754010695187	1B	136	156	G	G	C	G	C	N	C	G	C	C	C	G	G	G	G	G	G	G	C	C	C	C	G	C	C	G	G	G	C	G	C	N	C	N	G	G	C	N	C	G	C
synopGBS120523	TGCAGGCGCTGGGCCCACCTCCCTCGCGAGCTCCCCGCCCTGGATCTCAAGGTCACCGACGCA	A/G	62	2	0.657754010695187	1B	136	156	G	G	A	G	A	N	A	G	A	A	A	G	G	G	G	G	G	G	A	A	A	A	G	A	A	G	G	G	A	G	A	N	A	N	G	G	A	N	A	G	A
synopGBS127670	TGCAGTGTGAGCTGCCCCAACAAGAGACACCGCAACATGCCATACCAATAACTCAGGCCCTTA	C/T	16	3	0.887700534759358	1B	136	156	C	N	T	C	T	T	N	C	T	T	N	C	C	C	C	N	C	C	T	T	T	T	C	T	T	C	C	C	N	C	T	C	N	T	C	N	N	T	N	C	T
synopGBS123257	TGCAGGTGTGGGTGCGATTTAGTGGGACTAACTAGTCCATCCCACTTAATTGGCTTTAATGGG	C/T	14	3	0.770053475935829	1B	136	159	C	N	T	C	T	T	T	C	T	T	T	C	C	C	C	C	C	C	T	T	T	N	C	T	T	C	C	C	T	N	T	C	N	T	N	C	T	N	T	C	T
synopGBS123258	TGCAGGTGTGGGTGCGATTTAGTGGGACTAACTAGTCCATCCCACTTAATTGGCTTTAATGGG	T/C	35	3	0.770053475935829	1B	136	159	T	N	C	T	C	C	C	T	C	C	C	T	T	T	T	T	T	T	C	C	C	N	T	C	C	T	T	T	C	N	C	T	N	C	N	T	C	N	C	T	C
synopGBS100562	TGCAGAAATTTTTCGCAACAAAGGTCATGTCGCAGGAATTTTGAAAACTATTTTCCCCCTCCC	C/G	62	3	0.449197860962567	1B	140	155	N	N	C	N	N	N	N	N	N	C	N	G	N	N	N	G	N	N	N	C	C	N	N	N	N	G	N	N	N	N	N	N	C	C	N	N	C	N	N	N	N
synopGBS100563	TGCAGAAATTTTTCGCAACAAAGGTCATGTCGCAGGAATTTTGAAAACTATTTTCCCCCTCCC	G/A	63	3	0.449197860962567	1B	140	155	N	N	G	N	N	N	N	N	N	G	N	A	N	N	N	A	N	N	N	G	G	N	N	N	N	A	N	N	N	N	N	N	G	G	N	N	G	N	N	N	N
synopGBS100889	TGCAGAACTGTTTTTTTTTGTGTGTGTGTGTGTGTGAACTTGTCAAGGCTTGGGAATGAATGA	G/T	19	3	0.278074866310160	1B	140	155	N	N	N	N	N	N	N	N	N	N	N	N	N	N	T	N	N	N	G	G	N	N	N	N	N	T	N	N	N	N	N	N	N	G	N	N	N	N	N	N	N
synopGBS101096	TGCAGAAGCGTTGAATCGATTCCTTGGTGCGCGGCGATTGCCGAGGGGAGCGAGATGGCACGG	C/T	58	1	0.909090909090909	1B	140	155	C	C	T	C	N	N	N	C	T	T	T	C	C	N	C	C	C	C	T	T	T	T	C	N	T	C	C	C	N	C	T	N	T	T	C	C	T	T	T	C	N
synopGBS103800	TGCAGATAATCTTCTCTGAATCACCATTGGGTGTATTAATTTTCTAGCGATTGTTGTGAATTA	C/T	47	2	0.475935828877005	1B	140	155	N	N	N	N	N	N	N	N	N	N	N	N	T	T	T	N	N	N	N	C	C	C	N	N	N	N	N	N	C	N	N	N	N	N	N	N	N	N	N	N	N
synopGBS109163	TGCAGCCAATGCTCTTCTGCTCCAGGGGAAGATAACTTTGGATCCGAATGTCACCGAGGTGTC	C/T	44	3	0.422459893048128	1B	140	155	N	N	N	N	N	N	N	C	N	N	N	N	N	N	N	N	C	N	N	N	N	N	N	N	T	N	N	N	N	N	N	N	N	N	N	N	N	N	N	N	N
synopGBS113764	TGCAGCGGGGGCGCAGATACAGTCGAGATCAGTCACCGCCGATGAACCAGGTGCTGACAAGAC	A/G	18	3	0.352941176470588	1B	140	155	N	N	N	N	N	N	N	G	N	N	N	G	N	N	N	N	N	N	N	N	A	N	N	N	N	N	N	N	N	N	N	N	N	N	N	G	N	A	N	N	N
synopGBS116139	TGCAGCTGAAGCGGTTTGCCACGGGGTGGGCAGTAGGCCGAAGCGTGGCCTTCTTCTTGGCAG	T/C	26	3	0.497326203208556	1B	140	155	T	N	N	N	N	C	N	T	N	N	N	N	N	N	N	N	N	N	N	N	N	N	T	C	N	N	N	N	C	N	N	N	N	N	T	N	C	N	N	N	C
synopGBS116140	TGCAGCTGAAGCGGTTTGCCACGGGGTGGGCAGTAGGCCGAAGCGTGGCCTTCTTCTTGGCAG	C/A	60	3	0.497326203208556	1B	140	155	C	N	N	N	N	A	N	C	N	N	N	N	N	N	N	N	N	N	N	N	N	N	C	A	N	N	N	N	A	N	N	N	N	N	C	N	A	N	N	N	A
synopGBS116141	TGCAGCTGAAGCGGTTTGCCACGGGTCGGGCAGTAGGCCGAAGCGTGGCCTTCTTCTTGGAAG	C/T	26	2	0.497326203208556	1B	140	155	T	N	N	N	N	C	N	T	N	N	N	N	N	N	N	N	N	N	N	N	N	N	T	C	N	N	N	N	C	N	N	N	N	N	T	N	C	N	N	N	C
synopGBS116142	TGCAGCTGAAGCGGTTTGCCACGGGTCGGGCAGTAGGCCGAAGCGTGGCCTTCTTCTTGGAAG	A/C	60	2	0.497326203208556	1B	140	155	C	N	N	N	N	A	N	C	N	N	N	N	N	N	N	N	N	N	N	N	N	N	C	A	N	N	N	N	A	N	N	N	N	N	C	N	A	N	N	N	A
synopGBS117323	TGCAGCTTCTGGTTGACGCGCTTGAGGTCGGCAGCGATGTCGCCGTGGGGCTCGCCGTCCTCG	C/G	54	3	0.529411764705882	1B	140	155	C	N	N	N	G	G	N	N	N	G	G	N	N	C	C	N	C	N	N	N	G	N	C	G	N	N	C	N	N	N	N	N	N	N	N	N	G	N	G	C	N
synopGBS125802	TGCAGTCCTCTTGCGCTTCCTACTGCCGTACTCCTACAGACGTCCCTTCTTGGAAGAGAGAGA	C/T	6	3	0.754010695187166	1B	140	155	T	N	C	T	N	N	N	N	C	C	C	N	T	T	T	T	T	T	C	C	N	N	T	C	N	N	N	N	C	N	N	T	C	N	T	N	C	N	N	T	C
synopGBS126370	TGCAGTCTTTGCTTCTCGAGGCTGAGGCCTCGTCGTGCGCCTCGAGGCCTGCAAGAGTTAGTA	C/T	51	3	0.320855614973262	1B	140	155	T	N	N	N	N	N	N	N	N	C	N	N	T	T	N	T	N	N	N	N	N	N	N	N	N	N	N	N	N	N	N	N	N	N	N	N	N	N	N	N	N
synopGBS129434	TGCAGTTTCCCAACCCATCTTAATGGCATAATTACAGTTCAGCCTACCCTATATTTACTCCGT	C/G	39	3	0.497326203208556	1B	140	155	N	N	G	C	G	G	N	N	N	N	N	C	C	C	N	N	N	N	N	G	N	N	C	N	G	N	N	N	N	N	N	N	N	N	N	C	N	N	N	N	N
synopGBS129435	TGCAGTTTCCCAACCCATCTTAATGGCATAATTACAGTTCAGCCTACCCTATATTTACTCCGT	T/C	51	3	0.497326203208556	1B	140	155	N	N	C	T	C	C	N	N	N	N	N	T	T	T	N	N	N	N	N	C	N	N	T	N	C	N	N	N	N	N	N	N	N	N	N	T	N	N	N	N	N
synopGBS129664	TGCAGTTTGTGACAAGCTTCCAGTTCCGCGTGTCTTGTCTTTGGCCTGCTTCATGGCATCAGC	C/T	28	2	0.732620320855615	1B	140	155	C	C	T	N	T	N	N	C	T	T	N	C	C	N	N	C	N	C	N	T	T	T	N	T	N	C	N	N	N	C	N	N	N	T	C	C	N	N	T	N	T
synopGBS129707	TGCAGTTTTACTCAAGGTTTAGTTTGATTTGATTTTTGCAGGGAGCGCGGCCATCAACAGGGG	T/C	24	3	0.566844919786096	1B	140	155	N	T	N	T	N	N	N	T	N	N	C	T	T	N	T	T	N	T	N	C	C	N	N	N	C	T	T	T	N	N	N	T	N	N	T	N	N	N	N	N	N
synopGBS129708	TGCAGTTTTACTCAAGTTTTAGTTCGATTTGATTTTTGCAGGGAGCGCGGCCATCAACAGGGG	C/T	24	1	0.566844919786096	1B	140	155	N	T	N	T	N	N	N	T	N	N	C	T	T	N	T	T	N	T	N	C	C	N	N	N	C	T	T	T	N	N	N	T	N	N	T	N	N	N	N	N	N
synopGBS100638	TGCAGAACAGCAAATTTGAGGACCTGGATGGCACCGACTGAGGAAACCAAAATCCTGGCTGTG	C/T	33	3	0.310160427807487	1B	140	157	N	T	N	N	N	C	N	N	N	N	N	N	N	N	T	N	T	N	C	N	N	N	N	C	N	N	T	N	N	N	C	N	N	N	N	N	N	N	C	N	N
synopGBS126087	TGCAGTCGTTTGGTTCAGAAGCTTTCAGGTGCTCTAGTCTTGACGTTTCTCGAAATTGGCGGG	G/T	58	3	0.914438502673797	1B	140	159	T	T	G	T	G	G	G	T	G	G	G	T	T	T	T	T	T	T	G	N	G	G	T	G	G	T	T	T	G	T	G	T	N	G	T	N	G	G	G	T	N
synopGBS122818	TGCAGGTCTTGTTGATAAACCGCCGATAAAGCCAGAGCCATGTCCCGTTTCTCATCTAACAGG	C/T	59	2	0.454545454545455	1B	140	160	T	N	N	N	N	N	N	N	C	N	N	N	T	N	N	N	N	N	N	N	N	N	T	N	N	N	N	N	N	N	C	N	N	N	N	N	N	C	N	T	N
synopGBS123009	TGCAGGTGCGCGCGTCAGTGCATTAACGCGGCTCACCAACTCATTCGCTTCCGCGCAGTTACT	A/G	37	3	0.411764705882353	1B	140	161	A	N	N	N	G	G	N	N	G	G	N	N	N	N	N	A	A	N	N	N	N	G	A	N	G	A	N	N	G	N	N	A	G	G	N	N	G	N	N	A	N
synopGBS116100	TGCAGCTCTTGAGCCGCTGTACTACCGCTGACGTCGCACCAAATTGCCCACTGCTGAGTTCTT	A/G	23	3	0.352941176470588	1B	140	164	G	N	N	N	N	N	N	N	N	N	N	N	G	N	N	N	N	N	N	A	N	N	N	N	N	G	G	N	N	N	N	N	N	A	N	N	N	N	N	N	N
synopGBS116101	TGCAGCTCTTGAGCCGCTGTACTACCGCTGACGTCGCACCAAATTGCCCACTGCTGAGTTCTT	A/T	49	3	0.352941176470588	1B	140	164	T	N	N	N	N	N	N	N	N	N	N	N	T	N	N	N	N	N	N	A	N	N	N	N	N	T	T	N	N	N	N	N	N	A	N	N	N	N	N	N	N
synopGBS125055	TGCAGTATTTTTCTTTAGTGTCGAGCACTTTGTTCCATCTGCGGTTGAGCATATCCTACACGG	A/G	57	3	0.267379679144385	1B	140	164	N	N	A	N	N	N	N	N	N	A	N	N	N	N	N	N	N	N	N	A	N	N	G	N	N	N	N	N	N	N	N	N	N	N	N	N	N	N	N	N	N
synopGBS107870	TGCAGCAGGACAGGGAGGTCCCACGGCTAAAAGGGCTCGTCATCCTCTCCGACACCTCCGACG	A/G	22	3	0.240641711229947	1B	140	168	N	N	N	N	N	N	N	N	N	N	N	N	G	N	N	N	G	N	N	N	N	N	N	N	A	N	N	N	N	N	A	N	A	N	N	N	N	N	N	N	N
synopGBS117750	TGCAGGAAAACACCTTCAGGCAAGCCATAGCAGAGAAGCGGAGGCGCAGGGCGAGCCGTAGCC	A/G	47	3	0.850267379679144	1B	143	156	G	G	A	G	N	A	A	G	A	N	A	G	G	G	G	G	G	N	A	A	A	A	G	A	A	G	G	G	A	N	A	G	A	A	G	G	A	A	A	G	A
synopGBS122735	TGCAGGTCGTCGAACCGTGGAAGGAAGCGATGTAGGCAGATTTGGCAGTGTATATGCCCGACG	A/G	37	3	0.524064171122995	1B	143	156	N	N	N	G	A	A	N	N	A	N	N	G	N	N	G	G	G	N	N	N	N	N	N	N	A	N	N	N	N	N	N	N	N	A	N	N	N	A	N	G	N
synopGBS127432	TGCAGTGGGTGTCTCGATGACGAGCACCTACAGTAGGTTTCCCGACGATGCGTTGAACTCGCT	A/G	55	1	0.641711229946524	1B	143	156	A	N	G	A	G	G	G	A	N	N	G	A	A	A	A	N	A	A	N	G	G	N	A	G	N	N	A	A	N	N	N	N	G	G	A	N	N	G	N	N	G
synopGBS129510	TGCAGTTTCTCGTAGCAGGTCTGGGGGAAATGCACCAGCTGGGTTGGTTGTTCCTCGCTAGCG	G/T	22	3	0.786096256684492	1B	143	156	N	G	T	N	N	N	T	G	N	N	N	G	G	G	G	N	N	G	N	N	T	T	G	T	T	G	N	G	T	N	N	G	T	T	G	G	T	T	T	G	T
synopGBS116886	TGCAGCTGTGATAGAGACGCAAGGCTTGCTGGTAGCATGCAACATACGTAGTAGCCCAGAGAC	C/T	62	3	0.251336898395722	1B	143	157	N	C	N	N	N	N	N	N	N	N	N	N	N	C	C	N	C	N	N	T	N	T	N	T	T	N	C	N	N	N	T	N	N	N	C	N	N	N	N	N	N
synopGBS103856	TGCAGATACCCAGAGTACACCACATGCATGCGATCGATCAACGTCACGAGGGACTGGCCAGGA	C/T	20	1	0.588235294117647	1B	143	160	T	N	N	N	C	C	C	N	N	C	C	T	T	T	T	T	T	N	C	N	C	C	N	C	C	N	T	T	N	N	C	T	N	N	T	T	N	C	C	N	N
synopGBS108611	TGCAGCATGATCCGCGATCTATCAGCGAGACCTACGTCACTATCATAGCTGTAGAGTTTGTAG	C/T	34	3	0.475935828877005	1B	143	160	N	N	N	N	N	N	N	N	N	N	C	N	T	T	T	N	N	N	N	N	C	N	N	N	N	N	N	T	N	N	N	N	N	N	T	N	N	C	N	N	N
synopGBS108612	TGCAGCATGATCCGCGATCTATCAGCGAGACCTACGTCACTATCATAGCTGTAGAGTTTGTAG	T/C	58	3	0.475935828877005	1B	143	160	N	N	N	N	N	N	N	N	N	N	T	N	C	C	C	N	N	N	N	N	T	N	N	N	N	N	N	C	N	N	N	N	N	N	C	N	N	T	N	N	N
synopGBS108613	TGCAGCATGATCCGCGATCTATCAGCGAGACCTACGTCACTATCATAGCTGTAGAGTTTGTAG	T/C	60	3	0.475935828877005	1B	143	160	N	N	N	N	N	N	N	N	N	N	T	N	C	C	C	N	N	N	N	N	T	N	N	N	N	N	N	C	N	N	N	N	N	N	C	N	N	T	N	N	N
synopGBS100195	TGCAGAAAATGTATTTGTAAATAGTAGTTCTTGGTTGGATATTGTCCCTTCTTTGTGTTTGTA	A/G	12	3	0.288770053475936	1B	143	161	N	N	G	N	N	N	N	N	N	N	N	N	N	N	A	N	N	N	N	G	N	N	N	N	N	A	N	N	G	A	N	N	G	N	N	N	N	N	N	N	N
synopGBS104212	TGCAGATCCAGCTTTGGTTGTCGGTGGGCAAGCACAACGGGCCAAAGCTCCTTTACGATTCAT	C/T	8	3	0.497326203208556	1B	143	161	C	N	N	N	N	N	N	C	N	T	N	N	N	C	N	C	N	N	N	N	T	N	C	N	N	N	C	C	T	N	T	N	N	N	N	N	N	N	N	N	N
synopGBS104213	TGCAGATCCAGCTTTGGTTGTCGGTGGGCAAGCACAACGGGCCAAAGCTCCTTTACGATTCAT	C/T	55	3	0.497326203208556	1B	143	161	C	N	N	N	N	N	N	C	N	T	N	N	N	C	N	C	N	N	N	N	T	N	C	N	N	N	C	C	T	N	T	N	N	N	N	N	N	N	N	N	N
synopGBS104295	TGCAGATCCGCAAGGGGGAGAGAGATGCGGAGGTGAAAGAAAAATGGGAGATGGCAGCCTGGA	G/T	26	3	0.245989304812834	1B	143	161	N	N	N	N	N	N	N	N	N	N	N	N	N	N	N	N	T	N	N	N	N	N	N	N	N	N	N	N	N	N	N	N	N	G	N	N	N	N	N	N	N
synopGBS104321	TGCAGATCCGTGAACGTGATTAGAAGAAAAGGAAGTGAATAACCATTTTCATAATGTCCCTAT	A/C	52	3	0.267379679144385	1B	143	161	N	N	N	N	N	N	N	N	N	N	N	N	N	N	N	N	N	C	N	N	A	N	N	N	N	N	C	N	A	N	N	N	N	N	N	N	N	N	N	N	N
synopGBS104322	TGCAGATCCGTGAACGTGATTAGAAGAAAAGGAAGTGAATAACCATTTTCATAATGTCCCTAT	G/A	55	3	0.267379679144385	1B	143	161	N	N	N	N	N	N	N	N	N	N	N	N	N	N	N	N	N	A	N	N	G	N	N	N	N	N	A	N	G	N	N	N	N	N	N	N	N	N	N	N	N
synopGBS109075	TGCAGCCAACTCTTGATCCATTCCACCAACCAGATCTCCGACCACCTCCCTTGTTCTGTGCGC	A/C	7	3	0.342245989304813	1B	143	161	A	N	N	N	N	N	N	N	N	N	N	N	N	N	A	A	A	N	N	N	C	N	A	N	N	N	A	A	N	N	N	N	N	N	N	N	N	N	C	N	N
synopGBS109076	TGCAGCCAACTCTTGATCCATTCCACCAACCAGATCTCCGACCACCTCCCTTGTTCTGTGCGC	A/C	8	3	0.342245989304813	1B	143	161	A	N	N	N	N	N	N	N	N	N	N	N	N	N	A	A	A	N	N	N	C	N	A	N	N	N	A	A	N	N	N	N	N	N	N	N	N	N	C	N	N
synopGBS109077	TGCAGCCAACTCTTGATCCATTCCACCAACCAGATCTCCGACCACCTCCCTTGTTCTGTGCGC	T/C	58	3	0.342245989304813	1B	143	161	T	N	N	N	N	N	N	N	N	N	N	N	N	N	T	T	T	N	N	N	C	N	T	N	N	N	T	T	N	N	N	N	N	N	N	N	N	N	C	N	N
synopGBS109095	TGCAGCCAAGCCTCCTGGGCTTCATTGGAGGTCTCGGCAACAGGGAGCATGGCCCTGACCCGC	A/G	23	3	0.320855614973262	1B	143	161	N	N	N	A	N	N	N	A	N	N	N	N	N	N	N	N	N	N	N	N	N	N	N	N	G	N	N	N	N	N	N	N	N	N	N	N	N	N	N	N	N
synopGBS109096	TGCAGCCAAGCCTCCTGGGCTTCATTGGAGGTCTCGGCAACAGGGAGCATGGCCCTGACCCGC	T/C	24	3	0.320855614973262	1B	143	161	N	N	N	T	N	N	N	T	N	N	N	N	N	N	N	N	N	N	N	N	N	N	N	N	C	N	N	N	N	N	N	N	N	N	N	N	N	N	N	N	N
synopGBS112388	TGCAGCGACCTCCGCGTCCTCTATCTGCTTCCTTGACGGTTGTTGCCTAATGACAGACAAGGA	A/G	22	3	0.245989304812834	1B	143	161	N	N	N	N	N	N	N	N	N	N	N	N	N	N	N	N	N	G	N	A	N	N	N	N	N	N	N	N	N	N	N	G	N	N	N	G	N	N	N	N	N
synopGBS112696	TGCAGCGATCGACCATGATAGGATGGTCTTTTCTGGGCGCGCTCAACGGAATGCTTGCTCGGG	A/T	44	3	0.352941176470588	1B	143	161	N	N	N	N	N	T	T	N	N	N	N	N	N	A	N	A	N	N	N	N	T	N	N	N	N	N	N	N	T	N	N	N	N	N	N	N	N	N	N	N	N
synopGBS116598	TGCAGCTGGAGCAGTGCGGGGTCTTGGCGCGTTGGAACAGGAGCGTGGTCACGACGGACCGAG	A/G	50	3	0.294117647058824	1B	143	161	N	N	N	N	N	N	N	G	N	N	N	N	N	N	N	N	N	N	N	N	N	N	N	N	N	N	N	N	N	N	N	G	N	N	G	N	N	N	N	N	N
synopGBS117741	TGCAGGAAAAAAAGAGAGTGCTCGCCGCCACGCAGAGACCTCAAAAGATCTCTCACGGGCAGG	C/G	59	1	0.438502673796791	1B	143	161	N	N	N	N	N	N	N	N	N	C	N	N	N	N	N	N	G	N	N	N	N	N	N	N	N	N	N	N	N	G	N	N	N	N	N	G	N	N	C	G	N
synopGBS117924	TGCAGGAACGATTTAATTTTTAACAGAACAACACCTATTCATTTCTTGCAGGTCATCTTCCGA	A/G	14	3	0.310160427807487	1B	143	161	N	N	N	N	N	N	N	N	N	N	N	N	N	N	N	N	N	N	N	N	N	N	N	N	G	A	N	N	N	N	N	N	N	N	N	A	N	N	N	N	N
synopGBS122812	TGCAGGTCTTGCTGATAAACCGCCGAACGAGACAATGTCATGTCCTGTTTTTCATCTAACAGA	A/C	31	3	0.267379679144385	1B	143	161	N	N	N	N	N	N	N	C	N	N	N	N	N	N	N	N	N	N	N	N	N	A	N	N	N	N	N	N	N	N	N	N	N	N	N	N	N	N	N	N	N
synopGBS122813	TGCAGGTCTTGCTGATAAACCGCCGAACGAGACAATGTCATGTCCTGTTTTTCATCTAACAGA	T/A	35	3	0.267379679144385	1B	143	161	N	N	N	N	N	N	N	A	N	N	N	N	N	N	N	N	N	N	N	N	N	T	N	N	N	N	N	N	N	N	N	N	N	N	N	N	N	N	N	N	N
synopGBS122814	TGCAGGTCTTGCTGATAAACCGCCGAACGAGACAATGTCATGTCCTGTTTTTCATCTAACAGA	A/G	62	3	0.267379679144385	1B	143	161	N	N	N	N	N	N	N	G	N	N	N	N	N	N	N	N	N	N	N	N	N	A	N	N	N	N	N	N	N	N	N	N	N	N	N	N	N	N	N	N	N
synopGBS124587	TGCAGTAGCTCCTGGGGTTTCAAAAATTAATTTTGTTTTAAAAAAATGTTCGGGTTTCAAAAT	A/T	29	3	0.288770053475936	1B	143	163	N	T	N	N	N	N	N	N	N	N	N	N	N	N	N	N	N	N	N	N	N	N	N	A	N	N	N	N	A	N	N	N	N	N	N	N	A	N	N	N	N
synopGBS128143	TGCAGTTCAAAGGAGTTCAAGAGGGAAGAGGCAGCGGAGCTTATAAACAGGTGCGGGGCGCTC	A/G	9	1	0.288770053475936	1B	143	164	N	N	N	A	N	N	N	N	G	N	N	N	N	N	N	N	N	N	N	N	G	N	N	N	N	N	N	N	N	N	N	N	N	N	N	N	N	N	N	N	N
synopGBS108370	TGCAGCATCAACGACACTTCAGGGTAGATCCGTAAACGCTCCTGGAGAACTCCAAATGCGTGT	T/C	32	3	0.294117647058824	1B	143	165	N	N	N	N	T	N	N	N	N	T	N	N	N	N	N	N	N	N	N	N	T	N	N	N	N	N	C	N	N	N	N	N	N	T	N	N	N	N	N	N	N
synopGBS104714	TGCAGATGATGTGGTCTAGGCTCCAAAGCACAGGTAAAGTAGAGACTGCAAACAACTTAGTCG	C/G	45	3	0.288770053475936	1B	143	167	N	N	N	N	N	N	N	N	N	N	N	N	N	N	N	N	N	G	N	N	N	N	N	N	N	N	N	N	N	N	N	N	N	N	N	N	N	N	N	N	N
synopGBS109042	TGCAGCCAACCCCTGCTACTCCCATGTCCCACCAACCTCGCGCCTCGACCTAGCTAAGCCCCC	C/G	48	3	0.807486631016043	1B	144	156	N	N	C	G	C	C	C	G	C	C	N	G	N	N	G	G	G	G	C	C	C	C	G	C	C	N	G	G	N	G	C	N	C	C	G	G	C	C	C	N	C
synopGBS126389	TGCAGTGAAACACGGAAAATATCTCGATAGCTCTAGGCGGAAACTCACCGCCCCCCGCCATGC	C/G	62	3	0.871657754010695	1B	144	156	C	N	G	C	G	N	G	C	G	G	G	C	C	C	C	N	C	C	G	G	G	N	C	G	G	C	C	C	G	N	G	C	G	G	C	C	G	N	N	N	G
synopGBS128406	TGCAGTTCCGTCGTTCTACGAGCCACCTCGTTGGGGTGATGGATACCGATTCTTTGATCCCTC	C/G	25	3	0.898395721925134	1B	144	156	C	C	G	C	G	G	G	C	G	G	G	C	C	C	C	C	C	C	G	G	G	N	C	G	G	C	C	C	G	C	G	C	G	N	C	C	N	G	G	C	N
synopGBS128407	TGCAGTTCCGTCGTTCTACGAGCCACCTCGTTGGGGTGATGGATACCGATTCTTTGATCCCTC	G/A	35	3	0.898395721925134	1B	144	156	G	G	A	G	A	A	A	G	A	A	A	G	G	G	G	G	G	G	A	A	A	N	G	A	A	G	G	G	A	G	A	G	A	N	G	G	N	A	A	G	N
synopGBS128408	TGCAGTTCCGTCGTTCTACGAGCCACCTCGTTGGGGTGATGGATACCGATTCTTTGATCCCTC	C/T	62	3	0.898395721925134	1B	144	156	C	C	T	C	T	T	T	C	T	T	T	C	C	C	C	C	C	C	T	T	T	N	C	T	T	C	C	C	T	C	T	C	T	N	C	C	N	T	T	C	N
synopGBS104508	TGCAGATCTCAACAGTACTAATCTATATACTTTTTGCATGTTTTCTACTAATGGTATGCTTTT	A/T	11	3	0.352941176470588	1B	144	157	N	N	N	N	N	N	N	A	N	N	N	N	N	N	N	N	N	N	N	N	N	N	N	N	N	N	N	N	N	N	N	N	N	N	A	N	N	N	N	N	T
synopGBS118248	TGCAGGACAATCGTACCCTCGATGGCGCTATCAACAACACCCTTGCCCTCTGGCACCTTGGCC	A/G	38	3	0.294117647058824	1B	144	157	G	N	N	N	N	N	N	N	N	N	N	N	N	N	G	G	G	N	N	N	N	N	N	N	A	N	N	N	N	N	N	N	N	N	N	N	N	N	N	N	N
synopGBS124481	TGCAGTAGATTCTTACCAAGCCGAGCGAGCTGTTTCGTGTAAAATCCTCGCGTCCATCACCAG	A/G	55	3	0.839572192513369	1B	144	157	A	A	G	N	N	N	N	N	G	G	N	A	A	A	A	A	N	N	G	N	G	G	A	G	G	A	A	N	G	A	N	A	N	G	A	A	N	G	G	N	G
synopGBS126823	TGCAGTGCAGTAAATCCACGCGACCACACTATCCTCCATGGTCGGCGGCGTTCTCACCCCACC	A/C	37	3	0.727272727272727	1B	144	159	A	N	C	N	N	N	N	N	C	N	N	A	N	A	A	N	A	N	C	C	C	N	A	C	C	A	A	A	N	A	N	N	N	N	A	A	N	C	C	N	N
synopGBS102616	TGCAGACTGTCGCATGGCAGGATGCAGGAGGGAGGAGGGGTTGTGGCCTGCGACGCAAGGGGG	A/G	13	3	0.631016042780749	1B	144	160	G	G	N	N	N	A	N	G	A	N	A	N	N	G	G	N	G	N	N	A	A	A	G	N	A	G	G	N	N	G	N	N	N	A	N	N	A	A	A	N	N
synopGBS104825	TGCAGATGCTCTAAGGTTAGCGGAGGTTTCAGGATTTGAGAGCTCAGTGCTTGTTGACCGCGG	C/T	20	3	0.695187165775401	1B	144	160	C	N	T	C	N	N	T	C	N	N	T	C	C	C	C	C	C	N	T	N	N	T	N	T	T	N	C	N	T	C	N	C	N	N	N	C	N	N	N	C	T
synopGBS105534	TGCAGATTTTTGCACATGGCTATGATGCTGTCGAAGTCGGTATGATTGCTCTTAGGGCATCTC	A/G	41	3	0.582887700534759	1B	144	160	G	G	N	N	N	N	N	G	N	N	A	N	N	N	N	G	N	N	N	N	N	N	N	N	A	G	G	N	N	G	N	N	A	N	G	G	N	N	N	G	A
synopGBS107138	TGCAGCACTTAATGTAGGGTAAGCCAATAATGTTTTATAACTAGAATTGCCTTCAGCTTCTTA	A/G	20	3	0.502673796791444	1B	144	161	N	N	N	N	N	G	N	N	G	G	N	N	A	N	N	N	N	A	G	G	G	N	N	G	N	N	N	N	G	N	N	N	N	N	A	N	N	N	G	N	N
synopGBS107139	TGCAGCACTTAATGTAGGGTAAGCCAATAATGTTTTATAACTAGAATTGCCTTCAGCTTCTTA	C/T	63	3	0.502673796791444	1B	144	161	N	N	N	N	N	T	N	N	T	T	N	N	C	N	N	N	N	C	T	T	T	N	N	T	N	N	N	N	T	N	N	N	N	N	C	N	N	N	T	N	N
synopGBS107426	TGCAGCAGATGGGGTGCGGATGCAGGTCTCATTGACACAGGAGCACGGGGTAGCGGGCGACCG	C/T	43	1	0.529411764705882	1B	144	161	N	N	N	N	N	C	N	N	N	C	C	N	N	N	N	N	N	N	N	C	C	N	N	C	N	N	N	N	C	N	C	N	N	N	N	N	C	C	C	N	N
synopGBS109751	TGCAGCCAGTCCCTGAACTAACTACTCCATGAAATTGAGCATTCGCAAACTGCGCACCGTGGA	C/G	43	3	0.470588235294118	1B	144	161	N	N	C	N	N	N	N	G	N	N	N	N	G	G	N	N	N	G	N	N	N	N	N	N	N	N	N	N	N	N	N	N	N	N	N	G	C	C	N	N	N
synopGBS119257	TGCAGGATTAACTCAATTGCAATGCATAGCTATTTCTGTAGGTCACCCACATGCGTTTTGCTC	A/G	31	3	0.598930481283422	1B	144	161	A	N	N	A	N	N	N	A	N	G	N	A	A	N	A	A	A	A	N	G	N	N	A	N	N	A	A	N	N	N	N	A	N	N	A	A	N	N	N	N	G
synopGBS125622	TGCAGTCCCTGCCACGATCTCCGATCATCCGTGCGCCGCAGCCACTCCCAACGCACCCTCAGG	C/G	29	3	0.331550802139037	1B	144	161	C	N	N	N	N	N	N	C	N	N	N	N	N	N	C	N	N	N	N	N	N	N	N	N	N	N	N	N	N	N	G	N	N	N	C	N	N	N	N	N	N
synopGBS128346	TGCAGTTCCATATAGCCCAGAGTAAAGCACATATTCCAATCCGAATACGTCCCATAGTAATAG	G/T	14	2	0.251336898395722	1B	144	161	N	N	N	N	N	N	N	N	N	N	N	N	N	N	N	N	N	N	N	N	N	N	N	N	N	N	N	N	N	N	N	N	N	N	N	N	N	N	N	N	N
synopGBS109518	TGCAGCCACTCGTCTTCCTCCACGGCGTTCGTCATGATGGAGTTAACTTTGTACTCTGCTAGG	C/T	22	3	0.358288770053476	1B	144	165	T	T	N	N	N	N	N	T	N	N	N	N	N	N	N	N	T	N	N	N	N	C	T	N	N	N	N	N	N	N	N	N	N	N	T	N	N	N	N	T	C
synopGBS104784	TGCAGATGCCGCAATAGGCAGCGGACACCTGACGCTGCCGCCGCTTTCTGTTCACAGGGCGAA	C/T	34	3	0.566844919786096	1B	145	145	N	N	N	N	N	N	N	T	C	N	N	N	T	T	N	N	T	T	C	N	C	N	T	C	N	T	T	N	N	N	N	T	N	N	T	N	N	N	C	T	N
synopGBS105067	TGCAGATGTTGCAGGAGACACAAGTCAATGTTGAATCATCCGCGACAACAGCAAGGCAAGTAG	C/T	11	3	0.401069518716578	1B	145	145	N	N	N	N	N	N	N	N	N	N	T	N	N	N	N	N	N	N	N	N	T	N	N	N	N	N	N	N	N	N	N	N	N	N	N	N	N	N	N	N	N
synopGBS105718	TGCAGCAAAGTATTTACCGTGGCAAAAGTTACAGTAGTAGTTTTGTAGCAATCGTAACAGTGG	C/T	31	3	0.304812834224599	1B	145	145	N	N	N	N	N	T	N	C	N	T	N	N	N	N	N	N	N	N	N	N	N	N	N	T	N	N	N	N	N	N	N	N	N	N	N	N	N	N	N	N	N
synopGBS109070	TGCAGCCAACGTGCCTCACAGACACTGACTTCCACCACATCAGGTGCGCTTCACCGACGCCGT	C/T	40	1	0.245989304812834	1B	145	145	N	N	T	N	N	N	N	N	N	N	N	N	N	N	N	N	N	N	N	N	N	N	N	N	T	N	N	N	N	N	N	N	N	T	N	N	T	N	T	N	N
synopGBS109154	TGCAGCCAATGATGGACAAAGAAAAAGCTTTGCAATTAGGGTTCGATTTTCTACATACGTATC	A/T	37	3	0.256684491978610	1B	145	145	N	N	N	N	N	N	N	N	N	N	N	T	N	N	N	N	N	T	A	A	N	N	T	N	A	N	N	N	A	T	N	N	N	N	N	N	N	N	N	N	N
synopGBS109856	TGCAGCCATCCGCTCTGTGTATAAGCCATAACAAAGAAACTGAGCATACTCCTACCCTAGTCT	C/T	10	1	0.802139037433155	1B	145	145	N	T	C	N	C	C	C	T	C	C	N	T	T	T	T	T	T	N	C	C	C	C	T	C	C	N	T	T	C	T	C	N	C	C	T	T	C	C	N	T	C
synopGBS113344	TGCAGCGCTCGCCAACGACCGATGGATCGGCGACCTGCGCCATGGCAACACGGCGCTCATCAT	C/T	30	3	0.486631016042781	1B	145	145	N	N	N	N	T	N	N	N	N	N	T	N	C	C	N	N	N	N	T	N	T	N	N	T	T	N	C	N	T	N	N	N	N	N	N	N	N	N	N	N	N
synopGBS114309	TGCAGCGTTCGGCGGGGATCTACGTCGGCCAACGCCCTCTCCACGAGGGCCGAGACGCCAGCA	A/G	21	3	0.497326203208556	1B	145	145	N	A	N	N	N	G	N	A	N	N	N	A	A	N	N	N	A	N	N	G	N	N	N	N	N	N	A	N	N	N	N	N	N	N	N	A	N	G	N	N	N
synopGBS115523	TGCAGCTCCTCATTGGTGGTGTCGCGAGTGAGGCTCTTCTGCTCGTCAGCGCGGACCGAGATC	A/G	11	1	0.374331550802139	1B	145	145	N	N	N	N	N	N	N	N	N	N	N	N	N	N	N	N	N	N	N	N	N	N	N	N	N	N	N	N	N	N	N	N	N	N	N	N	N	N	N	N	N
synopGBS122597	TGCAGGTCCTACGGCGTGGCGGACGCCGTCGTCGCGCCGTCCCCGAGCAAAAAGGCGCAGCAG	A/G	50	3	0.368983957219251	1B	145	145	N	A	G	N	N	N	N	N	N	G	G	N	N	N	N	A	A	N	N	G	G	N	N	N	G	N	A	A	N	A	N	N	N	G	N	N	N	N	N	N	N
synopGBS100015	TGCAGAAAAAAAGAGAGGGCTCGCCGCCATGCAGAGTCGAAAGACCTCTCACGGGCAGGCGAT	C/T	44	3	0.342245989304813	1B	148	149	C	N	N	N	N	N	N	N	N	N	N	N	N	N	N	N	N	N	N	T	N	N	N	N	T	N	N	N	T	N	N	N	T	N	N	N	N	N	T	N	N
synopGBS101685	TGCAGACAAGCCGAACCCCGTGCGTAGAGGCAGTCATCCCTTCGTGTTGTTGTTGGCCTTTGT	A/G	7	3	0.689839572192513	1B	148	149	N	G	A	G	N	A	A	G	A	A	N	N	G	G	G	G	G	G	A	A	A	A	G	A	A	G	G	G	A	G	A	G	A	A	G	G	A	A	A	N	A
synopGBS101686	TGCAGACAAGCCGAACCCCGTGCGTAGAGGCAGTCATCCCTTCGTGTTGTTGTTGGCCTTTGT	C/A	38	3	0.689839572192513	1B	148	149	N	A	C	A	N	C	C	A	C	C	N	N	A	A	A	A	A	A	C	C	C	C	A	C	C	A	A	A	C	A	C	A	C	C	A	A	C	C	C	N	C
synopGBS101687	TGCAGACAAGCCGAACCCCGTGCGTAGAGGCAGTCATCCCTTCGTGTTGTTGTTGGCCTTTGT	T/G	40	3	0.689839572192513	1B	148	149	N	G	T	G	N	T	T	G	T	T	N	N	G	G	G	G	G	G	T	T	T	T	G	T	T	G	G	G	T	G	T	G	T	T	G	G	T	T	T	N	T
synopGBS105986	TGCAGCAACTAGGCCTGGCTGACAATGCCGACTCTTCCGCGACTGGTTTAGCTAGGAGATCCT	A/C	56	3	0.524064171122995	1B	148	149	A	A	N	A	C	C	C	A	C	N	N	A	A	A	A	A	A	A	C	C	C	C	A	C	C	N	A	A	C	N	C	A	N	C	A	N	C	C	C	A	C
synopGBS106242	TGCAGCAAGTACATTGTCGTGGGCACCTGCCTCAACAGCATTTAGGAAGGCGAGCTCATCGAC	A/G	57	2	0.342245989304813	1B	148	149	A	N	N	N	N	N	N	A	N	N	G	N	N	A	N	N	N	N	N	N	N	N	N	N	N	N	N	N	G	N	N	N	N	N	N	N	N	N	N	N	N
synopGBS109760	TGCAGCCAGTGCTCCCCCAGAGGTGATGTTGTCCTTGACAACGAGATGGGCCATCGAGCCTTG	G/T	48	1	0.272727272727273	1B	148	149	T	N	N	N	N	N	N	N	G	N	N	N	N	T	T	N	N	N	N	N	N	N	T	N	N	N	N	N	N	N	N	N	N	G	T	N	N	G	G	N	N
synopGBS110498	TGCAGCCCGCACTGTGGCGAGCTATGGAACCTCCACAAGGCCACTCCTTGAGCGCCACAACTT	A/G	56	3	0.491978609625668	1B	148	149	N	N	N	A	G	N	N	N	G	N	G	N	A	N	N	N	N	N	G	G	G	G	A	G	G	N	N	N	N	N	G	N	G	G	N	N	G	G	G	N	N
synopGBS113253	TGCAGCGCGTCATTGCAGGTTCGAACCCCACGTAACACGAACCATTTTTGCGATGTTTACCTT	A/G	36	3	0.695187165775401	1B	148	149	A	N	G	A	G	N	N	A	N	G	G	A	A	A	A	A	A	A	G	G	N	G	A	G	G	A	A	N	N	N	G	A	G	G	A	A	G	G	G	N	G
synopGBS113335	TGCAGCGCTCCGTGACGGAGGAGGCAGTCGCACACTTTCTGCGAGACGGATCGGGCAGCGCGA	C/G	46	3	0.556149732620321	1B	148	149	C	C	N	N	G	G	N	C	N	G	N	N	C	C	C	N	N	N	G	N	G	N	N	G	N	C	C	N	G	N	G	C	N	G	N	C	G	N	N	C	G
synopGBS113336	TGCAGCGCTCCGTGACGGAGGAGGCAGTCGCACACTTTCTGCGAGACGGATCGGGCAGCGCGA	A/G	56	3	0.556149732620321	1B	148	149	A	A	N	N	G	G	N	A	N	G	N	N	A	A	A	N	N	N	G	N	G	N	N	G	N	A	A	N	G	N	G	A	N	G	N	A	G	N	N	A	G
synopGBS113337	TGCAGCGCTCCGTGACGGAGGAGGCAGTCGCACACTTTCTGCGAGACGGATCGGGCAGCGCGA	C/T	60	3	0.556149732620321	1B	148	149	C	C	N	N	T	T	N	C	N	T	N	N	C	C	C	N	N	N	T	N	T	N	N	T	N	C	C	N	T	N	T	C	N	T	N	C	T	N	N	C	T
synopGBS114200	TGCAGCGTGGTGCCCACCGAGTCCGACATGAATTTCAGCCAGGAGATTTCGCCCTTCCTCTTT	A/G	15	1	0.32620320855615	1B	148	149	N	N	N	N	N	N	N	N	N	N	N	N	N	N	N	N	N	G	N	N	N	N	N	N	N	G	N	N	N	G	N	N	A	N	N	G	N	N	N	N	N
synopGBS114317	TGCAGCGTTCTGTGGTGCGCGGGCTGTCTGGGGCGTGGGGTTGAGGTCTTCTTGGGCAGGCGG	C/T	9	2	0.358288770053476	1B	148	149	N	N	N	N	N	T	N	N	N	T	N	N	N	N	N	C	N	N	N	N	N	N	C	T	N	N	N	C	N	N	N	N	N	N	N	N	N	N	N	C	N
synopGBS114600	TGCAGCTACCGCGGGCACATTCGGGTTCACCGTGGAGGAGGCGGAGGCTGCAAAAAAAAAAAA	A/G	7	1	0.251336898395722	1B	148	149	N	N	N	N	N	N	N	N	N	N	N	N	N	N	N	N	N	G	N	N	N	N	N	N	N	N	N	N	N	N	A	N	N	N	N	N	N	A	N	N	N
synopGBS114819	TGCAGCTAGGAGCAGTGCGGGGGCTTGGTGTGCTAGAACAGGAGTGTGGTCGTGACGGGCCGA	C/T	12	3	0.379679144385027	1B	148	149	N	N	N	N	N	N	N	N	N	N	N	N	N	N	N	N	C	N	N	N	N	N	N	N	N	C	N	N	N	N	N	N	N	N	C	N	N	N	N	N	N
synopGBS114820	TGCAGCTAGGAGCAGTGCGGGGGCTTGGTGTGCTAGAACAGGAGTGTGGTCGTGACGGGCCGA	T/C	44	3	0.379679144385027	1B	148	149	N	N	N	N	N	N	N	N	N	N	N	N	N	N	N	N	T	N	N	N	N	N	N	N	N	T	N	N	N	N	N	N	N	N	T	N	N	N	N	N	N
synopGBS116299	TGCAGCTGCCACTCCCCACTTCGGACAGTAACTACCCTGTAATCCAGTACGCTGACGACATGA	C/T	49	2	0.336898395721925	1B	148	149	N	N	N	N	N	N	N	N	N	C	C	N	N	N	T	N	T	N	N	C	C	N	N	N	C	T	T	N	N	N	N	N	N	N	N	N	N	N	N	T	N
synopGBS117330	TGCAGCTTCTTCATCTTGGGGGCAACCTCTGGAGGGAGGGCGCCGTCCTCGTCTTCCGAGATC	A/G	23	2	0.283422459893048	1B	148	149	N	N	N	N	N	N	N	N	N	N	N	N	N	N	N	N	N	N	N	N	N	N	N	N	N	N	N	N	N	N	N	N	N	N	N	N	N	N	N	N	N
synopGBS118146	TGCAGGAATCGGATGGGTGGACTGACCCGTAGACATTTGATGGACGACGTTGGAGGTCGCAAA	G/A	55	3	0.459893048128342	1B	148	149	N	G	N	N	N	N	N	N	N	A	A	N	N	N	N	N	G	N	N	N	N	N	N	N	A	G	N	G	N	G	N	N	N	N	G	N	N	N	A	N	N
synopGBS118147	TGCAGGAATCGGATGTGTGGACTGACCCGTAGACATTTGATGGACGACGTTGGAGATCGCAAA	A/G	55	1	0.459893048128342	1B	148	149	N	G	N	N	N	N	N	N	N	A	A	N	N	N	N	N	G	N	N	N	N	N	N	N	A	G	N	G	N	G	N	N	N	N	G	N	N	N	A	N	N
synopGBS118200	TGCAGGAATTCCGCGGGGTCGGCAGTGCTGTCGTAGCGTGGGGGCAAATCCGAGATCGGAAGA	A/G	23	3	0.288770053475936	1B	148	149	N	N	N	N	N	N	N	N	N	N	N	N	N	N	N	N	N	N	N	N	N	N	N	N	N	N	N	N	N	N	N	N	N	N	N	N	N	N	N	N	N
synopGBS121188	TGCAGGGAGGAAAACATTGGATGTGCCACAAACTGAAAGTGCAAATGCTAGAGAGGAGAACCA	A/C	31	3	0.443850267379679	1B	148	149	N	N	N	C	N	A	N	N	N	A	N	N	N	C	N	N	C	N	N	A	A	N	C	N	N	N	C	N	N	N	N	N	N	N	C	N	N	N	N	N	A
synopGBS121189	TGCAGGGAGGAAAACATTGGATGTGCCACAAACTGAAAGTGCAAATGCTAGAGAGGAGAACCA	T/C	33	3	0.443850267379679	1B	148	149	N	N	N	C	N	T	N	N	N	T	N	N	N	C	N	N	C	N	N	T	T	N	C	N	N	N	C	N	N	N	N	N	N	N	C	N	N	N	N	N	T
synopGBS122656	TGCAGGTCGAGGCCATGCCACGCCCTCTCATCGCCGTCGCGGCTGAGCCAAAGCCAGGGCGTG	A/G	14	3	0.850267379679144	1B	148	149	G	G	A	N	A	N	A	G	A	A	A	G	G	G	G	G	G	N	A	A	A	A	N	A	A	N	G	G	N	G	A	G	A	N	G	N	A	A	A	G	N
synopGBS124635	TGCAGTAGGCGACAGAAAAAAGTGCCCCTCTAGCATTATGCAGAATTTTGGGGTGGCAATAAA	C/T	12	3	0.379679144385027	1B	148	149	N	N	N	N	N	N	N	N	N	N	N	N	N	N	N	N	N	N	N	N	N	N	N	N	N	N	N	N	N	C	N	N	N	N	C	N	N	N	N	N	N
synopGBS124636	TGCAGTAGGCGACAGAAAAAAGTGCCCCTCTAGCATTATGCAGAATTTTGGGGTGGCAATAAA	C/A	24	3	0.379679144385027	1B	148	149	N	N	N	N	N	N	N	N	N	N	N	N	N	N	N	N	N	N	N	N	N	N	N	N	N	N	N	N	N	C	N	N	N	N	C	N	N	N	N	N	N
synopGBS124637	TGCAGTAGGCGACAGAAAAAAGTGCCCCTCTAGCATTATGCAGAATTTTGGGGTGGCAATAAA	C/T	33	3	0.379679144385027	1B	148	149	N	N	N	N	N	N	N	N	N	N	N	N	N	N	N	N	N	N	N	N	N	N	N	N	N	N	N	N	N	C	N	N	N	N	C	N	N	N	N	N	N
synopGBS107498	TGCAGCAGCAGCAATACTAAAAGCTATCCATATACAGTTGATATGCTTGTTTATCCCATTCCA	A/G	9	3	0.497326203208556	1B	153	158	N	N	N	A	N	N	G	A	G	G	N	A	A	A	A	N	A	A	N	G	G	N	N	N	N	N	A	A	N	A	N	N	G	G	A	A	G	G	N	A	G
synopGBS107882	TGCAGCAGGAGATCAAGCCAGGGATGGCACGAGCAACATCATGGAGAGGAAGGAGTGCGCCAA	A/G	37	3	0.497326203208556	1B	153	160	G	G	N	N	N	N	N	G	N	N	N	G	G	N	G	G	G	G	N	A	N	N	G	N	N	N	G	G	N	G	N	G	N	N	G	G	A	N	N	G	N
synopGBS107883	TGCAGCAGGAGATCAAGCCAGGGATGGCACGAGCAACATCATGGAGAGGAAGGAGTGCGCCAA	C/T	57	3	0.497326203208556	1B	153	160	T	T	N	N	N	N	N	T	N	N	N	T	T	N	T	T	T	T	N	C	N	N	T	N	N	N	T	T	N	T	N	T	N	N	T	T	C	N	N	T	N
synopGBS107884	TGCAGCAGGAGATCAAGCCAGGGATGGCACGAGCAACATCATGGAGAGGAAGGAGTGCGCCAA	A/G	62	3	0.497326203208556	1B	153	160	G	G	N	N	N	N	N	G	N	N	N	G	G	N	G	G	G	G	N	A	N	N	G	N	N	N	G	G	N	G	N	G	N	N	G	G	A	N	N	G	N
synopGBS129606	TGCAGTTTGCGTCCTTACATCAACAACTTGATTAACAATATCATGCATAAATCGTCTCGTGTG	G/T	10	3	0.513368983957219	1B	153	160	N	N	N	N	N	N	N	N	T	N	T	N	N	N	N	N	N	N	N	N	N	N	N	N	N	N	N	N	T	N	T	N	N	N	N	N	T	N	N	N	N
synopGBS129607	TGCAGTTTGCGTCCTTACATCAACAACTTGATTAACAATATCATGCATAAATCGTCTCGTGTG	A/G	24	3	0.513368983957219	1B	153	160	N	N	N	N	N	N	N	N	G	N	G	N	N	N	N	N	N	N	N	N	N	N	N	N	N	N	N	N	G	N	G	N	N	N	N	N	G	N	N	N	N
synopGBS114122	TGCAGCGTGATGGCCACCAAGGCCGACATGTATTTCGGCCAAGAGATGCCATCCTTCTTCTTC	A/G	15	3	0.470588235294118	1B	156	171	G	N	N	N	N	N	N	N	N	N	A	N	G	G	N	N	N	N	N	N	N	A	N	A	N	N	G	N	A	N	N	N	N	A	G	N	N	A	N	N	N
synopGBS104767	TGCAGATGCCACAACATGGGGAGGCGGGATGCTGTACCACTGGAGATACCAAGAGAGGAGCAC	A/C	63	3	0.887700534759358	1B	157	159	A	A	C	A	N	C	C	A	C	C	C	A	A	A	A	A	A	A	N	N	C	N	A	C	C	A	A	A	C	A	N	A	C	C	A	A	C	C	C	A	C
synopGBS121510	TGCAGGGCGCTCGCGCGGGGCTGCCAACATGGGGCTAGCAGCAATAGCCTCTACGTGCCATGC	A/G	52	3	0.556149732620321	1B	157	159	N	A	N	N	N	N	G	N	G	G	N	A	N	A	N	A	N	A	N	G	G	N	A	N	G	A	A	N	G	A	N	A	G	N	A	A	G	N	G	A	N
synopGBS127164	TGCAGTGGAAACTCAGGATTTGACTTAATTCGAGGTCGCAGCTAACAAATCGCTTACTCCGTA	A/G	9	3	0.775401069518717	1B	157	159	G	N	A	N	A	A	A	G	A	A	A	G	G	G	G	G	G	N	N	A	A	A	G	A	N	G	G	G	A	N	A	N	A	N	N	N	A	A	A	N	N
synopGBS105417	TGCAGATTTATTCCACTATCTGTGTTGTACAAAATGCCCCCTCATCCAAAACATCCAGCTTGA	A/G	50	3	0.74331550802139	1B	157	160	A	A	G	N	N	G	G	A	N	N	G	A	A	N	N	A	A	N	G	N	G	N	A	G	N	N	N	N	N	N	N	A	N	N	A	N	G	N	G	A	N
synopGBS107755	TGCAGCAGCGTCGCCAGCTCCAACTTCCAACGAAATCCTGGCTCGGGCATGTGCCGCAAAAAA	C/T	11	3	0.491978609625668	1B	157	160	T	N	C	T	C	C	C	T	C	C	C	T	T	N	T	T	T	T	C	C	C	C	T	C	C	T	T	T	C	T	C	T	C	C	T	T	C	C	C	T	C
synopGBS106957	TGCAGCACGCGGGGCGGCACGGCACGGCCCATATAATAATCGTGCCTTGGCGGGCCGCAAAAA	A/G	30	3	0.272727272727273	1B	157	161	N	N	G	N	N	G	N	N	N	N	N	N	N	N	N	N	A	A	N	N	G	N	A	G	N	A	N	N	N	N	N	N	G	N	A	A	N	G	N	N	N
synopGBS114641	TGCAGCTACGGCGCCAGCTGCTAGTGTAACCCTTGCAACTGCTAAGGGGCAAGTGGTCGATGC	A/G	7	3	0.679144385026738	1B	157	161	N	G	A	G	A	A	A	G	A	A	A	N	N	N	G	G	N	N	A	N	A	A	N	A	N	G	N	N	A	G	N	N	N	A	N	N	A	A	N	N	N
synopGBS115797	TGCAGCTCGGCCAGCTCCGCGAGCAGCGCCGCGTCGGCCGACGACTTGGACATGTCGCCGCAA	C/G	17	1	0.422459893048128	1B	157	161	N	N	G	C	N	G	G	C	N	G	G	C	C	C	C	C	C	C	N	G	G	G	C	G	N	C	C	C	G	C	G	C	G	G	C	C	G	G	G	C	G
synopGBS118140	TGCAGGAATATTTGATAAGATAAGAGTGCTACGTTTTATTACTTTTTGCAAGGGGTTAAGCGC	A/G	7	3	0.374331550802139	1B	157	161	A	N	G	N	N	G	G	N	G	N	G	A	A	A	A	A	N	N	G	G	G	N	N	G	G	A	N	A	G	A	G	A	G	G	A	N	N	N	G	N	G
synopGBS118141	TGCAGGAATATTTGATAAGATAAGAGTGCTACGTTTTATTACTTTTTGCAAGGGGTTAAGCGC	T/C	29	3	0.374331550802139	1B	157	161	T	N	C	N	N	C	C	N	C	N	C	T	T	T	T	T	N	N	C	C	C	N	N	C	C	T	N	T	C	T	C	T	C	C	T	N	N	N	C	N	C
synopGBS124891	TGCAGTATGAGTTTACAAAAAAAAGGTATACTGTAGTATTGTTCTGGGCGTCGCCGTGGCCAC	A/G	21	3	0.352941176470588	1B	157	161	N	N	G	A	N	N	N	A	G	G	N	A	A	N	N	N	A	N	G	G	N	G	A	N	G	A	A	N	G	N	G	N	N	G	A	N	N	N	G	N	N
synopGBS128764	TGCAGTTGAGATGCAAAGAATCATGGTTTATATTCAGGAGACCAAACAGGGTAATAATTTCAG	C/G	41	3	0.759358288770054	1B	157	161	N	N	N	N	G	G	G	C	N	G	G	C	C	N	C	C	C	N	G	G	N	G	N	G	G	C	C	C	G	C	N	N	N	G	C	N	N	G	N	N	G
synopGBS129135	TGCAGTTGTACGCATTCAAATGTTCTCGCCCAGAACAGCAGTCCTGATCGCGAAACGAGTCAC	C/G	60	3	0.727272727272727	1B	157	161	N	G	C	G	C	C	C	G	N	N	C	G	N	G	G	G	N	N	C	C	C	C	G	C	C	G	N	G	N	G	C	N	C	C	G	N	C	C	C	N	N
synopGBS122815	TGCAGGTCTTGCTGATAAACCGCTGAATGAGCCAAAGCCATATCCCGTTTTGCATCTAACAGG	G/T	51	2	0.278074866310160	1B	159	161	T	N	N	N	N	N	N	N	N	N	N	N	N	N	N	N	T	N	N	N	N	N	N	N	N	N	N	T	N	N	N	N	N	N	N	N	N	G	N	N	N
synopGBS124419	TGCAGTAGAACTTCCCTAAGTCAGAGGATCTCGTTCCACCCCAACCAGGCCTGACCATGACCA	C/T	21	3	0.893048128342246	1B	159	161	T	N	C	T	C	N	C	T	C	N	C	T	T	T	T	N	T	T	C	N	C	C	T	C	C	T	T	T	N	T	C	N	C	C	T	T	C	C	C	T	C
synopGBS129274	TGCAGTTTACAATCAAGGGAATTTCTCGGAAACATTTCTGCAATGAGAAGTCCAAAAAATATA	C/T	24	1	0.545454545454545	1B	159	163	T	N	C	N	N	N	N	N	N	N	N	T	T	N	N	T	N	N	N	N	N	N	N	C	N	N	N	N	N	N	N	N	N	N	T	N	N	N	N	N	C
synopGBS106511	TGCAGCACAAAATATCTTGGAGCACCATCAGTGTATAGTATGCCTATGGCTTACGCGAGAAGA	A/G	29	3	0.267379679144385	1B	159	164	A	N	N	A	N	N	N	A	G	N	N	N	A	N	N	A	N	N	N	N	G	N	N	G	G	N	N	N	G	N	G	N	N	N	A	N	N	N	N	A	N
synopGBS107490	TGCAGCAGCACGTGAGGTATCTTCTTGTTTTTTCCCCTAGAACACAGGTATCATCTTTTTTTT	G/T	63	3	0.245989304812834	1B	159	164	T	N	N	T	N	N	N	T	N	N	N	T	T	N	N	N	N	N	G	G	G	N	N	N	G	T	T	T	N	T	N	N	G	N	N	N	G	N	G	T	N
synopGBS110334	TGCAGCCCCCGACAACCCTAGCTTGCAGCGGATGGATCTTTGTCCTTGCAGCCCCCGACAACT	A/C	26	3	0.320855614973262	1B	159	164	C	N	A	C	N	N	A	C	A	N	A	C	C	N	N	N	N	N	N	N	A	A	N	N	A	N	N	N	A	N	N	C	N	A	C	N	A	N	N	C	N
synopGBS123473	TGCAGGTTCTCAGCCACAGAGAAAGGAAAGACCCCACGTTAGGGGCCTGACCTACTTTCGCCG	A/G	15	3	0.320855614973262	1B	159	164	N	N	N	N	N	N	N	N	N	N	N	N	N	N	N	N	N	N	N	N	N	N	N	N	N	N	N	N	N	N	N	N	N	N	N	N	N	N	N	N	N
synopGBS126199	TGCAGTCTCGTACTCGCCTAAGTTTGAAAAAACCCTACCGAGCAATGAGCGATCCTCTCACTC	A/G	43	2	0.299465240641711	1B	159	164	N	N	N	A	N	N	N	N	N	N	N	N	N	N	N	N	A	N	N	N	N	N	N	N	N	N	N	N	N	N	N	N	N	N	N	N	N	N	N	N	N
synopGBS127859	TGCAGTTAACTACCCTTTCCTTCCCGCCGTTTTTCTGCACGCATTTGCGGGCGTTTCCCTTCT	A/T	11	1	0.524064171122995	1B	159	164	N	N	N	T	N	N	N	N	N	A	A	T	N	T	T	T	N	N	A	A	N	A	T	A	N	T	T	N	N	T	A	N	N	A	T	N	A	N	N	N	A
synopGBS103893	TGCAGATAGATATTCCACGCAAAAAGAAATGCACATATAATTATATATACGTGCACAGTGAAT	C/T	33	3	0.561497326203209	1B	159	165	C	N	T	C	N	T	N	C	N	N	N	N	N	N	C	C	N	N	T	N	N	N	C	N	N	N	N	N	N	N	N	N	N	N	C	N	N	N	N	C	N
synopGBS113871	TGCAGCGGTGGCAGTAGGTGGCGGGCGGCGGCAGCGTCAGCAGTACGTGGCGGGAGGACAGCA	C/T	21	3	0.39572192513369	1B	159	165	N	C	T	C	N	T	T	N	T	T	T	C	C	C	C	N	C	N	T	N	T	T	C	T	T	C	C	C	N	N	T	C	N	T	C	C	T	T	N	C	N
synopGBS116770	TGCAGCTGGGTGCAGAAAGGGTGATCCCCCGAGGCGGCGAAGCCCAGGAGCTGTCACGACCGA	A/G	17	3	0.438502673796791	1B	159	165	G	N	A	G	N	A	A	G	N	A	N	N	N	G	G	N	G	N	N	A	A	N	N	N	A	G	N	G	N	G	A	G	N	A	G	G	N	N	N	N	N
synopGBS114215	TGCAGCGTGGTGCCCGCCGAGTCTGGCATGGATTTCAGCCAAAAGGTCTCGTCCTTCTTCTTC	C/T	17	1	0.438502673796791	1B	159	168	N	N	N	N	N	N	C	N	N	N	N	N	N	N	N	N	T	N	N	N	C	N	T	N	N	N	T	N	N	N	C	N	N	N	N	N	N	N	N	N	N
synopGBS116753	TGCAGCTGGGGTCTTCTAGGTTCAGCTTCACATTATTGGTTTCCTTGGAGGGCTTGAAGGCGG	A/T	31	1	0.379679144385027	1B	159	168	N	N	N	N	N	N	N	N	N	N	T	N	N	N	N	A	N	A	N	N	T	N	N	N	N	N	N	N	N	N	T	N	N	N	N	N	N	T	N	N	N
synopGBS100207	TGCAGAAACAAATAATTCTATACTTACTACAGATAATTCCTACACAATTATCTGAAGTAATGA	A/G	41	3	0.342245989304813	1B	159	169	N	N	N	N	N	N	N	N	N	N	N	N	A	N	N	N	N	N	N	N	N	N	N	N	N	N	N	N	N	N	N	N	N	N	N	N	N	N	N	N	N
synopGBS100208	TGCAGAAACAAATAATTCTATACTTACTACAGATAATTCCTACACAATTATCTGAAGTAATGA	G/A	56	3	0.342245989304813	1B	159	169	N	N	N	N	N	N	N	N	N	N	N	N	G	N	N	N	N	N	N	N	N	N	N	N	N	N	N	N	N	N	N	N	N	N	N	N	N	N	N	N	N
synopGBS107626	TGCAGCAGCCGCCGCACGGCCCAGAGGCGGAGCTCGGCAGAGGAGGGCAAGCGGCGGAGCCTA	A/C	6	3	0.310160427807487	1B	159	172	A	N	N	N	C	N	N	N	N	N	N	N	A	N	A	N	N	A	N	N	N	N	N	N	N	N	N	A	N	N	N	N	N	N	A	A	N	N	N	N	N
synopGBS100078	TGCAGAAAAATCACACAATGGAATGGTATCAATGCATCATATAGGGAAATTGCAAATCATGAA	A/G	61	3	0.262032085561497	1B	159	173	N	N	N	N	N	N	N	N	N	N	N	N	G	N	N	N	N	N	N	N	N	N	N	N	A	N	N	N	A	N	N	N	N	N	N	N	N	N	A	N	N
synopGBS100079	TGCAGAAAAATCACACAATGGAATGGTATCAATGCATCATATAGGGAAATTGCAAATCATGAA	A/G	62	3	0.262032085561497	1B	159	173	N	N	N	N	N	N	N	N	N	N	N	N	G	N	N	N	N	N	N	N	N	N	N	N	A	N	N	N	A	N	N	N	N	N	N	N	N	N	A	N	N
synopGBS108617	TGCAGCATGATGACCGCCCAGACCAGCATGTATTTCTGCCAAGAATTGCCTTCCCTCCTCTTC	G/T	47	1	0.278074866310160	1B	159	173	N	N	N	N	N	N	N	N	N	N	N	N	N	N	N	N	N	N	T	N	N	N	N	N	N	N	N	N	N	G	N	N	T	N	N	N	N	N	N	N	N
synopGBS112205	TGCAGCGAAACTTTCGTGCCACGAATCATGTTTCATGCGAACCCCAAGGACGGTCACGTGGGC	A/G	46	1	0.336898395721925	1B	159	173	N	N	N	N	N	A	A	N	N	A	N	N	N	N	N	N	N	N	N	A	N	N	N	N	N	N	N	N	A	N	N	N	N	N	N	N	N	N	N	G	N
synopGBS114274	TGCAGCGTTACCCAGCTTATCGCGCAGGTCCTGAGTATTGCCCCAGGCCGTAGTAAACCGAGA	C/T	15	2	0.262032085561497	1B	159	173	N	N	N	N	N	N	N	N	N	N	N	N	N	N	N	N	N	N	N	N	N	N	N	N	N	N	N	N	N	N	N	N	N	N	N	N	N	N	N	N	N
synopGBS114275	TGCAGCGTTACCCAGCTTATCGCGCAGGTCCTGAGTATTGCCCCAGGCCGTAGTAAACCGAGA	G/A	26	2	0.262032085561497	1B	159	173	N	N	N	N	N	N	N	N	N	N	N	N	N	N	N	N	N	N	N	N	N	N	N	N	N	N	N	N	N	N	N	N	N	N	N	N	N	N	N	N	N
synopGBS123389	TGCAGGTTCACATACAACTATGCTAGCGATGCCGTTCTCCAATCTTGGCCTCCCTCCATCTGC	G/T	27	3	0.401069518716578	1B	159	173	N	N	G	N	N	N	N	N	N	N	N	N	T	N	N	N	N	N	N	N	N	N	N	N	N	N	N	N	N	N	N	N	N	N	N	N	N	N	N	N	N
synopGBS112909	TGCAGCGCATATTTGAGCTTGTCGCCTTTGGGGGAAGTGAGGACGACATCGGCTCCCAAGCCG	A/G	47	1	0.315508021390374	1B	159	179	N	N	A	N	N	N	N	N	N	N	N	N	N	N	N	N	N	N	N	N	N	N	N	N	N	N	N	N	N	N	A	N	A	N	N	N	N	N	N	N	N
synopGBS106244	TGCAGCAAGTACGTCGTCGTAGGCGCCCGCCTCGATAGCAAATAGAAAGGCGAGCTCATCGAC	A/G	57	1	0.256684491978610	1B	159	180	N	N	N	N	N	N	N	N	N	N	N	N	N	N	N	N	N	N	N	N	N	N	N	N	N	N	N	N	N	N	N	G	N	N	N	N	N	N	A	N	N
synopGBS107615	TGCAGCAGCCCGCGTCGAGTGCCACACCCCCGAACCACATCGCGGCAAAACAGAACCGAACAG	A/C	17	3	0.53475935828877	1B	160	162	C	C	A	C	A	A	A	C	A	A	A	C	C	N	C	N	C	C	A	A	A	A	C	A	N	N	C	C	A	C	N	N	N	A	C	C	A	N	N	C	A
synopGBS128719	TGCAGTTGAAGAGACAAAATGAGAGTGCATCCACATTCATAACTGCTCCTATTAGTTATTGGC	C/T	14	3	0.550802139037433	1B	160	164	N	N	N	N	N	N	N	N	N	N	N	N	N	N	T	T	T	N	N	N	N	N	N	C	N	N	N	N	N	N	N	N	N	N	T	N	N	N	N	N	C
synopGBS128720	TGCAGTTGAAGAGACAAAATGAGAGTGCATCCACATTCATAACTGCTCCTATTAGTTATTGGC	A/C	34	3	0.550802139037433	1B	160	164	N	N	N	N	N	N	N	N	N	N	N	N	N	N	C	C	C	N	N	N	N	N	N	A	N	N	N	N	N	N	N	N	N	N	C	N	N	N	N	N	A
synopGBS128721	TGCAGTTGAAGAGACAAAATGAGAGTGCATCCACATTCATAACTGCTCCTATTAGTTATTGGC	T/C	43	3	0.550802139037433	1B	160	164	N	N	N	N	N	N	N	N	N	N	N	N	N	N	C	C	C	N	N	N	N	N	N	T	N	N	N	N	N	N	N	N	N	N	C	N	N	N	N	N	T
synopGBS100471	TGCAGAAATGATTCGGCTTCTAACAGAACAACAAATATTCATTTTTTGCAGGTTTTATTCCGA	C/T	19	1	0.443850267379679	1B	160	167	N	N	N	N	N	N	N	N	N	N	N	N	N	N	N	N	T	T	N	N	C	N	T	N	N	N	N	T	N	T	N	N	N	N	N	T	C	N	N	N	N
synopGBS104239	TGCAGATCCATTTCGTTGCCTGCAACAATGTCCCCGAATACGAGGCGCTCATTCACGGGCTCC	C/T	13	3	0.288770053475936	1B	160	171	N	N	N	C	N	N	N	N	N	N	N	N	N	N	N	N	N	N	N	N	N	N	N	N	N	N	N	N	N	N	T	N	N	T	N	C	N	N	N	N	N
synopGBS104240	TGCAGATCCATTTCGTTGCCTGCAACAATGTCCCCGAATACGAGGCGCTCATTCACGGGCTCC	G/C	21	3	0.288770053475936	1B	160	171	N	N	N	G	N	N	N	N	N	N	N	N	N	N	N	N	N	N	N	N	N	N	N	N	N	N	N	N	N	N	C	N	N	C	N	G	N	N	N	N	N
synopGBS104241	TGCAGATCCATTTCGTTGCCTGCAACAATGTCCCCGAATACGAGGCGCTCATTCACGGGCTCC	T/C	28	3	0.288770053475936	1B	160	171	N	N	N	T	N	N	N	N	N	N	N	N	N	N	N	N	N	N	N	N	N	N	N	N	N	N	N	N	N	N	C	N	N	C	N	T	N	N	N	N	N
synopGBS111861	TGCAGCCTGCATGAGCTAACTGGAGTAGTTCTTGAATGATAAGGTTCCTTGACAAGGCGGCCA	C/T	47	3	0.844919786096257	1B	161	162	T	T	C	T	C	C	C	T	N	C	C	T	T	T	T	T	T	N	N	C	C	C	T	C	N	T	T	T	N	T	C	N	N	C	N	T	C	C	C	T	C
synopGBS115356	TGCAGCTCCATGTGCCCTGTAGCTCAAATCTGGAAACAGGCTTTCGCCCTGCTTTGTAAGCAA	C/T	8	3	0.679144385026738	1B	161	163	C	C	N	N	T	N	N	C	N	T	N	N	N	C	C	N	N	N	N	T	N	T	C	N	T	C	N	N	T	C	N	C	T	N	C	N	N	T	N	N	T
synopGBS115357	TGCAGCTCCATGTGCCCTGTAGCTCAAATCTGGAAACAGGCTTTCGCCCTGCTTTGTAAGCAA	G/C	31	3	0.679144385026738	1B	161	163	G	G	N	N	C	N	N	G	N	C	N	N	N	G	G	N	N	N	N	C	N	C	G	N	C	G	N	N	C	G	N	G	C	N	G	N	N	C	N	N	C
synopGBS115358	TGCAGCTCCATGTGCCCTGTAGCTCAAATCTGGAAACAGGCTTTCGCCCTGCTTTGTAAGCAA	G/A	45	3	0.679144385026738	1B	161	163	G	G	N	N	A	N	N	G	N	A	N	N	N	G	G	N	N	N	N	A	N	A	G	N	A	G	N	N	A	G	N	G	A	N	G	N	N	A	N	N	A
synopGBS120116	TGCAGGCCGCCGCGTCGGCGTGGTCCATGCGCAGCGGCCTCGCCGTGCCCATTGCCAACAGCA	A/G	26	1	0.641711229946524	1B	163	164	A	N	N	A	G	G	G	A	N	G	G	N	A	N	A	A	A	A	G	G	G	G	A	G	G	A	A	A	N	N	G	N	N	G	N	A	G	G	G	A	N
synopGBS118232	TGCAGGACAACCAAGATCGATCTACGGATCATAGGGGCGCACCAAAGCACATGACGAGGACCG	A/G	43	3	0.251336898395722	1B	163	165	N	N	A	N	N	N	N	N	N	A	N	N	N	N	G	N	G	N	N	N	N	A	N	N	N	N	N	N	N	N	N	N	N	A	N	N	N	N	N	N	N
synopGBS118233	TGCAGGACAACCAAGATCGATCTACGGATCATAGGGGCGCACCAAAGCACATGACGAGGACCG	T/C	63	3	0.251336898395722	1B	163	165	N	N	T	N	N	N	N	N	N	T	N	N	N	N	C	N	C	N	N	N	N	T	N	N	N	N	N	N	N	N	N	N	N	T	N	N	N	N	N	N	N
synopGBS118145	TGCAGGAATCAATGATCGATCACATGGAGTTCGTCCGAAACCAACGCCCAGTGGACGTTCTCA	C/T	35	3	0.625668449197861	1B	163	169	C	N	T	N	N	T	N	T	N	N	N	N	C	C	C	N	N	N	T	N	T	T	N	T	T	N	C	N	N	C	N	C	T	T	C	N	T	T	T	N	N
synopGBS100184	TGCAGAAAATGATTGTTGCGAACAAATTATGAAATCCCGAACAAATTTTAATTTGCCAACAAT	A/C	33	3	0.433155080213904	1B	163	172	A	N	N	N	N	N	N	N	N	N	N	N	N	N	N	N	N	N	N	N	N	C	N	N	N	N	A	A	N	N	N	N	N	N	N	N	N	N	N	N	N
synopGBS100185	TGCAGAAAATGATTGTTGCGAACAAATTATGAAATCCCGAACAAATTTTAATTTGCCAACAAT	T/A	34	3	0.433155080213904	1B	163	172	T	N	N	N	N	N	N	N	N	N	N	N	N	N	N	N	N	N	N	N	N	A	N	N	N	N	T	T	N	N	N	N	N	N	N	N	N	N	N	N	N
synopGBS105042	TGCAGATGTTAAGAATAAGAGTAAGTTGGTAAGCAAAGTAGATGCATCGAGCAGATTAATACC	A/T	54	3	0.631016042780749	1B	163	172	N	N	A	N	N	N	N	N	N	N	A	T	T	N	N	N	N	N	N	N	N	N	N	A	N	N	N	N	N	N	N	N	A	A	T	N	N	N	A	N	N
synopGBS109612	TGCAGCCAGATCCTCCTCGGCCAAGACCACGGGGCTCGGGTGAGGCCTCCACATCGGAAGTGA	A/G	28	2	0.256684491978610	1B	163	172	G	N	A	N	N	A	N	A	N	N	N	N	N	N	N	G	N	N	N	A	N	N	N	A	N	N	N	N	N	N	N	N	N	N	N	N	N	N	N	N	N
synopGBS119231	TGCAGGATGTCACCTTCGCGTAAGCTGAGCAAGGAAGGAAAAGAAGGAGCTGCTGCTTGGCTT	C/T	49	3	0.486631016042781	1B	163	172	N	C	N	N	T	N	N	N	N	N	N	N	C	C	C	C	N	N	N	N	N	T	N	T	N	N	N	C	N	N	N	N	N	T	C	N	N	T	T	C	N
synopGBS109495	TGCAGCCACGTTCATCACCCCTTATGGTCCCTTCTACTTCAACACTATTGCCCTTCGGACTCA	A/G	7	4	0.331550802139037	1B	163	173	N	N	N	N	N	N	N	N	N	N	N	N	N	N	N	N	N	N	N	N	N	N	N	N	N	N	N	N	N	N	N	N	N	N	N	N	N	N	N	N	N
synopGBS109496	TGCAGCCACGTTCATCACCCCTTATGGTCCCTTCTACTTCAACACTATTGCCCTTCGGACTCA	A/G	35	4	0.331550802139037	1B	163	173	N	N	N	N	N	N	N	N	N	N	N	N	N	N	N	N	N	N	N	N	N	N	N	N	N	N	N	N	N	N	N	N	N	N	N	N	N	N	N	N	N
synopGBS109497	TGCAGCCACGTTCATCACCCCTTATGGTCCCTTCTACTTCAACACTATTGCCCTTCGGACTCA	C/T	55	4	0.331550802139037	1B	163	173	N	N	N	N	N	N	N	N	N	N	N	N	N	N	N	N	N	N	N	N	N	N	N	N	N	N	N	N	N	N	N	N	N	N	N	N	N	N	N	N	N
synopGBS109498	TGCAGCCACGTTCATCACCCCTTATGGTCCCTTCTACTTCAACACTATTGCCCTTCGGACTCA	C/A	63	4	0.331550802139037	1B	163	173	N	N	N	N	N	N	N	N	N	N	N	N	N	N	N	N	N	N	N	N	N	N	N	N	N	N	N	N	N	N	N	N	N	N	N	N	N	N	N	N	N
synopGBS123808	TGCAGTAAACAAAATGAGATTATTGGGGCTGGCCCATAGCCAAGTAGTAACACCTACTTCCTA	A/G	18	3	0.294117647058824	1B	163	173	N	N	N	A	N	N	N	N	N	N	N	N	N	N	N	N	N	N	N	N	N	N	N	N	G	N	N	N	N	N	N	N	N	N	A	N	G	G	N	N	N
synopGBS123809	TGCAGTAAACAAAATGAGATTATTGGGGCTGGCCCATAGCCAAGTAGTAACACCTACTTCCTA	A/G	49	3	0.294117647058824	1B	163	173	N	N	N	A	N	N	N	N	N	N	N	N	N	N	N	N	N	N	N	N	N	N	N	N	G	N	N	N	N	N	N	N	N	N	A	N	G	G	N	N	N
synopGBS123810	TGCAGTAAACAAAATGAGATTATTGGGGCTGGCCCATAGCCAAGTAGTAACACCTACTTCCTA	T/C	58	3	0.294117647058824	1B	163	173	N	N	N	T	N	N	N	N	N	N	N	N	N	N	N	N	N	N	N	N	N	N	N	N	C	N	N	N	N	N	N	N	N	N	T	N	C	C	N	N	N
synopGBS128410	TGCAGTTCCGTGAGACATCATCGTGCTTCTTGATGATGTTGAAGAAGAAGTGCCTCTACAGGA	A/G	19	3	0.347593582887701	1B	163	173	A	N	N	N	N	N	N	G	N	N	N	N	N	N	N	N	A	N	N	G	G	N	N	N	N	N	N	N	N	N	N	N	N	G	N	N	G	N	N	N	N
synopGBS128411	TGCAGTTCCGTGAGACATCATCGTGCTTCTTGATGATGTTGAAGAAGAAGTGCCTCTACAGGA	T/A	38	3	0.347593582887701	1B	163	173	T	N	N	N	N	N	N	A	N	N	N	N	N	N	N	N	T	N	N	A	A	N	N	N	N	N	N	N	N	N	N	N	N	A	N	N	A	N	N	N	N
synopGBS128412	TGCAGTTCCGTGAGACATCATCGTGCTTCTTGATGATGTTGAAGAAGAAGTGCCTCTACAGGA	A/T	41	3	0.347593582887701	1B	163	173	A	N	N	N	N	N	N	T	N	N	N	N	N	N	N	N	A	N	N	T	T	N	N	N	N	N	N	N	N	N	N	N	N	T	N	N	T	N	N	N	N
synopGBS101656	TGCAGACAACAACCGTCTCAACTAATGTACACGACCTCGGTGGCCATTTCTGATGATCAAAGG	A/G	11	3	0.684491978609626	1B	164	169	N	N	A	N	A	A	A	A	N	A	N	N	N	N	G	N	G	N	A	N	N	N	G	N	A	G	N	N	A	G	N	N	N	A	G	N	A	N	A	N	N
synopGBS101776	TGCAGACACTCGCGTCCGCCGTCGCCCCTGTATTGTGAGAGCACCGTTGCGAGGCCATGGCGA	A/G	42	1	0.711229946524064	1B	164	169	A	A	G	N	N	N	G	G	N	N	N	A	A	N	N	N	N	N	G	G	G	N	A	G	N	A	A	N	G	A	G	N	N	N	N	N	G	G	G	N	N
synopGBS106758	TGCAGCACCAGCCGTTAGGCAAGGCATCCATGCTGCTTTTATAAAATATTTTCTGTGCCTCTC	A/T	20	1	0.641711229946524	1B	164	169	A	A	T	A	T	T	T	T	T	T	T	A	A	A	A	A	A	A	T	T	T	T	A	T	T	A	A	A	N	A	T	N	T	T	A	A	N	T	N	A	T
synopGBS109368	TGCAGCCACCCGTAGCTCCTTCCTCTCTATCTCTCCGCCACGCGCGTTGGAGAGGAGCTTGCC	C/T	35	3	0.529411764705882	1B	164	169	N	N	N	N	C	N	C	N	C	N	C	N	N	T	N	T	N	N	C	C	C	N	T	C	C	T	T	T	N	T	C	T	N	N	N	N	N	N	N	N	N
synopGBS109369	TGCAGCCACCCGTAGCTCCTTCCTCTCTATCTCTCCGCCACGCGCGTTGGAGAGGAGCTTGCC	C/T	40	3	0.529411764705882	1B	164	169	N	N	N	N	C	N	C	N	C	N	C	N	N	T	N	T	N	N	C	C	C	N	T	C	C	T	T	T	N	T	C	T	N	N	N	N	N	N	N	N	N
synopGBS109370	TGCAGCCACCCGTAGCTCCTTCCTCTCTATCTCTCCGCCACGCGCGTTGGAGAGGAGCTTGCC	G/T	60	3	0.529411764705882	1B	164	169	N	N	N	N	G	N	G	N	G	N	G	N	N	T	N	T	N	N	G	G	G	N	T	G	G	T	T	T	N	T	G	T	N	N	N	N	N	N	N	N	N
synopGBS115855	TGCAGCTCGTATACGGATTGGAATATGTGCACTTTTATGGGCTATATGGAATTGTCGAAATGA	C/G	5	2	0.53475935828877	1B	164	169	N	N	C	N	N	C	N	N	C	N	C	N	N	N	N	N	N	N	N	C	C	N	N	N	C	N	N	N	N	N	N	N	N	N	G	G	N	N	C	N	N
synopGBS116090	TGCAGCTCTTCTTCGACATGTACGCTAATTATAAACTACGCCCCCACCGCATTTTTTTTTTTT	C/T	46	3	0.486631016042781	1B	164	169	C	N	T	N	N	N	N	N	T	T	N	C	C	N	N	N	C	C	T	N	T	T	C	T	T	C	C	N	N	N	T	N	T	T	N	N	N	T	N	C	T
synopGBS116091	TGCAGCTCTTCTTCGACATGTACGCTAATTATAAACTACGCCCCCACCGCATTTTTTTTTTTT	T/A	53	3	0.486631016042781	1B	164	169	T	N	A	N	N	N	N	N	A	A	N	T	T	N	N	N	T	T	A	N	A	A	T	A	A	T	T	N	N	N	A	N	A	A	N	N	N	A	N	T	A
synopGBS116092	TGCAGCTCTTCTTCGACATGTACGCTAATTATAAACTACGCCCCCACCGCATTTTTTTTTTTT	T/G	54	3	0.486631016042781	1B	164	169	T	N	G	N	N	N	N	N	G	G	N	T	T	N	N	N	T	T	G	N	G	G	T	G	G	T	T	N	N	N	G	N	G	G	N	N	N	G	N	T	G
synopGBS107031	TGCAGCACGTCGCCGTCGACGAGCCGCAGCTTCCGCGCGCAGTAATCCACCGAGGCGAGCGCC	C/G	62	1	0.748663101604278	1B	164	170	C	N	N	C	G	G	G	G	G	G	N	N	C	C	C	C	C	N	N	G	G	G	N	G	G	C	C	C	G	C	G	N	N	G	C	C	G	G	G	C	G
synopGBS104618	TGCAGATGAAGCGTAGTGGTAGTACATCGGTCTCACGAAGCAGAGGACTATGGAGTCCTCTCT	C/T	33	3	0.550802139037433	1B	164	172	N	N	N	N	N	T	N	T	N	N	N	N	N	N	N	C	C	N	N	N	N	N	N	T	N	N	N	N	N	N	N	N	N	N	N	N	N	N	N	N	N
synopGBS107954	TGCAGCAGGCGTTGGATGAGCGGAAGGCTTGCGTGCGCGTTGCAGCAGCAAGGGACGGGCGGC	A/G	15	3	0.331550802139037	1B	164	172	G	N	A	N	N	N	N	A	A	N	N	G	G	G	N	N	G	N	N	N	A	N	N	N	A	N	G	N	A	N	A	G	N	N	G	N	A	N	A	N	A
synopGBS117738	TGCAGCTTTTTTCTCACACCCATTGAAGCTTTTTCGCAAAACGGTTGAAGCTTTTTTCGTCCA	C/G	61	3	0.427807486631016	1B	164	172	N	G	N	G	N	N	N	C	N	N	N	N	N	N	N	N	N	N	N	N	N	N	N	N	N	N	N	N	N	G	N	N	N	C	N	N	N	N	N	N	N
synopGBS129807	TGCAGTTTTCTTCTTCTCTGTGGCAACATATTTGGATCATGTTTCTCTCTGAAGCATATTGGT	A/G	27	3	0.550802139037433	1B	164	172	N	N	N	N	N	N	N	A	N	N	N	N	N	N	N	N	N	N	N	N	A	N	N	A	N	N	N	N	A	N	N	N	N	N	N	N	N	N	N	N	N
synopGBS114900	TGCAGCTAGTGCCGTTGTGGAAGTCACCGACGAGGAAGAAACGACATGGGGGAGAGACGTTGT	C/T	26	2	0.294117647058824	1B	164	173	N	N	N	N	N	N	N	C	N	N	N	N	T	N	N	T	T	N	N	N	N	N	N	N	N	N	N	N	N	N	N	N	C	N	N	N	N	N	N	N	N
synopGBS114901	TGCAGCTAGTGCCGTTGTGGAAGTCACCGACGAGGAAGAAACGACATGGGGGAGAGACGTTGT	T/C	59	2	0.294117647058824	1B	164	173	N	N	N	N	N	N	N	T	N	N	N	N	C	N	N	C	C	N	N	N	N	N	N	N	N	N	N	N	N	N	N	N	T	N	N	N	N	N	N	N	N
synopGBS115679	TGCAGCTCGACTCTGGAGCACAGGATGGAAATTAACATGATCTTGGCCGACAAATCCAAACCA	T/C	32	3	0.470588235294118	1B	164	173	T	N	N	N	N	C	N	C	N	N	N	N	T	N	T	N	N	N	C	C	C	N	T	C	N	N	N	N	N	T	C	N	N	N	T	N	C	C	C	T	N
synopGBS120042	TGCAGGCCGAAATCTGTTACGTGTGTTACAGCGCTGTGATGTGGGTTGCTTGCTTTTCCGTTG	G/T	43	3	0.540106951871658	1B	165	165	N	N	G	N	G	N	G	G	G	G	G	N	N	N	N	N	N	N	G	G	G	G	N	G	N	N	N	N	G	T	G	N	N	G	N	N	G	N	G	N	N
synopGBS102113	TGCAGACCGCTGCACTCGCACCTCCCACATGTGATCTTGCCATTGCCGCGTCCGTGTGGATTT	C/T	23	3	0.620320855614973	1B	165	169	T	T	N	T	C	C	C	C	N	N	C	N	N	T	N	N	N	N	C	C	C	N	N	C	C	N	T	T	C	N	C	T	C	C	N	N	C	N	N	N	C
synopGBS106935	TGCAGCACGCACATCTGTAGCGCAACTCTGCATTCAATAGTCGACTTTTGGTGTGGATCTCTG	A/T	18	3	0.695187165775401	1B	165	169	N	A	T	N	T	N	N	T	T	T	N	N	A	A	A	N	N	A	T	T	T	N	A	T	N	N	A	A	N	A	N	N	T	T	A	A	T	T	T	N	N
synopGBS122059	TGCAGGGTTCGGTTGCCATGGATGATTGACGATGACGTATACCATCACATGAGGGGAAGGGAA	A/G	38	3	0.518716577540107	1B	165	169	A	N	G	N	G	G	G	G	G	G	G	A	A	N	N	N	N	N	G	G	G	G	N	G	G	N	N	A	G	A	G	N	G	N	N	N	N	G	N	N	G
synopGBS106600	TGCAGCACACACAGAGGGTGTCGCACTCAATTCCACGTCGTTTAATGTTCAGTTTTAGCAGTA	C/T	23	3	0.582887700534759	1B	165	172	N	C	T	C	T	T	N	T	N	T	T	N	N	C	C	N	N	N	T	T	T	T	C	T	T	C	C	N	N	C	T	N	T	T	C	N	T	N	N	N	N
synopGBS106601	TGCAGCACACACAGAGGGTGTCGCACTCAATTCCACGTCGTTTAATGTTCAGTTTTAGCAGTA	A/G	29	3	0.582887700534759	1B	165	172	N	A	G	A	G	G	N	G	N	G	G	N	N	A	A	N	N	N	G	G	G	G	A	G	G	A	A	N	N	A	G	N	G	G	A	N	G	N	N	N	N
synopGBS106602	TGCAGCACACACAGAGGGTGTCGCACTCAATTCCACGTCGTTTAATGTTCAGTTTTAGCAGTA	A/G	59	3	0.582887700534759	1B	165	172	N	A	G	A	G	G	N	G	N	G	G	N	N	A	A	N	N	N	G	G	G	G	A	G	G	A	A	N	N	A	G	N	G	G	A	N	G	N	N	N	N
synopGBS112580	TGCAGCGAGCTACGTAGATTCTGATGGATGAAGTGCATGGTTTTTGTGTGCAGAAGAGAGCAC	C/T	12	3	0.577540106951872	1B	165	172	C	N	T	N	T	T	T	T	T	T	T	C	C	C	C	C	C	C	T	T	T	T	C	T	N	C	C	C	T	N	N	N	N	T	C	C	T	T	T	C	N
synopGBS112581	TGCAGCGAGCTACGTAGATTCTGATGGATGAAGTGCATGGTTTTTGTGTGCAGAAGAGAGCAC	T/C	41	3	0.577540106951872	1B	165	172	T	N	C	N	C	C	C	C	C	C	C	T	T	T	T	T	T	T	C	C	C	C	T	C	N	T	T	T	C	N	N	N	N	C	T	T	C	C	C	T	N
synopGBS128836	TGCAGTTGCAAATTGGGAGCATTGACCAACAGGAGCCACGGCTAACTGCGGACCAGCGCGTTT	C/T	38	3	0.919786096256685	1B	166	167	C	N	T	N	T	T	T	T	T	T	T	C	C	C	C	C	N	N	T	T	T	T	C	T	T	C	N	C	T	N	T	C	T	T	C	C	T	T	T	C	T
synopGBS117968	TGCAGGAACTGGCTTTGGGTCGGGCACTTCGAACGACCTTCTCAGCACGGAGCTTGACCGCTC	A/G	7	3	0.871657754010695	1B	166	168	A	N	G	A	G	G	G	G	G	G	G	A	A	A	A	N	A	N	G	G	G	G	A	G	G	A	A	A	G	N	G	N	G	G	A	A	G	G	G	A	G
synopGBS118364	TGCAGGACCATTCAGGAACTGGACATGCTGAAACCAGAGAAGAAAACAGCTACCCAGAGTGGG	C/T	7	3	0.609625668449198	1B	166	168	C	N	T	N	N	N	T	T	N	T	N	C	C	C	C	N	N	N	T	T	T	N	N	T	T	N	C	N	T	N	N	N	T	T	C	C	T	T	T	N	T
synopGBS101169	TGCAGAAGGGATGGGGATGCGAACATATGAAGCAAGACATGAGGGCGAGGAGTTCTGAGGCGG	C/G	19	3	0.850267379679144	1B	166	169	G	G	C	G	C	C	C	C	C	C	C	G	G	G	G	G	G	G	N	C	C	C	G	C	C	G	N	N	C	G	C	G	C	C	G	G	C	C	C	G	N
synopGBS114764	TGCAGCTAGCGCAGTCGCGACATGTTGCAGGAACCCAGCTCCCGAGCCTCTCACATCGCCAGC	C/T	42	3	0.903743315508021	1B	166	169	C	C	T	C	T	T	T	T	N	T	T	C	C	C	C	C	C	N	T	T	T	T	C	T	T	C	C	C	T	C	T	C	N	T	C	C	T	N	T	C	T
synopGBS118055	TGCAGGAAGGAAGCAAACCGAATCGAGCTGCTGTCCTCTCCTTGACCGAGGAGAGGAGAGGGA	C/T	17	3	0.74331550802139	1B	166	171	T	N	N	N	C	N	N	C	N	C	N	T	N	T	N	N	N	T	C	C	C	N	T	C	C	N	N	N	N	T	N	N	C	C	N	T	C	C	N	N	N
synopGBS127194	TGCAGTGGACCGCTATGACATGAAACGGGGTGCCCATTGCGTTCAGACGCCCTCATATTGTCC	A/G	35	3	0.700534759358289	1B	167	168	A	N	G	N	G	N	G	G	N	N	N	N	A	A	A	N	A	A	N	G	G	G	A	G	G	A	A	N	N	N	N	A	N	N	N	A	G	G	N	N	N
synopGBS127195	TGCAGTGGACCGCTATGACATGAAACGGGGTGCCCATTGCGTTCAGACGCCCTCATATTGTCC	A/G	44	3	0.700534759358289	1B	167	168	A	N	G	N	G	N	G	G	N	N	N	N	A	A	A	N	A	A	N	G	G	G	A	G	G	A	A	N	N	N	N	A	N	N	N	A	G	G	N	N	N
synopGBS126566	TGCAGTGAGCAAGGAAAGGAAACAACAGCATGTGCCACTGTTGAGGCACATGACCTCCTCTCC	A/G	24	3	0.796791443850267	1B	167	171	N	A	N	N	N	G	N	G	G	G	N	A	N	A	N	A	A	N	G	G	G	N	A	N	G	A	A	N	N	N	N	A	G	G	A	N	G	N	G	N	N
synopGBS116177	TGCAGCTGAGAACTGGGACGGCCCAGTTGTAGCTCCCTGCATCGAGTCTTTCCTAGGCGCCGA	C/T	35	3	0.636363636363636	1B	170	170	N	T	C	T	N	C	T	N	N	C	C	T	T	T	T	T	T	T	C	C	C	C	T	C	C	T	T	T	N	T	C	T	C	N	T	T	C	C	C	T	C
synopGBS123924	TGCAGTAACTGAGCAATCAGAGAAGAGGTCAAGCGATCCGACAATCACTAGAGCTCCACACGC	C/T	62	3	0.855614973262032	1B	170	170	T	T	C	N	N	C	N	C	C	C	C	T	T	T	T	T	T	N	C	C	C	C	N	C	C	N	T	N	C	T	C	T	C	C	N	T	N	N	N	T	C
synopGBS115239	TGCAGCTCATAAGAGCATCTCCAGCCGCGCCCCCAACAGGCCCTTTCCAGGCATTTTTTCCGC	C/T	59	3	0.72192513368984	1B	170	171	N	N	N	T	C	C	N	C	C	C	C	N	T	T	T	T	N	N	C	C	C	N	N	C	C	T	N	N	C	N	C	T	C	C	T	T	N	C	C	T	C
synopGBS120922	TGCAGGCTGTAGAACGGGATTCACCGAACCACGAAGCAATTAAGATCCACATAGACCACGCAT	A/T	27	3	0.79144385026738	1B	170	171	A	N	T	N	N	T	A	T	T	T	N	N	A	A	N	A	A	A	T	T	T	T	A	T	T	A	A	A	N	A	T	A	T	T	A	N	T	N	T	A	N
synopGBS120923	TGCAGGCTGTAGAACGGGATTCACCGAACCACGAAGCAATTAAGATCCACATAGACCACGCAT	C/T	36	3	0.79144385026738	1B	170	171	C	N	T	N	N	T	C	T	T	T	N	N	C	C	N	C	C	C	T	T	T	T	C	T	T	C	C	C	N	C	T	C	T	T	C	N	T	N	T	C	N
synopGBS101355	TGCAGAATCATTTATTGACACCAGCGGCTCAGGCTCACGTTTGAAATTATATAGCTTTGATGC	C/T	27	2	0.695187165775401	1B	170	172	C	N	T	C	N	T	T	T	T	N	N	N	C	N	N	N	C	N	N	N	N	N	C	N	T	C	C	N	T	N	N	C	N	N	C	N	T	T	T	C	T
synopGBS108603	TGCAGCATGAGCATATGATCTGACAAACTTAAAATTTGTCCCACAGTGCACTCTGATAGGTAA	A/G	30	3	0.347593582887701	1B	170	172	A	N	N	N	G	N	N	G	N	G	N	A	A	A	A	A	N	N	N	G	G	N	A	G	N	N	N	N	N	N	G	A	N	G	A	A	N	G	G	A	G
synopGBS114210	TGCAGCGTGGTGCCCGCCGAGTCCGAAATGGATTTCGGCTAAGATCTGCCGCCCTTCCTCTTC	C/T	17	1	0.352941176470588	1B	170	172	N	N	N	N	N	N	T	N	N	N	N	N	N	N	N	N	N	N	C	C	N	N	N	N	N	N	N	N	C	N	N	T	N	N	N	N	N	C	N	N	N
synopGBS116178	TGCAGCTGAGAACTGGGACGGCCCAGTTGTAGCTCCCTGCATCGAGTCTTTCCTAGGCGCCGC	C/T	35	1	0.422459893048128	1B	170	172	N	T	C	T	N	C	T	N	N	C	C	T	T	T	T	T	T	T	C	C	C	C	T	C	C	T	T	T	N	T	C	T	C	N	T	T	C	C	C	T	C
synopGBS104639	TGCAGATGACATTCCTGTAAGTAGCTAGCTTGATTCTAATGAAACTTCTCACATTCGCAAACT	A/G	10	3	0.475935828877005	1B	170	173	A	N	G	N	G	N	A	G	N	N	G	N	A	N	A	A	A	N	N	N	N	N	N	G	N	N	A	N	N	A	N	N	N	G	A	N	N	N	N	N	N
synopGBS120393	TGCAGGCGCCCAGTACAATGCAATTTGCAAACGGGCACCAGCAGCAGTCCAAGATCGGCCGCA	C/G	8	1	0.39572192513369	1B	171	172	G	G	C	G	C	N	G	C	N	N	C	G	G	G	G	G	G	G	C	C	C	C	G	C	N	G	N	G	C	N	C	G	N	C	N	G	C	C	C	G	N
synopGBS126534	TGCAGTGACGGGCAAATACTATGTCTACCGCTGGTTTGTGATGTTCCAGTGGCGGGGCCAAAC	A/G	26	3	0.540106951871658	1B	172	179	N	A	G	A	G	N	N	G	N	G	G	N	A	N	A	A	A	A	N	N	G	N	A	G	G	A	A	A	N	N	G	N	N	G	A	N	G	N	N	A	N
synopGBS129717	TGCAGTTTTAGGGGTCTTTTTCTTCAGCACATGGTCACGGGATCAGACTGTAGAAGAATACAT	A/G	57	2	0.828877005347594	1B	174	176	A	N	G	N	G	G	N	G	G	N	G	A	A	G	A	A	A	A	N	G	G	G	N	G	G	A	A	A	G	N	N	N	G	N	A	G	G	G	G	A	G
synopGBS118318	TGCAGGACATGATCAACGAGGTCGACGCGGACGGCAACGGCACCATCGACTTCCCGCAAAAAA	C/T	22	3	0.668449197860963	1B	174	177	T	N	C	T	C	C	T	C	C	C	C	T	T	C	T	T	T	N	C	C	C	N	T	C	C	T	T	T	C	T	C	C	C	C	T	C	C	C	C	N	N
synopGBS117386	TGCAGCTTGATTGATTTGCTGCCTAGCAACACGCACGTGAGCACGTTGAGGATCGAATCAAAC	C/T	33	3	0.657754010695187	1B	175	178	N	N	T	N	N	T	C	N	N	N	T	N	C	N	C	N	N	N	N	T	N	N	C	N	T	C	C	C	T	C	N	N	T	N	N	N	N	N	N	C	N
synopGBS118117	TGCAGGAATAAAACTCGCGTGAAATCTGAAAACTATGGGGGCTAAACTGCAAGTTGCCGCGCT	A/G	28	3	0.502673796791444	1B	175	178	N	N	A	N	N	N	N	N	A	A	N	G	N	A	N	N	N	N	A	A	A	N	N	A	A	N	N	N	A	N	A	A	N	N	N	N	A	N	N	N	N
synopGBS104401	TGCAGATCGAGTGCATCGGGGATGTAGTCCTGCTACTAGTTCAGCAGTGGTTGGTCTGTGGAT	G/T	19	2	0.315508021390374	1B	175	180	N	N	N	N	N	N	N	N	G	N	N	N	N	N	N	N	N	T	N	N	N	N	N	N	N	N	N	N	N	N	N	N	N	G	N	N	N	N	N	N	N
synopGBS104482	TGCAGATCTAAGTGATTTGCTGCGTGCCAAGAGGCCTGCCTTGGAGTCCGCTTTCAGACGTCC	C/T	47	3	0.299465240641711	1B	175	180	N	N	C	N	N	N	N	N	N	N	N	N	N	N	N	N	N	N	N	N	C	N	N	N	N	N	N	N	N	N	N	N	N	N	N	N	N	N	N	N	N
synopGBS104483	TGCAGATCTAAGTGATTTGCTGCGTGCCAAGAGGCCTGCCTTGGAGTCCGCTTTCAGACGTCC	T/G	60	3	0.299465240641711	1B	175	180	N	N	T	N	N	N	N	N	N	N	N	N	N	N	N	N	N	N	N	N	T	N	N	N	N	N	N	N	N	N	N	N	N	N	N	N	N	N	N	N	N
synopGBS110240	TGCAGCCCATCTTCCCCCGCCGCCCCTTTGACGCCTCTAGACACCAGCGACCGCCGCCGCTCC	C/T	54	3	0.336898395721925	1B	175	180	N	N	N	N	N	C	N	N	N	N	C	N	T	N	N	T	N	N	C	N	N	C	N	N	N	N	N	N	N	N	N	N	N	C	N	C	N	N	N	N	N
synopGBS111942	TGCAGCCTGTAAGCCGTCCAGACCTGATTTTTTGTGACCAACCATGCAAAGAATTTACATTTT	A/C	10	3	0.251336898395722	1B	175	180	C	N	N	N	N	N	N	N	N	N	N	N	N	N	N	C	C	N	A	N	N	N	N	A	N	N	N	N	N	C	N	N	N	N	N	N	N	A	N	N	N
synopGBS103443	TGCAGAGGCGGGCAGTGGAGTTGAAAACTGAAATTTGTAATGAGCTAATATCATGACAGATAG	A/C	61	3	0.278074866310160	1B	175	184	A	A	N	N	N	N	A	C	N	N	N	N	N	N	N	A	N	N	N	N	C	N	A	N	N	N	N	N	N	N	N	N	N	N	N	N	N	N	N	A	N
synopGBS110349	TGCAGCCCCCGTCAACCTTGGCTTGCCGTGGAGGGATCATTGCATTTGTAGCCCCCGCAAAAA	A/G	38	3	0.310160427807487	1B	175	186	N	N	N	N	N	N	G	N	N	A	N	N	G	A	N	N	N	N	N	N	N	N	N	N	N	N	N	G	A	G	N	N	N	A	G	A	A	A	N	N	N
synopGBS110350	TGCAGCCCCCGTCAACCTTGGCTTGCCGTGGAGGGATCATTGCATTTGTAGCCCCCGCAAAAA	T/C	46	3	0.310160427807487	1B	175	186	N	N	N	N	N	N	C	N	N	T	N	N	C	T	N	N	N	N	N	N	N	N	N	N	N	N	N	C	T	C	N	N	N	T	C	T	T	T	N	N	N
synopGBS116256	TGCAGCTGCACAGGCACCAAGGACAGTGGACATCGTAGGCCCATTCGGGTGCACCCGCAAAAA	A/G	9	3	0.449197860962567	1B	175	186	A	A	G	A	G	G	A	G	G	G	N	A	A	G	A	A	A	N	G	G	G	G	A	G	G	A	A	A	N	A	G	G	G	G	A	G	G	G	G	A	N
synopGBS116257	TGCAGCTGCACAGGCACCAAGGACAGTGGACATCGTAGGCCCATTCGGGTGCACCCGCAAAAA	C/T	33	3	0.449197860962567	1B	175	186	C	C	T	C	T	T	C	T	T	T	N	C	C	T	C	C	C	N	T	T	T	T	C	T	T	C	C	C	N	C	T	T	T	T	C	T	T	T	T	C	N
synopGBS110347	TGCAGCCCCCGTCAACCTTGGCTTGCCGTGGAGGGATAGTTGCATTCGCAGCCCCCGGAAAAA	G/A	38	4	0.288770053475936	1B	175	187	N	N	N	N	N	N	G	N	N	A	N	N	G	A	N	N	N	N	N	N	N	N	N	N	N	N	N	G	A	G	N	N	N	N	G	N	A	N	N	N	N
synopGBS110348	TGCAGCCCCCGTCAACCTTGGCTTGCCGTGGAGGGATAGTTGCATTCGCAGCCCCCGGAAAAA	C/T	46	4	0.288770053475936	1B	175	187	N	N	N	N	N	N	C	N	N	T	N	N	C	T	N	N	N	N	N	N	N	N	N	N	N	N	N	C	T	C	N	N	N	N	C	N	T	N	N	N	N
synopGBS118602	TGCAGGAGACAGAGCCGATCGCGTTGAGGATCTACCGCCCTCGCACGTCAGAGCCTTCGCCCT	A/G	10	3	0.737967914438503	1B	176	176	N	N	A	G	A	A	G	A	A	A	A	G	G	A	G	G	N	G	N	A	N	A	N	A	A	G	N	G	N	G	A	A	N	A	G	A	A	A	A	G	N
synopGBS101259	TGCAGAATAATAGGGGTTGTGAGTGACTAGAGGGATGGCCTAGCCAACAGTTGGAGTAGGAGG	A/G	21	3	0.272727272727273	1B	176	180	N	N	N	N	N	N	N	N	N	N	G	A	N	N	N	N	N	N	N	N	N	N	A	N	N	N	N	N	N	N	N	N	N	N	A	N	N	N	N	N	N
synopGBS101260	TGCAGAATAATAGGGGTTGTGAGTGACTAGAGGGATGGCCTAGCCAACAGTTGGAGTAGGAGG	A/G	41	3	0.272727272727273	1B	176	180	N	N	N	N	N	N	N	N	N	N	G	A	N	N	N	N	N	N	N	N	N	N	A	N	N	N	N	N	N	N	N	N	N	N	A	N	N	N	N	N	N
synopGBS124462	TGCAGTAGATATTCAAACTGAAGTTGCTGAACCCTTTGTTCAAGAACAAGTTACTGAATAGTG	A/G	59	3	0.780748663101604	1B	177	177	G	G	N	G	N	A	G	N	N	N	N	G	G	A	G	G	N	N	A	A	A	A	G	A	N	G	G	N	N	N	A	N	A	A	N	N	A	A	N	G	N
synopGBS101417	TGCAGAATCTTGGCACTCAAAAAAGTTGGTTCTTGAAGAATTCTCCACGCCTGTCGCGCCAAT	C/T	47	3	0.508021390374332	1B	177	182	N	N	N	N	N	N	N	N	C	C	C	N	T	C	N	T	N	N	C	C	N	C	N	N	N	T	N	N	N	N	N	N	N	N	N	C	N	N	C	N	N
synopGBS101418	TGCAGAATCTTGGCACTCAAAAAAGTTGGTTCTTGAAGAATTCTCCACGCCTGTCGCGCCAAT	G/A	52	3	0.508021390374332	1B	177	182	N	N	N	N	N	N	N	N	G	G	G	N	A	G	N	A	N	N	G	G	N	G	N	N	N	A	N	N	N	N	N	N	N	N	N	G	N	N	G	N	N
synopGBS100380	TGCAGAAAGTGAGAGAGAGGGCTTCCTCCTCTGCCTAGGGCTAGGCCCTATTGAACTATTTTC	G/T	18	3	0.764705882352941	1B	177	183	G	G	T	N	N	T	N	N	N	N	T	G	G	T	G	N	G	N	N	T	T	T	G	T	T	N	G	N	N	N	N	T	N	T	N	T	T	N	T	G	N
synopGBS101919	TGCAGACCAACTACACCCTATGGGCTTCGGGAACTAGATTTACCATCGACGATGAGCTCCAGT	C/T	46	1	0.502673796791444	1B	177	183	T	N	N	N	N	C	N	C	N	N	N	N	T	C	N	N	N	N	C	N	C	C	N	C	N	N	N	N	N	T	C	N	N	N	N	C	C	C	C	N	N
synopGBS109725	TGCAGCCAGGGTCGTGGGTCTACATGTGACGGGCACGGCAGGGCGCCCGCAACACGTAAGGGG	A/G	23	3	0.550802139037433	1B	177	183	G	G	A	N	N	N	G	A	A	A	A	G	N	N	N	N	N	G	N	A	A	N	N	A	A	N	G	G	N	N	N	N	N	N	G	N	N	N	A	N	A
synopGBS108929	TGCAGCATTTCCTTGGCACAATGCACGAGGGTATGTGGAAGCTACTCTTCAAGGTGCAGAAGA	A/G	24	3	0.267379679144385	1B	177	184	N	N	N	N	N	N	N	N	N	N	N	N	N	N	N	N	N	N	N	N	N	N	N	N	N	N	N	N	N	N	N	N	N	N	N	N	N	G	N	N	N
synopGBS108930	TGCAGCATTTCCTTGGCACAATGCACGAGGGTATGTGGAAGCTACTCTTCAAGGTGCAGAAGA	T/C	54	3	0.267379679144385	1B	177	184	N	N	N	N	N	N	N	N	N	N	N	N	N	N	N	N	N	N	N	N	N	N	N	N	N	N	N	N	N	N	N	N	N	N	N	N	N	C	N	N	N
synopGBS114495	TGCAGCTAAGGAGAATAGCAGTAGCGATGCTCTAAGATGAACACTACTGATAAGTTGGACTAG	A/G	42	3	0.294117647058824	1B	177	185	A	N	N	A	G	N	N	G	N	N	N	N	N	N	N	N	N	A	N	N	N	N	N	N	N	N	N	N	N	N	N	N	N	G	N	N	G	N	N	N	N
synopGBS110247	TGCAGCCCATGCGTACACTTTGCCAGTGTTTACTGCCTTTCAAGTAGTTTGACTCCACTCACA	C/G	23	3	0.556149732620321	1B	178	180	N	N	N	N	N	G	N	N	N	N	G	N	N	N	N	N	C	C	G	N	G	N	N	N	N	N	N	C	N	C	G	N	N	G	N	G	G	N	G	N	G
synopGBS111465	TGCAGCCTATATTTGTTGCATCACTACACACATCCAGCAGTCTATTGAAAATATGAGCAAATT	A/G	43	3	0.315508021390374	1B	178	186	N	N	N	N	N	N	A	N	N	N	N	A	N	N	N	N	N	N	N	N	N	N	A	N	N	N	N	N	N	N	N	N	N	N	N	N	N	G	N	N	N
synopGBS127640	TGCAGTGTCGTCTCAGTCAGTCTTACTCGTTAGCAACTTAACATGACCGCCATTTTTCTCTGA	C/T	47	3	0.310160427807487	1B	178	195	N	N	C	N	C	C	N	N	N	N	N	T	N	N	N	N	N	N	C	C	C	N	T	C	N	N	N	N	C	N	C	C	N	C	N	C	C	C	C	T	C
synopGBS120033	TGCAGGCCCTGCTAGTGACGTTCGTGCGGAAGGCAACACCTGCATCGCCACGGCCATGCGTAC	C/G	8	3	0.411764705882353	1B	179	182	N	N	N	N	C	C	N	N	N	N	C	N	G	N	N	N	N	N	C	N	N	N	N	N	N	N	N	N	C	N	N	N	C	N	N	N	N	C	N	N	C
synopGBS120034	TGCAGGCCCTGCTAGTGACGTTCGTGCGGAAGGCAACACCTGCATCGCCACGGCCATGCGTAC	C/T	38	3	0.411764705882353	1B	179	182	N	N	N	N	C	C	N	N	N	N	C	N	T	N	N	N	N	N	C	N	N	N	N	N	N	N	N	N	C	N	N	N	C	N	N	N	N	C	N	N	C
synopGBS124364	TGCAGTACTGCTAAATTGTTGTACAAATTCTGCATTTCAATCGTCTCGAGAGATCGACCATGC	C/T	57	2	0.802139037433155	1B	181	182	C	C	T	C	N	T	N	T	N	T	T	C	C	T	C	C	C	C	N	T	T	N	C	N	T	N	C	C	N	N	N	N	N	T	C	T	N	N	T	C	T
synopGBS126751	TGCAGTGCACCCCTCCATCGCACGCAAACTCTACGCCATAAAGACCGCACAGCATACGCGTAC	A/G	40	3	0.823529411764706	1B	181	182	A	A	G	A	N	G	A	G	N	G	N	A	A	G	A	A	A	A	G	G	G	G	A	G	G	A	A	A	G	A	N	N	N	G	N	G	G	G	G	A	G
synopGBS102777	TGCAGAGAAGGCACATCTCGCTCGCCTGGAGGGCGAGCACGAGGCACTCGCCATGGAAGACGG	A/G	8	3	0.79144385026738	1B	182	183	G	G	A	N	N	A	N	A	A	N	A	G	G	A	G	G	G	N	A	N	A	A	G	A	A	G	G	G	A	N	A	A	N	A	G	A	A	N	A	G	A
synopGBS127291	TGCAGTGGCATGCAGTAGCAAATGGACAAGTCTACTGAGGCTCTGCTTGCTGCTGTCTTAGGA	C/G	26	2	0.358288770053476	1B	182	183	N	N	C	G	N	N	N	C	N	C	N	G	G	N	N	N	N	N	C	N	N	N	N	N	N	N	G	G	N	G	N	N	N	N	N	N	C	N	N	N	N
synopGBS104932	TGCAGATGGGGCACTTCTCGCTCTCCTTGAGCGTCTCCCCGAGGCACGCGCCATGGAAGATGT	C/T	31	1	0.449197860962567	1B	182	184	C	N	N	C	N	T	N	N	N	N	N	C	C	T	N	C	C	C	N	N	T	N	C	N	N	N	C	N	T	N	N	N	T	T	C	T	N	N	T	C	N
synopGBS113004	TGCAGCGCCATATGCGAGAAAAGATATCCTTTTTGCTCAAGAAACAGCAGAGAATATTGCGGC	A/G	9	3	0.572192513368984	1B	183	184	N	N	N	N	N	N	N	N	N	G	N	A	A	N	A	A	N	N	N	G	G	G	A	N	N	A	N	A	N	A	G	G	N	N	A	N	N	N	N	N	G
synopGBS100969	TGCAGAAGACGTGCCAACGCTGCCGCCGCCCGCCGTCTGAGCTGCTCCACCTCATCACCGCGC	C/G	19	3	0.272727272727273	1B	183	185	N	N	N	N	G	N	C	N	N	N	N	N	N	N	C	N	N	N	N	N	N	N	N	N	N	C	C	N	N	N	N	N	N	N	N	N	N	N	N	N	N
synopGBS100970	TGCAGAAGACGTGCCAACGCTGCCGCCGCCCGCCGTCTGAGCTGCTCCACCTCATCACCGCGC	G/A	31	3	0.272727272727273	1B	183	185	N	N	N	N	A	N	G	N	N	N	N	N	N	N	G	N	N	N	N	N	N	N	N	N	N	G	G	N	N	N	N	N	N	N	N	N	N	N	N	N	N
synopGBS100971	TGCAGAAGACGTGCCAACGCTGCCGCCGCCCGCCGTCTGAGCTGCTCCACCTCATCACCGCGC	T/C	42	3	0.272727272727273	1B	183	185	N	N	N	N	C	N	T	N	N	N	N	N	N	N	T	N	N	N	N	N	N	N	N	N	N	T	T	N	N	N	N	N	N	N	N	N	N	N	N	N	N
synopGBS113896	TGCAGCGGTTGATGAATTCAAAACCTGTTGCGTACTAGCCATGAAGATAGCTGCCCTGTTCAG	A/G	61	3	0.427807486631016	1B	183	185	N	N	N	N	N	N	N	A	N	N	N	G	N	N	N	N	N	N	N	A	N	N	G	N	N	G	N	G	N	N	N	N	A	A	N	N	N	N	N	G	N
synopGBS115035	TGCAGCTATGGTGCAAAGCATCAAATCGATTAATGTTTGAAGATGACGGTGTCTATGATGGGC	A/T	63	3	0.417112299465241	1B	183	186	A	N	N	A	N	N	N	N	T	T	T	N	A	N	N	A	N	N	N	T	T	N	A	T	N	N	A	N	N	A	N	T	T	N	N	N	N	N	N	N	N
synopGBS119726	TGCAGGCATCATTGATGCCATCATCGTCAAGCCGAGCGGAGATTTCGCCCTGACTTGTGACAG	A/G	14	3	0.438502673796791	1B	183	186	N	N	N	N	N	N	N	N	N	N	N	A	A	N	A	N	A	N	N	G	N	N	A	G	G	A	A	N	N	N	N	N	N	G	A	N	N	N	N	A	N
synopGBS116846	TGCAGCTGTCCTTTGGTTTTTAATGGTGCCACTTGGTTGTCTTTGAAACAGATTTGGTCTCTG	A/G	21	3	0.299465240641711	1B	183	195	A	N	N	A	N	G	N	G	G	N	N	A	N	N	A	N	A	N	N	N	N	N	N	N	N	N	A	N	N	N	N	N	N	N	N	N	N	N	N	A	G
synopGBS120845	TGCAGGCTGAAAAAATGATGACACCATTGGAATCCCGAAGGATCATTCCTGCACCCGCTGCTC	A/C	20	3	0.363636363636364	1B	183	196	N	A	N	N	N	N	N	N	N	N	N	A	N	C	N	A	N	N	N	C	C	N	N	N	N	N	N	N	N	N	N	N	N	C	A	N	N	N	N	A	N
synopGBS120846	TGCAGGCTGAAAAAATGATGACACCATTGGAATCCCGAAGGATCATTCCTGCACCCGCTGCTC	G/A	50	3	0.363636363636364	1B	183	196	N	G	N	N	N	N	N	N	N	N	N	G	N	A	N	G	N	N	N	A	A	N	N	N	N	N	N	N	N	N	N	N	N	A	G	N	N	N	N	G	N
synopGBS120847	TGCAGGCTGAAAAAATGATGACACCATTGGAATCCCGAAGGATCATTCCTGCACCCGCTGCTC	T/C	63	3	0.363636363636364	1B	183	196	N	T	N	N	N	N	N	N	N	N	N	T	N	C	N	T	N	N	N	C	C	N	N	N	N	N	N	N	N	N	N	N	N	C	T	N	N	N	N	T	N
synopGBS123140	TGCAGGTGGGCCACAGGAGGCAAAAAAGTGGCGCCGCGCGTCCCAGCTGCCCCCCGCAAAAAA	C/T	31	3	0.411764705882353	1B	183	196	T	N	N	N	C	C	T	C	N	C	N	N	T	N	T	N	N	N	C	C	C	C	T	N	N	T	T	N	N	N	N	C	N	C	N	C	N	C	N	T	N
synopGBS124300	TGCAGTACGTCGCCGCGCTCACCTCCCGATATTCTCGCTAACAAACTCACACACAGACACACA	A/G	56	3	0.727272727272727	1B	184	184	A	N	G	N	G	G	A	G	N	N	N	N	A	G	N	N	N	N	N	G	G	G	N	G	G	A	A	A	G	A	N	G	G	N	N	G	N	N	G	N	G
synopGBS125591	TGCAGTCCCGCGCGAAGTGGCCGCGGATGCCACAGTTGTGGCATTTGCCACGCCGCCCTCTGC	C/T	6	3	0.470588235294118	1B	184	184	N	N	N	T	N	N	N	C	N	N	N	T	T	N	N	N	N	N	N	N	N	N	N	N	N	N	N	N	N	T	N	C	N	N	N	N	C	N	N	N	N
synopGBS128019	TGCAGTTAGGGGGAGCCCAAAGCTTCCATACTGTGTTCTTGAAGTTTGTAGCGGTTTGGCTGA	C/T	17	3	0.74331550802139	1B	184	184	C	N	T	N	N	N	N	T	T	T	T	C	C	T	C	C	N	N	N	T	T	T	C	T	T	C	N	C	N	N	T	N	N	T	C	T	N	T	T	N	T
synopGBS126871	TGCAGTGCATTCTGATAAGATGAGAAGTCAATCTTTCCAAGGGTATCCTTTATTGCACTCAAA	A/T	51	3	0.379679144385027	1B	184	185	N	N	A	N	N	N	N	N	N	N	N	N	T	N	N	N	N	N	N	N	N	A	N	A	A	N	N	N	N	N	A	N	A	N	N	N	N	N	N	N	N
synopGBS120861	TGCAGGCTGAGACAGGGGAAACTCATCGCAAAGTGAACTGGGGCTCATGGGAGCATCGCATGG	A/G	19	3	0.283422459893048	1B	184	186	N	N	N	N	N	A	N	N	N	A	N	N	G	N	G	N	N	N	N	N	N	N	N	A	A	N	N	N	N	N	N	N	N	N	N	N	N	N	A	N	N
synopGBS111678	TGCAGCCTCGAGGTGAGCCCGCGGCACAGGATCTTGACGTCCCCATTTTGAAGGGAGACGGGC	A/G	44	2	0.417112299465241	1B	184	187	N	N	N	G	N	N	N	N	N	N	N	N	N	N	N	N	N	G	N	N	N	N	G	N	N	N	N	G	N	N	A	N	A	A	G	N	N	N	N	N	A
synopGBS118863	TGCAGGAGGAGAGCGGCATGGGCTTCCAAGGCAGCGGAGGGCGCGGCCAAGCCGCAAAAAAAA	A/G	28	3	0.497326203208556	1B	184	192	G	N	A	G	A	N	G	A	A	N	A	G	G	A	G	G	G	N	A	A	A	A	G	A	A	G	G	G	N	N	A	A	A	A	G	A	A	N	A	G	A
synopGBS120584	TGCAGGCGGCGGCAGACATGACCACGCTGCTCAAGGCCCTCGTCAAGGAGCTTACGACCTTGC	A/G	13	1	0.32620320855615	1B	184	194	N	N	A	G	N	N	N	A	A	N	N	N	N	N	G	G	N	N	A	N	A	N	G	A	N	N	N	N	N	N	A	N	N	A	N	A	N	N	N	G	A
synopGBS111070	TGCAGCCGCCTACAAAGAGGGCGATGAAGCAGGCGAGGCGCTGTTTGGTGAGACCAAGGATGA	A/G	30	2	0.374331550802139	1B	184	195	N	G	A	N	N	N	N	A	N	A	N	G	N	N	G	N	G	N	A	N	A	A	N	A	A	N	N	N	N	N	A	A	N	A	N	N	A	N	N	N	N
synopGBS129621	TGCAGTTTGGATTAACAAAAACGCCACAATTAGTCCTTCTCGCATTAAAAAGAAATGAAGAAA	C/T	21	1	0.272727272727273	1B	184	196	N	N	N	N	N	N	N	N	N	T	N	N	N	N	N	N	N	N	N	N	N	N	N	N	N	N	N	N	N	C	N	N	N	N	N	N	N	N	N	N	N
synopGBS121194	TGCAGGGAGGACGTGCGCGGGGAGAACTCTCCGACTTTGCTACATTGGTGGCCGTGGGCGGGC	A/G	22	3	0.79144385026738	1B	185	186	A	A	G	N	N	N	A	G	N	N	G	N	A	G	N	A	A	A	G	G	G	N	A	G	G	N	N	A	N	A	G	G	G	G	A	G	G	G	G	A	N
synopGBS121195	TGCAGGGAGGACGTGCGCGGGGAGAACTCTCCGACTTTGCTACATTGGTGGCCGTGGGCGGGC	A/G	41	3	0.79144385026738	1B	185	186	A	A	G	N	N	N	A	G	N	N	G	N	A	G	N	A	A	A	G	G	G	N	A	G	G	N	N	A	N	A	G	G	G	G	A	G	G	G	G	A	N
synopGBS118668	TGCAGGAGATGTGACAAACTAAATTTACAAAAACTGTAATTTCTAAAAAAAAAAGAGCAGAAA	A/G	52	3	0.46524064171123	1B	185	196	A	N	N	N	N	N	N	G	N	N	G	N	N	N	N	N	N	N	N	G	G	N	A	G	N	N	N	N	N	N	N	N	N	N	N	N	N	G	N	N	N
synopGBS126086	TGCAGTCGTTTGGTACACAAGCCTTGTTGAGGCACTGACAGTGCTGCCAAGATGACAGGCTAG	A/C	33	3	0.278074866310160	1B	185	196	N	C	N	C	A	N	N	N	N	A	N	N	N	A	N	C	C	N	N	N	N	N	N	N	N	N	N	N	N	N	N	N	N	N	N	N	N	A	N	N	N
synopGBS105035	TGCAGATGTGTCCGTGACTAGGCGCAACGCTGTCCACGAATTTGATCTGCGGGGAGGGGGCCA	C/G	33	2	0.545454545454545	1B	185	199	C	N	N	C	N	N	N	N	N	N	G	C	C	N	C	N	C	N	N	G	N	N	C	N	N	C	N	C	N	C	N	N	N	N	C	N	N	N	N	C	N
synopGBS112010	TGCAGCCTTCCACACGCTATTCACGTCGTAGTCACCTTGCATGCGTGCATCCACCACACCCTC	C/G	62	3	0.823529411764706	1B	186	191	G	G	C	G	C	C	G	C	C	C	C	G	G	C	G	G	G	G	C	C	C	C	G	C	C	G	G	G	C	G	C	N	C	N	G	C	N	N	C	G	C
synopGBS112011	TGCAGCCTTCCACACGCTATTCACGTCGTAGTCACCTTGCATGCGTGCATCCACCACACCCTC	C/G	63	3	0.823529411764706	1B	186	191	G	G	C	G	C	C	G	C	C	C	C	G	G	C	G	G	G	G	C	C	C	C	G	C	C	G	G	G	C	G	C	N	C	N	G	C	N	N	C	G	C
synopGBS101787	TGCAGACAGAGCACAACCAGAGTCACGACGTGCATTTCTCGGAATGAATGTATGGCTAAAGAA	A/C	46	3	0.764705882352941	1B	186	192	C	C	N	N	A	A	C	A	N	N	A	N	N	A	C	C	N	N	A	A	A	A	C	A	A	C	N	C	N	N	A	A	A	A	C	N	N	N	A	N	N
synopGBS100973	TGCAGAAGACGTGGTCCTGGGTCCTTAGCACCGCGTCGGCGAGTGGAGCCGAGGAGACCACGA	C/G	49	2	0.529411764705882	1B	186	193	N	N	N	G	C	N	N	C	N	N	N	N	G	N	N	N	N	N	C	N	N	N	G	C	N	N	N	N	C	G	N	N	C	N	N	N	N	C	N	N	N
synopGBS101782	TGCAGACAGAACAGAACAAAAGTCAGCCAGGTTTTGTCAGACAACGAGGAGGCGCGTCGGTGA	C/G	44	3	0.598930481283422	1B	186	194	N	N	C	G	C	C	G	C	C	C	N	G	G	C	G	N	G	N	N	C	C	C	G	C	N	G	G	G	C	N	C	C	C	N	G	N	C	N	C	N	C
synopGBS102288	TGCAGACGCAGACAATCATGATTTATGTTAATGGTTCATCAGAGCATGGTTACAAATCTTAAT	A/T	61	3	0.502673796791444	1B	186	194	N	N	N	N	N	N	N	T	N	N	N	N	N	N	N	N	A	N	N	T	N	N	N	N	N	N	N	N	N	A	T	N	T	N	N	N	N	T	N	A	N
synopGBS125299	TGCAGTCATATAACATCACATCACTAAACAGGACCAACTAACTGAATCAGGACGAACTTTAGG	A/C	26	3	0.705882352941177	1B	186	194	N	A	C	N	C	N	A	C	C	C	N	N	A	N	A	A	A	A	N	C	C	C	N	C	C	N	N	A	N	A	C	C	N	N	A	N	N	C	N	A	N
synopGBS127408	TGCAGTGGGGGATCAATGGATCAGTATCCATCAGTTCGACGCTAGAGCCTGGTGTATTCTACA	C/G	36	1	0.524064171122995	1B	186	194	N	N	N	N	N	N	N	N	N	N	N	C	N	G	N	N	C	N	G	G	N	N	C	N	N	N	N	N	G	N	N	N	G	N	N	N	N	N	N	N	N
synopGBS114410	TGCAGCTAAAAAATAATAATCTCATCACCACATCATGCACTAACTCAAGGATCATTCCTTAGC	A/T	11	3	0.427807486631016	1B	186	195	T	N	N	N	N	N	N	N	N	N	N	N	T	N	N	N	N	N	N	N	N	N	N	N	A	N	N	N	N	N	N	N	N	A	N	N	N	N	N	N	N
synopGBS129940	TGCAGTTTTTTAGTTGACCACAAATGCATTTGTGTGCTAGTTTTCAATAAAAAGAAAAAAATT	A/G	23	3	0.427807486631016	1B	186	196	N	N	G	N	N	G	N	G	N	N	N	N	N	G	N	N	A	N	N	N	N	N	A	N	N	N	N	N	G	N	N	N	N	G	N	N	N	N	N	N	N
synopGBS125984	TGCAGTCGGCCATGAAAGAAACATTGCGGCTACACCCAGCGGGGCCGCTCCTCCTCCCACGAG	C/G	9	3	0.780748663101604	1B	187	192	G	N	C	G	N	N	G	N	C	C	C	N	N	N	G	N	G	N	C	C	C	C	N	C	N	G	G	G	C	N	C	N	C	C	G	C	C	C	N	G	C
synopGBS126082	TGCAGTCGTTGTTGTTCGTGACTCGTGAGACGACCAAAGGTTATAGGCACTATGTGCCCATGC	A/G	44	3	0.807486631016043	1B	187	195	A	N	N	A	G	G	A	G	N	N	N	A	A	G	A	N	A	A	N	G	N	G	A	G	G	A	N	A	G	A	N	N	N	N	A	G	N	N	G	A	N
synopGBS129637	TGCAGTTTGGCTGCCTCACCAGCATGCAAGGCATTTCTAACCTATCCGCTGTATCAACTTAGT	C/T	26	3	0.60427807486631	1B	187	195	N	T	N	N	C	C	N	C	N	N	N	N	N	C	T	N	N	N	N	C	N	N	T	N	N	N	N	N	C	N	N	C	N	C	N	N	C	N	C	N	C
synopGBS116848	TGCAGCTGTCGACGGCGGTGACCGTGGACGAGTCGGCCGACGCGTTCCCGCCGCCGCCCCCGC	C/G	46	1	0.352941176470588	1B	188	196	N	G	C	N	C	C	G	N	N	N	N	G	G	N	G	N	G	G	N	C	C	N	G	C	C	G	N	N	C	G	C	C	C	C	G	C	C	N	N	N	C
synopGBS128101	TGCAGTTATTGCGCCATCCACACTGCCCCTCCTTCAACACGTCGTTCCACATCCATGCGTGCA	A/T	38	2	0.796791443850267	1B	189	192	A	A	T	N	N	N	A	T	T	N	T	A	A	N	A	A	A	A	T	N	T	T	A	T	T	A	A	A	T	N	N	T	N	N	A	N	N	N	N	N	N
synopGBS128102	TGCAGTTATTGCGCCATCCACACTGCCCCTCCTTCAACACGTCGTTCCACATCCATGCGTGCA	C/T	46	2	0.796791443850267	1B	189	192	C	C	T	N	N	N	C	T	T	N	T	C	C	N	C	C	C	C	T	N	T	T	C	T	T	C	C	C	T	N	N	T	N	N	C	N	N	N	N	N	N
synopGBS126752	TGCAGTGCACCCTCTGCCGCTACAGTGCATGTCCTTTACATTATTGAGTCACTACAGTACACA	T/A	57	3	0.556149732620321	1B	189	193	N	N	N	N	N	A	T	A	A	A	N	T	T	A	N	T	T	N	A	N	A	N	T	A	N	T	T	N	N	N	N	A	A	N	T	A	A	N	A	T	N
synopGBS126753	TGCAGTGCACCCTCTGCCGCTACAGTGCCTGTCCTTTACATTATTGAGTCACTACAGAACACA	A/T	57	1	0.518716577540107	1B	189	193	N	N	N	N	N	A	T	A	A	A	N	T	T	A	N	T	T	N	A	N	A	N	T	A	N	T	T	N	N	N	N	A	A	N	T	A	A	N	A	T	N
synopGBS114220	TGCAGCGTGGTGCTCGCCAAGTACAGAATGGATTTCGGCTAAGAGCTGCCACCCTTCCTCTTC	G/A	37	2	0.491978609625668	1B	189	194	N	N	G	N	N	G	N	G	G	N	N	A	N	N	N	A	N	N	G	N	N	N	A	N	G	N	N	A	N	N	N	G	N	N	N	G	N	G	G	A	N
synopGBS116756	TGCAGCTGGGGTCTTCTGGGTTGAGCTTCACTTTCTTGGTCTATTTGGAGAGCTTGAAGGCAG	A/G	50	2	0.342245989304813	1B	189	194	G	N	A	N	N	A	N	N	N	A	A	N	G	N	N	G	G	N	N	A	N	N	N	A	N	N	N	N	N	N	N	N	N	N	N	N	N	N	N	G	N
synopGBS114221	TGCAGCGTGGTGCTCGCCAAGTCCAGAATGGATTTCGACTAAGAGCTGCCACCCTTCCTCTTC	A/G	37	1	0.374331550802139	1B	189	196	N	N	G	N	N	N	N	G	N	N	N	A	N	N	N	A	N	N	N	N	N	N	A	N	N	N	N	A	N	N	N	N	N	N	N	N	N	G	G	A	N
synopGBS116847	TGCAGCTGTCGACGGCGGTGACCGTGGACGAGTCGGCCGACGCGTTCCCGCCGCCGCCCCCGA	C/G	46	3	0.475935828877005	1B	189	196	N	G	C	N	C	C	G	N	N	N	N	G	G	N	G	N	G	G	N	C	C	N	G	C	C	G	N	N	C	G	C	C	C	C	G	C	C	N	N	N	C
synopGBS120715	TGCAGGCTAATCATGACAAAAATAGTTTCCAAACTCAGACATAGCCCTCGCCGCCGTGCTGAA	C/T	28	3	0.315508021390374	1B	189	196	N	N	N	N	N	N	N	N	N	N	N	N	C	N	N	N	N	C	N	N	N	N	N	T	T	N	N	N	N	N	N	N	N	N	C	N	N	N	N	N	N
synopGBS127244	TGCAGTGGATAGCCCCCGCTTCGATCTAGAGTGGCCAGATTGAGGGGGGCGAGACGACTGCTC	A/G	8	3	0.294117647058824	1B	189	199	A	N	N	N	N	N	A	N	G	G	N	N	A	G	A	G	N	N	N	G	G	N	N	G	G	A	A	A	N	N	G	N	N	G	N	G	N	N	N	A	N
synopGBS120190	TGCAGGCCGTTGGGGCCCGCGGCGCTTCGCACTTGCCCCTTCGCTTCTCTGCTAAACCAAGTC	C/T	48	1	0.310160427807487	1B	189	202	T	N	N	N	N	N	N	C	N	C	N	N	T	N	T	N	N	N	N	C	C	N	N	N	N	T	N	N	C	T	N	N	N	C	N	N	C	N	N	N	N
synopGBS108962	TGCAGCCAAAACTCGACGGGCCCCCACGATGGTATCTCCCCTGCTAGGGACCATGGGAGCCGA	A/G	25	3	0.283422459893048	1B	189	206	N	N	N	N	N	N	N	N	A	N	N	N	N	N	N	N	N	N	N	N	N	N	N	A	N	N	N	N	A	N	N	N	N	A	N	A	N	N	N	N	N
synopGBS108963	TGCAGCCAAAACTCGACGGGCCCCCACGATGGTATCTCCCCTGCTAGGGACCATGGGAGCCGA	C/T	51	3	0.283422459893048	1B	189	206	N	N	N	N	N	N	N	N	C	N	N	N	N	N	N	N	N	N	N	N	N	N	N	C	N	N	N	N	C	N	N	N	N	C	N	C	N	N	N	N	N
synopGBS108964	TGCAGCCAAAACTCGACGGGCCCCCACGATGGTATCTCCCCTGCTAGGGACCATGGGAGCCGA	A/G	52	3	0.283422459893048	1B	189	206	N	N	N	N	N	N	N	N	A	N	N	N	N	N	N	N	N	N	N	N	N	N	N	A	N	N	N	N	A	N	N	N	N	A	N	A	N	N	N	N	N
synopGBS124961	TGCAGTATGTTCTTCTATACAGAGAGAGCGATCCATGTTTCCGTTGACTGTTATGACCCCGCG	C/T	28	1	0.256684491978610	1B	190	206	N	N	N	N	N	N	N	N	N	N	N	N	N	N	C	N	N	N	N	N	N	N	N	N	N	N	N	N	N	N	N	N	N	N	N	N	N	N	N	N	N
synopGBS125575	TGCAGTCCCCGAGCCGCCTGCCGAAGTTCCCGAGCCGCCTTCTAAGTTCCCCAAGTCGAATCT	A/G	44	3	0.299465240641711	1B	190	222	N	A	N	N	G	N	N	N	N	G	N	A	N	N	N	N	N	N	N	N	N	N	N	G	G	N	N	N	N	N	N	G	N	N	N	N	N	N	N	N	N
synopGBS125576	TGCAGTCCCCGAGCCGCCTGCCGAAGTTCCCGAGCCGCCTTCTAAGTTCCCCAAGTCGAATCT	C/A	61	3	0.299465240641711	1B	190	222	N	C	N	N	A	N	N	N	N	A	N	C	N	N	N	N	N	N	N	N	N	N	N	A	A	N	N	N	N	N	N	A	N	N	N	N	N	N	N	N	N
synopGBS103502	TGCAGAGGGGCCCAAGACCTCCATGAGAAGTCCGCGATTGGTACCACCTCCCTGCCGCAAAAA	A/G	13	3	0.288770053475936	1B	191	199	N	G	A	N	A	N	G	A	A	N	N	N	G	A	N	A	G	N	N	A	A	A	G	A	A	N	N	N	N	G	A	A	G	A	G	A	N	N	A	G	N
synopGBS118382	TGCAGGACCGTGGTGGCGTATGTTGGTGATTGGCATGATTGGTGGAGCGCCTCTAATTGTCCG	A/G	54	3	0.278074866310160	1B	191	199	N	N	N	N	N	N	N	N	N	N	N	N	N	N	N	N	N	N	A	N	G	G	A	N	G	N	N	A	G	N	N	N	N	N	A	N	N	N	G	N	N
synopGBS100022	TGCAGAAAAAAATTGTTTGGTGAGTAAAGCCATACCTACTTGGCTGACATATGATGCATTTTC	A/T	11	3	0.288770053475936	1B	191	201	A	N	N	N	N	N	N	N	N	N	T	N	A	T	N	N	A	N	N	N	N	N	N	T	N	N	N	N	N	N	N	N	N	N	N	N	N	N	N	N	N
synopGBS101583	TGCAGAATTGGAAACAATCACAGAAGATAAATGGCCGCAAATTAAATTAGATAAATTATATGG	A/C	6	3	0.272727272727273	1B	191	206	N	N	N	N	N	N	C	A	N	N	N	N	N	N	C	N	C	N	N	N	N	N	N	A	N	N	N	N	N	N	N	N	C	N	N	A	N	N	N	N	N
synopGBS101584	TGCAGAATTGGAAACAATCACAGAAGATAAATGGCCGCAAATTAAATTAGATAAATTATATGG	A/T	23	3	0.272727272727273	1B	191	206	N	N	N	N	N	N	T	A	N	N	N	N	N	N	T	N	T	N	N	N	N	N	N	A	N	N	N	N	N	N	N	N	T	N	N	A	N	N	N	N	N
synopGBS106631	TGCAGCACACGAGCTGGCACGACATGACCCGTATAATAATCGTGCCCTGGCAGGCCGTGCCGA	C/T	13	3	0.336898395721925	1B	191	206	N	N	T	C	N	N	N	N	N	N	N	N	C	T	N	N	N	N	N	N	T	T	N	T	N	N	N	N	N	N	N	T	N	N	N	N	T	N	T	N	N
synopGBS114557	TGCAGCTACACCAATCACATGATTAGCTCCGTGCATAAGACGCCGCCTTGACGGATTACCGAG	A/G	57	1	0.32620320855615	1B	191	206	N	N	N	N	N	N	N	N	N	N	G	N	N	N	N	N	N	N	N	G	G	N	A	G	N	N	A	N	N	A	N	N	N	G	N	N	N	N	N	N	N
synopGBS126518	TGCAGTGACCATTGTCATCTCACCATGGCCAACCTAGCAATGACAGCCAGCCCGAGACGAAGC	A/G	16	3	0.379679144385027	1B	191	206	N	N	N	N	A	N	N	A	N	N	N	G	G	N	G	N	N	N	N	N	N	N	G	A	N	N	G	N	A	G	N	A	N	N	G	N	N	N	N	G	N
synopGBS126519	TGCAGTGACCATTGTCATCTCACCATGGCCAACCTAGCAATGACAGCCAGCCCGAGACGAAGC	C/A	20	3	0.379679144385027	1B	191	206	N	N	N	N	C	N	N	C	N	N	N	A	A	N	A	N	N	N	N	N	N	N	A	C	N	N	A	N	C	A	N	C	N	N	A	N	N	N	N	A	N
synopGBS124788	TGCAGTATAATAGGGAAAAAGTCTAAAACAAACCTTAAACTTGTAGATGAAATCTAAATTGAA	C/T	63	3	0.272727272727273	1B	191	208	N	N	N	N	N	N	N	N	N	N	N	N	N	N	N	N	N	N	N	N	N	N	N	N	N	N	N	N	N	N	C	N	N	N	N	C	C	C	C	N	N
synopGBS104832	TGCAGATGCTGAGATGTGTAGAAACGGATGGGGGCGGCGAGGGTATGTAGGAAGCGGGAGGAA	A/G	22	3	0.72192513368984	1B	192	199	N	G	A	G	N	A	N	N	N	A	N	G	G	A	G	N	N	G	N	N	A	N	G	N	N	N	G	N	N	G	N	N	N	A	N	N	A	A	N	N	A
synopGBS125540	TGCAGTCCCAAAGTCTCTGATGTGTTTGTCTCCCTAGATGTTTGCTGAACGTACTGACTAATG	A/G	10	3	0.497326203208556	1B	192	201	N	N	N	N	N	N	N	N	N	N	N	N	N	N	N	G	N	N	N	G	N	N	N	G	N	N	A	N	N	A	N	N	N	N	N	N	N	N	N	N	N
synopGBS107448	TGCAGCAGCAACAACAAAGTCAACAGCAGCAACAACTTCTTGGAACTGTGCCTAATGTGTCAA	A/G	31	3	0.497326203208556	1B	192	202	A	N	G	A	G	N	A	G	G	G	G	A	A	G	A	G	A	N	A	G	G	G	N	G	G	A	A	A	N	A	G	G	A	G	A	G	G	G	G	A	N
synopGBS129302	TGCAGTTTAGAATGGTCCTGGCGACTCAACGCAACATCTTTATATGTACATCTAACGGATGTA	A/G	41	2	0.518716577540107	1B	192	202	N	N	N	N	N	A	N	N	N	A	N	G	G	A	N	N	N	N	N	A	N	A	N	N	A	N	N	N	N	N	N	N	N	A	N	N	N	N	N	N	N
synopGBS104655	TGCAGATGAGAAACATCATGCGGGTGGCCAAGCTTCGTGACATCGAGGCCACCACAGGGTATC	A/G	14	3	0.561497326203209	1B	193	201	N	N	N	N	N	N	A	G	N	N	N	N	A	N	N	N	A	N	N	N	G	N	N	N	N	N	N	A	N	A	G	G	A	N	N	N	N	N	N	N	N
synopGBS110511	TGCAGCCCGCCACACATCCCACCCAAACTAGACCTCCCCGCACGCTCGAACCAGCGGCACCCA	A/T	29	3	0.700534759358289	1B	195	199	T	N	A	T	A	A	T	N	A	A	N	T	T	A	T	A	T	N	T	N	A	A	N	A	A	T	T	T	A	T	A	N	T	A	N	A	A	N	A	T	A
synopGBS110512	TGCAGCCCGCCACACATCCCACCCAAACTAGACCTCCCCGCACGCTCGAACCAGCGGCACCCA	G/A	30	3	0.700534759358289	1B	195	199	A	N	G	A	G	G	A	N	G	G	N	A	A	G	A	G	A	N	A	N	G	G	N	G	G	A	A	A	G	A	G	N	A	G	N	G	G	N	G	A	G
synopGBS110513	TGCAGCCCGCCACACATCCCACCCAAACTAGACCTCCCCGCACGCTCGAACCAGCGGCACCCA	G/A	39	3	0.700534759358289	1B	195	199	A	N	G	A	G	G	A	N	G	G	N	A	A	G	A	G	A	N	A	N	G	G	N	G	G	A	A	A	G	A	G	N	A	G	N	G	G	N	G	A	G
synopGBS115214	TGCAGCTCAGAGAAGTGCATGATGGCGACGTACCCTGGCGACGGGGCATTGGGCTGGGGCCTC	A/G	8	3	0.850267379679144	1B	195	199	N	N	G	A	G	G	N	G	G	G	G	A	A	G	A	G	A	A	A	G	G	G	A	G	G	N	A	A	G	A	G	G	A	G	A	G	G	G	G	A	G
synopGBS117685	TGCAGCTTTTCATCGCATTCTTCACAGTCAAGAATCCTCTCCATGGTGCTGATCGCTTCCTTA	C/T	48	3	0.802139037433155	1B	195	199	C	C	T	C	T	T	N	T	N	T	T	C	C	T	C	T	C	N	C	N	T	N	C	T	T	N	C	C	T	C	T	T	C	N	C	T	T	T	T	N	T
synopGBS121590	TGCAGGGCTGGATGCGGACGCGCGCCTCGTCGGCGAGCTCGACGGGGACGCTAGCCACCTCCT	C/G	58	3	0.657754010695187	1B	199	200	C	N	G	C	N	G	C	G	G	G	G	N	C	N	C	N	C	C	C	G	G	G	C	G	N	C	N	C	G	C	G	N	N	G	N	G	G	G	G	N	G
synopGBS122110	TGCAGGTAAAGTCTCCTCACTGATGACGGCTCTTGGCTCTTGATGCCTCTCTTCCACTGATCT	A/G	18	3	0.540106951871658	1B	199	200	N	N	N	G	N	A	N	N	N	A	N	G	G	A	N	A	N	N	N	N	N	N	N	N	N	G	G	N	A	N	A	N	G	N	G	N	N	A	N	N	N
synopGBS124463	TGCAGTAGATATTTATTCATCTTAATTGTCCTGGTACAGTTTATAAAGAGAAGTACGTAGCTT	C/G	29	3	0.374331550802139	1B	199	200	N	N	G	C	N	N	C	N	N	N	N	C	C	G	N	N	N	N	C	G	G	G	N	G	G	N	N	N	N	C	N	N	N	G	C	N	G	N	N	C	N
synopGBS102175	TGCAGACCTGGACGCGGACGCGCGCCTCGTCGGCGAGCTCCACGGGGACGCTGGCCACGTCCT	A/G	56	2	0.818181818181818	1B	199	201	A	A	G	A	G	N	N	G	G	N	G	A	A	G	A	G	A	A	A	G	G	G	A	G	N	A	A	N	N	A	G	N	A	G	A	G	G	N	G	A	G
synopGBS104248	TGCAGATCCATTTTGCCGCCTCCAACAACGTGGCCGAGTACGAGGCGGTCATTCACGGCCTCC	C/T	45	1	0.272727272727273	1B	199	201	N	N	N	N	N	N	N	N	N	N	N	N	N	N	N	N	N	N	N	N	N	C	T	C	N	N	N	N	N	N	N	N	N	N	N	C	N	N	N	N	N
synopGBS107817	TGCAGCAGCTGCTGCTGCTCCATCAGCGGCGAAGACTGTAGATAGTTGAAGTGATGGAACAGC	C/G	17	3	0.454545454545455	1B	199	201	N	N	N	G	N	C	N	N	N	N	N	G	G	N	G	C	N	G	N	N	C	C	G	C	N	G	G	G	N	G	C	N	G	C	N	C	C	C	N	N	C
synopGBS128228	TGCAGTTCAGATTATTGTATACATTGTTATTTCATAGTAGTGCTTTAAGTGAGAAGTGCCAAA	A/C	28	1	0.716577540106952	1B	199	201	C	C	N	N	A	N	N	A	A	A	A	N	C	A	N	A	C	C	C	A	N	N	N	A	A	C	C	C	N	N	N	N	C	N	C	A	A	N	N	N	N
synopGBS104077	TGCAGATCACCTTGGACGGAGTTAATTGCATAAAACCACCACATTTGGGGTTAGGTTTGCAGA	G/T	61	3	0.529411764705882	1B	199	202	G	N	N	G	T	N	N	T	N	N	N	G	G	N	G	T	G	N	N	T	T	N	G	T	N	G	G	G	N	G	N	N	N	N	N	T	T	N	T	G	N
synopGBS113186	TGCAGCGCGCCGCCTGCCTCGATCCCGTATGGATCGAGAGAGGCCGAGCTGACCAACCCCCGC	A/G	36	3	0.411764705882353	1B	199	202	G	G	A	G	N	A	G	A	N	A	A	G	G	A	N	A	G	G	N	A	N	A	G	A	A	G	N	G	A	N	N	N	N	N	G	A	A	N	A	N	N
synopGBS110966	TGCAGCCGCAGTCGTCAACGTGTGACGCTGCGGCGGACCTGGGGGGCCCGCCGCAAAAAAAAA	C/T	25	3	0.459893048128342	1B	199	206	T	T	C	T	N	C	T	C	C	C	N	T	T	C	T	C	T	T	T	N	C	C	T	C	C	T	T	T	N	T	C	N	N	C	T	C	C	C	C	T	C
synopGBS102738	TGCAGAGAAAGTATGCATATGGTGTTTGCTGTTTGTGCAGGTTCAGGCCTCCTCGTGTGAAGA	G/T	6	3	0.347593582887701	1B	199	208	N	N	N	N	N	N	N	N	N	N	N	N	T	N	N	N	N	N	T	N	N	N	N	N	N	N	N	N	N	N	N	N	N	N	N	N	G	N	N	N	N
synopGBS122152	TGCAGGTAATCAGCATCTAGTTGCGCTTGAATCTGCTGACTCATATGCCTATCCACAGATCGA	A/C	7	3	0.550802139037433	1B	201	201	N	C	A	N	N	N	C	A	A	N	A	N	C	A	C	A	C	N	C	A	A	A	N	A	A	N	N	N	N	C	N	N	C	N	C	N	N	N	A	C	N
synopGBS102163	TGCAGACCTCGCTGCTGCCCAATCTCCTAGCAGCACCCGCTCGACACACCCCACCCAGACTCG	C/G	48	3	0.775401069518717	1B	201	202	G	G	N	G	C	N	G	N	C	N	C	G	G	N	G	C	N	N	G	N	N	C	N	C	C	G	G	N	N	G	C	N	N	C	G	N	N	N	C	N	C
synopGBS113567	TGCAGCGGCAGCACGTCTGCGGAGTGCGGCGATGGCGGCAAGCAAGCGGAAAGCGCCGCAAAA	T/C	32	3	0.374331550802139	1B	201	205	T	N	N	N	C	C	T	C	N	C	N	T	T	C	N	N	T	T	T	N	C	C	T	C	N	T	T	T	N	T	C	C	N	C	T	N	C	C	C	T	N
synopGBS113568	TGCAGCGGCAGCACGTCTGCGGAGTGCGGCGATGGCGGCAAGCAAGCGGAAAGCGCCGCAAAA	A/G	49	3	0.374331550802139	1B	201	205	A	N	N	N	G	G	A	G	N	G	N	A	A	G	N	N	A	A	A	N	G	G	A	G	N	A	A	A	N	A	G	G	N	G	A	N	G	G	G	A	N
synopGBS113569	TGCAGCGGCAGCACGTCTGCGGAGTGCGGCGATGGCGGCAAGCAAGCGGAAAGCGCCGCAAAA	A/T	51	3	0.374331550802139	1B	201	205	A	N	N	N	T	T	A	T	N	T	N	A	A	T	N	N	A	A	A	N	T	T	A	T	N	A	A	A	N	A	T	T	N	T	A	N	T	T	T	A	N
synopGBS113097	TGCAGCGCCTCGCTGCCGTCGCTGTCGTCGCCGCCCGCGCCGCAAAAAAAAAAAAAAAAAAAA	G/T	17	1	0.449197860962567	1B	201	206	G	N	T	G	T	T	G	T	T	T	T	G	G	T	G	T	G	N	G	T	T	T	G	T	T	G	G	N	T	G	T	T	G	T	G	T	T	N	T	G	T
synopGBS121543	TGCAGGGCGTGCTCGTGGATGGCGGCCGGAAAAAAAAAAAAAAAAAAAAAAAAAAAAAAAAAA	C/T	11	3	0.278074866310160	1B	201	206	C	N	N	N	T	N	N	N	T	N	T	N	C	T	N	N	N	N	C	N	N	T	N	N	N	N	C	N	T	C	N	N	N	T	N	T	N	N	N	N	N
synopGBS119876	TGCAGGCCACTCTACACCAACACGACACGGCTGACTCGCCCGTCCGCGCGGTGTCATGCGCCT	C/T	27	3	0.588235294117647	1B	201	211	N	T	C	T	C	N	T	C	C	C	C	N	T	C	T	C	N	N	T	N	C	N	N	N	N	N	N	N	N	T	N	C	N	N	N	C	N	C	N	N	N
synopGBS105218	TGCAGATTCCGAGCCGCCGCCATAGTGATGCCCCTGTTTCGCCGCCGTGTTGAGCCGCCCGCA	C/T	39	1	0.379679144385027	1B	202	206	T	T	N	T	C	N	N	N	N	C	C	N	N	C	T	C	T	N	T	C	N	N	T	C	C	T	T	N	N	T	N	N	T	N	C	C	N	C	C	N	C
synopGBS122851	TGCAGGTGACACGAGGCATCTTTGAAGCACTAGTAAAAAACAGGCCTATCGTTCGGGCCTGGC	C/G	44	2	0.818181818181818	1B	202	207	N	G	C	G	C	N	G	C	C	C	N	G	G	C	G	N	G	G	G	C	C	N	G	C	C	N	G	G	C	G	N	C	G	C	G	C	C	C	C	G	N
synopGBS128188	TGCAGTTCAATTTAAACTATAAAAGCGTCTACTATAAAGGGACAGAGGTAGTAGAAAATAGCC	T/C	32	3	0.550802139037433	1B	202	208	N	N	T	N	T	T	N	N	T	T	N	C	C	N	N	N	N	N	N	N	T	N	N	T	N	C	N	N	T	N	N	N	C	T	T	N	N	N	N	N	N
synopGBS126820	TGCAGTGCAGGGTTTAGTCCGCACTCTCCAATGAGCCGCTCTCTGTCGTGCTCCCAGGCGCCG	C/T	18	3	0.877005347593583	1B	203	204	C	C	T	C	T	T	C	T	N	T	T	C	C	T	C	T	C	C	N	T	T	T	C	T	T	C	C	C	T	C	T	T	C	T	N	T	N	T	T	C	T
synopGBS101844	TGCAGACATCCACCCTGCTCCTGTACAACCACCCAGACAAACGCTGGATGGGGCCTCGACGAG	C/T	28	3	0.737967914438503	1B	204	205	C	C	T	N	T	T	C	T	T	T	T	C	C	T	C	T	C	N	C	T	T	T	C	T	T	C	C	C	T	C	T	T	N	T	C	T	T	N	T	N	T
synopGBS103318	TGCAGAGGAGACGGGGCGGCGTTCATCCACGGCAGGAGACCATGATGCTGGAACTGGAGCCGA	C/G	29	3	0.53475935828877	1B	204	206	G	N	N	N	N	N	N	C	C	C	C	N	N	N	G	C	N	G	N	C	C	N	N	N	N	N	N	N	C	N	C	N	N	N	G	C	N	N	C	G	C
synopGBS111138	TGCAGCCGCGGCTCTCCTCGGCGCCGCCGCTTCATGCGCCGCCACTGGAGGCGGATCTCGGCG	C/T	24	2	0.320855614973262	1B	204	207	N	N	C	N	N	C	N	N	N	N	C	T	T	N	N	C	N	N	N	N	N	N	T	N	C	N	N	N	C	N	N	N	N	N	T	N	C	N	N	N	N
synopGBS118816	TGCAGGAGCTGCCATTGCGGTTTCTAAGAAAAGATCAATTAGGTATGAAATATCAATATATGG	A/G	25	3	0.331550802139037	1B	204	208	A	N	N	N	G	N	N	N	N	N	N	A	A	N	N	N	A	N	N	N	G	N	N	N	G	A	N	A	G	N	N	N	N	N	N	N	N	N	G	N	G
synopGBS120824	TGCAGGCTCTCGGGCATAATCTCACACTATGCTGATGTGGGCCTATTGGACCTTCTTCGGGCC	G/A	30	3	0.684491978609626	1B	204	208	G	N	A	G	N	A	N	A	N	A	A	G	N	A	G	A	G	N	G	A	N	N	G	A	A	N	G	N	A	N	N	A	N	N	N	N	A	A	N	G	N
synopGBS120825	TGCAGGCTCTCGGGCATAATCTCACACTATGCTGATGTGGGCCTATTGGACCTTCTTCGGGCC	C/A	62	3	0.684491978609626	1B	204	208	C	N	A	C	N	A	N	A	N	A	A	C	N	A	C	A	C	N	C	A	N	N	C	A	A	N	C	N	A	N	N	A	N	N	N	N	A	A	N	C	N
synopGBS120826	TGCAGGCTCTCGGGCCTAATCTCACACTATACTGATGTGGGCCTATTGGACCTTCTTCGGGCA	A/G	30	2	0.67379679144385	1B	204	208	G	N	A	G	N	A	N	A	N	A	A	G	N	A	G	A	G	N	G	A	N	N	G	A	A	N	G	N	A	N	N	A	N	N	N	N	A	A	N	G	N
synopGBS120827	TGCAGGCTCTCGGGCCTAATCTCACACTATACTGATGTGGGCCTATTGGACCTTCTTCGGGCA	A/C	62	2	0.67379679144385	1B	204	208	C	N	A	C	N	A	N	A	N	A	A	C	N	A	C	A	C	N	C	A	N	N	C	A	A	N	C	N	A	N	N	A	N	N	N	N	A	A	N	C	N
synopGBS123491	TGCAGGTTCTGGGGCCCTAGTAGCTTAGGTTTTTAGATCGTTCTGCGTCATGGCTTCGGCAGC	A/G	60	3	0.39572192513369	1B	204	208	N	G	N	N	N	N	N	N	N	A	N	N	G	N	N	A	N	N	N	N	N	N	N	N	N	N	G	N	N	N	N	N	N	N	N	N	N	N	N	N	N
synopGBS118392	TGCAGGACCTAGTGAGAAAAGGAATCTAGCATGCATGTGGCCTCACTGTGATTGGACCCACCA	C/G	25	3	0.374331550802139	1B	204	212	N	N	C	N	N	N	N	N	N	C	N	G	G	N	N	C	G	N	N	N	N	N	G	N	N	N	N	N	N	N	N	N	G	N	N	N	N	N	N	G	N
synopGBS115557	TGCAGCTCCTCGTCGGTAGTGTCACGGGTGAGGCTCTTCTGCTCATCAGCGCGGATCAGCACT	A/G	57	1	0.272727272727273	1B	204	213	N	N	N	N	N	N	N	A	A	N	N	N	N	N	G	N	N	N	N	N	N	N	G	N	N	N	N	N	N	N	N	N	N	N	N	N	N	A	N	N	N
synopGBS106736	TGCAGCACCACAGAACGCGCAGGTCAGCGCTTACACCCTGTACAGTCTGATGACACGCAGCAG	A/C	34	3	0.486631016042781	1B	206	208	C	C	A	C	N	A	N	A	A	N	A	C	N	A	C	N	C	C	C	A	A	C	N	A	A	N	C	N	A	C	N	N	C	N	A	A	A	A	N	N	N
synopGBS107034	TGCAGCACGTCTGTCAGCTCCTTCACCGCCACCACGGTGGTCTTGTCAAGCACGCCGCGGGAC	C/T	10	2	0.818181818181818	1B	206	208	C	N	T	N	T	T	C	T	N	T	T	C	C	N	C	T	C	C	N	T	T	C	N	T	T	C	C	C	T	C	N	N	N	T	N	N	T	N	T	C	T
synopGBS104456	TGCAGATCGTACCTATCGGCCGCGACAAGCAGGCGCAGCCATTGCCATATCGCATCTTCACCA	A/G	26	3	0.919786096256685	1B	208	210	G	G	A	G	N	A	G	A	N	A	A	G	G	A	G	A	G	G	N	A	N	G	N	A	A	G	G	G	A	G	A	A	G	A	A	N	A	A	N	G	A
synopGBS120214	TGCAGGCCTCGACCCGTAGTCGCACGCCCGTCATCAAGTACCAGAAGCAAGAGGCGGCCGCCA	A/C	44	3	0.614973262032086	1B	208	213	N	A	N	N	C	C	N	C	C	N	N	A	A	C	A	C	A	A	N	C	C	A	A	C	C	A	A	A	C	A	C	C	A	C	C	C	N	N	C	N	N
synopGBS126239	TGCAGTCTGCCCCAAACTCGATACTTCGGTACTGATCTGTAAAAAAGAAACACCAGTTCCCCT	A/G	41	3	0.46524064171123	1B	208	213	N	N	N	N	N	N	N	N	N	N	N	N	N	N	N	N	A	N	N	N	N	N	A	G	G	N	A	N	N	N	N	N	N	N	N	N	N	N	N	N	N
synopGBS105578	TGCAGCAAAACAAGTGTAAGTCGTGAATTGGGAGCAAAAGAAGAAAGCGGCATCAATCAGAAG	A/T	18	2	0.262032085561497	1B	208	226	N	N	N	N	N	N	N	N	N	A	N	N	T	A	N	N	N	N	N	N	A	N	N	N	N	N	N	N	N	N	N	N	N	N	N	N	A	N	N	N	N
synopGBS116143	TGCAGCTGAAGGTCGTAAACACCAAGTTTGTAAGGATGGTCGCTCTGCAAATAGATGACCAGG	A/G	16	3	0.614973262032086	1B	210	212	N	N	G	N	G	G	G	G	N	N	N	A	N	N	N	G	A	A	G	G	G	N	N	G	G	N	A	N	N	N	N	G	A	G	N	N	N	N	G	N	N
synopGBS116144	TGCAGCTGAAGGTCGTAAACACCAAGTTTGTAAGGATGGTCGCTCTGCAAATAGATGACCAGG	A/G	31	3	0.614973262032086	1B	210	212	N	N	G	N	G	G	G	G	N	N	N	A	N	N	N	G	A	A	G	G	G	N	N	G	G	N	A	N	N	N	N	G	A	G	N	N	N	N	G	N	N
synopGBS116145	TGCAGCTGAAGGTCGTAAACACCAAGTTTGTAAGGATGGTCGCTCTGCAAATAGATGACCAGG	A/C	35	3	0.614973262032086	1B	210	212	N	N	C	N	C	C	C	C	N	N	N	A	N	N	N	C	A	A	C	C	C	N	N	C	C	N	A	N	N	N	N	C	A	C	N	N	N	N	C	N	N
synopGBS101964	TGCAGACCAGCCAGCGGGGCAGGGGAGCGGGACGGCGACGGGATTGGCCGATCCGAGATCGGA	A/C	42	3	0.443850267379679	1B	210	213	N	N	N	N	N	N	N	N	N	N	N	N	N	N	N	N	N	N	N	N	N	N	N	N	N	N	N	N	N	N	N	N	N	N	N	N	N	N	N	N	N
synopGBS101965	TGCAGACCAGCCAGCGGGGCAGGGGAGCGGGACGGCGACGGGATTGGCCGATCCGAGATCGGA	T/C	43	3	0.443850267379679	1B	210	213	N	N	N	N	N	N	N	N	N	N	N	N	N	N	N	N	N	N	N	N	N	N	N	N	N	N	N	N	N	N	N	N	N	N	N	N	N	N	N	N	N
synopGBS110827	TGCAGCCGACTCCAGCTCCTTTCCTTGGCCCACTGTGGCTCTCGCACCGACTCGATCCTATCG	C/G	42	2	0.577540106951872	1B	210	216	C	N	G	N	G	N	G	G	N	G	G	N	N	G	C	N	C	N	N	G	G	C	N	G	N	C	C	N	N	C	G	G	C	G	N	G	G	N	G	C	N
synopGBS103242	TGCAGAGCTGGGCCGTGGGCCTCTATCCCTGTCAGAGCGGGCGGGCCGCAAAAAAAAAAAAAA	A/C	24	3	0.438502673796791	1B	211	213	N	C	A	C	A	A	A	A	A	A	A	N	C	A	C	A	C	C	A	A	A	C	C	A	A	C	C	C	N	C	A	A	N	A	A	A	A	A	A	N	A
synopGBS101966	TGCAGACCAGCCAGCGGTGCAGGGGAGCGGGACGGCGACGGGATTGGCCGATCCGCAAAAAAA	A/C	42	3	0.401069518716578	1B	211	217	N	A	N	A	C	C	C	C	C	C	C	N	A	C	A	C	A	A	C	N	C	A	A	C	C	A	A	N	N	A	C	N	N	C	C	C	C	N	C	A	N
synopGBS101967	TGCAGACCAGCCAGCGGTGCAGGGGAGCGGGACGGCGACGGGATTGGCCGATCCGCAAAAAAA	T/C	43	3	0.401069518716578	1B	211	217	N	T	N	T	C	C	C	C	C	C	C	N	T	C	T	C	T	T	C	N	C	T	T	C	C	T	T	N	N	T	C	N	N	C	C	C	C	N	C	T	N
synopGBS114756	TGCAGCTAGCCCGTCACGATGCTCGAAGACACAGCTGCCGCAGTTTCTCGGGAGAGAGATTGG	A/G	18	3	0.449197860962567	1B	211	220	N	G	N	G	A	A	N	N	N	N	N	G	N	N	G	N	G	N	A	A	N	N	N	A	A	N	N	N	N	G	N	N	N	N	N	N	N	A	N	N	N
synopGBS127774	TGCAGTGTTGCAGTCTGCGGAGAGTCGGATACTAGTGGAGCCGCGAAGGTGCCGCGCTCCTCC	C/T	25	3	0.550802139037433	1B	211	220	N	N	N	N	N	N	N	N	N	N	N	T	N	N	N	N	N	N	C	C	N	N	T	N	N	N	N	N	N	N	C	N	N	N	C	N	N	N	N	N	C
synopGBS127775	TGCAGTGTTGCAGTCTGCGGAGAGTCGGATACTAGTGGAGCCGCGAAGGTGCCGCGCTCCTCC	A/G	45	3	0.550802139037433	1B	211	220	N	N	N	N	N	N	N	N	N	N	N	G	N	N	N	N	N	N	A	A	N	N	G	N	N	N	N	N	N	N	A	N	N	N	A	N	N	N	N	N	A
synopGBS109511	TGCAGCCACTCCGCTCCGCTCCTCCAGGTCCACCGCCCACCACCATCACCCTCTGCTCCGAGA	A/G	31	3	0.294117647058824	1B	212	226	N	N	N	N	N	N	N	N	N	N	N	N	N	N	N	N	N	N	A	A	N	N	N	A	A	N	N	N	N	N	N	N	N	A	N	N	N	N	A	N	N
synopGBS123507	TGCAGGTTGACGGCCTCTGCATCCCGTGTGTGTCGAAGTTATATAGGAAGGATGTGCAATTTA	C/T	10	1	0.732620320855615	1B	213	213	C	C	T	C	T	T	T	N	T	T	T	C	C	T	C	T	C	C	T	T	T	C	C	T	T	C	C	C	T	C	T	T	C	T	T	T	T	N	T	N	N
synopGBS115224	TGCAGCTCAGCGCGGAGGCAATCAAGTGACAAGTATGTTCATTAGAACCATTTGGAATAGGAC	A/G	23	3	0.828877005347594	1B	213	217	A	N	G	A	G	G	G	G	G	G	N	A	A	G	A	N	A	N	G	G	G	A	A	G	G	A	A	A	N	A	G	G	A	G	G	G	N	N	G	A	G
synopGBS116836	TGCAGCTGTCAAAACAATGCACATATCTCGATGCACCCAAGTCAAGTTTGAACGTCCACGATA	C/G	9	3	0.582887700534759	1B	215	221	N	N	G	N	G	G	G	G	N	G	G	N	C	G	N	G	C	N	G	N	G	N	N	G	G	N	N	N	G	C	G	N	N	N	G	G	G	G	N	N	G
synopGBS126585	TGCAGTGAGCTAGATGATGGGAACTGTATTACTCGTTCCTCATCGTCTTCAGAATTTTCAGAT	A/G	63	3	0.545454545454545	1B	215	224	N	N	A	G	N	N	A	A	N	N	N	N	N	N	G	N	N	N	N	A	N	N	N	A	A	N	N	N	N	N	N	N	N	N	N	N	N	N	A	N	N
synopGBS103970	TGCAGATATGGGAGGGTCTTGAGCCTGCACATCAACAGGGGCGAGACACCTTCAGGAGGAGAA	A/G	56	1	0.39572192513369	1B	215	225	N	N	N	N	N	N	N	N	N	N	N	N	N	N	N	N	N	N	N	N	N	N	N	N	N	N	N	N	N	N	N	N	N	N	N	N	N	N	N	N	N
synopGBS105607	TGCAGCAAAAGTTGATCATCATCATCTACTATCGCCCAATAAAAGATAGGTTTGGCTGCCATC	A/T	7	3	0.315508021390374	1B	215	225	N	N	N	N	N	N	N	N	N	N	N	T	N	N	N	N	N	N	N	N	N	N	N	N	N	N	N	N	N	N	N	N	N	N	N	N	N	N	N	N	N
synopGBS126821	TGCAGTGCAGGTCATCAAGCAAGCACCCCTACAGAGACTCAAGAGTTATCTGCTCCGATCAAG	C/G	49	1	0.251336898395722	1B	215	226	C	N	N	N	N	N	N	G	N	N	N	C	N	N	N	N	C	N	N	G	G	N	C	G	N	N	C	N	N	N	N	N	N	N	G	N	N	N	N	N	G
synopGBS123275	TGCAGGTGTTGGGACCATTACGCTGGCAACCCTTACATCACTCACGGATGCCAAGGTACATAC	C/T	30	3	0.288770053475936	1B	215	230	N	N	N	N	N	N	N	N	N	N	C	N	N	C	N	N	N	N	N	N	N	T	N	N	N	N	T	N	N	N	N	N	N	N	N	N	N	N	C	N	N
synopGBS123795	TGCAGTAAAACCTCACGGGAGAGCGATGAGATCAAAAACGTGAGGATTTGCTGGTCTTGGGTA	G/T	41	2	0.475935828877005	1B	216	221	N	N	N	N	N	N	N	N	N	N	N	N	N	N	N	N	G	N	N	N	N	N	N	N	T	N	N	N	N	G	T	N	N	N	T	N	N	N	N	N	N
synopGBS111414	TGCAGCCTACCAGTACCTCAATGAGGCAAGTGATTTGGGTACGATGACCTGAGCAACATGCGA	A/G	20	1	0.454545454545455	1B	216	222	G	N	A	G	N	N	N	A	N	N	A	G	G	A	N	N	G	N	N	A	A	N	N	N	A	N	G	N	A	G	A	N	N	A	N	A	A	A	A	N	N
synopGBS118007	TGCAGGAAGACCTCACGGGAGAGCGATGAGATAAAAAACGTGAGGATTTGCTGGTCTTGGGTA	G/T	41	4	0.481283422459893	1B	216	222	N	N	N	N	N	N	N	N	N	N	N	N	N	N	N	N	G	N	N	N	N	N	N	N	T	N	N	N	N	G	T	N	N	N	T	N	N	N	N	N	N
synopGBS123931	TGCAGTAAGACGCCCGCCATTGTTAAAAGGAAACATCCTCCGATGTCTTTGCCATTCCTTTGG	G/T	41	3	0.577540106951872	1B	216	222	N	N	N	N	N	N	N	T	N	N	N	N	G	N	N	N	N	N	N	N	N	G	N	T	N	N	N	G	N	N	N	N	G	N	T	N	T	N	N	N	T
synopGBS116432	TGCAGCTGCGTCGTCCCTTCGGACTACGGCGTGGCTGCCACATGCTTCTTTCTACGGCCGCAG	G/T	55	3	0.459893048128342	1B	216	223	T	N	G	T	N	G	N	N	G	G	N	N	T	N	N	G	N	N	G	N	G	N	N	N	G	N	N	N	N	N	T	N	N	G	N	N	G	N	G	N	N
synopGBS100220	TGCAGAAACAAGCCCATAAGGCCAGACAACAAAACAAATGACTGAAAATGTAAAACGAGTCAA	C/T	55	3	0.267379679144385	1B	216	225	C	N	N	N	N	N	N	T	N	N	N	N	N	T	N	N	N	N	N	N	N	N	C	N	T	C	N	N	N	N	N	N	N	N	T	N	N	N	N	N	N
synopGBS114047	TGCAGCGTCGCTGCCATGGGCCAGGCCGCCGACGGCCAAAGAGCTGCGGGCCGAGATCGGAAG	A/G	37	3	0.283422459893048	1B	216	226	N	N	N	N	N	N	N	N	N	N	N	N	N	N	N	N	N	N	N	N	N	N	N	N	N	N	N	N	N	N	N	N	N	N	N	N	N	N	N	N	N
synopGBS116924	TGCAGCTGTTAAAGTTCTTTCGAACTTCTCATGCCACTGTTTGGGTGCTTGCTTGAGTCCATC	C/T	58	1	0.256684491978610	1B	216	226	N	N	N	N	T	N	N	N	N	N	N	N	N	N	N	N	N	N	N	N	N	N	N	N	N	N	N	C	N	N	N	N	N	N	N	N	N	N	N	N	N
synopGBS123024	TGCAGGTGCGTGTGTGCCTGGACGGGGGCTACCACGTTGCCGATGAGCTGTGGCGCACGCCAA	A/G	56	2	0.262032085561497	1B	216	231	N	N	A	N	N	N	N	A	N	N	N	N	G	N	N	N	N	N	N	N	A	N	N	A	N	G	G	G	N	G	N	N	N	N	N	N	A	N	N	N	N
synopGBS128778	TGCAGTTGAGCTTCGCCGCGCCGTCGGGGTTGCAATGGAGCGCCGCGGGGCTGTAGGCTGCAA	A/C	34	3	0.256684491978610	1B	216	239	A	A	N	N	N	N	N	N	N	N	N	N	N	N	N	C	N	N	N	N	N	N	N	C	N	N	N	N	N	N	A	N	N	N	C	N	N	N	N	N	N
synopGBS128779	TGCAGTTGAGCTTCGCCGCGCCGTCGGGGTTGCAATGGAGCGCCGCGGGGCTGTAGGCTGCAA	G/A	41	3	0.256684491978610	1B	216	239	G	G	N	N	N	N	N	N	N	N	N	N	N	N	N	A	N	N	N	N	N	N	N	A	N	N	N	N	N	N	G	N	N	N	A	N	N	N	N	N	N
synopGBS128780	TGCAGTTGAGCTTCGCCGCGCCGTCGGGGTTGCAATGGAGCGCCGCGGGGCTGTAGGCTGCAA	C/T	63	3	0.256684491978610	1B	216	239	C	C	N	N	N	N	N	N	N	N	N	N	N	N	N	T	N	N	N	N	N	N	N	T	N	N	N	N	N	N	C	N	N	N	T	N	N	N	N	N	N
synopGBS113770	TGCAGCGGGTCGGCAGCGGGGCCAGCGCGGGCATGGACGCGCCGCAAAAAAAAAAAAAAAAAA	G/T	30	1	0.299465240641711	1B	217	222	G	G	T	N	T	T	N	T	N	T	N	G	G	T	N	T	G	G	N	N	T	N	G	T	T	G	G	N	N	N	N	T	N	N	T	T	T	T	N	T	T
synopGBS108935	TGCAGCATTTGCCAAGTATGACGACGAACTTCCTCCTTTCGATTCAGTCCCCATGTCACAATG	C/T	21	4	0.524064171122995	1B	217	223	N	N	C	N	N	C	C	N	N	N	N	N	N	C	N	N	N	N	N	N	N	N	N	N	C	N	N	N	N	N	N	N	N	N	N	N	C	N	C	N	N
synopGBS108936	TGCAGCATTTGCCAAGTATGACGACGAACTTCCTCCTTTCGATTCAGTCCCCATGTCACAATG	C/T	24	4	0.524064171122995	1B	217	223	N	N	C	N	N	C	C	N	N	N	N	N	N	C	N	N	N	N	N	N	N	N	N	N	C	N	N	N	N	N	N	N	N	N	N	N	C	N	C	N	N
synopGBS108937	TGCAGCATTTGCCAAGTATGACGACGAACTTCCTCCTTTCGATTCAGTCCCCATGTCACAATG	T/C	30	4	0.524064171122995	1B	217	223	N	N	T	N	N	T	T	N	N	N	N	N	N	T	N	N	N	N	N	N	N	N	N	N	T	N	N	N	N	N	N	N	N	N	N	N	T	N	T	N	N
synopGBS108938	TGCAGCATTTGCCAAGTATGACGACGAACTTCCTCCTTTCGATTCAGTCCCCATGTCACAATG	C/G	31	4	0.524064171122995	1B	217	223	N	N	C	N	N	C	C	N	N	N	N	N	N	C	N	N	N	N	N	N	N	N	N	N	C	N	N	N	N	N	N	N	N	N	N	N	C	N	C	N	N
synopGBS121071	TGCAGGGAAGGAGGAGGAGGAGGTGGTGCTCTGCTCGTCCTTGACGCCGCCGTTGACCTCGCC	C/T	56	3	0.705882352941177	1B	218	221	T	T	C	T	C	C	C	C	C	C	C	N	T	C	T	C	T	N	C	C	C	N	T	C	C	T	T	T	C	N	C	C	N	C	N	C	C	C	C	C	C
synopGBS123437	TGCAGGTTCCGTTAGTTTCAGGAGCAATTACAAGCCAGCATTCTTCAGCAGGCTCCAAGTTGA	C/T	42	3	0.74331550802139	1B	218	223	T	N	C	N	C	N	C	N	N	C	C	N	T	N	N	C	N	N	N	C	C	T	T	C	C	N	T	T	C	N	N	C	N	C	C	C	C	N	C	C	N
synopGBS129229	TGCAGTTGTTGCGATGGCGGCCTTGGCATATCGCCTTGGCCATCACCATCCGCAAAAGGGGCT	G/A	32	3	0.684491978609626	1B	219	226	N	N	G	N	G	G	G	G	N	G	G	A	N	G	N	N	A	N	N	G	G	N	N	G	N	N	N	N	G	A	A	N	N	G	G	G	G	N	N	G	G
synopGBS124115	TGCAGTACAATTTTGTTCGTCGATTTTGTTGCGTGCCGACGTAAATGCCGAAGATGGGGAATT	C/T	17	3	0.93048128342246	1B	220	223	N	T	C	T	C	C	C	C	C	C	C	T	T	C	T	C	T	T	C	C	C	T	T	C	C	N	T	T	N	T	T	C	N	C	C	C	C	N	N	C	N
synopGBS124116	TGCAGTACAATTTTGTTCGTCGATTTTGTTGCGTGCCGACGTAAATGCCGAAGATGGGGAATT	C/G	20	3	0.93048128342246	1B	220	223	N	G	C	G	C	C	C	C	C	C	C	G	G	C	G	C	G	G	C	C	C	G	G	C	C	N	G	G	N	G	G	C	N	C	C	C	C	N	N	C	N
synopGBS120768	TGCAGGCTCAAATGGCAATGACTAATACTCCTTCCGTCTCAAAATAAGCGTCTCAACTTTATA	A/T	20	3	0.454545454545455	1B	224	224	N	N	A	T	A	N	N	N	N	A	N	T	N	A	N	A	T	N	N	A	N	N	T	N	N	N	N	T	N	N	N	N	N	N	N	A	N	N	N	N	N
synopGBS120769	TGCAGGCTCAAATGGCAATGACTAATACTCCTTCCGTCTCAAAATAAGCGTCTCAACTTTATA	A/G	60	2	0.443850267379679	1B	224	224	N	N	A	G	A	N	N	N	N	A	N	G	N	A	N	A	G	N	N	A	N	N	G	N	N	N	N	G	N	N	N	N	N	N	N	A	N	N	N	N	N
synopGBS104928	TGCAGATGGGCGTGCCGCTTAAATTAACGTGAATCGAATCACACCCGACGAGACGAGGAGCTC	C/T	27	3	0.288770053475936	1B	224	225	N	N	N	N	N	N	N	C	N	N	C	N	N	C	N	N	N	N	C	C	C	N	T	C	N	N	T	N	N	N	T	N	N	N	N	N	N	N	N	N	N
synopGBS129543	TGCAGTTTCTTGCACCTGACTGCAAAGCGAGCATTTGTCGCACTCGCAATTTGGCCATCCTCT	C/G	27	3	0.486631016042781	1B	224	225	N	N	G	N	N	N	N	G	N	N	N	C	N	N	N	N	N	N	N	G	G	N	N	N	N	N	N	N	N	N	N	N	N	N	N	G	G	N	N	N	N
synopGBS129544	TGCAGTTTCTTGCACCTGACTGCAAAGCGAGCATTTGTCGCACTCGCAATTTGGCCATCCTCT	G/A	45	3	0.486631016042781	1B	224	225	N	N	A	N	N	N	N	A	N	N	N	G	N	N	N	N	N	N	N	A	A	N	N	N	N	N	N	N	N	N	N	N	N	N	N	A	A	N	N	N	N
synopGBS121565	TGCAGGGCTCAACGCTGGAGATGCTCTAACGGCGCAGCCTCGCGGGTGCTTGCGCGAGCCACC	G/T	47	3	0.513368983957219	1B	224	231	N	N	G	T	N	G	G	G	G	G	N	N	T	G	T	G	T	N	G	G	G	T	T	N	T	T	N	T	G	N	N	N	T	G	G	G	G	G	G	N	G
synopGBS111421	TGCAGCCTACGCATGGCCATCCCTAAGGAGCTGCCACAAGCACCAAAGCTACTCATGCTTGTC	C/T	21	3	0.251336898395722	1B	224	232	N	N	N	N	N	N	N	N	N	N	N	C	C	N	N	T	C	N	T	N	N	N	N	N	N	N	C	C	N	C	N	N	N	N	N	T	N	N	N	N	N
synopGBS118639	TGCAGGAGAGGAGCATATATACCAGCCAGTAGCCACCCTGCACCACGCGCATCAGCTACACAC	C/T	55	3	0.438502673796791	1B	224	240	N	N	N	N	C	C	N	C	C	N	C	N	T	N	T	C	T	T	N	C	N	T	N	C	T	T	T	N	N	N	T	N	N	C	C	N	N	N	C	N	C
synopGBS121707	TGCAGGGGCAGCTGCCGCATTCATTAGTCTGTGCGTATTTATTGTGCTGCCAAAGTGACGAAT	A/G	52	3	0.299465240641711	1B	224	245	N	N	N	G	N	N	N	A	A	N	N	G	G	A	G	N	G	N	A	N	A	G	G	A	G	G	G	G	N	N	G	N	N	N	A	N	A	N	N	A	N
synopGBS117885	TGCAGGAACATCAAGGCCTTCCTGCCTGGACAGGTGGCGACAAATCACAGTTAAGTCTGGGAT	G/T	38	3	0.700534759358289	1B	225	230	T	T	G	N	N	G	N	G	G	G	G	T	T	G	T	G	N	N	G	G	G	T	T	G	T	T	T	T	G	T	T	N	N	G	G	G	N	G	G	G	G
synopGBS117886	TGCAGGAACATCAAGGCCTTCCTGCCTGGACAGGTGGCGACAAATCACAGTTAAGTCTGGGAT	A/C	39	3	0.700534759358289	1B	225	230	C	C	A	N	N	A	N	A	A	A	A	C	C	A	C	A	N	N	A	A	A	C	C	A	C	C	C	C	A	C	C	N	N	A	A	A	N	A	A	A	A
synopGBS100583	TGCAGAACAAATTTAGATTCCTGCTTTATAAACTTATTAATTAAGAAACTATTACGAAAAATT	A/G	59	3	0.385026737967914	1B	225	231	N	N	N	N	A	N	N	N	N	N	N	N	N	N	N	N	N	N	N	A	N	N	N	N	N	N	N	G	N	N	N	N	N	N	N	A	N	A	A	N	N
synopGBS102191	TGCAGACCTTCCCCTAAAAAAATAAAAAGCTGCAAACCAAATCAAATATATTATGATTAAATT	A/G	60	3	0.283422459893048	1B	225	240	N	N	N	N	N	G	G	N	N	N	N	N	N	N	A	G	N	N	N	N	N	A	A	N	N	A	N	N	N	N	N	N	N	N	N	N	N	N	N	N	N
synopGBS112494	TGCAGCGACTTACTACAGATCCACGACAGCGAGGTTATCGAGAAGACTTCGAGAGGTTTTATC	G/A	41	3	0.588235294117647	1B	225	241	G	N	A	G	A	A	A	A	N	N	A	G	G	A	G	A	G	G	N	N	A	G	G	A	G	N	G	G	A	N	G	A	N	A	A	A	A	A	A	N	N
synopGBS112495	TGCAGCGACTTACTACGGATCCACGACAGCGAGGTTATCGAAAAGACTTCGAGAGGTTTTATC	A/G	41	1	0.582887700534759	1B	225	241	G	N	A	G	A	A	A	A	N	N	A	G	G	A	G	A	G	G	N	N	A	G	G	A	G	N	G	G	A	N	G	A	N	A	A	A	A	A	A	N	N
synopGBS129179	TGCAGTTGTGCAAAAACAAGAACAAAAACGACGTTGTTTTGCTGCTGCCATCGCTAACTCCTG	C/T	28	3	0.732620320855615	1B	226	230	N	N	T	C	T	N	T	T	T	T	T	N	C	T	C	T	C	C	T	T	T	N	C	T	C	N	C	C	T	N	C	T	C	T	T	T	T	N	T	N	T
synopGBS125359	TGCAGTCATTGCTTCGCGTTCACATGCCATGCAGATTGCACGACTAGCCTGCCCAATAGAAGC	A/T	7	3	0.470588235294118	1B	226	232	N	T	N	N	N	N	N	N	N	N	N	N	N	N	N	N	T	N	N	N	N	N	T	N	N	N	N	N	N	N	N	N	N	N	N	A	N	N	N	N	N
synopGBS125360	TGCAGTCATTGCTTCGCGTTCACATGCCATGCAGATTGCACGACTAGCCTGCCCAATAGAAGC	C/A	52	3	0.470588235294118	1B	226	232	N	A	N	N	N	N	N	N	N	N	N	N	N	N	N	N	A	N	N	N	N	N	A	N	N	N	N	N	N	N	N	N	N	N	N	C	N	N	N	N	N
synopGBS128252	TGCAGTTCATAGATGTGGTTGCGTTTTAGAACTAATTCTGGTTTTCGTTTACAGTTCTCGCGA	A/G	8	3	0.390374331550802	1B	226	232	N	N	G	N	N	N	N	N	N	N	N	N	A	N	N	N	N	N	N	N	N	N	N	N	N	N	N	N	N	N	N	N	N	N	N	N	N	G	N	N	N
synopGBS100150	TGCAGAAAAGTAAACTACGCCTCTAACTGTACACTACTACCGCAAATGGAATGGACTGGCCTA	G/T	28	3	0.550802139037433	1B	227	230	N	N	N	N	T	T	N	N	T	T	N	G	G	N	N	N	N	N	N	T	T	G	G	T	N	N	N	G	N	G	N	N	N	T	N	T	N	T	N	N	N
synopGBS100151	TGCAGAAAAGTAAACTACGCCTCTAACTGTACACTACTACCGCAAATGGAATGGACTGGCCTA	T/C	29	3	0.550802139037433	1B	227	230	N	N	N	N	C	C	N	N	C	C	N	T	T	N	N	N	N	N	N	C	C	T	T	C	N	N	N	T	N	T	N	N	N	C	N	C	N	C	N	N	N
synopGBS103927	TGCAGATATAGCCAGGAGCAACTATTGCGTTGACACAAGAGCTGTTGCCGCTGACGCAAGCGT	A/G	23	2	0.850267379679144	1B	227	230	G	G	A	N	N	A	A	A	A	A	N	G	G	A	G	A	G	G	A	N	A	G	G	A	G	G	G	G	N	G	G	N	G	A	A	A	A	A	A	A	A
synopGBS115872	TGCAGCTCGTCGGCCGTGCTCTCCGACTGTCGTGCCTCTCGGCCAGCAGCCAGATCTCCATCT	C/T	42	3	0.834224598930481	1B	227	230	C	C	T	C	T	T	N	T	T	T	T	C	C	T	C	T	C	C	T	T	T	C	C	T	C	C	N	N	T	C	C	T	N	T	T	T	N	N	T	T	T
synopGBS102314	TGCAGACGCCTCCGCCGCTCGTACGTTTAAAGAAGGAAATAGAAGGCGTGTTACAGACGTCGA	A/G	42	2	0.807486631016043	1B	227	231	G	N	N	G	A	A	N	A	A	A	A	N	G	A	G	A	N	N	A	A	A	G	G	A	G	G	G	N	N	N	N	N	N	N	A	A	N	A	N	A	A
synopGBS105485	TGCAGATTTGTCACCAGTCGTGTGCATGCGCGTCCGCCCGTCCGTACGATAAACAAGTGGATG	C/T	41	3	0.572192513368984	1B	227	231	N	N	N	C	N	N	N	N	N	N	N	N	N	N	N	N	N	N	T	N	N	N	C	T	N	N	N	C	N	N	N	N	N	N	N	T	T	N	N	N	N
synopGBS123865	TGCAGTAAATCCATCCACTCCAGGAGCCTTTGATGGAGCCATTTGAAATAATGCCGTTCTGAC	C/T	38	1	0.417112299465241	1B	227	231	N	N	N	N	N	N	N	C	N	N	N	N	T	N	N	N	N	N	N	N	C	N	N	N	T	N	N	N	N	N	N	N	N	N	N	N	N	N	N	N	N
synopGBS124382	TGCAGTACTTCCCACAACGCCGTTTTTTCTACCAATGCGCACGTAGACAAAAAAAATGTCCAT	C/T	17	3	0.486631016042781	1B	227	232	N	N	N	N	N	N	N	N	N	C	N	T	N	N	T	N	N	N	N	N	C	N	N	C	T	T	T	N	N	T	N	C	N	N	C	N	N	C	N	N	N
synopGBS124383	TGCAGTACTTCCCACAACGCCGTTTTTTCTACCAATGCGCACGTAGACAAAAAAAATGTCCAT	G/A	21	3	0.486631016042781	1B	227	232	N	N	N	N	N	N	N	N	N	G	N	A	N	N	A	N	N	N	N	N	G	N	N	G	A	A	A	N	N	A	N	G	N	N	G	N	N	G	N	N	N
synopGBS124384	TGCAGTACTTCCCACAACGCCGTTTTTTCTACCAATGCGCACGTAGACAAAAAAAATGTCCAT	A/C	44	3	0.486631016042781	1B	227	232	N	N	N	N	N	N	N	N	N	A	N	C	N	N	C	N	N	N	N	N	A	N	N	A	C	C	C	N	N	C	N	A	N	N	A	N	N	A	N	N	N
synopGBS101027	TGCAGAAGATGATCCTGCTTCGGTCGCCATCGGGGTGAACCCACGGTCTGCGCGCCGCCACAG	C/T	47	3	0.647058823529412	1B	228	230	N	N	N	T	N	N	N	C	N	N	C	T	T	C	T	N	N	N	C	C	C	T	N	C	T	N	N	T	N	T	T	C	N	C	C	C	N	C	C	C	C
synopGBS101028	TGCAGAAGATGATCCTGCTTCGGTCGCCATCGGGGTGAACCCACGGTCTGCGCGCCGCCACAG	A/G	63	3	0.647058823529412	1B	228	230	N	N	N	G	N	N	N	A	N	N	A	G	G	A	G	N	N	N	A	A	A	G	N	A	G	N	N	G	N	G	G	A	N	A	A	A	N	A	A	A	A
synopGBS106900	TGCAGCACGAAGCATATGTCTTCTGCACGGGTGAATCGCATAAACCCATCACATTGATGCCTA	A/C	13	3	0.278074866310160	1B	231	231	N	N	N	N	N	C	N	N	N	C	N	A	A	N	N	C	N	N	N	C	N	N	N	N	A	N	N	A	N	N	N	N	N	N	N	N	N	N	N	N	N
synopGBS119908	TGCAGGCCATCGCCTGTACTAGTGTTTTGTTCTATAGGGTCTCGAAACTCAATGTAGAGTCCT	C/T	10	2	0.508021390374332	1B	231	231	T	N	N	T	N	N	N	C	N	N	C	N	N	C	N	N	T	N	N	C	C	T	N	C	T	T	N	T	C	T	N	N	N	C	C	N	C	N	N	N	C
synopGBS125967	TGCAGTCGGACGCGACGAAGATTCTCCGCTCATATAAGTCATCAGCTAGCGCCAGTGCTTCTC	C/T	6	2	0.700534759358289	1B	231	231	C	N	T	N	N	T	N	N	N	T	T	C	C	T	N	T	C	C	N	T	N	C	C	T	C	C	N	N	T	N	N	N	C	T	T	T	T	T	T	T	N
synopGBS128953	TGCAGTTGCGGTCTAACAGACGAATCACAATTGCCATGTGTGTTTACCTTGTTGCCATGTACG	C/T	27	3	0.32620320855615	1B	231	231	N	N	N	N	N	N	N	N	N	N	T	N	N	N	N	N	N	N	T	N	T	N	N	N	N	N	C	N	N	C	N	N	N	N	N	N	N	N	N	N	N
synopGBS128954	TGCAGTTGCGGTCTAACAGACGAATCACAATTGCCATGTGTGTTTACCTTGTTGCCATGTACG	A/G	29	3	0.32620320855615	1B	231	231	N	N	N	N	N	N	N	N	N	N	G	N	N	N	N	N	N	N	G	N	G	N	N	N	N	N	A	N	N	A	N	N	N	N	N	N	N	N	N	N	N
synopGBS128955	TGCAGTTGCGGTCTAACAGACGAATCACAATTGCCATGTGTGTTTACCTTGTTGCCATGTACG	T/A	49	3	0.32620320855615	1B	231	231	N	N	N	N	N	N	N	N	N	N	A	N	N	N	N	N	N	N	A	N	A	N	N	N	N	N	T	N	N	T	N	N	N	N	N	N	N	N	N	N	N
synopGBS102103	TGCAGACCGCATTGGGAGCTTGCTGCCAGAGCATTGGAAGATCCCTGCACACCGACGGGCATC	C/T	42	3	0.802139037433155	1B	231	232	C	N	T	C	N	T	N	T	T	T	T	C	C	T	C	N	C	C	N	T	T	C	C	T	C	C	C	C	N	N	C	T	C	T	T	T	T	T	N	T	T
synopGBS100295	TGCAGAAACTGAAGTGCAAAACCCGAGCACTCGAAGATCTGCTCGACAGAAATCCGCAAAAAA	A/G	17	3	0.262032085561497	1B	231	237	N	N	N	N	N	N	N	N	N	N	N	N	N	G	N	N	N	N	N	N	N	N	N	N	N	N	N	N	G	N	N	N	N	N	N	N	G	N	N	N	N
synopGBS100296	TGCAGAAACTGAAGTGCAAAACCCGAGCACTCGAAGATCTGCTCGACAGAAATCCGCAAAAAA	G/A	55	3	0.262032085561497	1B	231	237	N	N	N	N	N	N	N	N	N	N	N	N	N	A	N	N	N	N	N	N	N	N	N	N	N	N	N	N	A	N	N	N	N	N	N	N	A	N	N	N	N
synopGBS100297	TGCAGAAACTGAAGTGCAAAACCCGAGCACTCGAAGATCTGCTCGACAGAAATCCGCAAAAAA	A/T	62	3	0.262032085561497	1B	231	237	N	N	N	N	N	N	N	N	N	N	N	N	N	T	N	N	N	N	N	N	N	N	N	N	N	N	N	N	T	N	N	N	N	N	N	N	T	N	N	N	N
synopGBS103641	TGCAGAGTGACCGAAGCGCCACGCGGCGCGCGCGCTGCATGCAGTGGCGATCGAAGAACGAGG	G/T	33	3	0.39572192513369	1B	231	238	N	N	T	N	N	N	T	T	T	T	T	G	G	T	N	N	N	N	T	T	T	N	G	T	G	N	G	N	N	N	N	T	N	T	T	T	T	T	T	N	T
synopGBS103642	TGCAGAGTGACCGAAGCGCCACGCGGCGCGCGCGCTGCATGCAGTGGCGATCGAAGAACGAGG	C/G	34	3	0.39572192513369	1B	231	238	N	N	G	N	N	N	G	G	G	G	G	C	C	G	N	N	N	N	G	G	G	N	C	G	C	N	C	N	N	N	N	G	N	G	G	G	G	G	G	N	G
synopGBS104745	TGCAGATGCAGTCGGTGACATTCGCGGAGGAATGAATACCAAGACAGAGGATATGGAGGAACC	A/G	19	3	0.304812834224599	1B	231	239	N	N	N	N	N	N	N	N	N	N	N	A	N	N	N	N	N	N	N	N	G	N	N	N	N	N	N	N	N	N	N	N	N	N	G	N	N	N	N	N	N
synopGBS128503	TGCAGTTCGATTCCACTGAAGAGCTTCTTTTTTCCTTTTTTTGTTGCGCTACAGACCAACGGT	A/G	18	3	0.588235294117647	1B	231	240	N	A	G	N	G	N	N	G	G	G	G	N	N	G	N	N	N	N	G	G	G	N	N	G	A	N	N	N	G	N	N	G	N	G	G	G	G	G	G	G	G
synopGBS102562	TGCAGACTCTGTTCCAGACACAATTCTGAGTACTGCTTTTGTTACCTCATCACTACATACTTC	A/G	48	1	0.72192513368984	1B	232	232	A	A	G	A	G	N	N	G	N	G	N	A	A	N	A	N	A	N	G	G	G	A	N	G	A	A	N	N	N	A	N	N	A	G	N	G	G	N	N	N	N
synopGBS103249	TGCAGAGCTTCTGCGTGCAAAGCAACTTTAGCCTCTCAAGTTTATACTCGTTCGCCGCAACAA	A/T	58	3	0.470588235294118	1B	232	232	A	A	T	A	N	N	N	N	T	T	N	N	A	T	N	T	N	N	N	N	T	N	N	N	N	N	N	N	N	N	N	N	N	N	T	N	N	N	N	N	N
synopGBS104772	TGCAGATGCCATGAAGAATGTATGCTTTGAATGGCATTTATGTGGACCACTGTGATGAATTGC	C/T	49	3	0.486631016042781	1B	232	232	N	N	N	N	N	N	N	T	N	N	N	N	C	N	N	N	C	N	N	T	N	N	C	N	N	N	N	N	N	C	C	N	N	N	T	N	N	N	N	N	N
synopGBS105031	TGCAGATGTGGTTGAGCGCGTACTCGTCTGCAACTTCAGTGACTCATCGTTTGATCATCATCT	C/T	18	1	0.850267379679144	1B	232	232	C	C	T	C	T	T	T	T	T	T	T	C	N	T	C	T	C	N	T	T	T	N	N	T	C	N	N	C	T	N	C	T	N	T	T	T	T	T	N	T	T
synopGBS111897	TGCAGCCTGCTTTAAGGTCCGTGCGGGCCACAAACCGCATCGAATCCAGACAACCAAACAGAC	A/G	49	4	0.540106951871658	1B	232	232	N	N	N	G	N	N	N	N	N	N	N	N	N	A	N	N	N	N	N	A	N	N	N	N	N	G	N	N	N	N	G	N	N	N	A	A	N	A	N	N	A
synopGBS111898	TGCAGCCTGCTTTAAGGTCCGTGCGGGCCACAAACCGCATCGAATCCAGACAACCAAACAGAC	G/T	60	4	0.540106951871658	1B	232	232	N	N	N	T	N	N	N	N	N	N	N	N	N	G	N	N	N	N	N	G	N	N	N	N	N	T	N	N	N	N	T	N	N	N	G	G	N	G	N	N	G
synopGBS111899	TGCAGCCTGCTTTAAGGTCCGTGCGGGCCACAAACCGCATCGAATCCAGACAACCAAACAGAC	A/C	61	4	0.540106951871658	1B	232	232	N	N	N	C	N	N	N	N	N	N	N	N	N	A	N	N	N	N	N	A	N	N	N	N	N	C	N	N	N	N	C	N	N	N	A	A	N	A	N	N	A
synopGBS112456	TGCAGCGACGGGAAGACCTACTCCAGCCGCCGCTGCCGTGCCAGGCTAGTCCCTGGTGATCTA	C/T	36	3	0.320855614973262	1B	232	232	N	N	N	N	N	N	N	N	N	T	N	N	N	N	C	N	N	N	N	N	N	N	N	N	N	N	N	C	N	N	N	N	N	N	N	N	N	N	N	N	T
synopGBS114805	TGCAGCTAGGAGCAAAACTAATCGAGCGGGTGGCAAGTGAGATATACACAAGGCGGCACACGG	C/G	17	3	0.796791443850267	1B	232	232	G	N	C	G	N	C	C	C	C	C	C	G	G	C	G	C	G	N	N	C	C	G	G	C	G	N	N	G	C	N	G	C	G	N	C	C	N	N	C	C	C
synopGBS117835	TGCAGGAAATCCACCGTGACCTCCATCCTCGTGAACCTCGACGGGTGGGGGCCGCCATGGGAC	C/T	13	3	0.572192513368984	1B	232	232	C	N	T	N	N	T	T	N	N	N	N	N	C	N	C	T	N	N	T	N	N	N	C	T	N	C	C	N	N	N	N	N	N	N	N	N	N	N	N	T	T
synopGBS123946	TGCAGTAAGATTTGATCGTTTCTAAATTTAGCGGAGTAAGATTTTGTTTGGCTCATACATTTC	G/T	8	3	0.609625668449198	1B	232	232	G	N	T	N	N	N	N	T	T	N	N	N	G	N	G	N	G	N	T	N	N	N	G	T	G	N	G	G	N	G	G	T	G	N	N	N	T	N	N	N	T
synopGBS123947	TGCAGTAAGATTTGATCGTTTCTAAATTTAGCGGAGTAAGATTTTGTTTGGCTCATACATTTC	G/A	32	3	0.609625668449198	1B	232	232	G	N	A	N	N	N	N	A	A	N	N	N	G	N	G	N	G	N	A	N	N	N	G	A	G	N	G	G	N	G	G	A	G	N	N	N	A	N	N	N	A
synopGBS128561	TGCAGTTCGTAGATGTGGTCGCGTTTTAGAACTAATTTTGGTTTTGGTTTACAGTTCTCGCAA	G/T	11	3	0.679144385026738	1B	232	232	N	T	G	N	G	G	N	G	G	G	N	T	T	G	T	N	N	N	N	G	G	N	N	N	T	T	N	N	N	T	T	N	N	N	N	N	N	G	G	G	N
synopGBS106299	TGCAGCAAGTTCCTGTCAGAGAAGGCGAAGAAGTCGGCCGCATCCGCCTCCAGCACCACCTCT	A/G	17	3	0.60427807486631	1B	232	238	G	N	N	G	A	A	N	N	N	A	N	G	N	N	G	A	G	N	A	N	A	N	N	A	N	G	N	G	N	G	N	N	G	A	A	A	N	A	A	N	A
synopGBS118379	TGCAGGACCGTCCAACACCGCACGTGAACGCAGTTCTTGGAGGTCATTATGGAGCACTAAGGT	A/G	52	3	0.443850267379679	1B	232	238	A	N	N	N	N	G	G	N	G	G	G	N	A	G	A	G	N	N	G	N	G	N	A	G	N	A	N	N	N	A	A	N	N	N	N	N	N	G	N	N	N
synopGBS124019	TGCAGTAATCTTGCTACTGCGAGGAGCCTTTCTAGCTAAATGTCACATCTAATGTGGTTGTTT	G/T	12	3	0.898395721925134	1B	232	238	G	G	T	N	T	T	T	T	T	N	T	G	G	T	G	T	G	N	N	T	N	G	G	T	G	G	G	G	N	G	G	T	G	T	T	T	N	T	T	T	N
synopGBS127225	TGCAGTGGAGATCAAGGGAAGGGATTGGGCAAACAGCATGCAGTGATTTACCCAAATTCGGGG	G/A	26	3	0.636363636363636	1B	232	238	A	N	G	N	G	G	G	G	G	G	N	N	A	G	N	G	N	N	G	G	G	N	N	G	N	N	A	A	N	N	N	G	N	G	G	G	G	G	G	N	G
synopGBS103156	TGCAGAGCGAAATTTAGTCAAAACGATGCATGCCGATCCAAAAAACATGGCCATCACTACGCC	A/G	5	3	0.320855614973262	1B	232	241	N	N	N	N	N	N	A	N	N	N	N	N	N	N	N	N	N	N	N	N	N	N	N	A	N	N	N	N	A	N	N	N	N	N	N	N	N	A	N	N	N
synopGBS102155	TGCAGACCTCCACACCGTTCTTGTTGCCAGCTGCCAGGTCATCATCCCTAGAGGCGAGGATGA	A/G	13	3	0.46524064171123	1B	233	237	N	G	A	N	A	N	N	N	A	A	A	N	N	N	N	A	G	N	N	N	N	N	G	N	G	N	G	G	N	N	N	N	N	A	A	N	N	N	N	N	N
synopGBS114672	TGCAGCTACTGCTATGTAGCTTCGCTCTACTTCCCCACAACCCACCAGATACATGCAGACTTG	C/T	5	3	0.850267379679144	1B	233	239	C	C	T	N	T	N	N	N	T	T	N	C	C	T	C	N	C	N	T	T	T	N	C	T	C	C	N	C	N	N	C	T	C	T	T	T	N	T	T	N	T
synopGBS100858	TGCAGAACTCCTCCGATCAGAGCGCCGCGGCCCAGGAGCGGCACACGGCGCGGAAGCGCAGGA	C/G	17	3	0.711229946524064	1B	234	238	C	C	N	N	N	G	N	N	N	G	N	C	C	G	N	G	C	C	G	G	G	C	C	G	N	N	C	N	N	C	C	G	C	G	G	G	N	G	N	G	N
synopGBS116624	TGCAGCTGGCAATCCATCAACTCTCCCGAGCAGACTGGCAACCCTTGCTAGACCAGGTTCGGC	A/G	11	3	0.647058823529412	1B	234	239	N	N	G	N	G	G	G	N	G	G	G	A	N	G	N	G	N	N	G	G	G	N	N	G	N	A	N	N	G	N	N	G	N	G	G	G	G	G	G	N	G
synopGBS103022	TGCAGAGCAATATTGGGTAGTCTCTTACTCTTTTAGCACCGACAGCAACGCGCCTCCAAAGGC	A/G	9	3	0.497326203208556	1B	234	240	N	A	N	N	N	N	N	N	N	N	G	N	N	G	N	N	N	N	N	N	G	N	N	N	A	N	N	N	N	N	A	N	N	G	N	N	N	N	G	N	N
synopGBS118676	TGCAGGAGCAAAACCCCAGGCGGCACAGTAAATTTAAGCTCAAAAGTTGACTCACTTTTCACG	A/G	31	3	0.454545454545455	1B	234	240	N	N	N	N	N	N	G	N	N	N	N	G	G	A	N	A	N	N	N	N	N	G	N	N	G	N	G	N	N	N	G	N	N	N	N	A	N	N	N	A	N
synopGBS125325	TGCAGTCATCTACAAGGCACGGTGAGCAAAGCTCGATGTTTAAAACCTCAAGAGCTTACACAA	A/G	13	3	0.363636363636364	1B	234	241	N	N	N	N	N	N	N	N	N	N	N	N	N	N	N	N	N	N	N	A	N	G	N	N	N	N	N	N	N	N	N	N	N	N	N	N	N	N	N	N	N
synopGBS125326	TGCAGTCATCTACAAGGCACGGTGAGCAAAGCTCGATGTTTAAAACCTCAAGAGCTTACACAA	G/A	34	3	0.363636363636364	1B	234	241	N	N	N	N	N	N	N	N	N	N	N	N	N	N	N	N	N	N	N	G	N	A	N	N	N	N	N	N	N	N	N	N	N	N	N	N	N	N	N	N	N
synopGBS114147	TGCAGCGTGCCCCCGTGATCCGTAGATTGATCTTGGTTGTCCTACGGTGCTATCCAATCTATC	A/G	43	2	0.304812834224599	1B	234	243	N	A	N	N	N	N	N	G	N	G	N	N	A	N	N	G	N	N	N	N	N	A	N	N	A	N	A	A	G	N	N	G	N	N	N	N	N	N	N	G	N
synopGBS105188	TGCAGATTCACTTGTGTGCCAAACATGCAAGCAACTTAGGGTCACAGATTTGTTGGATGGACC	C/G	19	3	0.331550802139037	1B	234	251	N	N	G	C	N	N	N	G	G	N	N	C	C	N	C	N	C	C	N	N	G	N	C	G	C	N	N	C	N	C	C	N	N	G	G	G	N	G	G	G	N
synopGBS102212	TGCAGACGAAACATGAGATATAACGAGATAAGGTTGCTCGTAATTGAAGTATAATAAGCAGTA	A/C	52	3	0.245989304812834	1B	235	244	C	N	N	N	N	N	N	A	N	N	N	C	N	N	C	N	N	N	N	N	A	C	N	N	N	N	N	C	N	N	N	N	N	A	N	A	A	N	N	N	N
synopGBS100112	TGCAGAAAACTAGTACTCCCTCTATAAACTAATATAAGAGCGTTTACGAAAAGAATCCCAATT	C/T	58	3	0.32620320855615	1B	235	250	N	N	C	T	N	N	N	C	N	N	C	N	N	C	N	N	N	T	C	N	C	N	T	C	T	T	T	T	C	T	T	N	T	N	C	C	C	N	N	C	C
synopGBS107572	TGCAGCAGCATCGTAAAGCTGGATTCCACTGGACAGTACTGTACAACGCTAACGGAACATGTA	C/T	38	3	0.32620320855615	1B	236	250	C	N	N	C	N	T	C	N	N	N	T	N	C	N	C	T	C	N	N	T	N	C	C	T	N	N	N	C	T	C	N	N	N	T	N	N	N	T	N	N	N
synopGBS107573	TGCAGCAGCATCGTAAAGCTGGATTCCACTGGACAGTACTGTACAACGCTAACGGAACATGTA	A/G	56	3	0.32620320855615	1B	236	250	A	N	N	A	N	G	A	N	N	N	G	N	A	N	A	G	A	N	N	G	N	A	A	G	N	N	N	A	G	A	N	N	N	G	N	N	N	G	N	N	N
synopGBS125664	TGCAGTCCGATCTGGCTGTTCAGTTTGCACTGTTGCAAGGCTGCCTGGTGCGGGTTGGGAGAT	C/G	40	3	0.251336898395722	1B	237	245	N	G	N	N	N	N	N	N	N	N	N	N	N	N	N	N	N	N	N	N	N	N	N	N	N	N	N	N	N	N	N	N	N	N	N	N	C	N	N	N	N
synopGBS123776	TGCAGTAAAAAGGTGTATAATGTCCAAATAGGGTCAAGCCGTACTATGGACTGTTTACGCAGT	C/T	38	2	0.299465240641711	1B	237	251	C	N	N	N	N	N	N	N	N	N	N	C	N	N	N	N	C	C	N	N	N	N	N	N	N	N	N	N	N	N	N	N	N	N	N	N	N	T	N	N	N
synopGBS123586	TGCAGGTTGGCGCATCGTCACGTCGACAACACATGGCACGGGGCCAACTGAAGCACGAGGAGG	G/T	49	3	0.700534759358289	1B	238	243	G	G	T	N	T	T	N	N	T	T	T	G	G	T	G	T	G	G	N	T	T	N	G	T	G	N	G	N	T	G	G	N	G	N	T	N	T	N	T	N	N
synopGBS110687	TGCAGCCCTCGTTGTGTATAGTGCAACCCTCTTGCATCAATGTATGTTGGCTTTCCTTCGAGA	C/T	58	3	0.32620320855615	1B	238	244	N	N	N	T	N	N	N	N	N	N	N	N	N	C	N	N	N	N	N	N	N	N	N	N	N	N	N	N	N	N	N	N	N	N	N	N	N	N	N	N	N
synopGBS104348	TGCAGATCCTGACAGAATTCCACCAATGAGGCATGTGGCGTTCGTCCCTGAGCTGATTCTAAT	A/C	24	3	0.272727272727273	1B	238	260	N	N	N	N	N	N	N	N	N	N	N	C	N	N	N	N	N	N	N	N	N	N	C	N	N	N	N	N	A	N	N	N	N	N	N	N	N	A	A	N	N
synopGBS116203	TGCAGCTGATAATTAATGCTCCTGTCGCCTATATATACGAGGCCGTCACCCCATCAGATGACC	C/G	54	3	0.737967914438503	1B	239	242	G	N	C	N	C	C	N	N	C	N	C	N	G	C	G	N	G	N	C	C	C	G	G	C	G	G	G	G	N	N	N	N	N	N	C	N	C	C	N	C	N
synopGBS108599	TGCAGCATGACTTGGACAACAGAACAGGTCAGAACATATCGTTCTATGGATCGCGGGGGCGTG	C/T	16	3	0.299465240641711	1B	239	246	N	N	N	N	N	N	N	N	N	N	N	N	N	N	N	N	N	C	N	N	N	N	N	N	N	N	C	N	N	N	N	N	N	N	N	N	N	T	N	N	N
synopGBS119818	TGCAGGCCAAGCTCAACCCGTTGGTGACCGACCTCCGCGCGCGAGTCGACGCCATCGCCACGG	A/G	59	3	0.497326203208556	1B	240	244	A	N	G	A	N	N	N	N	N	N	G	N	N	G	A	G	A	A	N	N	N	N	N	G	A	A	A	N	N	N	N	N	N	N	G	G	N	N	N	N	N
synopGBS114191	TGCAGCGTGGGGCCGCTGCCACGAACGAGTTGTTGCGTTATATATAAGCGGAGGGGAACAGTA	C/G	63	3	0.529411764705882	1B	242	242	C	C	N	C	G	G	C	G	N	G	N	C	C	G	C	G	C	C	N	G	G	C	C	G	C	C	N	N	G	N	C	G	N	G	G	G	N	G	G	G	N
synopGBS121706	TGCAGGGGCAGCTGCCGCATTCATTAGTCCGTGCGTATTTATTGTGCTGCCCGAGTGATGAAT	G/A	52	4	0.336898395721925	1B	242	245	N	N	N	G	N	N	N	A	A	N	N	G	G	A	G	N	G	N	A	N	A	G	G	A	G	G	G	G	N	N	G	N	N	N	A	N	A	N	N	A	N
synopGBS106834	TGCAGCACCGCCCACTGTTGATGTCATCAACCCGACACCATGGAGAATGGTGACAGGGAGTTC	A/G	20	3	0.689839572192513	1B	242	246	A	A	G	A	N	G	N	G	G	G	N	A	A	G	A	G	A	A	G	G	G	A	N	G	A	A	A	A	N	A	A	N	N	G	G	G	G	G	G	G	G
synopGBS106835	TGCAGCACCGCCCACTGTTGATGTCATCAACCCGACACCATGGAGAATGGTGACAGGGAGTTC	C/T	27	3	0.689839572192513	1B	242	246	C	C	T	C	N	T	N	T	T	T	N	C	C	T	C	T	C	C	T	T	T	C	N	T	C	C	C	C	N	C	C	N	N	T	T	T	T	T	T	T	T
synopGBS108095	TGCAGCAGTACTAAGGCGAATTTTACAGCACCGTGCAGTCTATCTTTGTCACGGAGTACAGAC	G/A	17	3	0.352941176470588	1B	242	246	N	N	N	G	N	N	N	N	N	N	N	N	N	N	N	N	N	N	N	N	A	N	G	A	G	N	N	N	A	N	N	N	N	N	N	N	N	N	N	N	A
synopGBS108099	TGCAGCAGTACTGAGGCAAATTTTACAACACCGTGCAGTCTATCTTTGTCACGGAGTACAGAC	A/G	17	2	0.310160427807487	1B	242	246	N	N	N	G	N	N	N	N	N	N	N	N	N	N	N	N	N	N	N	N	A	N	N	A	G	N	N	N	A	N	N	N	N	N	N	N	N	N	N	N	A
synopGBS119364	TGCAGGCAAATCGATGGACTTACGCATACTTTTCTTCACCAATATATTTATTCTTTAACTTGA	C/T	22	3	0.427807486631016	1B	243	246	N	N	T	N	N	N	N	N	N	N	N	N	N	T	C	N	N	N	N	N	N	N	C	N	N	N	N	N	T	N	N	N	N	T	N	N	N	N	N	N	N
synopGBS119365	TGCAGGCAAATCGATGGACTTACGCATACTTTTCTTCACCAATATATTTATTCTTTAACTTGA	A/C	45	3	0.427807486631016	1B	243	246	N	N	C	N	N	N	N	N	N	N	N	N	N	C	A	N	N	N	N	N	N	N	A	N	N	N	N	N	C	N	N	N	N	C	N	N	N	N	N	N	N
synopGBS124952	TGCAGTATGTCTCGTAGTTCCTTTTAGTCTTTCAAGCATCGTGGGTCATGTACTTGATGTAAG	C/T	12	3	0.385026737967914	1B	243	246	T	N	N	N	N	N	T	N	N	N	C	N	T	N	N	N	N	N	N	C	N	N	N	C	T	T	N	N	N	N	N	C	N	C	N	C	N	C	C	C	N
synopGBS106710	TGCAGCACATGTCATGTCGCTTGTTTTTACTACATTTTCGATGAAGATTCTCGGAAAAAGTTC	A/G	40	3	0.668449197860963	1B	243	250	A	N	N	A	G	N	N	G	G	G	N	N	A	G	A	N	A	A	N	G	N	A	N	G	N	A	N	A	N	N	N	N	A	G	G	N	N	N	N	G	N
synopGBS110014	TGCAGCCATTCTTTGGCACGACGCACAAAGGGGTCTGGATTCTGCTTTTCAAGAGCCAGAAGA	G/A	32	3	0.46524064171123	1B	243	250	N	N	N	N	N	N	N	N	A	N	N	N	N	N	N	N	N	N	N	N	N	N	G	N	N	G	N	N	N	N	N	N	N	N	A	N	A	N	A	N	N
synopGBS121351	TGCAGGGCAGCAGCAGCTGCTCGCCATATGCTGGCTCAGCGTGCGGGTGTGGCAGCACGGGCG	C/G	23	3	0.352941176470588	1B	243	251	C	N	G	C	G	N	C	G	G	G	G	C	C	G	N	G	N	N	N	G	G	C	C	G	N	C	C	C	N	C	N	G	N	G	G	N	G	N	N	N	G
synopGBS121352	TGCAGGGCAGCAGCAGCTGCTCGCCATATGCTGGCTCAGCGTGCGGGTGTGGCAGCACGGGCG	A/G	25	3	0.352941176470588	1B	243	251	A	N	G	A	G	N	A	G	G	G	G	A	A	G	N	G	N	N	N	G	G	A	A	G	N	A	A	A	N	A	N	G	N	G	G	N	G	N	N	N	G
synopGBS121353	TGCAGGGCAGCAGCAGCTGCTCGCCATATGCTGGCTCAGCGTGCGGGTGTGGCAGCACGGGCG	A/G	37	3	0.352941176470588	1B	243	251	A	N	G	A	G	N	A	G	G	G	G	A	A	G	N	G	N	N	N	G	G	A	A	G	N	A	A	A	N	A	N	G	N	G	G	N	G	N	N	N	G
synopGBS128774	TGCAGTTGAGCCTCCTCCTCTACCCTGATTTTTTCCCCAAACAAATTTCCTTTTTCCCGAAGC	A/C	27	4	0.502673796791444	1B	243	251	N	N	N	N	N	N	N	N	N	A	N	C	C	N	C	N	C	N	N	A	N	C	N	N	C	N	N	C	N	N	N	N	N	N	N	N	N	N	N	N	N
synopGBS128775	TGCAGTTGAGCCTCCTCCTCTACCCTGATTTTTTCCCCAAACAAATTTCCTTTTTCCCGAAGC	C/G	37	4	0.502673796791444	1B	243	251	N	N	N	N	N	N	N	N	N	C	N	G	G	N	G	N	G	N	N	C	N	G	N	N	G	N	N	G	N	N	N	N	N	N	N	N	N	N	N	N	N
synopGBS128776	TGCAGTTGAGCCTCCTCCTCTACCCTGATTTTTTCCCCAAACAAATTTCCTTTTTCCCGAAGC	G/A	61	4	0.502673796791444	1B	243	251	N	N	N	N	N	N	N	N	N	G	N	A	A	N	A	N	A	N	N	G	N	A	N	N	A	N	N	A	N	N	N	N	N	N	N	N	N	N	N	N	N
synopGBS128777	TGCAGTTGAGCCTCCTCCTCTACCCTGATTTTTTCCCCAAACAAATTTCCTTTTTCCCGAAGC	C/A	63	4	0.502673796791444	1B	243	251	N	N	N	N	N	N	N	N	N	C	N	A	A	N	A	N	A	N	N	C	N	A	N	N	A	N	N	A	N	N	N	N	N	N	N	N	N	N	N	N	N
synopGBS100696	TGCAGAACATTGTCGGTTTACTGAGCTCCTCCTAAGGTGCTCTCTCCCTGAATTTTTTGTGGC	A/T	51	3	0.53475935828877	1B	244	250	N	T	N	N	N	N	N	N	N	N	N	N	T	A	N	A	N	N	N	A	N	N	N	A	N	N	T	N	A	N	N	N	N	N	N	N	N	N	N	N	N
synopGBS117084	TGCAGCTTCACAAAAGGTTGGCATTACTTGTCCATCGACTGTTCATAGGGCTTCATAGCTGGT	A/G	54	3	0.828877005347594	1B	244	250	G	G	A	G	A	A	G	A	A	N	A	N	G	A	G	N	N	N	A	A	N	G	G	A	G	G	G	G	A	G	G	A	N	A	A	A	A	A	A	A	A
synopGBS127758	TGCAGTGTTCACTTGTCATCATAACAGTCAACTGGCACTTACAGTGTGAGGATTGGGATCAAA	A/G	62	3	0.347593582887701	1B	244	250	N	G	N	N	N	A	G	A	N	N	N	G	G	N	G	N	N	N	N	A	A	N	G	A	G	G	G	N	N	G	G	A	G	A	A	A	A	A	A	A	A
synopGBS127759	TGCAGTGTTCACTTGTCATCATAACAGTCAACTGGCACTTACAGTGTGAGGATTGGGATCAAA	T/A	63	3	0.347593582887701	1B	244	250	N	A	N	N	N	T	A	T	N	N	N	A	A	N	A	N	N	N	N	T	T	N	A	T	A	A	A	N	N	A	A	T	A	T	T	T	T	T	T	T	T
synopGBS118617	TGCAGGAGACGGGGTCACAGATTAATCGACTGATGTCACTCGGGGCGTCTAAAACTCTAGCCA	C/T	9	3	0.631016042780749	1B	244	251	N	N	T	N	N	N	N	T	T	N	N	N	N	N	N	N	N	C	N	T	N	C	N	T	C	C	C	N	N	N	N	T	N	N	N	T	N	T	N	T	N
synopGBS126229	TGCAGTCTGCACAAACCATTTTTACATTGAAACAGCATGCAGGCAAGCAAGCACCTGGCCTGT	A/G	10	3	0.540106951871658	1B	244	251	N	N	N	N	N	N	N	N	N	N	N	A	N	N	A	N	N	N	N	N	G	N	N	N	N	N	N	A	N	N	N	N	N	N	N	N	N	N	N	N	N
synopGBS129375	TGCAGTTTCAAATTGGTGCAAAAACAAAAATTAATTCGAAATTGTAGTCAATTAGGTGTGGAC	A/G	9	3	0.358288770053476	1B	244	251	N	N	N	N	N	N	N	N	N	G	N	N	A	N	A	N	N	N	N	N	N	N	N	N	N	A	N	N	N	N	N	N	N	N	N	N	N	N	N	N	N
synopGBS128897	TGCAGTTGCCCACGAGCTAGCAGCAGGGAGGGACAGCTGGTTCAGAGAATGAGCCTCTGCCCG	C/T	59	3	0.647058823529412	1B	245	249	T	N	C	T	N	C	N	N	N	C	C	T	N	C	N	N	N	N	N	C	C	N	N	C	N	N	N	T	N	N	N	C	N	C	C	C	C	C	C	C	N
synopGBS128898	TGCAGTTGCCCACGAGCTAGCAGCAGGGAGGGACAGCTGGTTCAGAGAATGAGCCTCTGCCCG	C/T	60	3	0.647058823529412	1B	245	249	T	N	C	T	N	C	N	N	N	C	C	T	N	C	N	N	N	N	N	C	C	N	N	C	N	N	N	T	N	N	N	C	N	C	C	C	C	C	C	C	N
synopGBS128899	TGCAGTTGCCCACGAGCTAGCAGCAGGGAGGGACAGCTGGTTCAGAGAATGAGCCTCTGCCCG	G/C	62	3	0.647058823529412	1B	245	249	C	N	G	C	N	G	N	N	N	G	G	C	N	G	N	N	N	N	N	G	G	N	N	G	N	N	N	C	N	N	N	G	N	G	G	G	G	G	G	G	N
synopGBS121045	TGCAGGGAACTGGAAAATCGATATGCGTGCAGATGTCATTTCCGCTGAAGGGATGGTCCTAAG	C/T	25	4	0.561497326203209	1B	245	250	C	N	N	N	T	N	N	N	N	T	N	C	C	T	C	T	N	C	N	T	N	N	N	T	C	N	C	N	N	C	C	N	N	T	T	N	T	N	N	T	N
synopGBS121046	TGCAGGGAACTGGAAAATCGATATGCGTGCAGATGTCATTTCCGCTGAAGGGATGGTCCTAAG	C/T	42	4	0.561497326203209	1B	245	250	C	N	N	N	T	N	N	N	N	T	N	C	C	T	C	T	N	C	N	T	N	N	N	T	C	N	C	N	N	C	C	N	N	T	T	N	T	N	N	T	N
synopGBS121047	TGCAGGGAACTGGAAAATCGATATGCGTGCAGATGTCATTTCCGCTGAAGGGATGGTCCTAAG	G/A	43	4	0.561497326203209	1B	245	250	G	N	N	N	A	N	N	N	N	A	N	G	G	A	G	A	N	G	N	A	N	N	N	A	G	N	G	N	N	G	G	N	N	A	A	N	A	N	N	A	N
synopGBS121048	TGCAGGGAACTGGAAAATCGATATGCGTGCAGATGTCATTTCCGCTGAAGGGATGGTCCTAAG	G/C	50	4	0.561497326203209	1B	245	250	G	N	N	N	C	N	N	N	N	C	N	G	G	C	G	C	N	G	N	C	N	N	N	C	G	N	G	N	N	G	G	N	N	C	C	N	C	N	N	C	N
synopGBS121405	TGCAGGGCCAGCAGGAAAGATATGTAGCTCGAAAGGAAGCGCGTCGAAACCTCCACTGGTGGC	A/G	15	3	0.374331550802139	1B	245	250	A	N	N	N	N	N	N	G	N	N	N	N	A	N	A	N	A	N	N	N	G	N	A	G	N	A	N	N	N	A	N	N	N	G	N	N	G	G	N	N	N
synopGBS121406	TGCAGGGCCAGCAGGAAAGATATGTAGCTCGAAAGGAAGCGCGTCGAAACCTCCACTGGTGGC	G/A	45	3	0.374331550802139	1B	245	250	G	N	N	N	N	N	N	A	N	N	N	N	G	N	G	N	G	N	N	N	A	N	G	A	N	G	N	N	N	G	N	N	N	A	N	N	A	A	N	N	N
synopGBS121407	TGCAGGGCCAGCAGGAAAGATATGTAGCTCGAAAGGAAGCGCGTCGAAACCTCCACTGGTGGC	A/G	48	3	0.374331550802139	1B	245	250	A	N	N	N	N	N	N	G	N	N	N	N	A	N	A	N	A	N	N	N	G	N	A	G	N	A	N	N	N	A	N	N	N	G	N	N	G	G	N	N	N
synopGBS122762	TGCAGGTCTCCCGACGATGGACAAGGTCAAGCTTGTCTTCCTGAAGAAATCTGGTGAACCCAT	C/G	39	3	0.770053475935829	1B	245	250	G	G	N	G	C	N	G	N	C	N	C	N	G	C	G	N	G	N	C	C	C	N	G	C	G	G	G	N	N	N	N	N	N	N	N	N	N	C	C	C	N
synopGBS122763	TGCAGGTCTCCCGACGATGGACAAGGTCAAGCTTGTCTTCCTGAAGAAATCTGGTGAACCCAT	T/C	54	3	0.770053475935829	1B	245	250	C	C	N	C	T	N	C	N	T	N	T	N	C	T	C	N	C	N	T	T	T	N	C	T	C	C	C	N	N	N	N	N	N	N	N	N	N	T	T	T	N
synopGBS127976	TGCAGTTAGAACGTCAAGCTCAGCAAAGCTTGCACGGATTCAGATGAGCTCAGCAGGGTGCCG	A/C	9	4	0.657754010695187	1B	245	251	N	C	N	C	N	N	N	N	A	A	N	N	N	A	C	A	C	N	N	A	A	N	N	A	C	N	C	N	N	N	N	A	C	A	N	A	N	A	N	N	A
synopGBS127977	TGCAGTTAGAACGTCAAGCTCAGCAAAGCTTGCACGGATTCAGATGAGCTCAGCAGGGTGCCG	C/T	11	4	0.657754010695187	1B	245	251	N	T	N	T	N	N	N	N	C	C	N	N	N	C	T	C	T	N	N	C	C	N	N	C	T	N	T	N	N	N	N	C	T	C	N	C	N	C	N	N	C
synopGBS127978	TGCAGTTAGAACGTCAAGCTCAGCAAAGCTTGCACGGATTCAGATGAGCTCAGCAGGGTGCCG	G/C	17	4	0.657754010695187	1B	245	251	N	C	N	C	N	N	N	N	G	G	N	N	N	G	C	G	C	N	N	G	G	N	N	G	C	N	C	N	N	N	N	G	C	G	N	G	N	G	N	N	G
synopGBS127979	TGCAGTTAGAACGTCAAGCTCAGCAAAGCTTGCACGGATTCAGATGAGCTCAGCAGGGTGCCG	A/C	25	4	0.657754010695187	1B	245	251	N	C	N	C	N	N	N	N	A	A	N	N	N	A	C	A	C	N	N	A	A	N	N	A	C	N	C	N	N	N	N	A	C	A	N	A	N	A	N	N	A
synopGBS128468	TGCAGTTCCTTGGCTCCACGAAGTTACCGATGTGGAACTCCGTTTGGGGTGCTTGGGCGCCGC	A/G	21	1	0.427807486631016	1B	245	251	G	G	A	G	A	A	N	A	A	A	A	G	G	A	G	A	G	N	A	A	A	G	G	A	G	G	N	G	A	G	G	A	G	A	A	A	A	A	A	A	N
synopGBS116389	TGCAGCTGCGCATCTGATTGGGGCTGTGATCTGATCCGAAGCAATAGCGTAACTGTTCAGTTT	A/C	45	3	0.491978609625668	1B	247	250	C	C	N	N	N	A	N	N	A	N	N	C	C	N	N	N	N	N	N	N	N	C	C	N	C	C	C	N	N	C	C	N	N	N	A	N	N	A	A	N	N
synopGBS128467	TGCAGTTCCTTGGCTCCACGAAGTTACCGATGTGGAACTCCGTTTGGGGTGCTTGGGCGCCGA	A/G	21	3	0.855614973262032	1B	247	250	G	G	A	G	A	A	N	A	A	A	A	G	G	A	G	A	G	N	A	A	A	G	G	A	G	G	N	G	A	G	G	A	G	A	A	A	A	A	A	A	N
synopGBS104733	TGCAGATGCACTTTCACAGGCTTTGCGACATCATCCTGGTCAAGGGAAAGGATAACGGACACG	C/G	59	3	0.737967914438503	1B	249	250	G	N	N	G	C	N	N	N	C	N	N	N	N	C	G	C	G	G	N	C	C	G	G	N	G	G	N	N	N	G	N	N	G	N	C	C	G	C	C	N	N
synopGBS101631	TGCAGACAAAAAGGATTTGTTGTTTTGTTTCCAAATAATCAAACAACTATGATATACTAAGAA	C/T	6	3	0.256684491978610	1B	249	251	C	C	N	N	N	T	N	N	N	T	N	N	C	N	C	N	N	C	N	N	T	C	C	N	C	N	C	N	N	N	N	N	N	N	T	N	N	N	T	N	T
synopGBS101632	TGCAGACAAAAAGGATTTGTTGTTTTGTTTCCAAATAATCAAACAACTATGATATACTAAGAA	C/G	30	3	0.256684491978610	1B	249	251	C	C	N	N	N	G	N	N	N	G	N	N	C	N	C	N	N	C	N	N	G	C	C	N	C	N	C	N	N	N	N	N	N	N	G	N	N	N	G	N	G
synopGBS101633	TGCAGACAAAAAGGATTTGTTGTTTTGTTTCCAAATAATCAAACAACTATGATATACTAAGAA	A/C	32	3	0.256684491978610	1B	249	251	A	A	N	N	N	C	N	N	N	C	N	N	A	N	A	N	N	A	N	N	C	A	A	N	A	N	A	N	N	N	N	N	N	N	C	N	N	N	C	N	C
synopGBS103579	TGCAGAGTACATCAAAGAACAAAAACAACAGAAAGCAGCAAGATACAGAGAAGCTGGAAAGCA	A/G	13	3	0.379679144385027	1B	249	251	A	N	N	N	N	G	N	N	N	N	G	N	N	N	N	N	N	A	N	N	G	N	N	G	N	N	N	N	G	A	N	N	N	N	N	G	N	G	G	N	N
synopGBS103580	TGCAGAGTACATCAAAGAACAAAAACAACAGAAAGCAGCAAGATACAGAGAAGCTGGAAAGCA	A/G	22	3	0.379679144385027	1B	249	251	A	N	N	N	N	G	N	N	N	N	G	N	N	N	N	N	N	A	N	N	G	N	N	G	N	N	N	N	G	A	N	N	N	N	N	G	N	G	G	N	N
synopGBS103581	TGCAGAGTACATCAAAGAACAAAAACAACAGAAAGCAGCAAGATACAGAGAAGCTGGAAAGCA	C/T	25	3	0.379679144385027	1B	249	251	C	N	N	N	N	T	N	N	N	N	T	N	N	N	N	N	N	C	N	N	T	N	N	T	N	N	N	N	T	C	N	N	N	N	N	T	N	T	T	N	N
synopGBS107758	TGCAGCAGCGTGAACCGTGAAGCAAGGAACCACCAACGGAGAGGACAGATGGTGCGGTTGGCT	A/G	46	1	0.475935828877005	1B	249	251	G	N	A	G	A	A	G	N	A	A	A	G	G	A	G	A	G	G	A	A	A	G	G	A	N	G	G	G	A	N	N	N	N	N	N	N	N	A	A	A	A
synopGBS111266	TGCAGCCGTCCGCGGAGTCGGCCATGACCTACTCTGGCACCGCCAGCCATAGTTGGTACCACT	A/G	48	3	0.572192513368984	1B	249	251	N	G	A	G	A	A	N	N	A	A	A	G	G	A	N	A	G	N	A	A	A	G	G	A	G	N	G	N	N	G	G	A	N	N	N	N	G	N	A	A	A
synopGBS111267	TGCAGCCGTCCGCGGAGTCGGCCATGACCTACTCTGGCACCGCCAGCCATAGTTGGTACCACT	T/C	49	3	0.572192513368984	1B	249	251	N	C	T	C	T	T	N	N	T	T	T	C	C	T	N	T	C	N	T	T	T	C	C	T	C	N	C	N	N	C	C	T	N	N	N	N	C	N	T	T	T
synopGBS101140	TGCAGAAGGCACGAGAAATAATGGGGGCTTTGGTTCAAGGGCTTCTGAGGCTAGATTTGGATG	A/T	15	3	0.417112299465241	1B	249	253	N	A	T	N	N	N	A	N	N	T	N	N	A	N	A	N	A	A	T	N	N	A	N	N	A	N	N	N	N	A	A	N	N	N	N	N	A	N	N	N	N
synopGBS101141	TGCAGAAGGCACGAGAAATAATGGGGGCTTTGGTTCAAGGGCTTCTGAGGCTAGATTTGGATG	G/A	49	3	0.417112299465241	1B	249	253	N	G	A	N	N	N	G	N	N	A	N	N	G	N	G	N	G	G	A	N	N	G	N	N	G	N	N	N	N	G	G	N	N	N	N	N	G	N	N	N	N
synopGBS123753	TGCAGGTTTTTCTACAACAAAGATCAAGTTGTAAAAAAATTATGCAATAGAGATAATGTATTA	A/T	38	3	0.561497326203209	1B	249	253	A	N	T	A	N	N	N	T	N	T	N	N	A	N	A	N	N	N	N	N	T	A	N	T	N	A	A	A	N	N	N	N	N	N	T	T	N	T	N	N	T
synopGBS100663	TGCAGAACAGTCGCACATGACCCATCCATTAAACTGTCGTGATGAACGTTGGGTGCAAATGGA	A/T	8	3	0.417112299465241	1B	249	256	N	N	N	T	N	N	N	A	N	A	A	T	T	A	N	A	T	N	N	N	A	T	N	N	N	T	N	T	N	N	N	N	N	A	N	N	T	A	N	A	N
synopGBS116180	TGCAGCTGAGATGGGAGGGGGCGGCGTGGGGAAGAAAGCCTGTGATTATATAGAGGGGCTCCC	T/C	50	3	0.540106951871658	1B	249	257	T	T	N	T	C	N	N	C	N	C	N	T	T	C	N	C	T	T	C	C	C	N	N	C	T	T	T	T	N	N	N	N	T	C	N	C	T	N	C	N	C
synopGBS116181	TGCAGCTGAGATGGGAGGTGGCGGCGTGGGGAAGAAAGCCTGTGATTATACAGAGGGGCTCCC	C/T	50	1	0.529411764705882	1B	249	257	T	T	N	T	C	N	N	C	N	C	N	T	T	C	N	C	T	T	C	C	C	N	N	C	T	T	T	T	N	N	N	N	T	C	N	C	T	N	C	N	C
synopGBS109119	TGCAGCCAAGTCACGCTTTTCATCTAACAAGTCAAGTGCATCTTGACGCGCTTGTTCATTGTC	C/T	46	3	0.342245989304813	1B	249	260	N	N	N	N	N	N	N	N	N	N	N	N	N	N	T	N	T	N	N	N	C	N	N	N	T	N	N	N	N	N	N	N	N	N	N	N	N	N	N	N	N
synopGBS109120	TGCAGCCAAGTCACGCTTTTCATCTAACAAGTCAAGTGCATCTTGACGCGCTTGTTCATTGTC	T/C	63	3	0.342245989304813	1B	249	260	N	N	N	N	N	N	N	N	N	N	N	N	N	N	C	N	C	N	N	N	T	N	N	N	C	N	N	N	N	N	N	N	N	N	N	N	N	N	N	N	N
synopGBS127378	TGCAGTGGGATGATTCTCGGACAGGGCTGGCTGCATTGGCCGTGGCGAGAGCATGTCGTAGCC	A/G	20	3	0.352941176470588	1B	249	260	N	N	N	N	N	N	N	N	N	N	N	N	G	N	N	A	N	N	N	N	N	N	N	N	G	N	N	N	N	N	N	A	N	N	N	N	N	N	A	A	N
synopGBS127379	TGCAGTGGGATGATTCTCGGACAGGGCTGGCTGCATTGGCCGTGGCGAGAGCATGTCGTAGCC	C/T	39	3	0.352941176470588	1B	249	260	N	N	N	N	N	N	N	N	N	N	N	N	T	N	N	C	N	N	N	N	N	N	N	N	T	N	N	N	N	N	N	C	N	N	N	N	N	N	C	C	N
synopGBS127598	TGCAGTGTCAGAATTTGTGCTGCCTGGATCTAAGCGGGTGTAGACAGAGAGCATAATTAATCT	C/T	61	3	0.299465240641711	1B	249	260	N	N	T	N	N	N	N	T	T	N	N	N	N	N	N	N	C	N	T	N	N	N	C	N	N	N	N	N	N	N	N	N	N	N	N	N	N	N	N	N	N
synopGBS101821	TGCAGACAGTGCAGACAGACATACTGGTCGGACGGAAGGCGACGGCGTCGGTTGCTCAAGGTT	C/T	42	3	0.347593582887701	1B	249	261	N	N	N	N	N	N	N	N	N	N	C	N	N	N	T	C	N	N	N	N	N	T	N	C	N	N	N	N	N	T	N	C	N	N	N	C	N	C	N	N	N
synopGBS101822	TGCAGACAGTGCAGACAGACATACTGGTCGGACGGAAGGCGACGGCGTCGGTTGCTCAAGGTT	C/G	54	3	0.347593582887701	1B	249	261	N	N	N	N	N	N	N	N	N	N	C	N	N	N	G	C	N	N	N	N	N	G	N	C	N	N	N	N	N	G	N	C	N	N	N	C	N	C	N	N	N
synopGBS109116	TGCAGCCAAGGGTCCGTAGACAGAAGTGGGTGCTAATTAGAGTCTCTGGAGCAATGCTACCAA	C/T	20	3	0.802139037433155	1B	250	252	N	T	C	T	N	C	T	C	N	C	N	T	T	C	T	C	T	T	N	N	C	N	T	C	N	T	T	T	C	T	T	N	T	N	C	N	T	N	C	C	N
synopGBS109117	TGCAGCCAAGGGTCCGTAGACAGAAGTGGGTGCTAATTAGAGTCTCTGGAGCAATGCTACCAA	T/C	30	3	0.802139037433155	1B	250	252	N	C	T	C	N	T	C	T	N	T	N	C	C	T	C	T	C	C	N	N	T	N	C	T	N	C	C	C	T	C	C	N	C	N	T	N	C	N	T	T	N
synopGBS115775	TGCAGCTCGCTCGGCGATCGACCAACAGGATCTGCGCCGCTATCACAACCACCGCAAAAAAAA	A/G	50	3	0.406417112299465	1B	250	259	G	N	N	G	A	N	N	A	N	A	A	N	G	A	G	N	G	N	N	A	A	N	N	A	G	N	G	G	N	G	N	A	N	N	N	N	G	N	A	N	N
synopGBS104819	TGCAGATGCTACCTGGGAGGATTTGGAGCATTCGAAGCAGCAGTTTCCCCGTGCTCCGCAAAA	A/G	34	1	0.342245989304813	1B	250	260	G	G	N	N	N	N	G	N	N	N	N	G	N	N	G	A	N	N	N	A	A	N	N	A	G	G	G	G	N	N	N	N	N	N	A	N	G	N	N	A	N
synopGBS125919	TGCAGTCGCCAATGCATGCCCACTAGCGACTGGTCGAGATAGAGTTCAGTACAGTAACTAATT	A/G	50	3	0.657754010695187	1B	251	253	N	N	N	N	N	N	A	G	N	G	G	N	N	N	A	G	N	A	N	G	G	A	A	G	N	N	A	N	G	N	N	N	N	N	N	N	A	G	G	N	N
synopGBS126296	TGCAGTCTTACTCGAAAAGCAGTAATGCAGTACAAGAGCCGTATACATTCCACTGTAACAAAC	A/G	24	3	0.764705882352941	1B	253	253	G	N	A	N	N	N	G	A	N	N	A	N	G	A	G	A	G	N	A	A	N	N	G	A	G	N	G	G	N	G	A	A	G	N	A	N	N	N	A	A	N
synopGBS126191	TGCAGTCTCGCATCTCCGCCTGATGGACGCCCGACGATAGCGAGAGAGCACGAGCTCGTCCGC	A/G	49	2	0.802139037433155	1B	253	256	G	N	A	N	N	A	N	N	A	A	N	G	G	N	G	A	G	G	A	A	A	N	G	A	G	G	N	G	N	N	N	N	N	A	A	A	N	A	A	A	A
synopGBS108435	TGCAGCATCCAGCTTTCGTCCCAATAGCTGGCGTGTCATGATTATATGTCTGCCGAGTACTCA	C/T	8	1	0.502673796791444	1B	253	257	T	N	N	N	N	N	N	C	N	N	N	N	T	N	T	N	T	N	N	N	N	N	T	C	N	N	T	N	N	N	N	N	N	N	N	C	N	C	N	N	N
synopGBS116574	TGCAGCTGGAAGCCGCCGAGGAGGAGCTGCGGGCTGAAGCGCCCCTCCCTCCGCTGGCCTGGA	G/T	30	1	0.79144385026738	1B	253	257	G	G	T	G	T	T	N	T	T	T	T	G	G	T	G	T	G	G	T	N	T	G	G	T	N	G	G	N	T	G	T	N	G	T	T	T	G	T	T	T	T
synopGBS128927	TGCAGTTGCGAGTATGTCTCTGTATAGATGAGCACGGCGACGACGGCAGTGGCGACCACCAAG	C/T	34	3	0.641711229946524	1B	253	257	N	N	N	C	T	N	C	T	N	T	N	C	C	N	N	N	C	N	N	T	T	C	C	T	C	N	C	C	T	N	T	N	C	N	N	N	N	N	T	N	N
synopGBS120348	TGCAGGCGATGTACTACGACCATGCCAGGATGGCCTCGCACCTGTTAAGGCTGCGCCACGGCG	A/G	8	3	0.46524064171123	1B	253	258	A	A	G	N	N	N	A	N	N	N	G	N	A	G	A	N	A	N	N	N	G	A	A	G	A	N	A	N	G	A	N	N	A	N	N	N	A	N	N	N	N
synopGBS126214	TGCAGTCTCTTCGTTCCGAGTTATAAGATGATATAACTTTTTTCTAAACGCATTTTAGTGTAT	A/G	45	1	0.67379679144385	1B	253	259	N	G	N	N	N	N	N	N	N	N	A	N	N	N	G	A	G	G	N	N	A	N	G	A	N	N	G	G	N	N	N	N	N	N	A	N	G	N	N	N	N
synopGBS129689	TGCAGTTTGTTGTCGATGAAGAGGCCGTTGAGGTTGGTCCATACGGCGTAGGCGGCGTCGTTG	C/G	24	4	0.278074866310160	1B	253	260	N	N	N	N	N	N	N	N	N	N	N	N	N	N	N	N	N	N	N	G	N	N	N	N	N	N	N	N	N	N	N	N	N	N	N	N	N	N	N	N	N
synopGBS129690	TGCAGTTTGTTGTCGATGAAGAGGCCGTTGAGGTTGGTCCATACGGCGTAGGCGGCGTCGTTG	G/A	45	4	0.278074866310160	1B	253	260	N	N	N	N	N	N	N	N	N	N	N	N	N	N	N	N	N	N	N	A	N	N	N	N	N	N	N	N	N	N	N	N	N	N	N	N	N	N	N	N	N
synopGBS129691	TGCAGTTTGTTGTCGATGAAGAGGCCGTTGAGGTTGGTCCATACGGCGTAGGCGGCGTCGTTG	G/A	59	4	0.278074866310160	1B	253	260	N	N	N	N	N	N	N	N	N	N	N	N	N	N	N	N	N	N	N	A	N	N	N	N	N	N	N	N	N	N	N	N	N	N	N	N	N	N	N	N	N
synopGBS129692	TGCAGTTTGTTGTCGATGAAGAGGCCGTTGAGGTTGGTCCATACGGCGTAGGCGGCGTCGTTG	T/C	61	4	0.278074866310160	1B	253	260	N	N	N	N	N	N	N	N	N	N	N	N	N	N	N	N	N	N	N	C	N	N	N	N	N	N	N	N	N	N	N	N	N	N	N	N	N	N	N	N	N
synopGBS111975	TGCAGCCTTAACGCTTGTTTGGTAGGGTTTGCTCTTTTCACACACTCTCTCCACTATATATAT	G/T	20	3	0.299465240641711	1B	253	261	N	N	N	N	N	N	N	N	N	N	N	N	N	N	N	N	N	N	N	N	N	N	N	N	N	N	N	N	N	N	N	N	T	N	N	N	N	N	N	N	N
synopGBS113626	TGCAGCGGCGACGACGACGCGGCGGACTCCGTGTGGAGGGGGAGGATGACGGCATGAGGGGGA	C/T	17	3	0.449197860962567	1B	254	257	N	T	C	N	C	C	N	N	N	C	N	T	T	C	N	C	T	N	C	C	C	T	T	C	N	N	T	T	C	N	C	C	N	C	C	N	T	N	N	N	N
synopGBS100416	TGCAGAAATATCCTTTCACTCTCATCGCACTTGATCACTTACGTACCATATCCGTCTCCCTGG	A/G	7	3	0.486631016042781	1B	254	258	N	N	N	N	N	N	N	N	A	N	N	G	N	N	G	N	G	N	A	N	N	N	G	N	N	N	N	N	N	N	A	N	N	A	A	N	G	N	N	N	N
synopGBS101899	TGCAGACCAAAAGCTCCAATCAACCCGAGACCATCCATGTTACCTCAAGGCTATTGGTGTAGC	A/G	10	3	0.855614973262032	1B	254	258	A	A	G	N	N	G	A	G	N	G	G	N	A	G	A	G	A	A	G	G	G	A	N	G	A	A	A	A	N	A	G	N	N	G	G	G	A	G	G	G	G
synopGBS123262	TGCAGGTGTTATTAACGAGTTGATTAAGAAACACAGGCAAATTGATGCAGTTCAATTCATACA	C/G	15	1	0.74331550802139	1B	256	257	C	C	G	C	N	N	N	G	G	N	G	N	C	G	C	G	C	C	N	G	G	N	C	G	N	C	C	N	G	N	G	N	N	G	G	N	C	N	N	G	N
synopGBS115961	TGCAGCTCTCAGCAGCACCGCTTGCAACCCGTTGAAGCTTTTTCTCGTGTCAGTTGAAACATT	C/T	20	3	0.561497326203209	1B	256	258	C	N	T	N	N	N	N	N	T	T	N	N	N	N	C	T	N	N	N	T	N	N	C	N	C	N	C	C	N	C	T	N	N	T	N	N	N	T	N	N	N
synopGBS118884	TGCAGGAGGCAGAACAAACCTACAGAAAAAAATGGCTGCGAAATACATTGAAACAAGAATGCA	A/T	57	3	0.481283422459893	1B	256	259	N	A	A	T	N	A	N	N	A	A	A	N	N	A	N	N	T	N	A	N	A	T	N	A	T	T	T	N	N	T	N	N	T	A	N	A	N	N	N	N	N
synopGBS101129	TGCAGAAGGAAGAGATTTTAGCTATAATTCTTGTAGCCGCTTAACTACACTATTTAGGTAGGA	A/C	48	3	0.347593582887701	1B	256	260	N	N	N	C	N	N	C	N	N	N	N	N	C	N	C	N	C	N	A	N	N	N	C	N	C	N	N	C	N	C	N	A	N	N	N	N	C	N	N	N	N
synopGBS121838	TGCAGGGGTGGCACGCGGAGGCGCGCCACGCGCTCGCATCGCAATGTACAAATCACTGTGGAG	A/G	18	3	0.256684491978610	1B	256	260	N	G	N	A	N	N	N	N	G	N	N	N	N	G	N	G	A	N	G	N	N	N	N	N	A	N	N	N	N	N	N	N	A	G	G	G	N	N	G	G	N
synopGBS121839	TGCAGGGGTGGCACGCGGAGGCGCGCCACGCGCTCGCATCGCAATGTACAAATCACTGTGGAG	G/C	57	3	0.256684491978610	1B	256	260	N	C	N	G	N	N	N	N	C	N	N	N	N	C	N	C	G	N	C	N	N	N	N	N	G	N	N	N	N	N	N	N	G	C	C	C	N	N	C	C	N
synopGBS119037	TGCAGGATACTCTCAAGTGCATAACAGACTTAAAAAATTGTAGAGAACAAACCCAATAAAGAG	C/T	11	2	0.491978609625668	1B	256	261	C	N	N	N	N	T	N	N	N	N	T	N	N	T	N	N	N	N	N	N	N	N	C	N	N	N	N	N	N	C	N	N	N	N	T	N	N	N	N	N	N
synopGBS127552	TGCAGTGTAGCGTGAAGTGAACACAAAAACCGCCGTGACACTGACAGGCACGATCATCGTCCC	A/G	55	3	0.288770053475936	1B	256	266	N	N	N	A	N	N	A	G	N	G	N	N	N	N	N	N	N	N	G	N	G	A	N	G	N	N	N	N	N	A	N	N	N	N	N	N	N	G	N	G	N
synopGBS116006	TGCAGCTCTCTCGGATTGTCCAGCGTTTTCCACGGACAGCCCAAGGATGTGTATATTGGGTAC	A/G	42	2	0.304812834224599	1B	256	267	N	N	N	G	N	N	G	N	N	N	N	N	N	N	N	N	N	G	A	N	N	N	N	N	N	N	N	G	N	N	N	N	N	N	N	N	N	N	N	N	N
synopGBS107329	TGCAGCAGAGAGGCGCGGAAACACGCGATCTCCGCACGCTGGGCCGCCCCAGTGGGCGGCGGG	A/G	22	3	0.278074866310160	1B	256	283	N	N	G	N	N	N	N	G	N	N	G	N	N	N	N	N	N	N	G	N	G	N	N	G	N	N	N	N	N	N	N	N	N	N	N	N	N	G	N	N	N
synopGBS113144	TGCAGCGCGACGTAGAACGCCTGGTGCGACGGTGGTCGGGCGCCGAGAATACCTGGGGCAGGG	C/G	43	3	0.331550802139037	1B	257	261	N	N	N	N	N	N	N	N	N	N	N	C	G	N	N	N	C	N	N	N	N	N	C	N	N	N	N	C	N	N	N	N	C	N	N	N	N	N	N	N	N
synopGBS106987	TGCAGCACGGCCAGATTTGGAGGCAAAAGAACGAAAAATTGGCAAAAGAAAGTATTGAGCGAT	C/G	31	3	0.304812834224599	1B	257	278	G	N	N	N	N	N	N	N	N	C	N	G	C	N	N	C	C	G	N	N	C	G	N	N	G	N	N	G	N	G	N	N	N	N	N	N	G	N	N	N	N
synopGBS106988	TGCAGCACGGCCAGATTTGGAGGCAAAAGAACGAAAAATTGGCAAAAGAAAGTATTGAGCGAT	G/C	47	3	0.304812834224599	1B	257	278	C	N	N	N	N	N	N	N	N	G	N	C	G	N	N	G	G	C	N	N	G	C	N	N	C	N	N	C	N	C	N	N	N	N	N	N	C	N	N	N	N
synopGBS112424	TGCAGCGACGCATCAGAGAGGCAAACCTGGCGCTGCATGGAGGGACCGAAGACAAGATCACCT	A/T	7	2	0.299465240641711	1B	257	278	N	N	A	N	N	N	N	A	N	A	N	N	N	N	N	N	N	N	N	N	A	N	N	N	N	N	N	N	N	N	A	N	N	N	N	N	N	A	N	N	N
synopGBS105397	TGCAGATTGTTGTTGCTGCCCCACGATTGTTGTTACTTGCCACAGCGCCATCAATGTTAAATT	A/G	53	3	0.609625668449198	1B	258	267	N	N	N	N	N	N	A	N	N	N	G	N	N	N	N	N	N	A	N	G	N	N	A	N	A	A	A	A	G	A	G	N	N	A	N	N	A	N	N	N	N
synopGBS106503	TGCAGCAATTTAAAGTATTAAAATGAAAATAAAAGCGATAAGAAACACTCTTCACAGGGATAA	A/C	12	1	0.390374331550802	1B	258	281	N	N	N	N	N	N	N	N	N	N	N	N	N	A	C	A	N	C	N	N	N	C	C	N	N	N	N	N	N	N	A	N	C	C	A	N	C	A	N	N	N
synopGBS124163	TGCAGTACATCTATTACTGCACAGGGACTGTAGCAGTCACAATCTGCCATTCAATTTAATCGG	C/T	43	3	0.754010695187166	1B	259	266	C	N	N	C	N	N	C	T	T	N	N	C	T	N	C	N	N	N	T	T	T	C	N	T	N	C	N	C	T	C	T	N	N	N	T	T	C	N	N	N	T
synopGBS129951	TGCAGTTTTTTCTATGCATAAAAAAAAGAACCTCATACCTCTTTTAAAAAGACTGAGCAGCTG	A/C	13	3	0.647058823529412	1B	259	266	N	C	C	N	N	C	N	C	N	C	N	N	C	N	A	C	N	N	N	N	N	A	A	C	A	N	N	A	N	N	C	N	N	N	N	N	N	N	N	C	N
synopGBS129952	TGCAGTTTTTTCTATGCATAAAAAAAAGAACCTCATACCTCTTTTAAAAAGACTGAGCAGCTG	G/A	50	3	0.647058823529412	1B	259	266	N	A	A	N	N	A	N	A	N	A	N	N	A	N	G	A	N	N	N	N	N	G	G	A	G	N	N	G	N	N	A	N	N	N	N	N	N	N	N	A	N
synopGBS127624	TGCAGTGTCCTCCTTGTCGGTGGCGTCGACTAGTAGTCGTCCATCACCGCCTGATTACATGGC	A/T	56	3	0.347593582887701	1B	259	267	N	N	N	T	N	N	N	N	N	N	N	N	N	N	N	N	A	T	N	N	N	N	N	N	N	N	T	T	N	N	N	N	N	N	N	A	N	N	N	N	N
synopGBS115680	TGCAGCTCGAGAGCTGGATTGTGTGCTATTGTTGTTGCAGGACTTCCAGCAGGTGAACCAACC	A/G	27	3	0.256684491978610	1B	259	279	N	N	A	N	N	N	N	A	N	A	N	N	N	N	N	N	A	N	N	N	N	N	G	A	N	G	G	G	N	N	N	N	N	N	A	A	N	N	N	N	A
synopGBS103309	TGCAGAGGAGAAGACCTTCGCAGAATTGTTCGACATGAACGTTTTTGTAGCTGCGGCGCAAGA	C/T	15	3	0.716577540106952	1B	260	264	C	N	N	C	N	N	N	N	N	T	T	N	T	T	C	T	N	C	T	N	T	C	N	N	C	N	C	C	N	N	N	T	C	C	T	T	C	N	T	N	N
synopGBS103310	TGCAGAGGAGAAGACCTTCGCAGAATTGTTCGACATGAACGTTTTTGTAGCTGCGGCGCAAGA	T/A	16	3	0.716577540106952	1B	260	264	T	N	N	T	N	N	N	N	N	A	A	N	A	A	T	A	N	T	A	N	A	T	N	N	T	N	T	T	N	N	N	A	T	T	A	A	T	N	A	N	N
synopGBS110597	TGCAGCCCTAAATAGGGAATGCCGCCGCTCTCTGCGAATGAAGGAGACCTCCTATACAGCCCT	A/G	57	3	0.67379679144385	1B	260	267	N	A	A	G	N	N	G	A	N	A	A	G	A	A	G	N	N	N	A	A	A	G	N	A	G	G	G	N	A	N	A	A	N	N	A	N	G	N	A	N	N
synopGBS123509	TGCAGGTTGAGATCAGGGCCAACGACCAGGGCAACCACACCACACTACATAGCCTGAACCATC	C/T	42	3	0.828877005347594	1B	261	265	T	N	C	N	N	C	T	C	C	C	C	T	C	C	T	C	C	T	N	C	C	T	T	C	T	T	T	T	C	N	C	C	N	T	C	C	T	C	C	N	C
synopGBS123510	TGCAGGTTGAGATCAGGGCCAACGACCAGGGCAACCACACCACACTACATAGCCTGAACCATC	A/G	43	3	0.828877005347594	1B	261	265	G	N	A	N	N	A	G	A	A	A	A	G	A	A	G	A	A	G	N	A	A	G	G	A	G	G	G	G	A	N	A	A	N	G	A	A	G	A	A	N	A
synopGBS122876	TGCAGGTGAGCTCAACACTGAACTGTATACGGTATAGTAATACGTGACAATGATGTCGTTTAG	C/T	29	3	0.770053475935829	1B	262	267	N	N	C	T	C	C	T	C	N	C	C	T	C	C	T	N	C	T	C	C	C	T	T	C	T	N	N	T	N	T	C	N	T	T	C	N	T	N	C	N	C
synopGBS104495	TGCAGATCTAGAGCGACATGGCGGCAGAGGGGGTGATAAGGGGGCTTACGTTGGGGCAGTGCG	A/G	15	3	0.786096256684492	1B	263	266	G	N	A	G	A	A	N	A	N	N	A	G	A	N	G	A	A	N	N	N	A	G	N	A	N	G	G	G	A	N	N	N	G	G	A	N	N	A	A	A	N
synopGBS119901	TGCAGGCCATCCAGAGCGGGCAGCAGCGCAGCGAGAGAAAAAGGAGAAGTGACACGGTTGGCA	G/A	32	3	0.641711229946524	1B	264	273	N	N	N	N	N	N	G	A	A	A	N	G	A	A	N	N	N	G	A	A	A	N	N	N	G	N	G	N	N	N	A	A	N	G	A	N	G	N	A	A	N
synopGBS102330	TGCAGACGCGCCCTTGTCCCCAACCTTGGAGAAACCCCCATCCGCATTTATCTTAGTGTCATG	A/G	54	3	0.818181818181818	1B	265	273	A	G	G	A	G	G	N	G	G	G	N	A	G	G	N	G	G	N	G	N	G	N	N	G	A	N	A	A	G	A	N	N	A	N	G	G	A	G	G	G	G
synopGBS107256	TGCAGCAGAATGACATTGTCGAGCGAAGGAATCAGACTGTGCTCTGGATGGCGCGCTGCATTT	C/G	51	3	0.518716577540107	1B	269	281	N	G	G	N	N	N	N	N	G	G	N	C	N	N	N	N	N	N	G	G	G	N	C	G	N	N	N	C	N	N	G	G	N	C	N	N	N	G	N	G	N
synopGBS108736	TGCAGCATGGTAATACATATGTAACTTGATTGTTACAACGAGAACAGAACTTTACAGCAGCAA	C/T	38	3	0.251336898395722	1B	269	295	N	N	N	N	N	N	T	N	N	N	N	N	N	N	N	N	N	N	N	N	N	N	N	N	T	N	T	N	C	N	N	N	N	N	N	N	N	N	N	N	N
synopGBS108737	TGCAGCATGGTAATACATATGTAACTTGATTGTTACAACGAGAACAGAACTTTACAGCAGCAA	G/A	56	3	0.251336898395722	1B	269	295	N	N	N	N	N	N	A	N	N	N	N	N	N	N	N	N	N	N	N	N	N	N	N	N	A	N	A	N	G	N	N	N	N	N	N	N	N	N	N	N	N
synopGBS100658	TGCAGAACAGGTGATAGAGCCAGGATTCTGCCAGCAAGAATGACGATCTGTAGCTGCGAGGAG	A/C	36	1	0.278074866310160	1B	270	295	N	N	A	N	N	N	N	N	N	N	N	N	N	N	C	A	N	N	A	A	N	N	N	N	C	N	N	N	N	N	N	N	N	C	N	N	C	N	A	N	N
synopGBS114155	TGCAGCGTGCGCGCTGCCCCAACGTACTATCTACCTCGTCCACAAAGATAATAGTAGAAGCCA	A/T	44	3	0.283422459893048	1B	271	283	A	N	N	T	T	T	N	N	N	T	T	T	N	T	N	N	T	A	N	T	A	N	A	T	N	N	A	A	N	A	T	N	A	N	N	T	N	N	N	N	N
synopGBS113093	TGCAGCGCCTCCATCTCCCGCCGCTGCCGCGCGTTGACGAGGCCCGTGAAGTACGCCGAGTCG	C/G	53	3	0.401069518716578	1B	272	281	G	C	C	C	N	N	N	G	N	C	C	C	C	C	N	C	C	G	N	C	G	C	G	C	G	C	G	G	C	G	C	N	N	G	C	C	G	N	C	C	N
synopGBS104473	TGCAGATCGTTGTGAGCTGCTTCTCTGTGCATATCGCGAGTCATAGATTTTACTAGTATCTAG	C/G	16	3	0.427807486631016	1B	273	295	N	C	C	N	N	N	N	N	N	N	N	N	C	C	N	N	N	N	N	N	N	N	N	N	N	N	N	N	N	N	N	C	G	N	N	N	N	N	N	N	N
synopGBS105159	TGCAGATTATGTTTTCAGCAAAGGGAGAAGAGGGGAACCAAGGAGCTGCCGCCTCCATGAATG	A/G	20	2	0.374331550802139	1B	273	295	N	N	N	N	N	N	N	N	G	N	N	N	G	G	N	N	N	N	N	N	N	N	N	N	N	N	N	N	N	N	N	N	N	A	N	N	N	N	N	N	N
synopGBS110649	TGCAGCCCTCCTCCCTCCCGTCAGCGCGACCTAGCCTCGCGCAGGGACCCCACCACCTCCGAG	C/T	17	3	0.588235294117647	1B	273	295	N	C	C	C	C	C	N	N	C	C	N	N	C	C	N	C	C	N	C	C	N	C	N	C	N	C	N	N	N	N	C	C	N	N	N	C	N	C	C	C	C
synopGBS110650	TGCAGCCCTCCTCCCTCCCGTCAGCGCGACCTAGCCTCGCGCAGGGACCCCACCACCTCCGAG	A/G	22	3	0.588235294117647	1B	273	295	N	A	A	A	A	A	N	N	A	A	N	N	A	A	N	A	A	N	A	A	N	A	N	A	N	A	N	N	N	N	A	A	N	N	N	A	N	A	A	A	A
synopGBS110651	TGCAGCCCTCCTCCCTCCCGTCAGCGCGACCTAGCCTCGCGCAGGGACCCCACCACCTCCGAG	C/T	24	3	0.588235294117647	1B	273	295	N	C	C	C	C	C	N	N	C	C	N	N	C	C	N	C	C	N	C	C	N	C	N	C	N	C	N	N	N	N	C	C	N	N	N	C	N	C	C	C	C
synopGBS117553	TGCAGCTTGTGTTCTCATCATCAGCCACTGTGTACGGGTGGCCCAAGGAGGTGCCCTGCACCG	C/T	61	3	0.427807486631016	1B	273	295	T	N	N	N	N	N	N	N	N	N	N	C	C	N	T	N	N	N	N	N	T	N	N	N	N	N	T	T	N	N	N	N	N	T	N	N	N	N	N	N	N
synopGBS119571	TGCAGGCAGAGAGAGGTAGGACAAATGAGATTATATGTATGTATGGAAACCTGTCAAACAAAC	C/T	6	1	0.331550802139037	1B	273	295	N	N	N	T	N	N	N	N	T	N	N	N	N	N	N	N	N	N	N	N	N	N	N	T	N	N	N	C	N	N	N	N	N	N	N	N	N	N	N	T	N
synopGBS126035	TGCAGTCGTCCATGACAAGAAGAACACTGTACCACTCAAAGTCCACGCTTAATGCAAGAAACA	A/C	39	3	0.46524064171123	1B	273	295	N	N	N	A	A	N	N	N	N	A	N	N	N	N	N	A	N	N	N	A	C	A	C	N	C	N	N	C	N	N	N	N	N	N	N	N	C	N	A	N	A
synopGBS126319	TGCAGTCTTCGCCTCACGAGGCTCCTGCCTGAGACCTCATCGAGCATCTTGAGGCCTGCAAAA	A/G	33	2	0.433155080213904	1B	273	295	N	N	G	N	N	N	N	N	N	N	N	G	N	N	N	G	G	N	G	N	N	N	N	N	N	G	N	A	G	N	N	N	N	N	N	N	N	N	N	N	G
synopGBS105116	TGCAGATTACTTCCAAACCATACGTGCACCATTATTACCAAGGAAACTATAATCAACCTACCT	A/G	54	3	0.379679144385027	1B	274	295	N	N	N	N	N	N	N	N	N	N	N	G	N	G	N	N	N	N	N	N	N	N	N	N	N	N	N	N	N	N	N	N	N	N	N	N	N	N	N	N	N
synopGBS115106	TGCAGCTCAAATCCGTCGAAGATCAAGTCTCCGTGGATATCGGCCGTATAGTTCAAACTTCCA	G/A	32	3	0.449197860962567	1B	274	295	N	N	N	N	N	N	N	N	N	N	N	N	N	N	G	N	N	N	N	N	G	N	G	N	N	N	G	G	A	G	N	N	N	N	N	N	N	A	N	N	N
synopGBS111077	TGCAGCCGCCTCCATGAAGAGAAGCCTCGGCTGGCAGAAAGCGATGATGGAGCTAGGCGGCGA	C/T	52	2	0.614973262032086	1B	275	293	C	T	N	N	N	T	C	N	T	T	T	N	T	T	C	T	T	C	T	N	N	T	C	T	N	T	C	N	N	N	T	N	N	N	C	N	C	T	N	N	T
synopGBS120698	TGCAGGCGTTCTCCCTGCGGCCAGCTCCTGGCGCCATCCGTCTACCCGCCGCTGTCCCTCGTG	C/G	34	3	0.433155080213904	1B	275	293	C	N	G	G	G	G	C	N	G	N	N	G	G	G	C	G	N	C	N	G	C	N	C	G	C	N	C	N	N	N	G	N	N	N	N	G	N	N	G	G	N
synopGBS117904	TGCAGGAACCGACTACATTTTTTGCTGGAACCAGCTACAACTTTTGTTGGAACCATTGTCTGA	A/G	54	3	0.449197860962567	1B	275	295	A	N	N	G	G	N	N	N	N	N	N	G	G	N	A	G	N	N	G	N	N	N	N	G	N	N	A	A	G	A	N	N	N	N	N	G	N	N	N	G	G
synopGBS108449	TGCAGCATCCCCAGGCGGCGTCTCCATGGAGAACACGACGCACAAGGCGACGCCGCCGCCCAA	C/T	38	2	0.486631016042781	1B	276	291	T	N	C	N	N	N	N	T	N	N	N	C	C	C	N	N	C	N	C	N	N	N	N	C	N	C	N	T	N	N	C	N	N	T	N	N	N	N	N	N	C
synopGBS126067	TGCAGTCGTGTCGTCGGCAGGGGCAACGCAAAGACTGGACCGAAACTGAAGAAAAACGTCCCG	C/T	6	3	0.74331550802139	1B	276	291	N	C	N	N	N	C	N	T	C	C	N	C	C	C	T	C	C	T	C	C	N	C	N	C	T	C	N	N	C	N	N	N	N	T	N	C	T	C	C	C	N
synopGBS126340	TGCAGTCTTGAAGGCACCGTCAAGAACTCTTCTCTGCGCCCCTTCTCGAATATCGGGGGAAAC	A/C	25	3	0.556149732620321	1B	276	291	N	N	N	N	N	N	N	C	N	A	N	N	N	N	N	A	A	N	N	A	N	A	N	N	C	N	N	N	N	C	N	N	N	C	N	N	N	N	N	N	N
synopGBS126341	TGCAGTCTTGAAGGCACCGTCAAGAACTCTTCTCTGCGCCCCTTCTCGAATATCGGGGGAAAC	G/A	47	3	0.556149732620321	1B	276	291	N	N	N	N	N	N	N	A	N	G	N	N	N	N	N	G	G	N	N	G	N	G	N	N	A	N	N	N	N	A	N	N	N	A	N	N	N	N	N	N	N
synopGBS118214	TGCAGGAATTTCTTTTAATATTATTTTTCAAGGGGATTCCTTTTCATAGTTGAGCAATGACAA	A/C	16	3	0.631016042780749	1B	276	294	N	C	N	N	N	N	N	N	N	N	N	C	C	N	N	N	C	N	N	N	A	N	N	N	N	N	A	A	C	N	N	N	N	N	A	N	A	N	C	C	N
synopGBS103704	TGCAGAGTTACTAGCATCACCGCCCATACCTGGAAGTAGTCGTTCACCTTCTTCGCCGAGAGC	C/T	20	3	0.379679144385027	1B	276	295	N	N	T	N	N	N	N	N	T	N	N	T	N	N	C	N	N	N	T	N	N	N	C	N	N	T	N	N	N	C	N	N	N	N	C	N	C	N	N	N	T
synopGBS103705	TGCAGAGTTACTAGCATCACCGCCCATACCTGGAAGTAGTCGTTCACCTTCTTCGCCGAGAGC	G/A	32	3	0.379679144385027	1B	276	295	N	N	A	N	N	N	N	N	A	N	N	A	N	N	G	N	N	N	A	N	N	N	G	N	N	A	N	N	N	G	N	N	N	N	G	N	G	N	N	N	A
synopGBS126899	TGCAGTGCCACATTGGCTAGGCGAATTGACCTCTCTCAAGAAACTTGAGATACATAACAATGA	G/T	46	2	0.433155080213904	1B	277	285	T	N	G	G	G	N	T	N	N	G	G	G	G	G	T	N	N	N	G	G	T	G	T	G	T	G	T	T	N	T	G	G	T	T	T	G	T	G	G	G	G
synopGBS126900	TGCAGTGCCACATTGGCTAGGCGAATTGACCTCTCTCAAGAAACTTGAGATACATAACAATGA	A/G	47	2	0.433155080213904	1B	277	285	G	N	A	A	A	N	G	N	N	A	A	A	A	A	G	N	N	N	A	A	G	A	G	A	G	A	G	G	N	G	A	A	G	G	G	A	G	A	A	A	A
synopGBS109668	TGCAGCCAGCGTCGACCTGCCACGTACGTACCTTGCAACGCACACAAGTCTTTCTTTATTTTG	C/T	40	3	0.620320855614973	1B	277	291	N	N	N	N	N	N	C	C	T	T	C	N	T	T	C	T	N	N	T	T	C	T	C	T	C	T	N	C	N	C	N	N	N	C	N	N	C	N	N	T	T
synopGBS109824	TGCAGCCATCAAAGAAAAAACAGAACGGATCACCTCCACACCCGAACTCGACGCGGGTCTATC	G/A	52	3	0.545454545454545	1B	277	291	N	G	N	N	N	N	N	N	N	G	N	N	G	N	N	N	N	N	N	N	A	N	N	N	N	N	A	A	N	N	N	N	A	N	A	G	A	N	N	N	N
synopGBS109825	TGCAGCCATCAAAGGAAAAACAGAACGGATCACCTCCACACCCGAACTCGACACGGGCCTATC	A/G	52	2	0.53475935828877	1B	277	291	N	G	N	N	N	N	N	N	N	G	N	N	G	N	N	N	N	N	N	N	A	N	N	N	N	N	A	A	N	N	N	N	A	N	A	G	A	N	N	N	N
synopGBS108813	TGCAGCATGTGCTCGTCAGAAGAGTAGGGGCGGTCGGAGATGCTGCGGGAGGCCGAGGCAAAC	C/T	13	4	0.524064171122995	1B	277	293	C	N	N	T	N	N	N	C	N	N	N	T	N	T	C	N	N	C	N	N	C	N	C	N	C	T	C	C	N	C	N	N	C	C	N	T	C	N	N	T	N
synopGBS108814	TGCAGCATGTGCTCGTCAGAAGAGTAGGGGCGGTCGGAGATGCTGCGGGAGGCCGAGGCAAAC	T/C	43	4	0.524064171122995	1B	277	293	T	N	N	C	N	N	N	T	N	N	N	C	N	C	T	N	N	T	N	N	T	N	T	N	T	C	T	T	N	T	N	N	T	T	N	C	T	N	N	C	N
synopGBS101701	TGCAGACAATGGTCTCTCCGTTTACCGTTCCAATCTGTGCCTCGAGGGCAGCCATCTTATCGG	C/G	55	3	0.620320855614973	1B	277	295	N	N	N	G	N	G	C	C	G	N	N	N	N	N	N	G	N	N	G	N	N	G	N	G	C	N	N	N	G	N	N	G	N	N	N	N	C	N	N	G	N
synopGBS117640	TGCAGCTTTGCACCTACCGTGAGCATGGCCGAGCCGACTCCAAACCCCATGTCGCCAAGAACC	A/G	56	3	0.663101604278075	1B	277	295	A	N	G	G	N	N	N	A	G	G	N	N	G	G	N	G	G	N	G	G	A	N	A	G	N	G	A	N	G	A	G	G	A	A	N	N	A	G	G	N	G
synopGBS121073	TGCAGGGAAGGGCGGCCATGGCCGCGACCAAGGCACATATACTCCCTCAAGCAAATTATTAAT	C/T	12	3	0.684491978609626	1B	277	295	C	N	T	T	T	T	C	C	T	T	T	T	T	N	N	T	T	N	T	T	C	T	C	T	C	T	N	N	T	N	N	T	N	N	C	T	C	T	T	N	T
synopGBS121074	TGCAGGGAAGGGCGGCCATGGCCGCGACCAAGGCACATATACTCCCTCAAGCAAATTATTAAT	T/G	39	3	0.684491978609626	1B	277	295	T	N	G	G	G	G	T	T	G	G	G	G	G	N	N	G	G	N	G	G	T	G	T	G	T	G	N	N	G	N	N	G	N	N	T	G	T	G	G	N	G
synopGBS102413	TGCAGACGTAGCCATTAATGTCGATGTCGATGTAGCCGAATGTCGATGTCGATGTAGCCGATC	C/T	6	3	0.641711229946524	1B	278	284	N	C	N	N	N	N	N	T	N	N	C	N	N	C	T	N	N	N	N	N	N	N	N	N	T	N	N	T	C	N	N	N	N	N	T	C	T	N	N	N	N
synopGBS102414	TGCAGACGTAGCCATTAATGTCGATGTCGATGTAGCCGAATGTCGATGTCGATGTAGCCGATC	T/C	52	3	0.641711229946524	1B	278	284	N	T	N	N	N	N	N	C	N	N	T	N	N	T	C	N	N	N	N	N	N	N	N	N	C	N	N	C	T	N	N	N	N	N	C	T	C	N	N	N	N
synopGBS126511	TGCAGTGACATGCATCCTATCTACAATCCTACGAGTGCTCGGCGACACGGTCCAATAAGCTGT	A/G	25	3	0.641711229946524	1B	278	291	A	G	G	N	G	N	N	N	N	N	A	N	N	G	N	G	N	N	N	G	A	G	N	G	N	N	A	N	N	N	N	N	A	N	A	G	N	G	N	N	N
synopGBS112135	TGCAGCCTTTCGGAGATACCACCATGGAGTACGGCGACAGCACCACCACGGTCGAGTCCGCAA	A/G	15	2	0.454545454545455	1B	278	295	A	G	G	G	G	N	A	A	G	G	G	G	N	G	A	G	G	A	G	G	A	G	N	G	A	G	A	N	G	A	G	N	A	A	A	G	A	N	G	G	N
synopGBS112136	TGCAGCCTTTCGGAGATACCACCATGGAGTACGGCGACAGCACCACCACGGTCGAGTCCGCAA	A/G	54	2	0.454545454545455	1B	278	295	A	G	G	G	G	N	A	A	G	G	G	G	N	G	A	G	G	A	G	G	A	G	N	G	A	G	A	N	G	A	G	N	A	A	A	G	A	N	G	G	N
synopGBS129354	TGCAGTTTATGCTTTTGGTGCTCTGCGGCGGAACAAGTCTGCTTAGTCGTAGGGGGGGATTTT	G/T	26	3	0.614973262032086	1B	278	295	N	N	T	T	N	T	G	G	N	T	T	T	T	T	G	T	T	G	T	T	N	N	G	T	N	T	G	G	T	G	T	T	N	G	G	T	N	T	T	T	T
synopGBS101898	TGCAGACATTTTTTGAATACCAGAAAATTTTAAACATATACTGAAATAAAAAAAAACGAATTT	A/T	47	3	0.556149732620321	1B	279	291	N	N	A	N	N	N	N	N	N	N	T	A	N	N	N	A	A	T	N	N	T	N	T	N	T	N	N	T	A	T	N	N	N	T	N	N	T	N	N	N	N
synopGBS111730	TGCAGCCTCTCACAATTCACTGTGGACGACACTCTGCTCCAACCCGTCTCTGTCCAGTACCGC	A/C	14	3	0.46524064171123	1B	279	293	C	A	A	A	A	N	C	C	A	N	A	A	A	A	C	N	A	N	A	A	C	A	C	A	N	A	C	C	A	N	A	A	C	C	C	A	C	A	A	A	A
synopGBS100286	TGCAGAAACTATTGATTTTAGATTAGTCTTAACTGTACAAGAACGATAATCTGAAGGATTCCT	C/T	8	1	0.647058823529412	1B	279	295	T	C	N	N	N	N	N	T	N	C	N	C	N	N	T	N	C	T	C	C	T	N	T	N	T	N	T	N	C	T	N	C	N	N	N	C	N	C	N	N	C
synopGBS104614	TGCAGATGAACTGTTACTGCATAGGCTTTCCAATTTGTTCAGCCTTTTCAAAACGAGAACTTC	C/G	29	3	0.828877005347594	1B	279	295	C	N	G	N	G	G	C	C	N	G	G	G	G	G	C	G	N	N	N	N	C	G	C	G	N	G	C	N	G	N	G	G	C	C	N	G	C	N	G	G	N
synopGBS122287	TGCAGGTAGGGCTGGCGCGACGACGATTGGGCAACGATGAGCGGCTCCCGCAAAAAAAAAAAA	C/T	23	3	0.572192513368984	1B	279	295	T	C	C	C	C	C	N	T	N	N	C	C	C	C	T	C	C	N	C	C	N	C	T	C	T	C	T	N	C	T	C	C	T	T	T	C	T	C	C	N	C
synopGBS124131	TGCAGTACAGCGTCAAGACTGGGCAGCTGTATCGGAGGGCCAATCAGATCCTACTGCTCGACC	C/T	7	3	0.647058823529412	1B	279	295	C	N	N	N	T	N	C	C	N	N	N	N	N	N	C	N	N	C	N	N	C	N	C	N	C	N	C	C	N	C	N	N	C	C	C	N	C	N	N	N	N
synopGBS129790	TGCAGTTTTCTCAGCGCACATTGGGTGCAATGTTTCTGTAAATCCTGGAACTTTTGGGATTCC	A/G	19	2	0.775401069518717	1B	279	295	G	A	N	N	A	N	N	G	N	N	N	A	A	A	G	N	N	G	A	A	G	A	N	N	G	N	G	N	N	N	N	A	G	G	N	A	G	A	A	A	N
synopGBS129791	TGCAGTTTTCTCAGCGCACATTGGGTGCAATGTTTCTGTAAATCCTGGAACTTTTGGGATTCC	G/C	46	2	0.775401069518717	1B	279	295	C	G	N	N	G	N	N	C	N	N	N	G	G	G	C	N	N	C	G	G	C	G	N	N	C	N	C	N	N	N	N	G	C	C	N	G	C	G	G	G	N
synopGBS116387	TGCAGCTGCGCACGAACGCGTAAGGTTGCAATCTAGACACTGCTGGGAGTGCGGACAGCCGAG	A/C	56	3	0.657754010695187	1B	280	293	A	C	C	C	C	C	N	A	C	C	C	C	C	C	A	C	C	A	C	C	A	C	A	C	A	C	A	A	C	A	C	C	A	A	A	C	A	C	C	C	C
synopGBS116388	TGCAGCTGCGCACGAACGCGTAAGGTTGCAATCTAGACACTGCTGGGAGTGCGGACAGCCGAG	G/A	57	3	0.657754010695187	1B	280	293	G	A	A	A	A	A	N	G	A	A	A	A	A	A	G	A	A	G	A	A	G	A	G	A	G	A	G	G	A	G	A	A	G	G	G	A	G	A	A	A	A
synopGBS109178	TGCAGCCACAAATCGAGCAATCGAATCACACCATGAGCAACAGAAATGGAAGCTCGCGGCGAA	G/T	60	3	0.855614973262032	1B	280	295	T	N	G	G	G	G	T	N	G	N	G	G	G	G	N	G	G	N	G	G	T	G	T	G	N	G	T	N	G	T	G	G	N	T	T	G	N	G	G	N	N
synopGBS127839	TGCAGTTAAATTTGTGGCGAAGGGGTTTCCAACTTGGGGGCAGCGTGCGTGTGAGGGGAGGTG	A/G	7	3	0.866310160427808	1B	281	291	G	A	A	N	A	N	N	G	A	A	G	N	A	A	G	A	A	G	A	A	G	A	G	A	N	A	G	N	A	G	A	A	G	N	G	A	N	N	A	A	N
synopGBS104160	TGCAGATCATGTTAGACGTGAGCAACAATAACCTCAGTGGTGTGTTGCCACAGCAACTTGAGA	A/G	60	1	0.737967914438503	1B	282	291	N	A	A	A	A	N	N	G	N	A	N	A	N	N	N	N	N	N	N	N	G	A	G	A	G	A	N	G	A	G	A	N	N	G	G	A	G	A	A	N	A
synopGBS101658	TGCAGACAACAGACAGAGAGTTCGAGTACCGCCTCCCATGGCCACCGCCGCCGCAGATCCCGC	A/G	8	3	0.748663101604278	1B	282	295	G	A	N	A	A	N	G	G	A	A	A	A	A	A	G	A	A	G	A	A	G	A	G	A	G	A	G	N	A	N	A	N	G	N	G	A	N	A	N	N	A
synopGBS104117	TGCAGATCAGGCACGCGCGCAGCTTTGTAGGGCGGCCCAGCAGCCGAAGTCAAAATCCTGTCG	C/T	43	3	0.903743315508021	1B	283	293	T	N	N	N	C	C	T	T	C	C	C	C	C	C	T	C	C	N	C	C	T	C	T	C	T	C	T	T	C	T	C	C	N	T	T	C	T	C	C	C	N
synopGBS119264	TGCAGGATTAGGGACCAGCTCGGGCATAGCTCCACGTCTCCCTCACTAGGAACGCGGTCCAGC	A/G	44	3	0.93048128342246	1B	283	293	G	A	A	A	A	A	G	G	A	A	A	A	A	A	G	A	A	G	A	A	G	A	G	A	G	A	G	G	A	N	A	A	G	G	G	A	G	A	A	N	A
synopGBS125370	TGCAGTCCAAAGGCGCCGTCCTTCCGTCCCCGCTCACGCGCCTCTGCATTGGAGCTCGCCGCG	G/C	53	3	0.909090909090909	1B	284	292	C	G	G	G	G	G	C	C	N	G	C	G	G	G	C	G	G	C	G	G	C	G	C	G	C	G	C	C	N	N	G	G	C	C	C	G	C	G	G	G	G
synopGBS125371	TGCAGTCCAAAGGCGTCGTCCTTCCGTCCCCGCTCACGCGCCTCTGCATTGGACCTCGCCGCG	C/G	53	1	0.898395721925134	1B	284	292	C	G	G	G	G	G	C	C	N	G	C	G	G	G	C	G	G	C	G	G	C	G	C	G	C	G	C	C	N	N	G	G	C	C	C	G	C	G	G	G	G
synopGBS119312	TGCAGGATTTAAAGACCTACTTGTCTTCTGTGCCCACTTTGATTGCTCACAAACCACAAGAGC	A/C	48	3	0.315508021390374	1B	293	295	N	N	N	N	N	N	N	N	N	N	N	N	N	N	N	N	C	A	N	N	N	N	N	N	N	N	N	N	N	N	N	C	N	N	N	N	N	N	N	N	N
synopGBS112133	TGCAGCCTTTCGGAGATACCACCATGGAGTACGGCGACAGCACCACCACGGTCGAGTCCGAGA	A/G	15	2	0.352941176470588	1B	294	295	N	N	N	N	N	N	N	N	N	N	N	N	N	N	N	N	N	N	N	N	N	N	N	N	N	N	N	N	N	N	N	N	N	N	N	N	N	N	N	N	N
synopGBS112134	TGCAGCCTTTCGGAGATACCACCATGGAGTACGGCGACAGCACCACCACGGTCGAGTCCGAGA	A/G	54	2	0.352941176470588	1B	294	295	N	N	N	N	N	N	N	N	N	N	N	N	N	N	N	N	N	N	N	N	N	N	N	N	N	N	N	N	N	N	N	N	N	N	N	N	N	N	N	N	N
synopGBS101667	TGCAGACAACCCCGCCTCTCCTCTCTCTCTTAAATATATACAACATTATCAGCAAACAATATT	C/T	49	3	0.304812834224599	1B	295	295	N	N	N	N	N	N	N	N	N	N	N	N	T	T	N	N	N	C	N	N	N	N	N	N	N	N	N	C	N	N	T	N	N	C	N	N	C	N	N	N	N
synopGBS102100	TGCAGACCGATGATTATTGATCACGTGGATTATCAGCGACAGTTGGGCCCGTGTTGATGCTAG	A/G	38	3	0.46524064171123	1B	295	295	N	A	A	A	N	A	N	N	N	A	N	A	A	N	G	A	N	G	N	N	N	N	N	N	N	N	N	N	A	G	N	N	N	N	N	A	G	A	N	N	N
synopGBS118752	TGCAGGAGCCCCGACGGGACGTCCACGGCGAGCTGAGGTGGGTGTTCCCTTCTTCCTCCTCCA	C/T	10	3	0.262032085561497	1B	295	295	T	N	C	N	N	N	N	N	N	N	N	C	N	N	T	N	N	N	C	C	T	N	T	C	T	N	T	N	N	T	C	C	N	N	T	N	T	N	N	N	N
synopGBS118753	TGCAGGAGCCCCGACGGGACGTCCACGGCGAGCTGAGGTGGGTGTTCCCTTCTTCCTCCTCCA	C/G	11	3	0.262032085561497	1B	295	295	G	N	C	N	N	N	N	N	N	N	N	C	N	N	G	N	N	N	C	C	G	N	G	C	G	N	G	N	N	G	C	C	N	N	G	N	G	N	N	N	N
synopGBS125248	TGCAGTCAGCGTGACTATTCCTTTTCCAGCCGATGTGATTGCGATGCTGATGAGTTCACCCCT	C/T	58	3	0.358288770053476	1B	295	295	N	N	N	N	N	N	N	N	N	N	N	N	N	N	N	N	N	N	N	N	N	N	N	N	N	N	N	N	N	N	N	N	N	N	N	N	N	N	N	T	N
synopGBS119164	TGCAGGATGAAAGGAGCTGAGCGACCACAGATCCACCCACCAGCCTCGTCGTCGTTTCCCTCT	C/G	24	3	0.663101604278075	1D	0	14	N	N	G	N	C	N	N	N	N	N	N	C	G	N	C	N	N	C	C	G	N	C	C	G	G	C	N	N	N	N	C	N	N	N	C	N	N	G	N	G	N
synopGBS101445	TGCAGAATGCCGTTGTATTCCTTGCAAAACTCGCTCAGTTTAGGGTGTATTATCGGGCAGACG	C/T	19	3	0.871657754010695	1D	0	28	C	T	T	C	C	N	C	T	T	T	T	C	T	C	C	N	C	C	C	T	T	C	C	T	T	N	C	N	T	C	C	N	T	T	C	T	C	N	N	T	C
synopGBS101446	TGCAGAATGCCGTTGTATTCCTTGCAAAACTCGCTCAGTTTAGGGTGTATTATCGGGCAGACG	T/C	40	3	0.871657754010695	1D	0	28	T	C	C	T	T	N	T	C	C	C	C	T	C	T	T	N	T	T	T	C	C	T	T	C	C	N	T	N	C	T	T	N	C	C	T	C	T	N	N	C	T
[truncated: 17,729 more rows]
[truncated: 121 more columns]
