# Supplementary material for: Development of High-Density Genetic Maps for Barley and Wheat Using a Novel Two-Enzyme Genotyping-by-Sequencing Approach
Source: PLoS One. 2012 Feb 28;7(2):e32253. doi: 10.1371/journal.pone.0032253 (PMC3289635; doi:10.1371/journal.pone.0032253)
Supplement: Dataset S4 — Barcodes and samples used for GBS of Oregon Wolfe Barley DH and Synthetic W9784×Opata M85 DH populations. Additional files of GBS tags mapped as dominant markers in the OWB and SynOpDH populations are available from the corresponding author on request. (XLSX) [file pone.0032253.s007.xlsx]

## Sheet: SynOpDH
flowcell	lane	sample	barcode	dna_id	gbs_id	dna.notes
6279UAAXX	1	M6	AAGTGA	DNA100428P01	GBS0003
6279UAAXX	1	SynOpDH0008	AGTTAAT	DNA100428P01	GBS0003
6279UAAXX	1	SynOpDH0018	CCACCA	DNA100428P01	GBS0003
6279UAAXX	1	SynOpDH0026	CTCGTCGT	DNA100428P01	GBS0003
6279UAAXX	1	SynOpDH0035	GCTAACA	DNA100428P01	GBS0003
6279UAAXX	1	SynOpDH0046	TCCGCA	DNA100428P01	GBS0003
6279UAAXX	1	Opata	AATCG	DNA100428P01	GBS0003
6279UAAXX	1	SynOpDH0009	ATCATACCT	DNA100428P01	GBS0003
6279UAAXX	1	SynOpDH0019	CCACTGG	DNA100428P01	GBS0003
6279UAAXX	1	SynOpDH0027	CTTCCTCT	DNA100428P01	GBS0003
6279UAAXX	1	SynOpDH0036	GGAG	DNA100428P01	GBS0003
6279UAAXX	1	SynOpDH0047	TCTCA	DNA100428P01	GBS0003
6279UAAXX	1	SynOpDH0001	ACAGA	DNA100428P01	GBS0003
6279UAAXX	1	SynOpDH0010	ATGG	DNA100428P01	GBS0003
6279UAAXX	1	SynOpDH0020	CCATCCACT	DNA100428P01	GBS0003
6279UAAXX	1	SynOpDH0028	GACAG	DNA100428P01	GBS0003
6279UAAXX	1	SynOpDH0037	GGCCGA	DNA100428P01	GBS0003
6279UAAXX	1	SynOpDH0048	TGCGAGA	DNA100428P01	GBS0003
6279UAAXX	1	SynOpDH0002	ACCA	DNA100428P01	GBS0003
6279UAAXX	1	SynOpDH0011	ATGTTCAAT	DNA100428P01	GBS0003
6279UAAXX	1	SynOpDH0021	CCTG	DNA100428P01	GBS0003
6279UAAXX	1	SynOpDH0029	GACATCCA	DNA100428P01	GBS0003
6279UAAXX	1	SynOpDH0038	GTATA	DNA100428P01	GBS0003
6279UAAXX	1	SynOpDH0049	TGCTGAA	DNA100428P01	GBS0003
6279UAAXX	1	SynOpDH0003	AGAATGA	DNA100428P01	GBS0003
6279UAAXX	1	SynOpDH0013	ATTACA	DNA100428P01	GBS0003
6279UAAXX	1	SynOpDH0022	CGACG	DNA100428P01	GBS0003
6279UAAXX	1	SynOpDH0030	GACTCGG	DNA100428P01	GBS0003
6279UAAXX	1	SynOpDH0040	GTGCACCA	DNA100428P01	GBS0003
6279UAAXX	1	SynOpDH0050	TGGC	DNA100428P01	GBS0003
6279UAAXX	1	SynOpDH0005	AGGAG	DNA100428P01	GBS0003
6279UAAXX	1	SynOpDH0014	CACGACCA	DNA100428P01	GBS0003
6279UAAXX	1	SynOpDH0023	CGATGCGT	DNA100428P01	GBS0003
6279UAAXX	1	SynOpDH0031	GAGCGAA	DNA100428P01	GBS0003
6279UAAXX	1	SynOpDH0042	TATGGA	DNA100428P01	GBS0003
6279UAAXX	1	SynOpDH0051	TTGACCAG	DNA100428P01	GBS0003
6279UAAXX	1	SynOpDH0006	AGTCAAGA	DNA100428P01	GBS0003
6279UAAXX	1	SynOpDH0015	CAGGCCACT	DNA100428P01	GBS0003
6279UAAXX	1	SynOpDH0024	CGCTCA	DNA100428P01	GBS0003
6279UAAXX	1	SynOpDH0033	GATGA	DNA100428P01	GBS0003
6279UAAXX	1	SynOpDH0043	TATTCCACT	DNA100428P01	GBS0003
6279UAAXX	1	SynOpDH0052	TTGCGTCT	DNA100428P01	GBS0003
6279UAAXX	1	SynOpDH0007	AGTGTTAA	DNA100428P01	GBS0003
6279UAAXX	1	SynOpDH0017	CAGGCG	DNA100428P01	GBS0003
6279UAAXX	1	NA	CTCACT	DNA100428P01	GBS0003	SynOpDH0025, questionable line, marked as NA,
6279UAAXX	1	SynOpDH0034	GCGCCACT	DNA100428P01	GBS0003
6279UAAXX	1	SynOpDH0045	TCAT	DNA100428P01	GBS0003
6279UAAXX	1	SynOpDH0053	TTGTAG	DNA100428P01	GBS0003
6279UAAXX	2	SynOpDH0054	AAGTGA	DNA100428P01	GBS0004
6279UAAXX	2	SynOpDH0062	AGTTAAT	DNA100428P01	GBS0004
6279UAAXX	2	NA	CCACCA	DNA100428P01	GBS0004	SynOpDH0070, questionable line marked as NA,
6279UAAXX	2	SynOpDH0078	CTCGTCGT	DNA100428P01	GBS0004
6279UAAXX	2	SynOpDH0086	GCTAACA	DNA100428P01	GBS0004
6279UAAXX	2	SynOpDH0094	TCCGCA	DNA100428P01	GBS0004
6279UAAXX	2	SynOpDH0055	AATCG	DNA100428P01	GBS0004
6279UAAXX	2	SynOpDH0063	ATCATACCT	DNA100428P01	GBS0004
6279UAAXX	2	SynOpDH0071	CCACTGG	DNA100428P01	GBS0004
6279UAAXX	2	SynOpDH0079	CTTCCTCT	DNA100428P01	GBS0004
6279UAAXX	2	SynOpDH0087	GGAG	DNA100428P01	GBS0004
6279UAAXX	2	SynOpDH0095	TCTCA	DNA100428P01	GBS0004
6279UAAXX	2	SynOpDH0056	ACAGA	DNA100428P01	GBS0004
6279UAAXX	2	SynOpDH0064	ATGG	DNA100428P01	GBS0004
6279UAAXX	2	SynOpDH0072	CCATCCACT	DNA100428P01	GBS0004
6279UAAXX	2	SynOpDH0080	GACAG	DNA100428P01	GBS0004
6279UAAXX	2	SynOpDH0088	GGCCGA	DNA100428P01	GBS0004
6279UAAXX	2	SynOpDH0096	TGCGAGA	DNA100428P01	GBS0004
6279UAAXX	2	SynOpDH0057	ACCA	DNA100428P01	GBS0004
6279UAAXX	2	SynOpDH0065	ATGTTCAAT	DNA100428P01	GBS0004
6279UAAXX	2	SynOpDH0073	CCTG	DNA100428P01	GBS0004
6279UAAXX	2	NA	GACATCCA	DNA100428P01	GBS0004	SynOpDH0081, questionable line marked as NA,
6279UAAXX	2	SynOpDH0089	GTATA	DNA100428P01	GBS0004
6279UAAXX	2	SynOpDH0097	TGCTGAA	DNA100428P01	GBS0004
6279UAAXX	2	SynOpDH0058	AGAATGA	DNA100428P01	GBS0004
6279UAAXX	2	SynOpDH0066	ATTACA	DNA100428P01	GBS0004
6279UAAXX	2	SynOpDH0074	CGACG	DNA100428P01	GBS0004
6279UAAXX	2	SynOpDH0082	GACTCGG	DNA100428P01	GBS0004
6279UAAXX	2	SynOpDH0090	GTGCACCA	DNA100428P01	GBS0004
6279UAAXX	2	NA	TGGC	DNA100428P01	GBS0004	SynOpDH0098, questionable line marked as NA,
6279UAAXX	2	SynOpDH0059	AGGAG	DNA100428P01	GBS0004
6279UAAXX	2	SynOpDH0067	CACGACCA	DNA100428P01	GBS0004
6279UAAXX	2	SynOpDH0075	CGATGCGT	DNA100428P01	GBS0004
6279UAAXX	2	SynOpDH0083	GAGCGAA	DNA100428P01	GBS0004
6279UAAXX	2	SynOpDH0091	TATGGA	DNA100428P01	GBS0004
6279UAAXX	2	SynOpDH0099	TTGACCAG	DNA100428P01	GBS0004
6279UAAXX	2	SynOpDH0060	AGTCAAGA	DNA100428P01	GBS0004
6279UAAXX	2	SynOpDH0068	CAGGCCACT	DNA100428P01	GBS0004
6279UAAXX	2	SynOpDH0076	CGCTCA	DNA100428P01	GBS0004
6279UAAXX	2	SynOpDH0084	GATGA	DNA100428P01	GBS0004
6279UAAXX	2	SynOpDH0092	TATTCCACT	DNA100428P01	GBS0004
6279UAAXX	2	SynOpDH0100	TTGCGTCT	DNA100428P01	GBS0004
6279UAAXX	2	SynOpDH0061	AGTGTTAA	DNA100428P01	GBS0004
6279UAAXX	2	SynOpDH0069	CAGGCG	DNA100428P01	GBS0004
6279UAAXX	2	SynOpDH0077	CTCACT	DNA100428P01	GBS0004
6279UAAXX	2	SynOpDH0085	GCGCCACT	DNA100428P01	GBS0004
6279UAAXX	2	SynOpDH0093	TCAT	DNA100428P01	GBS0004
6279UAAXX	2	SynOpDH0101	TTGTAG	DNA100428P01	GBS0004
80T8RABXX	4	Opata	AAGTGA	DNA100910P02	GBS0007
80T8RABXX	4	SynOpDH0118	AGTTAAT	DNA100910P02	GBS0007
80T8RABXX	4	SynOpDH0126	CCACCA	DNA100910P02	GBS0007
80T8RABXX	4	SynOpDH0137	CTCGTCGT	DNA100910P02	GBS0007
80T8RABXX	4	SynOpDH0146	GCTAACA	DNA100910P02	GBS0007
80T8RABXX	4	SynOpDH0155	TCCGCA	DNA100910P02	GBS0007
80T8RABXX	4	M6	AATCG	DNA100910P02	GBS0007
80T8RABXX	4	SynOpDH0119	ATCATACCT	DNA100910P02	GBS0007
80T8RABXX	4	SynOpDH0128	CCACTGG	DNA100910P02	GBS0007
80T8RABXX	4	SynOpDH0138	CTTCCTCT	DNA100910P02	GBS0007
80T8RABXX	4	SynOpDH0147	GGAG	DNA100910P02	GBS0007
80T8RABXX	4	SynOpDH0156	TCTCA	DNA100910P02	GBS0007
80T8RABXX	4	SynOpDH0112	ACAGA	DNA100910P02	GBS0007
80T8RABXX	4	SynOpDH0120	ATGG	DNA100910P02	GBS0007
80T8RABXX	4	SynOpDH0129	CCATCCACT	DNA100910P02	GBS0007
80T8RABXX	4	SynOpDH0140	GACAG	DNA100910P02	GBS0007
80T8RABXX	4	SynOpDH0148	GGCCGA	DNA100910P02	GBS0007
80T8RABXX	4	SynOpDH0158	TGCGAGA	DNA100910P02	GBS0007
80T8RABXX	4	SynOpDH0113	ACCA	DNA100910P02	GBS0007
80T8RABXX	4	SynOpDH0121	ATGTTCAAT	DNA100910P02	GBS0007
80T8RABXX	4	SynOpDH0130	CCTG	DNA100910P02	GBS0007
80T8RABXX	4	SynOpDH0141	GACATCCA	DNA100910P02	GBS0007
80T8RABXX	4	SynOpDH0149	GTATA	DNA100910P02	GBS0007
80T8RABXX	4	SynOpDH0159	TGCTGAA	DNA100910P02	GBS0007
80T8RABXX	4	SynOpDH0114	AGAATGA	DNA100910P02	GBS0007
80T8RABXX	4	SynOpDH0122	ATTACA	DNA100910P02	GBS0007
80T8RABXX	4	SynOpDH0131	CGACG	DNA100910P02	GBS0007
80T8RABXX	4	SynOpDH0142	GACTCGG	DNA100910P02	GBS0007
80T8RABXX	4	SynOpDH0150	GTGCACCA	DNA100910P02	GBS0007
80T8RABXX	4	SynOpDH0160	TGGC	DNA100910P02	GBS0007
80T8RABXX	4	SynOpDH0115	AGGAG	DNA100910P02	GBS0007
80T8RABXX	4	SynOpDH0123	CACGACCA	DNA100910P02	GBS0007
80T8RABXX	4	SynOpDH0132	CGATGCGT	DNA100910P02	GBS0007
80T8RABXX	4	SynOpDH0143	GAGCGAA	DNA100910P02	GBS0007
80T8RABXX	4	SynOpDH0151	TATGGA	DNA100910P02	GBS0007
80T8RABXX	4	SynOpDH0161	TTGACCAG	DNA100910P02	GBS0007
80T8RABXX	4	SynOpDH0116	AGTCAAGA	DNA100910P02	GBS0007
80T8RABXX	4	SynOpDH0124	CAGGCCACT	DNA100910P02	GBS0007
80T8RABXX	4	SynOpDH0135	CGCTCA	DNA100910P02	GBS0007
80T8RABXX	4	SynOpDH0144	GATGA	DNA100910P02	GBS0007
80T8RABXX	4	SynOpDH0152	TATTCCACT	DNA100910P02	GBS0007
80T8RABXX	4	SynOpDH0162	TTGCGTCT	DNA100910P02	GBS0007
80T8RABXX	4	SynOpDH0117	AGTGTTAA	DNA100910P02	GBS0007
80T8RABXX	4	SynOpDH0125	CAGGCG	DNA100910P02	GBS0007
80T8RABXX	4	SynOpDH0136	CTCACT	DNA100910P02	GBS0007
80T8RABXX	4	SynOpDH0145	GCGCCACT	DNA100910P02	GBS0007
80T8RABXX	4	SynOpDH0154	TCAT	DNA100910P02	GBS0007
80T8RABXX	4	SynOpDH0163	TTGTAG	DNA100910P02	GBS0007
81K07ABXX	3	SynOpDH0164	AAGTGA	DNA100910P02	GBS0008
81K07ABXX	3	SynOpDH0173	AGTTAAT	DNA100910P02	GBS0008
81K07ABXX	3	SynOpDH0182	CCACCA	DNA100910P02	GBS0008
81K07ABXX	3	SynOpDH0191	CTCGTCGT	DNA100910P02	GBS0008
81K07ABXX	3	SynOpDH0200	GCTAACA	DNA100910P02	GBS0008
81K07ABXX	3	SynOpDH0212	TCCGCA	DNA100910P02	GBS0008
81K07ABXX	3	SynOpDH0165	AATCG	DNA100910P02	GBS0008
81K07ABXX	3	SynOpDH0174	ATCATACCT	DNA100910P02	GBS0008
81K07ABXX	3	SynOpDH0183	CCACTGG	DNA100910P02	GBS0008
81K07ABXX	3	SynOpDH0192	CTTCCTCT	DNA100910P02	GBS0008
81K07ABXX	3	SynOpDH0201	GGAG	DNA100910P02	GBS0008
81K07ABXX	3	SynOpDH0213	TCTCA	DNA100910P02	GBS0008
81K07ABXX	3	SynOpDH0166	ACAGA	DNA100910P02	GBS0008
81K07ABXX	3	SynOpDH0175	ATGG	DNA100910P02	GBS0008
81K07ABXX	3	SynOpDH0184	CCATCCACT	DNA100910P02	GBS0008
81K07ABXX	3	SynOpDH0193	GACAG	DNA100910P02	GBS0008
81K07ABXX	3	SynOpDH0202	GGCCGA	DNA100910P02	GBS0008
81K07ABXX	3	SynOpDH0214	TGCGAGA	DNA100910P02	GBS0008
81K07ABXX	3	SynOpDH0167	ACCA	DNA100910P02	GBS0008
81K07ABXX	3	SynOpDH0176	ATGTTCAAT	DNA100910P02	GBS0008
81K07ABXX	3	SynOpDH0185	CCTG	DNA100910P02	GBS0008
81K07ABXX	3	SynOpDH0194	GACATCCA	DNA100910P02	GBS0008
81K07ABXX	3	SynOpDH0203	GTATA	DNA100910P02	GBS0008
81K07ABXX	3	SynOpDH0215	TGCTGAA	DNA100910P02	GBS0008
81K07ABXX	3	SynOpDH0168	AGAATGA	DNA100910P02	GBS0008
81K07ABXX	3	SynOpDH0177	ATTACA	DNA100910P02	GBS0008
81K07ABXX	3	SynOpDH0186	CGACG	DNA100910P02	GBS0008
81K07ABXX	3	SynOpDH0195	GACTCGG	DNA100910P02	GBS0008
81K07ABXX	3	SynOpDH0205	GTGCACCA	DNA100910P02	GBS0008
81K07ABXX	3	Opata	TGGC	DNA100910P02	GBS0008
81K07ABXX	3	SynOpDH0170	AGGAG	DNA100910P02	GBS0008
81K07ABXX	3	SynOpDH0179	CACGACCA	DNA100910P02	GBS0008
81K07ABXX	3	SynOpDH0187	CGATGCGT	DNA100910P02	GBS0008
81K07ABXX	3	SynOpDH0196	GAGCGAA	DNA100910P02	GBS0008
81K07ABXX	3	SynOpDH0206	TATGGA	DNA100910P02	GBS0008
81K07ABXX	3	M6	TTGACCAG	DNA100910P02	GBS0008
81K07ABXX	3	SynOpDH0171	AGTCAAGA	DNA100910P02	GBS0008
81K07ABXX	3	SynOpDH0180	CAGGCCACT	DNA100910P02	GBS0008
81K07ABXX	3	SynOpDH0188	CGCTCA	DNA100910P02	GBS0008
81K07ABXX	3	SynOpDH0197	GATGA	DNA100910P02	GBS0008
81K07ABXX	3	SynOpDH0207	TATTCCACT	DNA100910P02	GBS0008
81K07ABXX	3	Opata	TTGCGTCT	DNA100910P02	GBS0008
81K07ABXX	3	SynOpDH0172	AGTGTTAA	DNA100910P02	GBS0008
81K07ABXX	3	SynOpDH0181	CAGGCG	DNA100910P02	GBS0008
81K07ABXX	3	SynOpDH0190	CTCACT	DNA100910P02	GBS0008
81K07ABXX	3	SynOpDH0199	GCGCCACT	DNA100910P02	GBS0008
81K07ABXX	3	SynOpDH0209	TCAT	DNA100910P02	GBS0008
81K07ABXX	3	M6	TTGTAG	DNA100910P02	GBS0008

## Sheet: OWB.gbsKey.csv
flowcell	lane	dna_id	sample	barcode	dna.plate_id	gbs.gbs_id
628P8AAXX	3	DNA100511P01_A01	OWB002	AAGTGA	DNA100511P01	GBS0001
628P8AAXX	3	DNA100511P01_A02	OWB011	AGTTAAT	DNA100511P01	GBS0001
628P8AAXX	3	DNA100511P01_A03	OWB021	CCACCA	DNA100511P01	GBS0001
628P8AAXX	3	DNA100511P01_A04	OWB031	CTCGTCGT	DNA100511P01	GBS0001
628P8AAXX	3	DNA100511P01_A05	OWB039	GCTAACA	DNA100511P01	GBS0001
628P8AAXX	3	DNA100511P01_A06	OWB047	TCCGCA	DNA100511P01	GBS0001
628P8AAXX	3	DNA100511P01_B01	OWB003	AATCG	DNA100511P01	GBS0001
628P8AAXX	3	DNA100511P01_B02	OWB013	ATCATACCT	DNA100511P01	GBS0001
628P8AAXX	3	DNA100511P01_B03	OWB023	CCACTGG	DNA100511P01	GBS0001
628P8AAXX	3	DNA100511P01_B04	OWB032	CTTCCTCT	DNA100511P01	GBS0001
628P8AAXX	3	DNA100511P01_B05	OWB040	GGAG	DNA100511P01	GBS0001
628P8AAXX	3	DNA100511P01_B06	OWB048	TCTCA	DNA100511P01	GBS0001
628P8AAXX	3	DNA100511P01_C01	OWB004	ACAGA	DNA100511P01	GBS0001
628P8AAXX	3	DNA100511P01_C02	OWB014	ATGG	DNA100511P01	GBS0001
628P8AAXX	3	DNA100511P01_C03	OWB024	CCATCCACT	DNA100511P01	GBS0001
628P8AAXX	3	DNA100511P01_C04	OWB033	GACAG	DNA100511P01	GBS0001
628P8AAXX	3	DNA100511P01_C05	OWB041	GGCCGA	DNA100511P01	GBS0001
628P8AAXX	3	DNA100511P01_C06	OWB049	TGCGAGA	DNA100511P01	GBS0001
628P8AAXX	3	DNA100511P01_D01	OWB006	ACCA	DNA100511P01	GBS0001
628P8AAXX	3	DNA100511P01_D02	OWB016	ATGTTCAAT	DNA100511P01	GBS0001
628P8AAXX	3	DNA100511P01_D03	OWB025	CCTG	DNA100511P01	GBS0001
628P8AAXX	3	DNA100511P01_D04	OWB034	GACATCCA	DNA100511P01	GBS0001
628P8AAXX	3	DNA100511P01_D05	OWB042	GTATA	DNA100511P01	GBS0001
628P8AAXX	3	DNA100511P01_D06	OWB051	TGCTGAA	DNA100511P01	GBS0001
628P8AAXX	3	DNA100511P01_E01	OWB007	AGAATGA	DNA100511P01	GBS0001
628P8AAXX	3	DNA100511P01_E02	OWB017	ATTACA	DNA100511P01	GBS0001
628P8AAXX	3	DNA100511P01_E03	OWB026	CGACG	DNA100511P01	GBS0001
628P8AAXX	3	DNA100511P01_E04	OWB035	GACTCGG	DNA100511P01	GBS0001
628P8AAXX	3	DNA100511P01_E05	OWB043	GTGCACCA	DNA100511P01	GBS0001
628P8AAXX	3	DNA100511P01_E06	OWB052	TGGC	DNA100511P01	GBS0001
628P8AAXX	3	DNA100511P01_F01	OWB008	AGGAG	DNA100511P01	GBS0001
628P8AAXX	3	DNA100511P01_F02	OWB018	CACGACCA	DNA100511P01	GBS0001
628P8AAXX	3	DNA100511P01_F03	OWB028	CGATGCGT	DNA100511P01	GBS0001
628P8AAXX	3	DNA100511P01_F04	OWB036	GAGCGAA	DNA100511P01	GBS0001
628P8AAXX	3	DNA100511P01_F05	OWB044	TATGGA	DNA100511P01	GBS0001
628P8AAXX	3	DNA100511P01_F06	OWB053	TTGACCAG	DNA100511P01	GBS0001
628P8AAXX	3	DNA100511P01_G01	OWB009	AGTCAAGA	DNA100511P01	GBS0001
628P8AAXX	3	DNA100511P01_G02	OWB019	CAGGCCACT	DNA100511P01	GBS0001
628P8AAXX	3	DNA100511P01_G03	OWB029	CGCTCA	DNA100511P01	GBS0001
628P8AAXX	3	DNA100511P01_G04	OWB037	GATGA	DNA100511P01	GBS0001
628P8AAXX	3	DNA100511P01_G05	OWB045	TATTCCACT	DNA100511P01	GBS0001
628P8AAXX	3	DNA100511P01_G06	OWB054	TTGCGTCT	DNA100511P01	GBS0001
628P8AAXX	3	DNA100511P01_H01	OWB010	AGTGTTAA	DNA100511P01	GBS0001
628P8AAXX	3	DNA100511P01_H02	OWB020	CAGGCG	DNA100511P01	GBS0001
628P8AAXX	3	DNA100511P01_H03	OWB030	CTCACT	DNA100511P01	GBS0001
628P8AAXX	3	DNA100511P01_H04	OWB038	GCGCCACT	DNA100511P01	GBS0001
628P8AAXX	3	DNA100511P01_H05	OWB046	TCAT	DNA100511P01	GBS0001
628P8AAXX	3	DNA100511P01_H06	OWB055	TTGTAG	DNA100511P01	GBS0001
628P8AAXX	4	DNA100511P01_A07	OWB056	AAGTGA	DNA100511P01	GBS0002
628P8AAXX	4	DNA100511P01_A08	OWB066	AGTTAAT	DNA100511P01	GBS0002
628P8AAXX	4	DNA100511P01_A09	OWB075	CCACCA	DNA100511P01	GBS0002
628P8AAXX	4	DNA100511P01_A10	OWB084	CTCGTCGT	DNA100511P01	GBS0002
628P8AAXX	4	DNA100511P01_A11	OWB093	GCTAACA	DNA100511P01	GBS0002
628P8AAXX	4	DNA100511P01_A12	OWB002	TCCGCA	DNA100511P01	GBS0002
628P8AAXX	4	DNA100511P01_B07	OWB057	AATCG	DNA100511P01	GBS0002
628P8AAXX	4	DNA100511P01_B08	OWB067	ATCATACCT	DNA100511P01	GBS0002
628P8AAXX	4	DNA100511P01_B09	OWB076	CCACTGG	DNA100511P01	GBS0002
628P8AAXX	4	DNA100511P01_B10	OWB085	CTTCCTCT	DNA100511P01	GBS0002
628P8AAXX	4	DNA100511P01_B11	OWB094	GGAG	DNA100511P01	GBS0002
628P8AAXX	4	DNA100511P01_B12	OWB003	TCTCA	DNA100511P01	GBS0002
628P8AAXX	4	DNA100511P01_C07	OWB059	ACAGA	DNA100511P01	GBS0002
628P8AAXX	4	DNA100511P01_C08	OWB068	ATGG	DNA100511P01	GBS0002
628P8AAXX	4	DNA100511P01_C09	OWB077	CCATCCACT	DNA100511P01	GBS0002
628P8AAXX	4	DNA100511P01_C10	OWB086	GACAG	DNA100511P01	GBS0002
628P8AAXX	4	DNA100511P01_C11	OWBDom	GGCCGA	DNA100511P01	GBS0002
628P8AAXX	4	DNA100511P01_C12	OWB004	TGCGAGA	DNA100511P01	GBS0002
628P8AAXX	4	DNA100511P01_D07	OWB060	ACCA	DNA100511P01	GBS0002
628P8AAXX	4	DNA100511P01_D08	OWB069	ATGTTCAAT	DNA100511P01	GBS0002
628P8AAXX	4	DNA100511P01_D09	OWB078	CCTG	DNA100511P01	GBS0002
628P8AAXX	4	DNA100511P01_D10	OWB087	GACATCCA	DNA100511P01	GBS0002
628P8AAXX	4	DNA100511P01_D11	OWBRec	GTATA	DNA100511P01	GBS0002
628P8AAXX	4	DNA100511P01_D12	OWB006	TGCTGAA	DNA100511P01	GBS0002
628P8AAXX	4	DNA100511P01_E07	OWB061	AGAATGA	DNA100511P01	GBS0002
628P8AAXX	4	DNA100511P01_E08	OWB070	ATTACA	DNA100511P01	GBS0002
628P8AAXX	4	DNA100511P01_E09	OWB079	CGACG	DNA100511P01	GBS0002
628P8AAXX	4	DNA100511P01_E10	OWB089	GACTCGG	DNA100511P01	GBS0002
628P8AAXX	4	DNA100511P01_E11	OWBDom	GTGCACCA	DNA100511P01	GBS0002
628P8AAXX	4	DNA100511P01_E12	OWB007	TGGC	DNA100511P01	GBS0002
628P8AAXX	4	DNA100511P01_F07	OWB063	AGGAG	DNA100511P01	GBS0002
628P8AAXX	4	DNA100511P01_F08	OWB072	CACGACCA	DNA100511P01	GBS0002
628P8AAXX	4	DNA100511P01_F09	OWB081	CGATGCGT	DNA100511P01	GBS0002
628P8AAXX	4	DNA100511P01_F10	OWB090	GAGCGAA	DNA100511P01	GBS0002
628P8AAXX	4	DNA100511P01_F11	OWBDom	TATGGA	DNA100511P01	GBS0002
628P8AAXX	4	DNA100511P01_F12	OWB008	TTGACCAG	DNA100511P01	GBS0002
628P8AAXX	4	DNA100511P01_G07	OWB064	AGTCAAGA	DNA100511P01	GBS0002
628P8AAXX	4	DNA100511P01_G08	OWB073	CAGGCCACT	DNA100511P01	GBS0002
628P8AAXX	4	DNA100511P01_G09	OWB082	CGCTCA	DNA100511P01	GBS0002
628P8AAXX	4	DNA100511P01_G10	OWB091	GATGA	DNA100511P01	GBS0002
628P8AAXX	4	DNA100511P01_G11	OWBRec	TATTCCACT	DNA100511P01	GBS0002
628P8AAXX	4	DNA100511P01_G12	OWB009	TTGCGTCT	DNA100511P01	GBS0002
628P8AAXX	4	DNA100511P01_H07	OWB065	AGTGTTAA	DNA100511P01	GBS0002
628P8AAXX	4	DNA100511P01_H08	OWB074	CAGGCG	DNA100511P01	GBS0002
628P8AAXX	4	DNA100511P01_H09	OWB083	CTCACT	DNA100511P01	GBS0002
628P8AAXX	4	DNA100511P01_H10	OWB092	GCGCCACT	DNA100511P01	GBS0002
628P8AAXX	4	DNA100511P01_H11	OWBRec	TCAT	DNA100511P01	GBS0002
628P8AAXX	4	DNA100511P01_H12	OWB010	TTGTAG	DNA100511P01	GBS0002
80T8RABXX	3	DNA101109P02_A01	OWBdom	AAGTGA	DNA101109P02	GBS0005
80T8RABXX	3	DNA101109P02_A02	OWB008	AGTTAAT	DNA101109P02	GBS0005
80T8RABXX	3	DNA101109P02_A03	OWB018	CCACCA	DNA101109P02	GBS0005
80T8RABXX	3	DNA101109P02_A04	OWB028	CTCGTCGT	DNA101109P02	GBS0005
80T8RABXX	3	DNA101109P02_A05	OWB036	GCTAACA	DNA101109P02	GBS0005
80T8RABXX	3	DNA101109P02_A06	OWB044	TCCGCA	DNA101109P02	GBS0005
80T8RABXX	3	DNA101109P02_B01	OWBrec	AATCG	DNA101109P02	GBS0005
80T8RABXX	3	DNA101109P02_B02	OWB009	ATCATACCT	DNA101109P02	GBS0005
80T8RABXX	3	DNA101109P02_B03	OWB019	CCACTGG	DNA101109P02	GBS0005
80T8RABXX	3	DNA101109P02_B04	OWB029	CTTCCTCT	DNA101109P02	GBS0005
80T8RABXX	3	DNA101109P02_B05	OWB037	GGAG	DNA101109P02	GBS0005
80T8RABXX	3	DNA101109P02_B06	OWB045	TCTCA	DNA101109P02	GBS0005
80T8RABXX	3	DNA101109P02_C01	OWB914	ACAGA	DNA101109P02	GBS0005
80T8RABXX	3	DNA101109P02_C02	OWB010	ATGG	DNA101109P02	GBS0005
80T8RABXX	3	DNA101109P02_C03	OWB020	CCATCCACT	DNA101109P02	GBS0005
80T8RABXX	3	DNA101109P02_C04	OWB030	GACAG	DNA101109P02	GBS0005
80T8RABXX	3	DNA101109P02_C05	OWB038	GGCCGA	DNA101109P02	GBS0005
80T8RABXX	3	DNA101109P02_C06	OWB046	TGCGAGA	DNA101109P02	GBS0005
80T8RABXX	3	DNA101109P02_D01	OWB002	ACCA	DNA101109P02	GBS0005
80T8RABXX	3	DNA101109P02_D02	OWB011	ATGTTCAAT	DNA101109P02	GBS0005
80T8RABXX	3	DNA101109P02_D03	OWB021	CCTG	DNA101109P02	GBS0005
80T8RABXX	3	DNA101109P02_D04	OWB031	GACATCCA	DNA101109P02	GBS0005
80T8RABXX	3	DNA101109P02_D05	OWB039	GTATA	DNA101109P02	GBS0005
80T8RABXX	3	DNA101109P02_D06	OWB047	TGCTGAA	DNA101109P02	GBS0005
80T8RABXX	3	DNA101109P02_E01	OWB003	AGAATGA	DNA101109P02	GBS0005
80T8RABXX	3	DNA101109P02_E02	OWB013	ATTACA	DNA101109P02	GBS0005
80T8RABXX	3	DNA101109P02_E03	OWB023	CGACG	DNA101109P02	GBS0005
80T8RABXX	3	DNA101109P02_E04	OWB032	GACTCGG	DNA101109P02	GBS0005
80T8RABXX	3	DNA101109P02_E05	OWB040	GTGCACCA	DNA101109P02	GBS0005
80T8RABXX	3	DNA101109P02_E06	OWB048	TGGC	DNA101109P02	GBS0005
80T8RABXX	3	DNA101109P02_F01	OWB004	AGGAG	DNA101109P02	GBS0005
80T8RABXX	3	DNA101109P02_F02	OWB014	CACGACCA	DNA101109P02	GBS0005
80T8RABXX	3	DNA101109P02_F03	OWB024	CGATGCGT	DNA101109P02	GBS0005
80T8RABXX	3	DNA101109P02_F04	OWB033	GAGCGAA	DNA101109P02	GBS0005
80T8RABXX	3	DNA101109P02_F05	OWB041	TATGGA	DNA101109P02	GBS0005
80T8RABXX	3	DNA101109P02_F06	OWB049	TTGACCAG	DNA101109P02	GBS0005
80T8RABXX	3	DNA101109P02_G01	OWB006	AGTCAAGA	DNA101109P02	GBS0005
80T8RABXX	3	DNA101109P02_G02	OWB016	CAGGCCACT	DNA101109P02	GBS0005
80T8RABXX	3	DNA101109P02_G03	OWB025	CGCTCA	DNA101109P02	GBS0005
80T8RABXX	3	DNA101109P02_G04	OWB034	GATGA	DNA101109P02	GBS0005
80T8RABXX	3	DNA101109P02_G05	OWB042	TATTCCACT	DNA101109P02	GBS0005
80T8RABXX	3	DNA101109P02_G06	OWB051	TTGCGTCT	DNA101109P02	GBS0005
80T8RABXX	3	DNA101109P02_H01	OWB007	AGTGTTAA	DNA101109P02	GBS0005
80T8RABXX	3	DNA101109P02_H02	OWB017	CAGGCG	DNA101109P02	GBS0005
80T8RABXX	3	DNA101109P02_H03	OWB026	CTCACT	DNA101109P02	GBS0005
80T8RABXX	3	DNA101109P02_H04	OWB035	GCGCCACT	DNA101109P02	GBS0005
80T8RABXX	3	DNA101109P02_H05	OWB043	TCAT	DNA101109P02	GBS0005
80T8RABXX	3	DNA101109P02_H06	OWB052	TTGTAG	DNA101109P02	GBS0005
81K07ABXX	2	DNA101109P02_A07	OWBdomAC	AAGTGA	DNA101109P02	GBS0006
81K07ABXX	2	DNA101109P02_A08	OWB060	AGTTAAT	DNA101109P02	GBS0006
81K07ABXX	2	DNA101109P02_A09	OWB069	CCACCA	DNA101109P02	GBS0006
81K07ABXX	2	DNA101109P02_A10	OWB078	CTCGTCGT	DNA101109P02	GBS0006
81K07ABXX	2	DNA101109P02_A11	OWB087	GCTAACA	DNA101109P02	GBS0006
81K07ABXX	2	DNA101109P02_A12	OWBdom	TCCGCA	DNA101109P02	GBS0006
81K07ABXX	2	DNA101109P02_B07	OWBrecAC	AATCG	DNA101109P02	GBS0006
81K07ABXX	2	DNA101109P02_B08	OWB061	ATCATACCT	DNA101109P02	GBS0006
81K07ABXX	2	DNA101109P02_B09	OWB070	CCACTGG	DNA101109P02	GBS0006
81K07ABXX	2	DNA101109P02_B10	OWB079	CTTCCTCT	DNA101109P02	GBS0006
81K07ABXX	2	DNA101109P02_B11	OWB089	GGAG	DNA101109P02	GBS0006
81K07ABXX	2	DNA101109P02_B12	OWBrec	TCTCA	DNA101109P02	GBS0006
81K07ABXX	2	DNA101109P02_C07	OWB053	ACAGA	DNA101109P02	GBS0006
81K07ABXX	2	DNA101109P02_C08	OWB063	ATGG	DNA101109P02	GBS0006
81K07ABXX	2	DNA101109P02_C09	OWB072	CCATCCACT	DNA101109P02	GBS0006
81K07ABXX	2	DNA101109P02_C10	OWB081	GACAG	DNA101109P02	GBS0006
81K07ABXX	2	DNA101109P02_C11	OWB090	GGCCGA	DNA101109P02	GBS0006
81K07ABXX	2	DNA101109P02_C12	OWBdomAC	TGCGAGA	DNA101109P02	GBS0006
81K07ABXX	2	DNA101109P02_D07	OWB054	ACCA	DNA101109P02	GBS0006
81K07ABXX	2	DNA101109P02_D08	OWB064	ATGTTCAAT	DNA101109P02	GBS0006
81K07ABXX	2	DNA101109P02_D09	OWB073	CCTG	DNA101109P02	GBS0006
81K07ABXX	2	DNA101109P02_D10	OWB082	GACATCCA	DNA101109P02	GBS0006
81K07ABXX	2	DNA101109P02_D11	OWB091	GTATA	DNA101109P02	GBS0006
81K07ABXX	2	DNA101109P02_D12	OWBrecAC	TGCTGAA	DNA101109P02	GBS0006
81K07ABXX	2	DNA101109P02_E07	OWB055	AGAATGA	DNA101109P02	GBS0006
81K07ABXX	2	DNA101109P02_E08	OWB065	ATTACA	DNA101109P02	GBS0006
81K07ABXX	2	DNA101109P02_E09	OWB074	CGACG	DNA101109P02	GBS0006
81K07ABXX	2	DNA101109P02_E10	OWB083	GACTCGG	DNA101109P02	GBS0006
81K07ABXX	2	DNA101109P02_E11	OWB092	GTGCACCA	DNA101109P02	GBS0006
81K07ABXX	2	DNA101109P02_E12	OWBdom	TGGC	DNA101109P02	GBS0006
81K07ABXX	2	DNA101109P02_F07	OWB056	AGGAG	DNA101109P02	GBS0006
81K07ABXX	2	DNA101109P02_F08	OWB066	CACGACCA	DNA101109P02	GBS0006
81K07ABXX	2	DNA101109P02_F09	OWB075	CGATGCGT	DNA101109P02	GBS0006
81K07ABXX	2	DNA101109P02_F10	OWB084	GAGCGAA	DNA101109P02	GBS0006
81K07ABXX	2	DNA101109P02_F11	OWB093	TATGGA	DNA101109P02	GBS0006
81K07ABXX	2	DNA101109P02_F12	OWBrec	TTGACCAG	DNA101109P02	GBS0006
81K07ABXX	2	DNA101109P02_G07	OWB057	AGTCAAGA	DNA101109P02	GBS0006
81K07ABXX	2	DNA101109P02_G08	OWB067	CAGGCCACT	DNA101109P02	GBS0006
81K07ABXX	2	DNA101109P02_G09	OWB076	CGCTCA	DNA101109P02	GBS0006
81K07ABXX	2	DNA101109P02_G10	OWB085	GATGA	DNA101109P02	GBS0006
81K07ABXX	2	DNA101109P02_G11	OWB094	TATTCCACT	DNA101109P02	GBS0006
81K07ABXX	2	DNA101109P02_G12	OWBdomAC	TTGCGTCT	DNA101109P02	GBS0006
81K07ABXX	2	DNA101109P02_H07	OWB059	AGTGTTAA	DNA101109P02	GBS0006
81K07ABXX	2	DNA101109P02_H08	OWB068	CAGGCG	DNA101109P02	GBS0006
81K07ABXX	2	DNA101109P02_H09	OWB077	CTCACT	DNA101109P02	GBS0006
81K07ABXX	2	DNA101109P02_H10	OWB086	GCGCCACT	DNA101109P02	GBS0006
81K07ABXX	2	DNA101109P02_H11	blank	TCAT	DNA101109P02	GBS0006
81K07ABXX	2	DNA101109P02_H12	OWBrecAC	TTGTAG	DNA101109P02	GBS0006
D0D58ABXX	4	DNA101109P01_A01	OWBdomAC	TGACGCCA	DNA101109P01	GBS0014
D0D58ABXX	4	DNA101109P01_A02	OWB808	GGCTTA	DNA101109P01	GBS0014
D0D58ABXX	4	DNA101109P01_A03	OWB817	CTAAGCA	DNA101109P01	GBS0014
D0D58ABXX	4	DNA101109P01_A04	OWB827	GCCTACCT	DNA101109P01	GBS0014
D0D58ABXX	4	DNA101109P01_A05	OWB836	TGCTT	DNA101109P01	GBS0014
D0D58ABXX	4	DNA101109P01_A06	OWB846	ACCAGGA	DNA101109P01	GBS0014
D0D58ABXX	4	DNA101109P01_A07	OWBdomAC	CTCTCGCAT	DNA101109P01	GBS0014
D0D58ABXX	4	DNA101109P01_A08	OWB864	ATGGCAA	DNA101109P01	GBS0014
D0D58ABXX	4	DNA101109P01_A09	OWB874	TCCGAG	DNA101109P01	GBS0014
D0D58ABXX	4	DNA101109P01_A10	OWB884	GGAGTCAAG	DNA101109P01	GBS0014
D0D58ABXX	4	DNA101109P01_A11	OWB895	CATCTGCCG	DNA101109P01	GBS0014
D0D58ABXX	4	DNA101109P01_A12	OWB905	TTATTACAT	DNA101109P01	GBS0014
D0D58ABXX	4	DNA101109P01_B01	OWBrecAC	CAGATA	DNA101109P01	GBS0014
D0D58ABXX	4	DNA101109P01_B02	OWB810	AACGCACATT	DNA101109P01	GBS0014
D0D58ABXX	4	DNA101109P01_B03	OWB818	ATTAT	DNA101109P01	GBS0014
D0D58ABXX	4	DNA101109P01_B04	OWB828	CACCA	DNA101109P01	GBS0014
D0D58ABXX	4	DNA101109P01_B05	OWB837	GCAAGCCAT	DNA101109P01	GBS0014
D0D58ABXX	4	DNA101109P01_B06	OWB847	CCACTCA	DNA101109P01	GBS0014
D0D58ABXX	4	DNA101109P01_B07	OWBrecAC	CAGAGGT	DNA101109P01	GBS0014
D0D58ABXX	4	DNA101109P01_B08	OWB866	GAAGCA	DNA101109P01	GBS0014
D0D58ABXX	4	DNA101109P01_B09	OWB876	TAGATGA	DNA101109P01	GBS0014
D0D58ABXX	4	DNA101109P01_B10	OWB886	TGAAT	DNA101109P01	GBS0014
D0D58ABXX	4	DNA101109P01_B11	OWB897	GGACAG	DNA101109P01	GBS0014
D0D58ABXX	4	DNA101109P01_B12	OWB906	GCCAACAAGA	DNA101109P01	GBS0014
D0D58ABXX	4	DNA101109P01_C01	OWB801	GAAGTG	DNA101109P01	GBS0014
D0D58ABXX	4	DNA101109P01_C02	OWB811	GAGCGACAT	DNA101109P01	GBS0014
D0D58ABXX	4	DNA101109P01_C03	OWB820	GCGCTCA	DNA101109P01	GBS0014
D0D58ABXX	4	DNA101109P01_C04	OWB829	AATTAG	DNA101109P01	GBS0014
D0D58ABXX	4	DNA101109P01_C05	OWB839	CGCACCAATT	DNA101109P01	GBS0014
D0D58ABXX	4	DNA101109P01_C06	OWB848	TCACGGAAG	DNA101109P01	GBS0014
D0D58ABXX	4	DNA101109P01_C07	OWB857	GCGTACAAT	DNA101109P01	GBS0014
D0D58ABXX	4	DNA101109P01_C08	OWB867	AACGTGCCT	DNA101109P01	GBS0014
D0D58ABXX	4	DNA101109P01_C09	OWB877	TGGCCAG	DNA101109P01	GBS0014
D0D58ABXX	4	DNA101109P01_C10	OWB887	CATAT	DNA101109P01	GBS0014
D0D58ABXX	4	DNA101109P01_C11	OWB898	ATCTGT	DNA101109P01	GBS0014
D0D58ABXX	4	DNA101109P01_C12	OWB908	TGCCGCAT	DNA101109P01	GBS0014
D0D58ABXX	4	DNA101109P01_D01	OWB802	TAGCGGAT	DNA101109P01	GBS0014
D0D58ABXX	4	DNA101109P01_D02	OWB812	CCTTGCCATT	DNA101109P01	GBS0014
D0D58ABXX	4	DNA101109P01_D03	OWB821	ACTGCGAT	DNA101109P01	GBS0014
D0D58ABXX	4	DNA101109P01_D04	OWB831	GGAACGA	DNA101109P01	GBS0014
D0D58ABXX	4	DNA101109P01_D05	OWB840	CTCGCGG	DNA101109P01	GBS0014
D0D58ABXX	4	DNA101109P01_D06	OWB851	TATCA	DNA101109P01	GBS0014
D0D58ABXX	4	DNA101109P01_D07	OWB858	ACGCGCG	DNA101109P01	GBS0014
D0D58ABXX	4	DNA101109P01_D08	OWB868	CCTCG	DNA101109P01	GBS0014
D0D58ABXX	4	DNA101109P01_D09	OWB879	GCACGAT	DNA101109P01	GBS0014
D0D58ABXX	4	DNA101109P01_D10	OWB888	GTGACACAT	DNA101109P01	GBS0014
D0D58ABXX	4	DNA101109P01_D11	OWB899	AAGACGCT	DNA101109P01	GBS0014
D0D58ABXX	4	DNA101109P01_D12	OWB909	CGTGTCA	DNA101109P01	GBS0014
D0D58ABXX	4	DNA101109P01_E01	OWB803	TATTCGCAT	DNA101109P01	GBS0014
D0D58ABXX	4	DNA101109P01_E02	OWB813	GGTATA	DNA101109P01	GBS0014
D0D58ABXX	4	DNA101109P01_E03	OWB822	TTCGTT	DNA101109P01	GBS0014
D0D58ABXX	4	DNA101109P01_E04	OWB832	ACAACT	DNA101109P01	GBS0014
D0D58ABXX	4	DNA101109P01_E05	OWB841	AACTGG	DNA101109P01	GBS0014
D0D58ABXX	4	DNA101109P01_E06	OWB852	TAGCCAA	DNA101109P01	GBS0014
D0D58ABXX	4	DNA101109P01_E07	OWB859	GTCGCCT	DNA101109P01	GBS0014
D0D58ABXX	4	DNA101109P01_E08	OWB869	CTCAT	DNA101109P01	GBS0014
D0D58ABXX	4	DNA101109P01_E09	OWB880	TTGCTG	DNA101109P01	GBS0014
D0D58ABXX	4	DNA101109P01_E10	OWB890	TATGT	DNA101109P01	GBS0014
D0D58ABXX	4	DNA101109P01_E11	OWB901	GAATGCAATA	DNA101109P01	GBS0014
D0D58ABXX	4	DNA101109P01_E12	OWB910	CAACCACACA	DNA101109P01	GBS0014
D0D58ABXX	4	DNA101109P01_F01	OWB804	ATAGAT	DNA101109P01	GBS0014
D0D58ABXX	4	DNA101109P01_F02	OWB814	TCTTGG	DNA101109P01	GBS0014
D0D58ABXX	4	DNA101109P01_F03	OWB823	ATATAA	DNA101109P01	GBS0014
D0D58ABXX	4	DNA101109P01_F04	OWB833	ACTGCT	DNA101109P01	GBS0014
D0D58ABXX	4	DNA101109P01_F05	OWB842	ATGAGCAA	DNA101109P01	GBS0014
D0D58ABXX	4	DNA101109P01_F06	OWB853	ATATCGCCA	DNA101109P01	GBS0014
D0D58ABXX	4	DNA101109P01_F07	OWB861	AATAACCAA	DNA101109P01	GBS0014
D0D58ABXX	4	DNA101109P01_F08	OWB871	ACGGTACT	DNA101109P01	GBS0014
D0D58ABXX	4	DNA101109P01_F09	OWB881	CGCAACCAGT	DNA101109P01	GBS0014
D0D58ABXX	4	DNA101109P01_F10	OWB892	CAGTGCCATT	DNA101109P01	GBS0014
D0D58ABXX	4	DNA101109P01_F11	OWB902	TAGCAG	DNA101109P01	GBS0014
D0D58ABXX	4	DNA101109P01_F12	OWB911	GCTCCGA	DNA101109P01	GBS0014
D0D58ABXX	4	DNA101109P01_G01	OWB805	CCGAACA	DNA101109P01	GBS0014
D0D58ABXX	4	DNA101109P01_G02	OWB815	GGTGT	DNA101109P01	GBS0014
D0D58ABXX	4	DNA101109P01_G03	OWB824	TGGCAACAGA	DNA101109P01	GBS0014
D0D58ABXX	4	DNA101109P01_G04	OWB834	CGTGGACAGT	DNA101109P01	GBS0014
D0D58ABXX	4	DNA101109P01_G05	OWB843	CTTGA	DNA101109P01	GBS0014
D0D58ABXX	4	DNA101109P01_G06	OWB854	CTCTA	DNA101109P01	GBS0014
D0D58ABXX	4	DNA101109P01_G07	OWB862	AATGAACGA	DNA101109P01	GBS0014
D0D58ABXX	4	DNA101109P01_G08	OWB872	GCGCCG	DNA101109P01	GBS0014
D0D58ABXX	4	DNA101109P01_G09	OWB882	TCACTG	DNA101109P01	GBS0014
D0D58ABXX	4	DNA101109P01_G10	OWB893	ACAACCAACT	DNA101109P01	GBS0014
D0D58ABXX	4	DNA101109P01_G11	OWB903	ATCCG	DNA101109P01	GBS0014
D0D58ABXX	4	DNA101109P01_G12	OWB912	TCAGAGAT	DNA101109P01	GBS0014
D0D58ABXX	4	DNA101109P01_H01	OWB806	GGAAGACAT	DNA101109P01	GBS0014
D0D58ABXX	4	DNA101109P01_H02	OWB816	GGATA	DNA101109P01	GBS0014
D0D58ABXX	4	DNA101109P01_H03	OWB826	CTCGTCG	DNA101109P01	GBS0014
D0D58ABXX	4	DNA101109P01_H04	OWB835	TGGCACAGA	DNA101109P01	GBS0014
D0D58ABXX	4	DNA101109P01_H05	OWB844	GCGTCCT	DNA101109P01	GBS0014
D0D58ABXX	4	DNA101109P01_H06	OWB856	GGTGCACATT	DNA101109P01	GBS0014
D0D58ABXX	4	DNA101109P01_H07	OWB863	CGTCGCCACT	DNA101109P01	GBS0014
D0D58ABXX	4	DNA101109P01_H08	OWB873	CAAGT	DNA101109P01	GBS0014
D0D58ABXX	4	DNA101109P01_H09	OWB883	ACAGT	DNA101109P01	GBS0014
D0D58ABXX	4	DNA101109P01_H10	OWB894	TGCAGA	DNA101109P01	GBS0014
D0D58ABXX	4	DNA101109P01_H11	OWB904	CTTAG	DNA101109P01	GBS0014
D0D58ABXX	4	DNA101109P01_H12	OWB913	CGTTCA	DNA101109P01	GBS0014
